# Supplementary material for: Oligodendrocyte dysfunction contributes to motor deficits and Purkinje cell axonopathy in spinocerebellar ataxia type 1
Source: J Clin Invest. 2026 May 7;136(12):e195723. doi: 10.1172/JCI195723 (PMC13262716; doi:10.1172/JCI195723)
Supplement: Supplemental table 1 [file jci-136-195723-s035.xlsx]

## Sheet: Index_Table S1
Supplemental Table 1. Imputed differential gene expression between OL-SCA1-cKI and control mice
The table contains lists of upregulated and downregulated genes for each cerebellar cell type in OL-SCA1-cKI mice after imputation within genotype. Earth Mover's Distance (EMD) and log2(fold-change) were calculated to compare gene expression distributions. Genes with |EMD| > 0.1 and Benjamini-Hochberg adjusted P-value (Pcorrected) <0.01 were considered significant. The data is organized by sheet.…
Sheet name	Sheet description
Number of DEGs	Numbers of total, downregulated, and upregulated genes in each cell type after imputation within all cells of genotype
OL-SCA1-cKI DEGs	List of upregulated and downregulated DEGs for each cell type (after imputation)
Abbreviations:
DEGs= differentially expressed genes
GC= granule cells
DCN= deep cerebellar nuclei
UBC= unipolar brush cells
PC= Purkinje cells
MLI1= molecular layer interneuron 1
MLI2= molecular layer interneuron 2
GoC= Golgi cells
AS= astrocyte
BG= Bergmann glia
OPC= oligodendrocyte progenitor cell
OL= oligodendrocyte
MG= microglia
PER= pericyte
END= endothelial cell
emd= Earth Mover's Distance
log2FC= log2(fold-change)

## Sheet: Number of DEGs
Cell type	down	up	total
GC	6	5	11
DCN	60	103	163
UBC	182	446	628
PC	92	62	154
MLI1	24	31	55
MLI2	71	128	199
GoC	204	400	604
AS	27	24	51
BG	22	27	49
OPC	412	375	787
OL	39	68	107
MG	331	355	686
PER	148	69	217
END	178	276	454

## Sheet: OL-SCA1-cKI DEGs
timepoint	Cell type	Gene	pval	pval_corrected	nlog10pvalcorrected	log2FC	emd
30wk	GC	Malat1	0	0	inf	-0.11332	-0.819016
30wk	GC	Ctnna3	0	0	inf	-0.112893	-0.221681
30wk	GC	ENSMUSG00000095041	0	0	inf	-0.324812	-0.137651
30wk	GC	Ddx5	1.52e-27	1.95611e-27	26.7086	-0.0403477	-0.135615
30wk	GC	Gm15563	0	0	inf	-0.203477	-0.132547
30wk	GC	Gm28376	0	0	inf	-0.122185	-0.102414
30wk	GC	Clmp	0	0	inf	0.71986	0.106191
30wk	GC	Erdr1y	0	0	inf	0.263356	0.117074
30wk	GC	Opcml	0	0	inf	0.143914	0.142079
30wk	GC	Kcnd2	2.66615e-112	4.71275e-112	111.327	0.0411189	0.160212
30wk	GC	Xist	7.11864e-168	1.46875e-167	166.833	0.263565	0.16439
30wk	DCN	Malat1	1.95647e-26	1.08345e-25	24.9652	-0.221142	-1.58113
30wk	DCN	Ctnna3	4.43841e-30	2.78019e-29	28.5559	-0.267059	-0.355314
30wk	DCN	ENSMUSG00000095041	1.79576e-80	1.2502e-78	77.903	-0.387181	-0.270997
30wk	DCN	Snhg11	2.7144e-20	1.21399e-19	18.9158	-0.0982192	-0.268041
30wk	DCN	Ube3a	5.97578e-28	3.48625e-27	26.4576	-0.144535	-0.260274
30wk	DCN	Nrg3os	8.58444e-21	3.91353e-20	19.4074	-0.25834	-0.208589
30wk	DCN	Ddx5	3.1876e-20	1.42174e-19	18.8472	-0.306295	-0.205394
30wk	DCN	5330438D12Rik	2.74637e-49	3.81186e-48	47.4189	-0.245257	-0.182134
30wk	DCN	A330015K06Rik	6.39821e-15	2.284e-14	13.6413	-0.732232	-0.162281
30wk	DCN	4930419G24Rik	1.46708e-19	6.35192e-19	18.1971	-0.396729	-0.162138
30wk	DCN	Slc38a2	1.42313e-24	7.40767e-24	23.1303	-0.415421	-0.15751
30wk	DCN	Gria1	1.39733e-05	2.78308e-05	4.55548	-0.53413	-0.154811
30wk	DCN	Slc4a4	4.12895e-11	1.19734e-10	9.92178	-0.566015	-0.15409
30wk	DCN	Gm12353	8.56927e-32	5.69045e-31	30.2449	-0.344097	-0.152038
30wk	DCN	D030068K23Rik	5.63458e-09	1.43493e-08	7.84317	-0.487245	-0.150894
30wk	DCN	Gm20642	2.53156e-18	1.04657e-17	16.9802	-0.226049	-0.150694
30wk	DCN	Gm20275	7.45252e-37	5.93143e-36	35.2268	-0.258103	-0.149166
30wk	DCN	4930445B16Rik	1.29933e-53	2.20145e-52	51.6573	-0.412323	-0.14678
30wk	DCN	Gm15398	8.30301e-33	5.71066e-32	31.2433	-0.292044	-0.145251
30wk	DCN	Gria2	1.11257e-05	2.23358e-05	4.651	-0.109401	-0.138978
30wk	DCN	Fgfr2	1.77446e-21	8.29762e-21	20.081	-0.153618	-0.138691
30wk	DCN	4930517O19Rik	7.64844e-10	2.05326e-09	8.68756	-0.257685	-0.137229
30wk	DCN	Gm26749	7.27889e-28	4.23233e-27	26.3734	-0.479042	-0.136688
30wk	DCN	H3f3b	5.15997e-29	3.11802e-28	27.5061	-1.20256	-0.131794
30wk	DCN	Lysmd4	1.66691e-61	4.02164e-60	59.3956	-0.311095	-0.129531
30wk	DCN	Sorbs2os	2.24479e-58	4.63787e-57	56.3337	-0.392386	-0.129225
30wk	DCN	Calm1	2.60753e-26	1.43851e-25	24.8421	-0.611892	-0.127037
30wk	DCN	1810034E14Rik	4.38413e-38	3.65372e-37	36.4373	-0.392187	-0.126816
30wk	DCN	Ggact	3.49647e-15	1.26454e-14	13.8981	-0.265096	-0.126772
30wk	DCN	Gm15584	6.43613e-37	5.13498e-36	35.2895	-0.804289	-0.126301
30wk	DCN	Pnisr	1.32561e-54	2.33359e-53	52.632	-0.157862	-0.12287
30wk	DCN	Gm16351	9.18302e-48	1.18299e-46	45.927	-0.454638	-0.120931
30wk	DCN	1700109K24Rik	2.32886e-27	1.33426e-26	25.8748	-0.321505	-0.119427
30wk	DCN	Brinp3	0.000349756	0.00061029	3.21446	-0.161053	-0.11835
30wk	DCN	Gm57315	1.34687e-66	3.98834e-65	64.3992	-0.636978	-0.117366
30wk	DCN	Hs3st4	1.25453e-05	2.50646e-05	4.60094	-0.531192	-0.116707
30wk	DCN	Brd9	7.0361e-30	4.38012e-29	28.3585	-0.399482	-0.116617
30wk	DCN	Macrod2os1	1.70661e-41	1.63701e-40	39.7859	-0.321259	-0.115074
30wk	DCN	Ddx46	1.6762e-48	2.24899e-47	46.648	-0.406138	-0.114902
30wk	DCN	Gm35188	1.1155e-06	2.41645e-06	5.61682	-0.165709	-0.114816
30wk	DCN	Gm43376	2.74989e-52	4.37858e-51	50.3587	-0.286155	-0.114739
30wk	DCN	Gria3	0.000130173	0.000237641	3.62408	-0.123888	-0.114156
30wk	DCN	Gm48678	1.52969e-18	6.36811e-18	17.196	-0.325726	-0.113666
30wk	DCN	Gm15614	4.76782e-31	3.08929e-30	29.5101	-0.414745	-0.111883
30wk	DCN	Peg3	2.97083e-25	1.58289e-24	23.8005	-0.142562	-0.110603
30wk	DCN	Gm5441	6.65026e-13	2.12843e-12	11.6719	-0.438876	-0.110501
30wk	DCN	Gm43713	1.11164e-39	9.89774e-39	38.0045	-0.346169	-0.110376
30wk	DCN	Fbl	1.70447e-52	2.72893e-51	50.564	-0.66822	-0.110189
30wk	DCN	Trim35	2.22848e-50	3.28093e-49	48.484	-0.429668	-0.109316
30wk	DCN	Gsdme	7.83998e-24	3.9765e-23	22.4005	-0.349409	-0.107251
30wk	DCN	Tubb3	4.37285e-40	3.9431e-39	38.4042	-0.533724	-0.107117
30wk	DCN	Chgb	3.35054e-25	1.78266e-24	23.7489	-1.04152	-0.105539
30wk	DCN	Prpf4b	2.19149e-14	7.61437e-14	13.1184	-0.239118	-0.104517
30wk	DCN	Filip1l	7.56926e-39	6.5135e-38	37.1862	-0.516557	-0.104323
30wk	DCN	P2ry14	1.11685e-16	4.31271e-16	15.3653	-0.179321	-0.102923
30wk	DCN	Kcnab1	2.42999e-10	6.73404e-10	9.17172	-0.347452	-0.102794
30wk	DCN	Rps2	2.01433e-54	3.53176e-53	52.452	-1.30632	-0.101706
30wk	DCN	Gm16168	1.19151e-11	3.56581e-11	10.4478	-0.489799	-0.10168
30wk	DCN	Gm1992	3.11243e-14	1.07358e-13	12.9692	-0.242379	-0.100729
30wk	DCN	A230004M16Rik	1.34163e-26	7.47551e-26	25.1264	-0.453553	-0.100119
30wk	DCN	Ncald	7.21704e-08	1.70321e-07	6.76873	0.222564	0.101051
30wk	DCN	Pkd1	3.97651e-37	3.19206e-36	35.4959	0.289524	0.102125
30wk	DCN	Hnrnpc	5.51248e-37	4.40746e-36	35.3558	0.352952	0.102374
30wk	DCN	Ogt	4.72699e-06	9.78092e-06	5.00962	0.0436361	0.102538
30wk	DCN	Tmem181a	1.18635e-23	5.98477e-23	22.223	0.564018	0.102583
30wk	DCN	Rapgef2	2.93864e-34	2.12382e-33	32.6729	0.252703	0.102869
30wk	DCN	Taok1	3.6254e-47	4.53209e-46	45.3437	0.289644	0.103031
30wk	DCN	Abr	1.37699e-24	7.17464e-24	23.1442	0.321241	0.104171
30wk	DCN	Pak3	2.28154e-21	1.0627e-20	19.9736	0.201603	0.104703
30wk	DCN	Nfat5	3.21915e-06	6.7506e-06	5.17066	0.0750328	0.105184
30wk	DCN	Map1b	1.85161e-15	6.78656e-15	14.1684	0.169055	0.105251
30wk	DCN	Ptprn2	5.06283e-10	1.3765e-09	8.86122	0.122014	0.105447
30wk	DCN	Rims1	5.98963e-09	1.52194e-08	7.8176	0.0930163	0.10568
30wk	DCN	Pcbp3	1.33734e-21	6.28502e-21	20.2017	0.36868	0.106064
30wk	DCN	Uhrf2	1.16268e-65	3.3409e-64	63.4761	0.385062	0.106336
30wk	DCN	Ppfia2	4.89109e-17	1.91639e-16	15.7175	0.120558	0.106712
30wk	DCN	Eml2	2.75242e-32	1.86658e-31	30.729	0.448038	0.106844
30wk	DCN	Esyt2	2.58762e-51	3.96117e-50	49.4022	0.277819	0.107172
30wk	DCN	Dlgap2	6.87806e-06	1.40464e-05	4.85243	0.164239	0.107306
30wk	DCN	Gad2	2.25806e-05	4.41939e-05	4.35464	0.483097	0.107998
30wk	DCN	Fgf14	0.00121541	0.00200491	2.69791	0.0349396	0.108182
30wk	DCN	Cep112	7.08742e-06	1.44616e-05	4.83978	0.281785	0.108285
30wk	DCN	Rab3c	2.25784e-13	7.4344e-13	12.1288	0.230513	0.108318
30wk	DCN	App	2.12193e-17	8.45188e-17	16.073	0.133883	0.10846
30wk	DCN	Srrm4	1.36837e-08	3.39107e-08	7.46966	0.212465	0.10886
30wk	DCN	Mgat5	1.81004e-07	4.15262e-07	6.38168	0.268371	0.109587
30wk	DCN	Csmd1	0.00386786	0.00602529	2.22002	0.0480057	0.109628
30wk	DCN	Pbx1	5.5941e-07	1.23837e-06	5.90715	0.103824	0.110683
30wk	DCN	Ripor2	2.89021e-27	1.65082e-26	25.7823	0.421943	0.111032
30wk	DCN	Snhg14	1.41551e-29	8.73912e-29	28.0585	0.0874472	0.111673
30wk	DCN	Zfp385b	2.88767e-06	6.07349e-06	5.21656	0.139654	0.111804
30wk	DCN	Syn2	5.06382e-05	9.59088e-05	4.01814	0.162466	0.112462
30wk	DCN	Naaladl2	2.1234e-22	1.02497e-21	20.9893	0.16533	0.112934
30wk	DCN	Erc2	1.36033e-34	9.93291e-34	33.0029	0.123735	0.113136
30wk	DCN	Macrod2	2.40977e-08	5.86905e-08	7.23143	0.0823808	0.113716
30wk	DCN	Cntnap4	2.70613e-09	7.01927e-09	8.15371	0.238079	0.11382
30wk	DCN	Tsix	2.64356e-09	6.86104e-09	8.16361	0.196506	0.114472
30wk	DCN	Dner	2.14243e-08	5.24133e-08	7.28056	0.21717	0.114757
30wk	DCN	Hcn1	0.000793067	0.00133523	2.87444	0.159304	0.114856
30wk	DCN	Ephb1	5.40619e-19	2.28956e-18	17.6402	0.180545	0.116121
30wk	DCN	Sfswap	7.97288e-43	8.09252e-42	41.0919	0.468947	0.116901
30wk	DCN	Gad1	1.67201e-07	3.84573e-07	6.41502	0.502655	0.118233
30wk	DCN	A230006K03Rik	1.21054e-28	7.22487e-28	27.1412	0.206852	0.118515
30wk	DCN	Frmd4b	5.34741e-05	0.000101017	3.99561	0.264946	0.119484
30wk	DCN	Flrt2	0.000228033	0.000405629	3.39187	0.0822992	0.119653
30wk	DCN	Kctd16	6.72928e-05	0.000126148	3.89912	0.142734	0.120395
30wk	DCN	Nyap2	8.09832e-24	4.10594e-23	22.3866	0.254832	0.120631
30wk	DCN	Trrap	6.69744e-54	1.1519e-52	51.9386	0.563629	0.120863
30wk	DCN	Prkn	6.41271e-17	2.50023e-16	15.602	0.140543	0.121346
30wk	DCN	Celf4	2.21897e-19	9.5348e-19	18.0207	0.140885	0.121689
30wk	DCN	Sdk1	3.95501e-05	7.5658e-05	4.12115	0.327239	0.123028
30wk	DCN	Ralyl	0.000366322	0.000638089	3.19512	0.0979192	0.123144
30wk	DCN	Gpr158	5.00402e-09	1.27845e-08	7.89332	0.128344	0.12383
30wk	DCN	Luzp2	0.00175979	0.00285327	2.54466	0.232178	0.125963
30wk	DCN	Cntnap5c	1.15209e-06	2.492e-06	5.60345	0.44549	0.126451
30wk	DCN	Fgf12	2.39604e-21	1.11524e-20	19.9526	0.0948447	0.126496
30wk	DCN	Hs3st5	1.00904e-06	2.19346e-06	5.65887	0.252423	0.12908
30wk	DCN	Sema6d	4.29612e-05	8.18542e-05	4.08696	0.254633	0.129213
30wk	DCN	Adgrb3	9.8001e-07	2.13337e-06	5.67093	0.0643624	0.129267
30wk	DCN	Bach2	5.70041e-33	3.9424e-32	31.4042	0.32586	0.130671
30wk	DCN	Dach1	2.91144e-05	5.64164e-05	4.2486	0.283771	0.131285
30wk	DCN	Rgs7	1.62979e-08	4.01723e-08	7.39607	0.125123	0.131704
30wk	DCN	Rora	7.35184e-05	0.000137415	3.86197	0.0502689	0.132102
30wk	DCN	Tmeff2	1.98661e-17	7.92979e-17	16.1007	0.215461	0.132198
30wk	DCN	Ccser1	1.27862e-29	7.90143e-29	28.1023	0.106953	0.133355
30wk	DCN	Ank3	9.00916e-23	4.39576e-22	21.357	0.104985	0.136209
30wk	DCN	Syt1	3.10383e-13	1.01321e-12	11.9943	0.0759924	0.136226
30wk	DCN	Ctnnd2	2.64118e-36	2.04551e-35	34.6892	0.111864	0.137051
30wk	DCN	Mdga2	2.11889e-08	5.18716e-08	7.28507	0.0927149	0.138172
30wk	DCN	Lsamp	1.88636e-07	4.32205e-07	6.36431	0.0497743	0.139049
30wk	DCN	Ccdc85a	3.34286e-20	1.48946e-19	18.827	0.262534	0.140719
30wk	DCN	Pid1	1.18988e-32	8.14524e-32	31.0891	0.272911	0.142965
30wk	DCN	Oxr1	8.82904e-08	2.06909e-07	6.68422	0.121316	0.144342
30wk	DCN	Auts2	3.15792e-08	7.63083e-08	7.11743	0.106803	0.144808
30wk	DCN	Nrxn1	1.46882e-10	4.1237e-10	9.38471	0.0725803	0.149772
30wk	DCN	Robo2	0.00567095	0.00866398	2.06228	0.0808234	0.150132
30wk	DCN	Htr2c	1.75477e-07	4.03005e-07	6.39469	0.416334	0.151372
30wk	DCN	Gpc5	9.33827e-05	0.000172987	3.76199	0.252644	0.151891
30wk	DCN	Pbx3	9.09014e-10	2.43007e-09	8.61438	0.320123	0.153436
30wk	DCN	Csmd3	1.62492e-09	4.27492e-09	8.36907	0.104289	0.154403
30wk	DCN	Nkain3	1.13497e-11	3.40087e-11	10.4684	0.240823	0.154534
30wk	DCN	Fgf13	4.64127e-06	9.60887e-06	5.01733	0.259011	0.159224
30wk	DCN	Ptprt	1.06371e-07	2.47883e-07	6.60575	0.226317	0.165266
30wk	DCN	Grik3	1.35315e-08	3.35556e-08	7.47423	0.40692	0.167705
30wk	DCN	Kcnd2	0.00192301	0.00310483	2.50796	0.0752658	0.167779
30wk	DCN	Cntnap2	0.00299251	0.00472068	2.326	0.0645428	0.168887
30wk	DCN	Kcnma1	1.01032e-08	2.52527e-08	7.59769	0.147016	0.170944
30wk	DCN	Trpm3	0.000302673	0.000531393	3.27458	0.164325	0.173463
30wk	DCN	Magi2	1.80207e-26	1.00048e-25	24.9998	0.106603	0.177349
30wk	DCN	Grm7	3.36709e-05	6.4852e-05	4.18808	0.126658	0.180565
30wk	DCN	Rbms3	1.37932e-06	2.96561e-06	5.52789	0.227264	0.188647
30wk	DCN	Kcnip4	0.00350738	0.0054902	2.26041	0.0779197	0.188858
30wk	DCN	Nalf1	8.97667e-07	1.95998e-06	5.70775	0.108705	0.191279
30wk	DCN	Rmst	2.15163e-06	4.56777e-06	5.3403	0.301926	0.195879
30wk	DCN	Dlg2	0.000809692	0.00136182	2.86588	0.0931917	0.196455
30wk	DCN	Nlgn1	1.95549e-09	5.12093e-09	8.29065	0.0912567	0.206647
30wk	DCN	Frmd4a	2.58354e-08	6.27767e-08	7.2022	0.15926	0.21688
30wk	DCN	Dpp6	5.30673e-25	2.80013e-24	23.5528	0.162578	0.217685
30wk	DCN	Robo1	3.736e-07	8.38094e-07	6.07671	0.216241	0.219154
30wk	DCN	Rgs6	0.000261577	0.00046172	3.33562	0.249222	0.227796
30wk	DCN	Unc5c	0.000159955	0.000288529	3.53981	0.165185	0.228478
30wk	DCN	Nrxn3	0.00363882	0.00568269	2.24545	0.11326	0.302019
30wk	DCN	Xist	1.34007e-16	5.15413e-16	15.2878	0.415544	0.322173
30wk	UBC	Malat1	5.60243e-16	2.73441e-15	14.5631	-0.102994	-0.691402
30wk	UBC	Ctnna3	1.34051e-09	4.36995e-09	8.35952	-0.355193	-0.336406
30wk	UBC	Prkcb	2.00379e-15	9.47021e-15	14.0236	-0.348569	-0.244443
30wk	UBC	Galntl6	2.90085e-13	1.2106e-12	11.917	-0.796511	-0.23448
30wk	UBC	Eif2s3y	9.66765e-27	1.24478e-25	24.9049	-1.48206	-0.223686
30wk	UBC	Msra	3.21355e-06	7.94323e-06	5.1	-0.174221	-0.21407
30wk	UBC	ENSMUSG00000095041	4.16128e-28	7.59324e-27	26.1196	-0.371802	-0.206061
30wk	UBC	H3f3b	5.50391e-14	2.39092e-13	12.6214	-1.18461	-0.203596
30wk	UBC	4930555F03Rik	6.67694e-12	2.54152e-11	10.5949	-0.186587	-0.195751
30wk	UBC	4933413L06Rik	5.27802e-25	5.15021e-24	23.2882	-0.562878	-0.189406
30wk	UBC	Gm20275	8.42096e-27	1.09725e-25	24.9597	-0.296973	-0.185734
30wk	UBC	Gm6994	3.87691e-18	2.16266e-17	16.665	-0.464835	-0.181967
30wk	UBC	Ppia	5.93112e-26	6.68134e-25	24.1751	-1.67051	-0.179319
30wk	UBC	Agtpbp1	5.2975e-24	4.5683e-23	22.3402	-0.489754	-0.177276
30wk	UBC	Fth1	1.76188e-27	2.69673e-26	25.5692	-2.64057	-0.176522
30wk	UBC	Grid2	2.10616e-16	1.0564e-15	14.9762	-0.147374	-0.175866
30wk	UBC	Prr14	1.0507e-22	8.01515e-22	21.0961	-0.697325	-0.175467
30wk	UBC	Gm32509	1.31169e-14	5.92575e-14	13.2273	-0.393615	-0.174985
30wk	UBC	Dpp6	1.079e-10	3.80998e-10	9.41908	-0.101513	-0.174346
30wk	UBC	Tle4	4.67513e-26	5.34722e-25	24.2719	-0.668119	-0.172137
30wk	UBC	Ddx5	4.07045e-07	1.08946e-06	5.96279	-0.199574	-0.170912
30wk	UBC	Gm26749	2.20596e-26	2.66429e-25	24.5744	-0.548398	-0.169825
30wk	UBC	Fgf1	9.02298e-27	1.16927e-25	24.9321	-0.770435	-0.161199
30wk	UBC	4930578G10Rik	5.7135e-15	2.63402e-14	13.5794	-0.275022	-0.160025
30wk	UBC	Cdk17	2.70611e-25	2.76024e-24	23.5591	-0.32909	-0.15868
30wk	UBC	Rbm5	5.90058e-22	4.1914e-21	20.3776	-0.373066	-0.155579
30wk	UBC	1810034E14Rik	5.20282e-17	2.70253e-16	15.5682	-0.299962	-0.152132
30wk	UBC	Ttc39b	1.2201e-20	7.97079e-20	19.0985	-0.805656	-0.15088
30wk	UBC	Rreb1	6.2132e-11	2.22459e-10	9.65275	-0.711651	-0.150869
30wk	UBC	Aco2	3.21393e-21	2.18547e-20	19.6605	-0.428935	-0.149442
30wk	UBC	Unc13c	4.42601e-07	1.18136e-06	5.92762	-0.485096	-0.149109
30wk	UBC	Clip1	4.33698e-13	1.78764e-12	11.7477	-0.443529	-0.148673
30wk	UBC	Cacna2d1	6.79143e-06	1.6349e-05	4.78651	-0.0883256	-0.148328
30wk	UBC	Gm32250	1.39483e-09	4.54193e-09	8.34276	-0.404771	-0.147909
30wk	UBC	Ckb	2.35988e-20	1.50627e-19	18.8221	-0.300383	-0.145476
30wk	UBC	Snrk	2.90462e-07	7.88415e-07	6.10324	-0.444346	-0.144717
30wk	UBC	Cox6a1	3.41911e-27	4.8707e-26	25.3124	-1.45312	-0.144464
30wk	UBC	Kcnmb2	8.14969e-09	2.49947e-08	7.60215	-0.456114	-0.142311
30wk	UBC	Pdcd7	3.79615e-23	3.00562e-22	21.5221	-0.970121	-0.141926
30wk	UBC	Tcf20	7.60836e-25	7.2933e-24	23.1371	-0.636315	-0.141457
30wk	UBC	Atp2a2	2.90042e-26	3.43317e-25	24.4643	-0.371724	-0.141266
30wk	UBC	Gm10135	2.04556e-28	4.08674e-27	26.3886	-1.86531	-0.140859
30wk	UBC	Arid4a	3.18078e-15	1.48581e-14	13.828	-0.485108	-0.1405
30wk	UBC	Gm11149	2.29546e-21	1.57568e-20	19.8025	-0.621849	-0.140051
30wk	UBC	Adgrl3	1.14312e-09	3.74613e-09	8.42642	-0.105152	-0.139532
30wk	UBC	St3gal4	8.3474e-12	3.15986e-11	10.5003	-0.480311	-0.138918
30wk	UBC	Smad7	2.70611e-25	2.76024e-24	23.5591	-0.697334	-0.138283
30wk	UBC	Rpl6	7.0537e-19	4.09212e-18	17.3881	-1.12637	-0.138202
30wk	UBC	Trio	9.8447e-09	3.0038e-08	7.52233	-0.304189	-0.138048
30wk	UBC	Zfp407	1.36123e-21	9.43324e-21	20.0253	-0.576029	-0.137451
30wk	UBC	Akap8l	2.03219e-20	1.30476e-19	18.8845	-0.278595	-0.137288
30wk	UBC	Rsbn1l	4.54177e-17	2.36669e-16	15.6259	-0.541154	-0.137215
30wk	UBC	Fam219a	1.75826e-18	9.97646e-18	17.001	-0.443556	-0.135941
30wk	UBC	Ube2a	3.92943e-27	5.53726e-26	25.2567	-0.862816	-0.135523
30wk	UBC	Sqstm1	8.62778e-24	7.27676e-23	22.1381	-0.937823	-0.135268
30wk	UBC	Dido1	8.90833e-26	9.7655e-25	24.0103	-0.54565	-0.134922
30wk	UBC	Strbp	3.05385e-11	1.11512e-10	9.95268	-0.0989358	-0.134205
30wk	UBC	Atp5mc3	1.97399e-28	3.97417e-27	26.4008	-2.092	-0.133976
30wk	UBC	P2ry14	1.56186e-12	6.20846e-12	11.207	-0.336949	-0.133624
30wk	UBC	C2cd3	4.31377e-23	3.40305e-22	21.4681	-0.988138	-0.132674
30wk	UBC	Pkd2	1.53972e-21	1.06391e-20	19.9731	-0.531247	-0.132257
30wk	UBC	Zfp598	2.06395e-23	1.67998e-22	21.7747	-1.24793	-0.132191
30wk	UBC	Bex2	4.61941e-25	4.5535e-24	23.3417	-1.02584	-0.132001
30wk	UBC	Chgb	5.97113e-07	1.57334e-06	5.80318	-0.576366	-0.13026
30wk	UBC	Zic1	3.58016e-16	1.76988e-15	14.7521	-0.261028	-0.129839
30wk	UBC	Gm2694	3.3826e-07	9.11805e-07	6.0401	-0.326293	-0.128791
30wk	UBC	Kif5a	4.51795e-10	1.52518e-09	8.81668	-0.403064	-0.12787
30wk	UBC	4930445B16Rik	5.2168e-12	2.00001e-11	10.699	-0.727865	-0.127858
30wk	UBC	Nr6a1os	4.31377e-23	3.40305e-22	21.4681	-0.64956	-0.126863
30wk	UBC	Ndufaf7	1.4411e-18	8.21618e-18	17.0853	-0.493003	-0.126145
30wk	UBC	Ssrp1	2.44723e-25	2.50991e-24	23.6003	-1.43341	-0.124684
30wk	UBC	Itm2b	5.23534e-13	2.14507e-12	11.6686	-0.460509	-0.124663
30wk	UBC	Arid4b	5.11376e-20	3.1991e-19	18.495	-0.307368	-0.124408
30wk	UBC	Plekhm2	3.75339e-17	1.96489e-16	15.7067	-0.57538	-0.124268
30wk	UBC	Tspan7	8.46519e-10	2.79377e-09	8.55381	-0.308504	-0.124108
30wk	UBC	Pcdh9	0.00241631	0.00446626	2.35006	-0.0530792	-0.123888
30wk	UBC	Las1l	6.39122e-08	1.83232e-07	6.737	-0.362759	-0.123759
30wk	UBC	Upp2	7.39879e-17	3.81135e-16	15.4189	-0.225016	-0.123641
30wk	UBC	Pja2	8.0487e-22	5.66642e-21	20.2467	-0.417221	-0.123568
30wk	UBC	Dach1	0.000105708	0.0002288	3.64054	-0.0251214	-0.12347
30wk	UBC	Mettl25b	1.0412e-27	1.68926e-26	25.7723	-0.547152	-0.122588
30wk	UBC	Gm43376	1.50904e-06	3.8327e-06	5.4165	-0.243523	-0.122526
30wk	UBC	Gm48512	1.0634e-21	7.41855e-21	20.1297	-0.275397	-0.122072
30wk	UBC	Frmd4b	0.00066347	0.0013086	2.88319	-0.0293993	-0.122014
30wk	UBC	Ppp2r3a	2.80069e-19	1.66322e-18	17.7791	-0.315217	-0.121948
30wk	UBC	Zbtb20	0.00298062	0.00539587	2.26794	-0.0894541	-0.121873
30wk	UBC	Clk1	3.93512e-22	2.8519e-21	20.5449	-0.275985	-0.121303
30wk	UBC	Setd7	3.94911e-24	3.4465e-23	22.4626	-0.491962	-0.121181
30wk	UBC	Pabpn1	2.0937e-21	1.43946e-20	19.8418	-0.362279	-0.12051
30wk	UBC	Kif2a	5.71988e-22	4.0708e-21	20.3903	-0.587686	-0.120436
30wk	UBC	Gm26827	1.94492e-17	1.03751e-16	15.984	-0.921194	-0.119708
30wk	UBC	Sema3d	9.76582e-07	2.52856e-06	5.59713	-0.61301	-0.119641
30wk	UBC	Kctd16	0.000625703	0.00123757	2.90743	-0.208191	-0.119253
30wk	UBC	Itch	4.45583e-12	1.71786e-11	10.765	-0.292839	-0.118928
30wk	UBC	Bcan	1.06591e-11	4.0036e-11	10.3975	-0.182361	-0.118524
30wk	UBC	Tmem178b	1.96948e-18	1.11458e-17	16.9529	-0.201382	-0.117989
30wk	UBC	Clock	1.33742e-16	6.79035e-16	15.1681	-0.372728	-0.117039
30wk	UBC	Capn7	4.18567e-17	2.18461e-16	15.6606	-0.55363	-0.116959
30wk	UBC	Rabgap1	7.78001e-26	8.60812e-25	24.0651	-0.230372	-0.116628
30wk	UBC	Atf7ip	3.10179e-12	1.20832e-11	10.9178	-0.311386	-0.116467
30wk	UBC	Gm13944	4.35641e-12	1.68077e-11	10.7745	-0.206444	-0.116456
30wk	UBC	Gm46367	2.09391e-20	1.34142e-19	18.8724	-0.444258	-0.116011
30wk	UBC	Hmgn3	5.45723e-16	2.66498e-15	14.5743	-0.350998	-0.11597
30wk	UBC	Nup160	3.97901e-21	2.69031e-20	19.5702	-0.979158	-0.115683
30wk	UBC	Suz12	1.76139e-15	8.34726e-15	14.0785	-0.545302	-0.115676
30wk	UBC	Plcb4	8.00679e-05	0.000175147	3.7566	-0.106949	-0.115571
30wk	UBC	Stk38	8.24849e-18	4.52203e-17	16.3447	-0.486054	-0.115543
30wk	UBC	Ncam2	6.37421e-05	0.000140648	3.85186	-0.116232	-0.115262
30wk	UBC	Rbm27	8.24337e-21	5.44663e-20	19.2639	-0.459438	-0.115055
30wk	UBC	Nf1	1.10059e-19	6.71151e-19	18.1732	-0.240947	-0.114809
30wk	UBC	Arhgap32	1.01986e-25	1.10684e-24	23.9559	-0.943619	-0.114725
30wk	UBC	Gm48678	4.83974e-27	6.62345e-26	25.1789	-0.402016	-0.113741
30wk	UBC	Eef1a2	9.11035e-22	6.38973e-21	20.1945	-0.880967	-0.113495
30wk	UBC	Gtf2i	2.42203e-19	1.44327e-18	17.8407	-0.259578	-0.113364
30wk	UBC	Gm41505	1.41386e-14	6.3697e-14	13.1959	-0.585345	-0.112937
30wk	UBC	Rapgef4os1	2.58376e-06	6.43403e-06	5.19152	-0.52307	-0.112029
30wk	UBC	Zbtb18	2.02282e-10	7.0053e-10	9.15457	-0.723809	-0.111934
30wk	UBC	Wdsub1	9.85967e-26	1.07318e-24	23.9693	-1.06109	-0.111675
30wk	UBC	Cirbp	4.06839e-27	5.70843e-26	25.2435	-0.681838	-0.111244
30wk	UBC	Zhx3	1.25821e-15	6.01839e-15	14.2205	-0.34156	-0.111176
30wk	UBC	Rxylt1	1.79583e-26	2.20051e-25	24.6575	-1.05786	-0.110869
30wk	UBC	Samd12	0.000130251	0.000278279	3.55552	-0.0988343	-0.110826
30wk	UBC	Atr	3.08003e-27	4.43851e-26	25.3528	-0.733328	-0.110614
30wk	UBC	Aste1	2.41304e-27	3.5603e-26	25.4485	-1.07286	-0.110352
30wk	UBC	Mtf2	1.21656e-17	6.57835e-17	16.1819	-0.386555	-0.110135
30wk	UBC	Gm11714	1.11934e-22	8.5139e-22	21.0699	-1.23261	-0.109986
30wk	UBC	Sltm	1.47819e-25	1.56269e-24	23.8061	-0.239562	-0.10992
30wk	UBC	Pex1	1.33533e-20	8.69962e-20	19.0605	-0.816637	-0.109612
30wk	UBC	Mob1b	2.10908e-11	7.77747e-11	10.1092	-0.458219	-0.109141
30wk	UBC	mt-Atp6	2.79199e-31	1.82261e-29	28.7393	-7.16185	-0.109033
30wk	UBC	Fyn	2.74736e-16	1.3662e-15	14.8645	-0.366939	-0.108625
30wk	UBC	Aifm1	1.64276e-27	2.53371e-26	25.5962	-0.679831	-0.108441
30wk	UBC	Fgf12	1.41168e-07	3.92565e-07	6.40609	-0.111872	-0.108311
30wk	UBC	Ppp1r37	1.58785e-21	1.09688e-20	19.9598	-1.16301	-0.108165
30wk	UBC	Mir133a-1hg	4.32134e-25	4.28068e-24	23.3685	-0.641566	-0.108105
30wk	UBC	9630028H03Rik	9.30621e-11	3.2981e-10	9.48174	-0.778141	-0.107829
30wk	UBC	5031439G07Rik	2.23939e-22	1.65183e-21	20.782	-0.904635	-0.107544
30wk	UBC	Kdm3b	2.46988e-18	1.39175e-17	16.8564	-0.547283	-0.107537
30wk	UBC	Rnf145	2.41304e-27	3.5603e-26	25.4485	-0.754136	-0.107068
30wk	UBC	Kansl1l	1.62184e-07	4.49093e-07	6.34766	-0.224373	-0.107058
30wk	UBC	Snx25	3.64557e-09	1.15037e-08	7.93916	-0.513364	-0.107014
30wk	UBC	Cdc40	5.37477e-22	3.83878e-21	20.4158	-0.609706	-0.106949
30wk	UBC	Tmtc4	2.57864e-07	7.02268e-07	6.1535	-0.660525	-0.10678
30wk	UBC	Rbm26	2.10969e-15	9.95812e-15	14.0018	-0.242104	-0.106709
30wk	UBC	Upf3b	3.97901e-16	1.96112e-15	14.7075	-0.273539	-0.106503
30wk	UBC	Map4	5.76831e-19	3.36962e-18	17.4724	-0.299773	-0.106467
30wk	UBC	Atg16l1	2.13987e-25	2.21467e-24	23.6547	-0.50517	-0.106437
30wk	UBC	Wac	1.93466e-13	8.15988e-13	12.0883	-0.250744	-0.10638
30wk	UBC	Nmt1	2.84438e-18	1.59897e-17	16.7962	-0.788572	-0.105912
30wk	UBC	Neurod6	9.62933e-14	4.13147e-13	12.3839	-0.862818	-0.105881
30wk	UBC	Mark3	3.26608e-13	1.35889e-12	11.8668	-0.26997	-0.105814
30wk	UBC	Sirt1	7.20152e-17	3.71412e-16	15.4301	-0.957902	-0.105592
30wk	UBC	Rasa1	6.38755e-16	3.10773e-15	14.5076	-0.316351	-0.105389
30wk	UBC	Nudt3	6.32273e-15	2.90719e-14	13.5365	-0.450918	-0.105222
30wk	UBC	Zc3h12b	2.87667e-10	9.85252e-10	9.00645	-0.35127	-0.104945
30wk	UBC	Galnt17	9.95075e-08	2.80356e-07	6.55229	-0.289794	-0.104934
30wk	UBC	Eif4e3	1.15692e-27	1.8488e-26	25.7331	-0.794785	-0.104656
30wk	UBC	Cdc23	1.86091e-18	1.05474e-17	16.9769	-0.799589	-0.103811
30wk	UBC	Xpo4	3.46216e-10	1.1779e-09	8.92889	-0.412286	-0.103731
30wk	UBC	Nap1l5	1.42278e-09	4.6295e-09	8.33447	-0.440881	-0.103468
30wk	UBC	Marchf6	4.23592e-13	1.74737e-12	11.7576	-0.446186	-0.103416
30wk	UBC	Ppp2r5c	1.11955e-17	6.0676e-17	16.217	-0.452075	-0.103135
30wk	UBC	Fmc1	3.00122e-26	3.53806e-25	24.4512	-1.43468	-0.103009
30wk	UBC	Zfp609	5.92908e-20	3.68795e-19	18.4332	-0.230859	-0.102962
30wk	UBC	Ccnh	5.06343e-17	2.63222e-16	15.5797	-0.454804	-0.102795
30wk	UBC	Gm28379	7.54641e-15	3.45584e-14	13.4614	-0.428867	-0.102703
30wk	UBC	Dleu2	4.81144e-07	1.27978e-06	5.89286	-0.255452	-0.102589
30wk	UBC	Sumo1	5.33035e-28	9.50076e-27	26.0222	-0.377704	-0.102528
30wk	UBC	Rufy3	4.13323e-11	1.49546e-10	9.82523	-0.201511	-0.102455
30wk	UBC	Gm36992	1.84075e-17	9.83141e-17	16.0074	-0.790799	-0.102035
30wk	UBC	Gramd1b	2.17386e-06	5.4455e-06	5.26396	-0.218183	-0.101904
30wk	UBC	Gm47167	0.000562717	0.00111807	2.95153	-0.155156	-0.101739
30wk	UBC	5330438D12Rik	2.03022e-09	6.52307e-09	8.18555	-0.111135	-0.101294
30wk	UBC	Cc2d2a	5.39369e-21	3.60943e-20	19.4426	-0.527453	-0.101205
30wk	UBC	Ror1	3.44018e-07	9.26368e-07	6.03322	-0.322064	-0.101181
30wk	UBC	E530011L22Rik	3.05385e-11	1.11512e-10	9.95268	-0.463407	-0.101179
30wk	UBC	Pik3r3	0.000625703	0.00123757	2.90743	-0.195795	-0.101049
30wk	UBC	Rexo4	1.05492e-25	1.14109e-24	23.9427	-1.13998	-0.100687
30wk	UBC	Nptxr	1.43201e-28	3.02529e-27	26.5192	-1.0542	-0.100539
30wk	UBC	1700109K24Rik	0.00188924	0.00353861	2.45117	-0.141391	-0.10018
30wk	UBC	Mtus2	0.000397663	0.000809588	3.09174	-0.0995856	-0.10014
30wk	UBC	Trim35	2.09404e-19	1.25441e-18	17.9016	-0.475229	-0.100015
30wk	UBC	Eif4g1	1.42074e-11	5.30052e-11	10.2757	0.488805	0.10006
30wk	UBC	Prkag2	2.66799e-07	7.25919e-07	6.13911	0.392536	0.100162
30wk	UBC	Snx2	9.23189e-15	4.20777e-14	13.3759	0.75125	0.100266
30wk	UBC	Rit2	1.45924e-08	4.40301e-08	7.35625	0.263041	0.100267
30wk	UBC	Gmps	2.09391e-20	1.34142e-19	18.8724	0.604148	0.100324
30wk	UBC	Mtus1	6.1293e-10	2.04639e-09	8.68901	0.711549	0.100449
30wk	UBC	Sptan1	2.44398e-14	1.08606e-13	12.9641	0.284133	0.100538
30wk	UBC	Gnb2	7.27019e-26	8.1024e-25	24.0914	0.929433	0.100594
30wk	UBC	Orc6	5.39305e-23	4.22259e-22	21.3744	1.10237	0.100672
30wk	UBC	Gk	1.56016e-17	8.37043e-17	16.0773	0.712856	0.100707
30wk	UBC	Atxn7	9.50255e-20	5.81647e-19	18.2353	0.36336	0.10084
30wk	UBC	Zfp592	1.79075e-17	9.56827e-17	16.0192	1.0203	0.100983
30wk	UBC	Dclk1	0.00017067	0.000360795	3.44274	0.276251	0.101022
30wk	UBC	Mapk14	9.66667e-19	5.55493e-18	17.2553	0.555174	0.101155
30wk	UBC	Fgfr1op2	1.15484e-23	9.61887e-23	22.0169	0.980648	0.101251
30wk	UBC	Resf1	8.13506e-27	1.06158e-25	24.974	0.845974	0.101362
30wk	UBC	Usp47	5.40584e-07	1.42901e-06	5.84497	0.250353	0.101546
30wk	UBC	Zfp612	3.76948e-18	2.10497e-17	16.6768	0.6046	0.101553
30wk	UBC	Zic5	3.10032e-17	1.63481e-16	15.7865	1.1314	0.10161
30wk	UBC	Etnk1	4.38526e-08	1.27429e-07	6.89473	0.255807	0.101615
30wk	UBC	Tbca	4.8196e-20	3.02159e-19	18.5198	0.944417	0.101639
30wk	UBC	Cadm3	2.94821e-05	6.69424e-05	4.1743	0.186927	0.101862
30wk	UBC	Map3k3	0.000604013	0.00119666	2.92203	0.26639	0.101891
30wk	UBC	Pcnx	1.079e-16	5.50933e-16	15.2589	0.496802	0.101907
30wk	UBC	Hnrnpm	0.000166364	0.000351976	3.45349	0.164394	0.101995
30wk	UBC	Cdc42	1.37983e-08	4.1687e-08	7.38	0.322039	0.102149
30wk	UBC	Nfic	1.94492e-17	1.03751e-16	15.984	0.542633	0.102157
30wk	UBC	Sfmbt1	7.96946e-10	2.63783e-09	8.57875	0.331058	0.102183
30wk	UBC	Golga4	1.85851e-26	2.26879e-25	24.6442	0.428081	0.102195
30wk	UBC	Echdc1	4.66071e-16	2.28889e-15	14.6404	0.657485	0.102218
30wk	UBC	Anapc4	1.1486e-26	1.46019e-25	24.8356	0.633622	0.102249
30wk	UBC	Stx3	2.46055e-22	1.80986e-21	20.7424	0.397089	0.10228
30wk	UBC	Ptprn	8.30552e-09	2.54577e-08	7.59418	0.304	0.102337
30wk	UBC	Dnajc1	1.08894e-17	5.90784e-17	16.2286	0.225891	0.102412
30wk	UBC	Nim1k	1.48629e-14	6.6856e-14	13.1749	0.947891	0.102479
30wk	UBC	Zfp148	1.30075e-11	4.85981e-11	10.3134	0.322461	0.102593
30wk	UBC	Tmem63c	8.7332e-11	3.10302e-10	9.50821	0.552303	0.102631
30wk	UBC	Lin52	7.91126e-19	4.57336e-18	17.3398	0.680137	0.102695
30wk	UBC	Gnai1	3.70778e-15	1.72427e-14	13.7634	0.413861	0.102842
30wk	UBC	Zfp950	1.51778e-11	5.64883e-11	10.248	0.232781	0.102979
30wk	UBC	Ociad1	1.29577e-20	8.45034e-20	19.0731	0.816757	0.102986
30wk	UBC	Dscam	0.000101622	0.000220357	3.65687	0.0968962	0.103006
30wk	UBC	Zfp280d	2.92574e-18	1.64401e-17	16.7841	0.203957	0.103323
30wk	UBC	C2cd5	4.78501e-16	2.34685e-15	14.6295	0.238008	0.103376
30wk	UBC	Tmem135	2.52563e-15	1.18529e-14	13.9262	0.274249	0.103411
30wk	UBC	4933432K03Rik	9.60667e-08	2.71071e-07	6.56692	0.297148	0.103638
30wk	UBC	Cdc42bpa	1.48668e-08	4.48322e-08	7.34841	0.19484	0.103726
30wk	UBC	Usp45	3.81065e-14	1.67261e-13	12.7766	0.489575	0.103744
30wk	UBC	Gm26691	1.96948e-18	1.11458e-17	16.9529	0.820517	0.103763
30wk	UBC	Tmc7	4.71304e-08	1.36711e-07	6.8642	0.605127	0.103841
30wk	UBC	Arhgef11	5.20282e-17	2.70253e-16	15.5682	0.409841	0.103888
30wk	UBC	Rbfox2	4.45043e-19	2.61792e-18	17.582	0.162621	0.104056
30wk	UBC	Tmem181a	2.59129e-15	1.21523e-14	13.9153	1.30605	0.104098
30wk	UBC	Tmx1	2.36232e-26	2.84001e-25	24.5467	2.13439	0.104217
30wk	UBC	Fgd4	2.97337e-06	7.36278e-06	5.13296	0.216217	0.104415
30wk	UBC	Alg6	1.70137e-23	1.39485e-22	21.8555	0.97983	0.1045
30wk	UBC	Ubap1	2.52563e-15	1.18529e-14	13.9262	0.722068	0.104564
30wk	UBC	Il1r1	4.74517e-22	3.41056e-21	20.4672	1.72812	0.104657
30wk	UBC	5330434G04Rik	1.30075e-11	4.85981e-11	10.3134	0.165875	0.104681
30wk	UBC	Suds3	6.32373e-23	4.91151e-22	21.3088	0.719059	0.104742
30wk	UBC	Chac2	1.13225e-24	1.05742e-23	22.9758	1.23815	0.104758
30wk	UBC	Slc8a1	0.00471398	0.00833501	2.07909	0.0861819	0.104778
30wk	UBC	Fam168a	5.82731e-11	2.09158e-10	9.67952	0.20271	0.104807
30wk	UBC	Sgcg	2.63236e-14	1.1666e-13	12.9331	0.485832	0.105014
30wk	UBC	Gls	1.8228e-10	6.33782e-10	9.19806	0.177823	0.105227
30wk	UBC	Gm26782	4.3214e-22	3.118e-21	20.5061	0.61356	0.10528
30wk	UBC	Scamp5	2.00405e-14	8.94679e-14	13.0483	0.642033	0.105337
30wk	UBC	Tmed10	2.44723e-25	2.50991e-24	23.6003	0.794041	0.105364
30wk	UBC	Setd5	1.83451e-12	7.25578e-12	11.1393	0.239606	0.105403
30wk	UBC	Elapor1	3.05537e-19	1.81281e-18	17.7416	0.685532	0.105411
30wk	UBC	Rora	0.0035887	0.00643954	2.19115	0.0870171	0.105592
30wk	UBC	Tnrc6a	7.99788e-21	5.2938e-20	19.2762	0.205524	0.105678
30wk	UBC	Zic2	8.93712e-17	4.58299e-16	15.3389	1.26729	0.105771
30wk	UBC	Rasal2	8.37051e-11	2.97618e-10	9.52634	0.497359	0.105777
30wk	UBC	Ggps1	4.18864e-22	3.02409e-21	20.5194	0.677986	0.105924
30wk	UBC	G2e3	5.05998e-23	3.96775e-22	21.4015	1.39219	0.105928
30wk	UBC	Uhrf2	4.45043e-19	2.61792e-18	17.582	0.446576	0.106036
30wk	UBC	Siah1a	1.37877e-27	2.16752e-26	25.664	1.30788	0.106101
30wk	UBC	Phactr1	2.83211e-12	1.10607e-11	10.9562	0.1416	0.106201
30wk	UBC	Ece2	2.3669e-21	1.62216e-20	19.7899	0.542497	0.106301
30wk	UBC	Fam135a	1.03018e-17	5.60535e-17	16.2514	0.343503	0.106344
30wk	UBC	Sbk1	8.95273e-08	2.53606e-07	6.59584	0.407294	0.106719
30wk	UBC	Zfp827	1.10971e-26	1.41488e-25	24.8493	0.709114	0.106729
30wk	UBC	Cpsf6	3.75831e-10	1.27567e-09	8.89426	0.21019	0.106815
30wk	UBC	Lrp1	1.19071e-11	4.45823e-11	10.3508	0.824621	0.10726
30wk	UBC	Megf11	8.92026e-11	3.16777e-10	9.49925	0.159591	0.107364
30wk	UBC	Zmym2	1.53163e-27	2.38628e-26	25.6223	0.370698	0.107413
30wk	UBC	Myl12b	1.82461e-27	2.77809e-26	25.5563	1.454	0.107596
30wk	UBC	Ppt2	1.9986e-23	1.62883e-22	21.7881	1.20715	0.107627
30wk	UBC	Kansl1	1.79288e-12	7.09435e-12	11.1491	0.162605	0.107707
30wk	UBC	Ldlrad4	3.72653e-08	1.08918e-07	6.9629	0.103055	0.107834
30wk	UBC	Prom1	7.50208e-10	2.4885e-09	8.60406	0.510117	0.107867
30wk	UBC	Mrpl48	7.08616e-21	4.70704e-20	19.3273	0.905231	0.107867
30wk	UBC	Slc25a42	2.13141e-23	1.73274e-22	21.7613	0.683362	0.107904
30wk	UBC	Pfdn1	2.41442e-12	9.46625e-12	11.0238	0.869451	0.107981
30wk	UBC	Syndig1	2.63075e-17	1.39311e-16	15.856	0.781169	0.108041
30wk	UBC	Tub	9.39673e-22	6.58528e-21	20.1814	0.816051	0.108244
30wk	UBC	Capzb	3.23485e-23	2.58234e-22	21.588	1.01531	0.108373
30wk	UBC	Morf4l1	2.69827e-14	1.1948e-13	12.9227	0.384307	0.108433
30wk	UBC	Ppip5k1	2.39918e-15	1.12878e-14	13.9474	0.320893	0.108698
30wk	UBC	Sfxn3	2.52563e-15	1.18529e-14	13.9262	1.0154	0.108796
30wk	UBC	Dcaf7	3.14074e-24	2.77157e-23	22.5573	0.548764	0.108872
30wk	UBC	Dcbld2	8.35233e-24	7.05128e-23	22.1517	1.15379	0.109089
30wk	UBC	Smg6	2.588e-08	7.65493e-08	7.11606	0.236294	0.109181
30wk	UBC	Sec23b	2.11843e-24	1.91539e-23	22.7177	1.47955	0.109197
30wk	UBC	Depdc5	9.28316e-25	8.76363e-24	23.0573	0.360115	0.109283
30wk	UBC	Ipo8	3.58016e-16	1.76988e-15	14.7521	0.445856	0.109405
30wk	UBC	Tacc1	1.04798e-23	8.76237e-23	22.0574	0.566861	0.109417
30wk	UBC	Gab1	1.7165e-15	8.14042e-15	14.0894	0.870467	0.109419
30wk	UBC	Rbm28	7.09287e-16	3.44063e-15	14.4634	0.573581	0.109433
30wk	UBC	Hap1	6.88699e-25	6.63042e-24	23.1785	1.34894	0.10944
30wk	UBC	Foxp1	1.03439e-10	3.65643e-10	9.43694	0.246768	0.109565
30wk	UBC	Slc44a1	1.05452e-12	4.24146e-12	11.3725	0.289516	0.109581
30wk	UBC	Usp33	5.46269e-09	1.70054e-08	7.76941	0.298123	0.109624
30wk	UBC	Mcmdc2	3.48569e-28	6.45977e-27	26.1898	1.33736	0.109714
30wk	UBC	Lonp2	2.67543e-16	1.3322e-15	14.8754	0.389018	0.109764
30wk	UBC	Srcin1	5.1056e-10	1.71602e-09	8.76548	0.308341	0.109765
30wk	UBC	Cand1	1.28538e-27	2.03416e-26	25.6916	1.53608	0.109822
30wk	UBC	Ikbkb	5.00429e-26	5.69716e-25	24.2443	0.931405	0.109871
30wk	UBC	Set	1.88956e-27	2.85964e-26	25.5437	1.26329	0.109925
30wk	UBC	Ubr4	3.19921e-25	3.23163e-24	23.4906	0.681177	0.110098
30wk	UBC	Hnrnpdl	2.22111e-15	1.04746e-14	13.9799	0.38975	0.110112
30wk	UBC	Lhfpl4	2.28282e-26	2.75203e-25	24.5603	2.01374	0.110168
30wk	UBC	Gm12353	2.06347e-11	7.61465e-11	10.1183	0.27578	0.11023
30wk	UBC	Suco	4.59953e-22	3.30953e-21	20.4802	0.826991	0.110321
30wk	UBC	Chic2	8.02316e-17	4.12566e-16	15.3845	0.66486	0.110355
30wk	UBC	Acsl6	9.46705e-15	4.31269e-14	13.3653	0.446889	0.110629
30wk	UBC	4930587E11Rik	0.000175081	0.000369432	3.43247	0.266613	0.110652
30wk	UBC	Noc2l	8.35233e-24	7.05128e-23	22.1517	0.939615	0.110862
30wk	UBC	Minar1	2.57582e-13	1.07874e-12	11.9671	0.357398	0.110969
30wk	UBC	Stub1	2.89359e-25	2.93655e-24	23.5322	1.4306	0.11128
30wk	UBC	Zfp738	7.85879e-27	1.02862e-25	24.9877	1.62756	0.111308
30wk	UBC	Gns	3.14074e-24	2.77157e-23	22.5573	1.00337	0.111313
30wk	UBC	Mir100hg	4.00587e-05	8.99178e-05	4.04615	0.160577	0.111327
30wk	UBC	Gabra6	2.29127e-10	7.90458e-10	9.10212	0.488426	0.111489
30wk	UBC	Ubash3b	0.000175081	0.000369432	3.43247	0.149666	0.111578
30wk	UBC	Zmym4	3.52215e-21	2.38822e-20	19.6219	0.261565	0.111636
30wk	UBC	Map1b	2.51524e-13	1.05405e-12	11.9771	0.168767	0.111844
30wk	UBC	Zbtb11	1.16395e-15	5.57567e-15	14.2537	0.498772	0.112085
30wk	UBC	Unc5c	6.16717e-08	1.77178e-07	6.75159	0.079143	0.112093
30wk	UBC	Dixdc1	3.01998e-06	7.47538e-06	5.12637	0.169218	0.112243
30wk	UBC	Erlec1	4.05992e-22	2.93745e-21	20.532	0.646133	0.112283
30wk	UBC	Purg	9.59581e-25	9.03591e-24	23.044	0.580272	0.112383
30wk	UBC	Chga	2.28844e-25	2.36282e-24	23.6266	2.22753	0.112399
30wk	UBC	Hlcs	6.60017e-18	3.63748e-17	16.4392	0.615912	0.11254
30wk	UBC	Pou2f2	5.54467e-22	3.9558e-21	20.4028	1.24768	0.112565
30wk	UBC	Calm2	3.79469e-08	1.10848e-07	6.95527	0.175067	0.112656
30wk	UBC	Septin8	7.06142e-11	2.5193e-10	9.59872	0.772646	0.112685
30wk	UBC	Lars2	2.04556e-28	4.08674e-27	26.3886	1.35393	0.112738
30wk	UBC	Usp50	0.000258736	0.000536285	3.2706	0.262945	0.112813
30wk	UBC	Tax1bp1	1.74209e-17	9.32162e-17	16.0305	0.474261	0.112967
30wk	UBC	Lgals8	7.73313e-20	4.76694e-19	18.3218	0.91085	0.113015
30wk	UBC	Gria4	2.86651e-05	6.51666e-05	4.18597	0.250488	0.11326
30wk	UBC	Reep3	6.9864e-08	1.99681e-07	6.69966	0.127924	0.113261
30wk	UBC	Mff	2.93241e-21	1.99873e-20	19.6992	0.711348	0.113502
30wk	UBC	Hipk2	2.50289e-23	2.01777e-22	21.6951	0.445053	0.113554
30wk	UBC	Atp8a1	1.62184e-07	4.49093e-07	6.34766	0.238214	0.113905
30wk	UBC	Tra2b	5.95073e-08	1.71243e-07	6.76639	0.304643	0.113928
30wk	UBC	Chm	6.29007e-20	3.90505e-19	18.4084	0.478081	0.114003
30wk	UBC	Slc6a17	3.14525e-19	1.86444e-18	17.7295	0.308024	0.114063
30wk	UBC	Pde3a	1.92619e-05	4.43729e-05	4.35288	0.201075	0.114092
30wk	UBC	Rnf13	5.21053e-10	1.74971e-09	8.75703	0.469065	0.114098
30wk	UBC	Atp6ap2	2.94152e-24	2.60458e-23	22.5843	1.11007	0.114335
30wk	UBC	Atf1	5.18742e-27	7.02926e-26	25.1531	0.88903	0.114769
30wk	UBC	Gfod2	4.36744e-26	5.01728e-25	24.2995	1.41819	0.114837
30wk	UBC	Samm50	2.05491e-17	1.09416e-16	15.9609	0.654263	0.115301
30wk	UBC	Tcp11l1	1.18057e-18	6.75442e-18	17.1704	0.341936	0.115307
30wk	UBC	Abr	2.03759e-08	6.07925e-08	7.21615	0.203923	0.115317
30wk	UBC	Cep170	3.9096e-25	3.90243e-24	23.4087	0.270317	0.11541
30wk	UBC	Slx1b	1.28647e-28	2.76708e-27	26.558	2.31416	0.115649
30wk	UBC	Aamp	2.49873e-27	3.66556e-26	25.4359	1.31104	0.115665
30wk	UBC	Mtcl1	1.16465e-11	4.36381e-11	10.3601	0.16566	0.116121
30wk	UBC	Ubtf	9.50924e-24	7.98923e-23	22.0975	1.12443	0.116166
30wk	UBC	Rab1a	7.80301e-22	5.4979e-21	20.2598	0.7933	0.116243
30wk	UBC	Agpat4	1.91938e-24	1.75057e-23	22.7568	1.29296	0.116305
30wk	UBC	Rnf138	1.8544e-22	1.37955e-21	20.8603	0.865515	0.116459
30wk	UBC	Rab2b	1.00524e-27	1.64055e-26	25.785	1.02691	0.116546
30wk	UBC	St3gal5	7.30162e-12	2.77404e-11	10.5569	0.476493	0.116595
30wk	UBC	1500004A13Rik	4.60286e-11	1.66123e-10	9.77957	0.285231	0.116608
30wk	UBC	Myo5a	3.3533e-24	2.9482e-23	22.5304	0.26318	0.116683
30wk	UBC	Timm44	1.92064e-12	7.59069e-12	11.1197	0.576004	0.116688
30wk	UBC	Srrm4	6.69008e-06	1.61125e-05	4.79284	0.182915	0.116745
30wk	UBC	Gm45321	3.01998e-06	7.47538e-06	5.12637	0.150473	0.116783
30wk	UBC	Nr2c2	2.29127e-10	7.90458e-10	9.10212	0.347605	0.116823
30wk	UBC	8430419K02Rik	5.05998e-23	3.96775e-22	21.4015	1.20292	0.116916
30wk	UBC	Nrbp1	6.65345e-24	5.67575e-23	22.246	1.17944	0.117015
30wk	UBC	Srsf5	5.34467e-08	1.54312e-07	6.8116	0.0920741	0.117098
30wk	UBC	Ric8b	8.40453e-25	8.00069e-24	23.0969	0.711653	0.117287
30wk	UBC	Brwd1	6.08692e-22	4.31916e-21	20.3646	0.31019	0.11736
30wk	UBC	Cntnap4	0.00169489	0.00319038	2.49616	0.101477	0.117622
30wk	UBC	Rock2	2.19616e-09	7.03201e-09	8.15292	0.29439	0.118063
30wk	UBC	Ubl3	1.93475e-25	2.01597e-24	23.6955	0.676807	0.11814
30wk	UBC	Oga	1.37608e-20	8.95394e-20	19.048	0.452973	0.118186
30wk	UBC	Limk2	1.1488e-20	7.52006e-20	19.1238	0.496154	0.11827
30wk	UBC	Emsy	3.86344e-09	1.21662e-08	7.91485	0.447109	0.118342
30wk	UBC	Ppp6r3	4.05992e-22	2.93745e-21	20.532	0.303784	0.118444
30wk	UBC	Phf20l1	1.79018e-08	5.36624e-08	7.27033	0.164721	0.118877
30wk	UBC	Wdpcp	1.11934e-22	8.5139e-22	21.0699	1.13419	0.118976
30wk	UBC	Wdr20	1.51905e-19	9.18392e-19	18.037	0.762308	0.118998
30wk	UBC	Mier1	1.12864e-25	1.21681e-24	23.9148	0.595656	0.119052
30wk	UBC	Ppig	1.8544e-22	1.37955e-21	20.8603	0.483604	0.11913
30wk	UBC	Npat	1.10059e-19	6.71151e-19	18.1732	0.823448	0.119473
30wk	UBC	Glra2	1.01277e-10	3.58195e-10	9.44588	0.269971	0.119561
30wk	UBC	Syt1	0.000604013	0.00119666	2.92203	0.072112	0.119736
30wk	UBC	Rnf123	4.8196e-20	3.02159e-19	18.5198	1.08935	0.119754
30wk	UBC	Slc25a46	5.29102e-19	3.09982e-18	17.5087	1.25238	0.120001
30wk	UBC	Nedd4	1.68726e-22	1.26095e-21	20.8993	0.280308	0.120437
30wk	UBC	Cyria	1.03446e-09	3.39986e-09	8.46854	0.30615	0.120514
30wk	UBC	Mast2	3.06131e-09	9.70815e-09	8.01286	0.333924	0.12079
30wk	UBC	Bcl2	4.2177e-18	2.34975e-17	16.629	1.00282	0.120859
30wk	UBC	Gpr89	2.1197e-28	4.21589e-27	26.3751	1.48211	0.120955
30wk	UBC	Ptpn2	1.80397e-09	5.81691e-09	8.23531	0.70279	0.120976
30wk	UBC	Scfd1	1.85724e-24	1.69567e-23	22.7707	0.779992	0.121217
30wk	UBC	Simc1	1.90491e-28	3.86789e-27	26.4125	0.794606	0.12122
30wk	UBC	Copb1	4.1021e-21	2.7721e-20	19.5572	1.14915	0.121467
30wk	UBC	Prepl	3.91948e-23	3.10138e-22	21.5084	1.25483	0.121564
30wk	UBC	Pcca	4.78501e-16	2.34685e-15	14.6295	0.184701	0.121731
30wk	UBC	Zkscan3	4.4944e-21	3.0325e-20	19.5182	0.793265	0.121939
30wk	UBC	Pkig	9.2272e-20	5.65455e-19	18.2476	1.00998	0.122046
30wk	UBC	Ntrk3	0.000123656	0.000264686	3.57727	0.110265	0.122109
30wk	UBC	Lrrfip2	1.79694e-22	1.33833e-21	20.8734	0.601564	0.12216
30wk	UBC	Wapl	1.27022e-22	9.61946e-22	21.0168	0.51455	0.122465
30wk	UBC	Armc8	1.33605e-25	1.42396e-24	23.8465	0.452687	0.122521
30wk	UBC	Egfem1	5.01579e-11	1.80701e-10	9.74304	0.300897	0.122537
30wk	UBC	Nkain3	1.1928e-23	9.92242e-23	22.0034	1.35343	0.122695
30wk	UBC	Mb21d2	4.96656e-28	8.92545e-27	26.0494	1.02102	0.122805
30wk	UBC	Washc4	1.89213e-17	1.00976e-16	15.9958	0.748568	0.123189
30wk	UBC	Eif4h	7.80182e-18	4.28345e-17	16.3682	0.834585	0.123206
30wk	UBC	Faf1	2.13141e-23	1.73274e-22	21.7613	0.23852	0.123563
30wk	UBC	Bckdhb	2.50525e-14	1.11272e-13	12.9536	0.640056	0.123578
30wk	UBC	Tbc1d19	3.81411e-22	2.7665e-21	20.5581	0.992564	0.123724
30wk	UBC	Ddx50	2.46161e-15	1.15732e-14	13.9365	0.420415	0.124111
30wk	UBC	Thrap3	7.89919e-23	6.08088e-22	21.216	0.486638	0.124119
30wk	UBC	Gmeb1	7.33499e-24	6.23271e-23	22.2053	1.00602	0.124146
30wk	UBC	Scn3a	1.64865e-17	8.83068e-17	16.054	0.765668	0.124161
30wk	UBC	Gm30054	4.96309e-24	4.29553e-23	22.367	0.702283	0.124487
30wk	UBC	Plppr2	7.74129e-14	3.33786e-13	12.4765	0.657569	0.12462
30wk	UBC	Tafa5	8.73974e-14	3.75733e-13	12.4251	1.66047	0.124763
30wk	UBC	Setdb1	1.56186e-12	6.20846e-12	11.207	0.681728	0.124863
30wk	UBC	Tia1	5.42761e-18	3.00776e-17	16.5218	0.250102	0.124941
30wk	UBC	Prkg1	7.50208e-10	2.4885e-09	8.60406	0.218577	0.12523
30wk	UBC	Nnat	2.6245e-06	6.5305e-06	5.18505	0.236555	0.125348
30wk	UBC	Acin1	5.00429e-26	5.69716e-25	24.2443	0.326634	0.125409
30wk	UBC	Echdc2	1.11934e-22	8.5139e-22	21.0699	1.0188	0.125533
30wk	UBC	Lpgat1	3.10032e-17	1.63481e-16	15.7865	0.694801	0.125857
30wk	UBC	Gpcpd1	1.04253e-11	3.91975e-11	10.4067	0.509193	0.125883
30wk	UBC	Psmb2	1.74956e-20	1.12941e-19	18.9471	0.530233	0.125886
30wk	UBC	Ythdf3	8.44758e-20	5.19386e-19	18.2845	0.354635	0.126341
30wk	UBC	Eps8	3.52638e-06	8.68932e-06	5.06101	0.148739	0.126446
30wk	UBC	Stat2	4.58803e-18	2.55171e-17	16.5932	0.730206	0.126511
30wk	UBC	Ypel2	5.57046e-15	2.56898e-14	13.5902	0.426583	0.126521
30wk	UBC	Mtcl3	5.39369e-21	3.60943e-20	19.4426	0.548582	0.126537
30wk	UBC	Nab1	1.51463e-08	4.56538e-08	7.34052	0.826126	0.126566
30wk	UBC	Tenm3	5.09525e-06	1.24181e-05	4.90595	0.131977	0.127304
30wk	UBC	Cask	1.90312e-15	9.00095e-15	14.0457	0.464753	0.127555
30wk	UBC	Cacnb2	1.06591e-11	4.0036e-11	10.3975	0.466554	0.127581
30wk	UBC	Fem1c	9.59581e-25	9.03591e-24	23.044	2.1411	0.12761
30wk	UBC	Rtl4	1.45924e-08	4.40301e-08	7.35625	0.341961	0.127777
30wk	UBC	Kif1a	4.66699e-17	2.43097e-16	15.6142	0.393521	0.127858
30wk	UBC	Sorcs3	2.06533e-10	7.1487e-10	9.14577	0.332303	0.127935
30wk	UBC	Paxbp1	1.89213e-17	1.00976e-16	15.9958	0.459833	0.127958
30wk	UBC	Ctdspl2	1.13118e-21	7.88086e-21	20.1034	0.577269	0.128035
30wk	UBC	Rbbp4	9.50255e-20	5.81647e-19	18.2353	0.713458	0.12809
30wk	UBC	Cep120	4.35641e-12	1.68077e-11	10.7745	0.685769	0.128345
30wk	UBC	Immp1l	1.24008e-12	4.96031e-12	11.3045	0.273586	0.128529
30wk	UBC	Enox2	2.66884e-23	2.14757e-22	21.6681	1.16679	0.128629
30wk	UBC	Nbea	1.22931e-05	2.88304e-05	4.54015	0.0977368	0.128877
30wk	UBC	Mapk8	3.94911e-24	3.4465e-23	22.4626	0.581836	0.128956
30wk	UBC	Rmnd5a	5.42566e-20	3.38692e-19	18.4702	0.708585	0.128996
30wk	UBC	Eif2b3	1.33328e-28	2.85833e-27	26.5439	0.955401	0.129261
30wk	UBC	Kcnh1	2.11418e-08	6.30126e-08	7.20057	0.279258	0.129533
30wk	UBC	Arl3	3.96482e-19	2.33806e-18	17.6311	0.690169	0.12954
30wk	UBC	Cntn6	8.05194e-08	2.28908e-07	6.64034	0.443041	0.130116
30wk	UBC	Scmh1	1.79075e-17	9.56827e-17	16.0192	0.317923	0.130223
30wk	UBC	Mirg	3.1055e-26	3.64946e-25	24.4378	0.540878	0.130254
30wk	UBC	Pank1	4.5003e-24	3.91185e-23	22.4076	0.708847	0.130408
30wk	UBC	Trpm7	4.07984e-26	4.71384e-25	24.3266	0.268291	0.130533
30wk	UBC	Clasp1	2.897e-16	1.43897e-15	14.8419	0.301793	0.130568
30wk	UBC	Klc2	1.16666e-21	8.12585e-21	20.0901	1.10804	0.130653
30wk	UBC	Apbb2	2.64507e-12	1.03473e-11	10.9852	0.368555	0.130893
30wk	UBC	Zfhx4	2.15592e-19	1.2897e-18	17.8895	0.457153	0.130918
30wk	UBC	Frrs1l	3.09543e-18	1.73786e-17	16.76	0.567032	0.130983
30wk	UBC	Zfp804b	1.98217e-05	4.56304e-05	4.34075	0.214787	0.131783
30wk	UBC	Fam193b	2.22297e-20	1.42131e-19	18.8473	0.868208	0.132102
30wk	UBC	Gramd1a	2.27608e-28	4.47874e-27	26.3488	1.30019	0.132148
30wk	UBC	Slc20a2	3.18883e-10	1.0886e-09	8.96313	0.698718	0.132178
30wk	UBC	Pip5k1c	2.91904e-28	5.55553e-27	26.2553	0.932906	0.132315
30wk	UBC	Nfatc3	7.02784e-26	7.85914e-25	24.1046	0.589164	0.132481
30wk	UBC	Gnas	5.71988e-22	4.0708e-21	20.3903	0.275007	0.132566
30wk	UBC	Pard3	2.47016e-12	9.67608e-12	11.0143	0.454588	0.132749
30wk	UBC	Gm15563	8.90511e-05	0.000193969	3.71227	0.144683	0.133034
30wk	UBC	9330154J02Rik	3.1896e-13	1.32791e-12	11.8768	0.477124	0.133093
30wk	UBC	Grm3	9.28316e-25	8.76363e-24	23.0573	0.454691	0.133335
30wk	UBC	Bltp3b	1.08246e-23	9.04201e-23	22.0437	0.930348	0.133855
30wk	UBC	Zc3h18	7.32304e-28	1.25197e-26	25.9024	1.28444	0.13447
30wk	UBC	Ssr4	1.0358e-26	1.32517e-25	24.8777	1.10535	0.134487
30wk	UBC	Ppm1d	1.11421e-11	4.18021e-11	10.3788	1.03372	0.134626
30wk	UBC	Klhl7	3.27599e-20	2.07326e-19	18.6833	0.526392	0.134807
30wk	UBC	Itsn2	1.76188e-27	2.69673e-26	25.5692	0.843115	0.135172
30wk	UBC	Zer1	5.2975e-24	4.5683e-23	22.3402	0.816983	0.135281
30wk	UBC	Fnip1	4.59819e-23	3.61432e-22	21.442	0.424363	0.135352
30wk	UBC	Cep112	2.19355e-08	6.53113e-08	7.18501	0.43224	0.135392
30wk	UBC	Nbeal1	3.5818e-20	2.26077e-19	18.6457	0.324287	0.135722
30wk	UBC	Atp6v1h	5.92617e-28	1.04135e-26	25.9824	0.547185	0.136078
30wk	UBC	Ralgapa2	8.75673e-13	3.54121e-12	11.4508	0.411346	0.136187
30wk	UBC	Hnrnpa2b1	4.07321e-17	2.12762e-16	15.6721	0.229992	0.13625
30wk	UBC	Baz2b	2.50525e-14	1.11272e-13	12.9536	0.152719	0.136436
30wk	UBC	Rab37	1.29874e-12	5.1902e-12	11.2848	0.290552	0.136659
30wk	UBC	Cadps2	1.8621e-07	5.13607e-07	6.28937	0.456952	0.136806
30wk	UBC	Utrn	1.01272e-07	2.85021e-07	6.54512	0.151301	0.13685
30wk	UBC	Camk2b	3.13664e-16	1.55533e-15	14.8082	0.409557	0.136915
30wk	UBC	Eepd1	1.4789e-27	2.31378e-26	25.6357	1.5002	0.136942
30wk	UBC	Slc4a3	1.96904e-21	1.35518e-20	19.868	0.643219	0.137159
30wk	UBC	Lrig2	3.82211e-24	3.34012e-23	22.4762	0.78941	0.137372
30wk	UBC	Cdkl5	3.46449e-18	1.93922e-17	16.7124	0.43709	0.137398
30wk	UBC	Nalcn	7.47033e-19	4.32422e-18	17.3641	0.153395	0.137946
30wk	UBC	Ptbp2	1.39188e-12	5.5488e-12	11.2558	0.46929	0.138748
30wk	UBC	Ctnnal1	2.06395e-23	1.67998e-22	21.7747	0.451769	0.138808
30wk	UBC	Scn1a	3.36521e-17	1.76912e-16	15.7522	0.275073	0.13892
30wk	UBC	Meg3	0.00137538	0.00261535	2.58247	0.041161	0.139125
30wk	UBC	Nsd1	1.03018e-17	5.60535e-17	16.2514	0.22736	0.139312
30wk	UBC	Pld5	2.66799e-07	7.25919e-07	6.13911	0.249855	0.140256
30wk	UBC	Snhg6	3.44038e-26	4.00871e-25	24.397	1.4171	0.140693
30wk	UBC	Plaa	3.65696e-25	3.66425e-24	23.436	1.00063	0.140699
30wk	UBC	Mdga1	1.98118e-10	6.86653e-10	9.16326	0.337233	0.140862
30wk	UBC	Il16	1.89242e-08	5.66165e-08	7.24706	0.444477	0.141112
30wk	UBC	Trim33	5.75634e-20	3.58649e-19	18.4453	0.620584	0.141429
30wk	UBC	Catspere2	6.16874e-27	8.26042e-26	25.083	1.70946	0.141439
30wk	UBC	Mtmr3	5.74167e-08	1.65372e-07	6.78154	0.436393	0.141728
30wk	UBC	Inpp4b	2.53506e-07	6.91192e-07	6.1604	0.104157	0.141774
30wk	UBC	Kmt5b	1.53163e-27	2.38628e-26	25.6223	0.731849	0.141851
30wk	UBC	Neo1	9.58713e-21	6.30419e-20	19.2004	0.664059	0.141868
30wk	UBC	Adar	9.55474e-23	7.31224e-22	21.1359	0.61572	0.141911
30wk	UBC	A330023F24Rik	4.20411e-14	1.83944e-13	12.7353	0.188021	0.142054
30wk	UBC	Kcnj6	3.55407e-17	1.86466e-16	15.7294	0.265328	0.142393
30wk	UBC	Arglu1	1.7697e-14	7.92494e-14	13.101	0.240575	0.142621
30wk	UBC	Mbd5	2.48926e-10	8.56383e-10	9.06733	0.199132	0.142693
30wk	UBC	Fam135b	5.23534e-13	2.14507e-12	11.6686	0.135292	0.143147
30wk	UBC	Tsix	3.68008e-07	9.89234e-07	6.0047	0.463912	0.143221
30wk	UBC	Glg1	6.61836e-13	2.69734e-12	11.5691	0.425326	0.143495
30wk	UBC	Cwf19l2	6.82448e-28	1.17702e-26	25.9292	0.732492	0.143956
30wk	UBC	Gm15952	4.67467e-27	6.44143e-26	25.191	1.03473	0.144524
30wk	UBC	Kif5c	3.85431e-13	1.59499e-12	11.7972	0.322137	0.144652
30wk	UBC	Atp13a3	1.48739e-22	1.11862e-21	20.9513	0.853444	0.145075
30wk	UBC	Rps6kb1	3.69679e-22	2.68215e-21	20.5715	0.385821	0.145171
30wk	UBC	Zeb2	2.06347e-11	7.61465e-11	10.1183	0.526037	0.146993
30wk	UBC	Nav2	1.26908e-12	5.0732e-12	11.2947	0.156077	0.147154
30wk	UBC	S100pbp	3.34011e-23	2.66068e-22	21.575	1.03648	0.147526
30wk	UBC	Ccdc174	6.08987e-21	4.06281e-20	19.3912	1.02737	0.147858
30wk	UBC	Adgrb3	2.59718e-05	5.925e-05	4.22731	0.112284	0.14801
30wk	UBC	Dnajc6	1.61049e-19	9.72103e-19	18.0123	0.275729	0.148545
30wk	UBC	Slc38a1	8.98062e-25	8.49337e-24	23.0709	0.5532	0.148667
30wk	UBC	Ano3	1.38888e-10	4.87189e-10	9.3123	0.155132	0.148768
30wk	UBC	Nufip2	1.64772e-20	1.06604e-19	18.9722	0.546948	0.148941
30wk	UBC	Stx16	2.67927e-27	3.90407e-26	25.4085	0.567838	0.149089
30wk	UBC	Swt1	6.41849e-18	3.54183e-17	16.4508	0.699853	0.149576
30wk	UBC	Rcan2	1.73887e-24	1.59206e-23	22.798	0.390595	0.150581
30wk	UBC	Arfrp1	6.38606e-27	8.52955e-26	25.0691	1.91918	0.151291
30wk	UBC	A330102I10Rik	7.80301e-22	5.4979e-21	20.2598	0.595249	0.151618
30wk	UBC	Wnk1	4.28055e-20	2.69334e-19	18.5697	0.3295	0.151683
30wk	UBC	Zfyve27	1.18885e-26	1.50769e-25	24.8217	1.30409	0.151871
30wk	UBC	Celf1	7.39879e-17	3.81135e-16	15.4189	0.324018	0.151977
30wk	UBC	Atxn2l	4.776e-25	4.7043e-24	23.3275	0.48207	0.152521
30wk	UBC	R3hdm1	9.88081e-21	6.48913e-20	19.1878	0.239953	0.153238
30wk	UBC	Specc1	1.89445e-07	5.22034e-07	6.2823	0.241339	0.154715
30wk	UBC	Huwe1	5.96935e-12	2.2815e-11	10.6418	0.287946	0.154815
30wk	UBC	Top1	4.4944e-21	3.0325e-20	19.5182	0.388221	0.155457
30wk	UBC	Zmiz1	1.79805e-06	4.53893e-06	5.34305	0.306223	0.155803
30wk	UBC	Nob1	1.15562e-28	2.50467e-27	26.6012	1.7671	0.15589
30wk	UBC	Zc3h13	1.77386e-28	3.64429e-27	26.4384	0.656308	0.156605
30wk	UBC	Rtf1	1.02527e-24	9.6198e-24	23.0168	0.680097	0.156916
30wk	UBC	Ralgapa1	2.22616e-21	1.52932e-20	19.8155	0.235647	0.158457
30wk	UBC	Fhod3	4.57932e-06	1.11962e-05	4.95093	0.336548	0.159628
30wk	UBC	Arhgap5	8.43105e-28	1.41123e-26	25.8504	0.463556	0.159735
30wk	UBC	Sh3gl2	2.03759e-08	6.07925e-08	7.21615	0.22656	0.160597
30wk	UBC	Ophn1	1.97483e-22	1.46496e-21	20.8342	0.645351	0.161053
30wk	UBC	Clip3	6.9567e-23	5.37754e-22	21.2694	1.16765	0.161086
30wk	UBC	Phip	2.97856e-14	1.31579e-13	12.8808	0.302297	0.1621
30wk	UBC	Grik2	1.71435e-06	4.33559e-06	5.36295	0.249338	0.162294
30wk	UBC	Gnao1	6.59319e-07	1.73131e-06	5.76163	0.283313	0.162485
30wk	UBC	Anks1b	7.77113e-07	2.0296e-06	5.69259	0.201783	0.162791
30wk	UBC	Map3k1	3.26217e-22	2.37407e-21	20.6245	0.675996	0.16287
30wk	UBC	Galnt13	1.76822e-07	4.88488e-07	6.31115	0.377969	0.163367
30wk	UBC	Hdac5	5.95877e-27	7.99565e-26	25.0971	1.02048	0.164484
30wk	UBC	Rfx7	7.35829e-15	3.37205e-14	13.4721	0.40468	0.164526
30wk	UBC	Pcmtd1	9.2272e-20	5.65455e-19	18.2476	0.466439	0.164538
30wk	UBC	Ptprk	2.56803e-14	1.13925e-13	12.9434	0.543531	0.164711
30wk	UBC	Spata7	8.69993e-20	5.34021e-19	18.2724	0.76829	0.165006
30wk	UBC	Sec24b	1.4789e-27	2.31378e-26	25.6357	0.542979	0.165508
30wk	UBC	Kdm2a	5.37103e-14	2.33397e-13	12.6319	0.413873	0.165587
30wk	UBC	Madd	4.61941e-25	4.5535e-24	23.3417	0.603737	0.165699
30wk	UBC	Ctnna2	4.86875e-09	1.52383e-08	7.81706	0.097649	0.166089
30wk	UBC	Fam117b	1.39643e-22	1.05325e-21	20.9775	0.806449	0.166942
30wk	UBC	Kdm6a	8.72038e-18	4.76872e-17	16.3216	0.483947	0.167003
30wk	UBC	Snx30	3.18916e-11	1.16225e-10	9.9347	0.774834	0.167316
30wk	UBC	Mir9-2hg	1.80887e-18	1.02569e-17	16.989	0.404601	0.167338
30wk	UBC	Vezt	4.46791e-25	4.41583e-24	23.355	0.771784	0.167567
30wk	UBC	Tafa2	7.90072e-05	0.000172899	3.76221	0.123099	0.169084
30wk	UBC	Mast1	5.3564e-26	6.06607e-25	24.2171	1.16326	0.169557
30wk	UBC	Mapk1	1.1928e-23	9.92242e-23	22.0034	0.661723	0.169829
30wk	UBC	Ube3c	2.26236e-24	2.03987e-23	22.6904	0.489967	0.169844
30wk	UBC	Trim9	2.78939e-22	2.04138e-21	20.6901	0.549641	0.170201
30wk	UBC	Lsamp	0.000711585	0.00139885	2.85423	0.0647074	0.171198
30wk	UBC	Gtdc1	2.4238e-23	1.95884e-22	21.708	0.632659	0.171245
30wk	UBC	Sybu	1.90312e-15	9.00095e-15	14.0457	0.511512	0.171548
30wk	UBC	Dpysl2	1.232e-23	1.02257e-22	21.9903	0.409629	0.173192
30wk	UBC	Cdr1os	3.83613e-10	1.30106e-09	8.8857	0.317126	0.173844
30wk	UBC	Chka	2.34269e-16	1.17031e-15	14.9317	0.339794	0.174863
30wk	UBC	Jmjd1c	1.13857e-16	5.80668e-16	15.2361	0.268714	0.175079
30wk	UBC	Naaladl2	5.37477e-22	3.83878e-21	20.4158	0.181313	0.17514
30wk	UBC	Adcy2	3.21541e-07	8.68619e-07	6.06117	0.160126	0.175185
30wk	UBC	Pde10a	3.86828e-06	9.50222e-06	5.02217	0.106611	0.176255
30wk	UBC	Mir124a-1hg	2.97053e-13	1.23908e-12	11.9069	0.26994	0.176429
30wk	UBC	Tiam1	2.10611e-14	9.3944e-14	13.0271	0.20828	0.178879
30wk	UBC	Ylpm1	3.09543e-18	1.73786e-17	16.76	0.652646	0.179235
30wk	UBC	Nrg3	3.75093e-06	9.22089e-06	5.03523	0.0967766	0.179374
30wk	UBC	Ccdc192	3.03408e-23	2.43099e-22	21.6142	0.852196	0.179396
30wk	UBC	Meis1	1.86001e-14	8.32082e-14	13.0798	0.256678	0.179801
30wk	UBC	Asb3	5.52204e-28	9.78233e-27	26.0096	0.476007	0.180739
30wk	UBC	Hdac8	4.05992e-22	2.93745e-21	20.532	0.547381	0.181882
30wk	UBC	Ntm	5.6759e-09	1.76418e-08	7.75346	0.485881	0.181886
30wk	UBC	Med13l	7.30396e-21	4.84679e-20	19.3145	0.63796	0.182704
30wk	UBC	Hs3st2	4.4404e-13	1.82912e-12	11.7378	0.275984	0.187361
30wk	UBC	Cntn1	1.51769e-17	8.14592e-17	16.0891	0.211803	0.18837
30wk	UBC	Lrp1b	7.13578e-09	2.20065e-08	7.65745	0.109575	0.191323
30wk	UBC	Erdr1y	2.51524e-13	1.05405e-12	11.9771	0.451178	0.196146
30wk	UBC	Lmx1a	2.76627e-13	1.15646e-12	11.9369	0.330345	0.200945
30wk	UBC	Usp9x	2.33791e-24	2.10581e-23	22.6766	0.518323	0.202539
30wk	UBC	Copg2	3.92943e-27	5.53726e-26	25.2567	0.695475	0.203374
30wk	UBC	Ankhd1	5.12759e-24	4.43057e-23	22.3535	0.45888	0.20427
30wk	UBC	Dgkz	3.65239e-17	1.91432e-16	15.718	0.547922	0.205704
30wk	UBC	Sgms1	7.52082e-26	8.3461e-25	24.0785	0.876417	0.20836
30wk	UBC	Chpt1	3.36424e-28	6.26584e-27	26.203	1.07836	0.213439
30wk	UBC	Tnpo1	8.40453e-25	8.00069e-24	23.0969	0.717543	0.221071
30wk	UBC	Tcf25	4.07984e-26	4.71384e-25	24.3266	0.663811	0.222362
30wk	UBC	Lrrtm4	0.00145359	0.00275764	2.55946	0.111541	0.224532
30wk	UBC	Sgcd	3.48686e-05	7.86531e-05	4.10428	0.293707	0.22773
30wk	UBC	Shank1	1.18885e-26	1.50769e-25	24.8217	0.873109	0.231759
30wk	UBC	Clvs1	8.41677e-23	6.46598e-22	21.1894	0.419583	0.232862
30wk	UBC	Ptprd	5.14076e-19	3.0145e-18	17.5208	0.199375	0.234416
30wk	UBC	D430041D05Rik	2.73973e-20	1.7419e-19	18.759	0.430044	0.240618
30wk	UBC	Akap7	2.93838e-23	2.35793e-22	21.6275	0.481227	0.24377
30wk	UBC	Hs3st4	4.25917e-12	1.64471e-11	10.7839	0.497968	0.250711
30wk	UBC	Sbf2	5.47297e-24	4.70874e-23	22.3271	0.650229	0.253076
30wk	UBC	Gm45323	6.87479e-21	4.57012e-20	19.3401	0.777473	0.283237
30wk	UBC	Xist	7.68877e-11	2.73751e-10	9.56264	0.587222	0.401273
30wk	PC	Malat1	2.02815e-21	8.14457e-21	20.0891	-0.167432	-2.02198
30wk	PC	Gm35188	3.19143e-24	1.39207e-23	22.8563	-0.230351	-0.375669
30wk	PC	Wdr17	3.32034e-20	1.2814e-19	18.8923	-0.252784	-0.258302
30wk	PC	4930447N08Rik	3.94929e-16	1.3032e-15	14.885	-0.254937	-0.249836
30wk	PC	Cntn5	1.29734e-55	1.51114e-54	53.8207	-0.630397	-0.213334
30wk	PC	4930567K20Rik	8.76748e-22	3.56733e-21	20.4477	-0.264714	-0.210107
30wk	PC	Gm42439	1.729e-12	4.90935e-12	11.309	-0.174107	-0.207995
30wk	PC	Rps27	6.04876e-75	1.65117e-73	72.7822	-2.59005	-0.204349
30wk	PC	ENSMUSG00000095041	6.00489e-58	7.66746e-57	56.1153	-0.409595	-0.202452
30wk	PC	Snhg11	9.17803e-05	0.000163847	3.78556	-0.0566227	-0.192598
30wk	PC	Gm48747	3.18449e-26	1.48068e-25	24.8295	-0.322952	-0.184771
30wk	PC	Gm20275	1.85273e-53	2.00284e-52	51.6984	-0.416985	-0.182817
30wk	PC	Gm12296	2.1833e-11	5.91522e-11	10.228	-0.175002	-0.181468
30wk	PC	Kansl1l	7.62924e-44	5.85871e-43	42.2322	-0.32448	-0.167161
30wk	PC	Gm48512	3.5347e-12	9.90795e-12	11.004	-0.265945	-0.161764
30wk	PC	Fgfr2	2.69444e-22	1.11044e-21	20.9545	-0.18857	-0.160327
30wk	PC	Paxbp1	6.22232e-07	1.30536e-06	5.88427	-0.123966	-0.160021
30wk	PC	A330015K06Rik	2.54279e-08	5.82416e-08	7.23477	-0.136007	-0.159522
30wk	PC	Gm48678	2.0153e-31	1.11341e-30	29.9533	-0.375515	-0.158004
30wk	PC	Gm44040	1.08852e-08	2.54246e-08	7.59475	-0.165583	-0.149136
30wk	PC	Macrod2os1	1.22349e-31	6.79416e-31	30.1679	-0.336519	-0.148717
30wk	PC	Xrcc6	8.60361e-37	5.52535e-36	35.2576	-0.298116	-0.148254
30wk	PC	Gm16183	2.71182e-25	1.21866e-24	23.9141	-0.225725	-0.146367
30wk	PC	5330438D12Rik	3.65151e-23	1.54442e-22	21.8112	-0.22554	-0.146049
30wk	PC	Gm44071	1.37776e-16	4.62032e-16	15.3353	-0.193653	-0.14544
30wk	PC	Tifa	2.78622e-53	2.9938e-52	51.5238	-0.476461	-0.143886
30wk	PC	Gm15511	5.435e-38	3.57981e-37	36.4461	-0.387643	-0.141468
30wk	PC	Gm12353	3.05457e-31	1.68015e-30	29.7747	-0.273065	-0.140983
30wk	PC	1700111E14Rik	2.33454e-22	9.6419e-22	21.0158	-0.255407	-0.138849
30wk	PC	4930587E11Rik	0.000526178	0.000874393	3.05829	-0.224828	-0.136783
30wk	PC	Gm15336	1.79056e-12	5.08012e-12	11.2941	-0.180748	-0.13658
30wk	PC	Atp6v0c	2.16071e-69	4.23486e-68	67.3732	-3.17	-0.135779
30wk	PC	Ptma	7.05245e-49	6.59762e-48	47.1806	-1.37216	-0.135403
30wk	PC	Gm50138	2.15494e-24	9.4475e-24	23.0247	-0.285581	-0.135342
30wk	PC	Eif2s3y	8.94242e-27	4.23928e-26	25.3727	-0.790568	-0.133664
30wk	PC	Nrk	1.34823e-21	5.44397e-21	20.2641	-0.294602	-0.133179
30wk	PC	Gm32036	1.02326e-13	3.07744e-13	12.5118	-0.246891	-0.132375
30wk	PC	Gm20635	5.22248e-31	2.85434e-30	29.5445	-0.393525	-0.131639
30wk	PC	4933413L06Rik	9.54217e-20	3.61545e-19	18.4418	-0.345817	-0.131487
30wk	PC	Gm20319	1.46563e-12	4.17531e-12	11.3793	-0.341613	-0.131398
30wk	PC	Gm26531	1.2579e-25	5.72191e-25	24.2425	-0.274032	-0.131369
30wk	PC	Atrnl1	2.33813e-08	5.36327e-08	7.27057	-0.105822	-0.130199
30wk	PC	Gm47352	8.24304e-45	6.51041e-44	43.1864	-0.612042	-0.128061
30wk	PC	Gm11817	2.27442e-36	1.44247e-35	34.8409	-0.371716	-0.127679
30wk	PC	Gm26672	1.02884e-50	1.02228e-49	48.9904	-0.416048	-0.126747
30wk	PC	Slc35f1	2.24683e-05	4.20764e-05	4.37596	-0.0451017	-0.125102
30wk	PC	Mir100hg	2.52538e-19	9.42813e-19	18.0256	-0.125762	-0.122725
30wk	PC	Gm15738	6.00011e-33	3.45415e-32	31.4617	-0.346885	-0.121788
30wk	PC	Slc38a2	2.16344e-23	9.21754e-23	22.0354	-0.520459	-0.120944
30wk	PC	Gm14211	2.00936e-13	5.95624e-13	12.225	-0.32301	-0.119917
30wk	PC	1600010M07Rik	5.99715e-34	3.56005e-33	32.4485	-0.50344	-0.119873
30wk	PC	Brinp3	4.18266e-24	1.82061e-23	22.7398	-0.406136	-0.119135
30wk	PC	Gm15594	8.85937e-18	3.11194e-17	16.507	-0.310173	-0.118905
30wk	PC	Gm15083	4.32507e-12	1.20732e-11	10.9182	-0.273975	-0.11871
30wk	PC	Mef2c	1.74471e-20	6.8006e-20	19.1675	-0.25824	-0.118686
30wk	PC	Las1l	3.14474e-14	9.6556e-14	13.0152	-0.272108	-0.117059
30wk	PC	9530056K15Rik	0.000198012	0.000343537	3.46403	-0.203264	-0.116639
30wk	PC	Gm32250	1.91039e-37	1.23997e-36	35.9066	-0.390631	-0.116577
30wk	PC	Nell1os	5.75052e-08	1.28758e-07	6.89022	-0.2344	-0.115194
30wk	PC	Shank2	0.000664574	0.00109497	2.9606	-0.0488207	-0.115003
30wk	PC	Pcp2	4.44408e-05	8.13438e-05	4.08968	-0.131525	-0.114122
30wk	PC	Gria2	7.08288e-13	2.04558e-12	11.6892	-0.0572295	-0.113286
30wk	PC	Gm26713	0.000269509	0.000462211	3.33516	-0.135489	-0.113223
30wk	PC	Gm14372	6.54596e-17	2.22237e-16	15.6532	-0.236545	-0.111778
30wk	PC	Grip1os2	1.20059e-22	5.00412e-22	21.3007	-0.312516	-0.11176
30wk	PC	H2az1	5.77153e-41	4.06549e-40	39.3909	-1.06795	-0.110875
30wk	PC	Tmeff2	2.90333e-13	8.54725e-13	12.0682	-0.107778	-0.110261
30wk	PC	Son	6.86857e-18	2.42255e-17	16.6157	-0.161765	-0.110088
30wk	PC	4930455C13Rik	1.16652e-42	8.68537e-42	41.0612	-0.617833	-0.110076
30wk	PC	Gm47591	0.00047925	0.000799551	3.09715	-0.159589	-0.109726
30wk	PC	Ahi1	2.02689e-20	7.88939e-20	19.103	-0.257094	-0.109683
30wk	PC	Eef1a1	5.9321e-74	1.5596e-72	71.807	-4.92125	-0.109169
30wk	PC	Atp5pd	5.233e-46	4.37545e-45	44.359	-1.11116	-0.109089
30wk	PC	4930532I03Rik	1.67932e-16	5.61649e-16	15.2505	-0.391453	-0.109047
30wk	PC	Sos1	7.09237e-11	1.87392e-10	9.72725	-0.0970318	-0.108888
30wk	PC	Gm47167	4.84382e-36	3.04954e-35	34.5158	-0.496186	-0.108659
30wk	PC	C230029F24Rik	8.86775e-08	1.95918e-07	6.70793	-0.465129	-0.107008
30wk	PC	Gm11149	2.11144e-39	1.43739e-38	37.8424	-0.294989	-0.106994
30wk	PC	Pla2g3	3.97084e-30	2.11377e-29	28.6749	-0.368561	-0.106094
30wk	PC	Gm31763	2.82807e-44	2.20294e-43	42.657	-0.450106	-0.106004
30wk	PC	Usp50	2.71978e-21	1.08852e-20	19.9632	-0.366243	-0.106002
30wk	PC	2810432F15Rik	6.18517e-27	2.94504e-26	25.5309	-0.276638	-0.105761
30wk	PC	Gm17106	4.0805e-33	2.36105e-32	31.6269	-0.29377	-0.105532
30wk	PC	Pkd2l2	1.12946e-18	4.12168e-18	17.3849	-0.346666	-0.104579
30wk	PC	D830024N08Rik	9.54762e-09	2.23885e-08	7.64998	-0.239848	-0.104318
30wk	PC	Immp2l	3.23289e-07	6.90352e-07	6.16093	-0.11383	-0.102684
30wk	PC	Rhobtb2	2.02507e-25	9.16149e-25	24.038	-0.211086	-0.102393
30wk	PC	Atl2	9.18274e-20	3.48296e-19	18.4581	-0.125665	-0.102077
30wk	PC	Ccnl2	5.42014e-17	1.84643e-16	15.7337	-0.368199	-0.102017
30wk	PC	Brd9	1.34835e-32	7.68772e-32	31.1142	-0.331104	-0.101741
30wk	PC	Lysmd4	5.21858e-20	2.00098e-19	18.6988	-0.381763	-0.100892
30wk	PC	Ube4bos1	3.00071e-59	4.04909e-58	57.3926	-0.561137	-0.100762
30wk	PC	Pcdh9	1.69182e-05	3.19296e-05	4.49581	0.0430146	0.100112
30wk	PC	Fgf12	5.51423e-10	1.38494e-09	8.85857	0.0889996	0.100786
30wk	PC	Phactr2	2.51663e-09	6.09966e-09	8.21469	0.00410452	0.101829
30wk	PC	Gria1	1.81386e-17	6.3004e-17	16.2006	0.133726	0.103089
30wk	PC	Gria4	0.00012247	0.000216449	3.66464	0.352927	0.103607
30wk	PC	Cadps	1.24992e-09	3.08645e-09	8.51054	0.0575929	0.103637
30wk	PC	Astn2	1.36765e-08	3.17778e-08	7.49788	0.0617365	0.105823
30wk	PC	Ctnna2	8.53746e-16	2.79101e-15	14.5542	0.118953	0.107174
30wk	PC	Erdr1y	1.78901e-15	5.76838e-15	14.2389	0.243863	0.108436
30wk	PC	Lrrc4c	6.53245e-05	0.000118182	3.92745	0.16232	0.108542
30wk	PC	Dpp6	3.25708e-05	6.02536e-05	4.22002	0.163803	0.108944
30wk	PC	Cdh12	2.55e-05	4.75611e-05	4.32275	0.0261813	0.109075
30wk	PC	Ptchd4	2.55e-05	4.75611e-05	4.32275	0.0368298	0.110408
30wk	PC	Nbea	3.69505e-12	1.03446e-11	10.9853	0.106736	0.112053
30wk	PC	Stac	6.72062e-06	1.31102e-05	4.88239	0.0476628	0.113625
30wk	PC	Grik2	0.000115057	0.000203753	3.6909	0.268863	0.113875
30wk	PC	Gphn	2.50338e-28	1.25825e-27	26.9002	0.132207	0.11454
30wk	PC	Dach1	1.79132e-10	4.63433e-10	9.33401	0.0943156	0.114935
30wk	PC	Col18a1	0.00180355	0.00285832	2.54389	0.012692	0.115049
30wk	PC	Caln1	1.41813e-17	4.95064e-17	16.3053	0.146618	0.117137
30wk	PC	Lingo2	1.03074e-10	2.70478e-10	9.56787	0.179909	0.118737
30wk	PC	Lhfpl3	0.000142618	0.000250621	3.60098	0.0914484	0.119355
30wk	PC	Cadm2	1.76103e-06	3.58354e-06	5.44569	0.0762407	0.120766
30wk	PC	Egfem1	0.00568329	0.00855855	2.0676	0.00935279	0.121456
30wk	PC	Zbtb20	3.228e-08	7.34708e-08	7.13389	0.243304	0.121685
30wk	PC	Adgrb3	0.00051406	0.000854883	3.06809	0.0362636	0.122109
30wk	PC	Dab1	0.00578096	0.00869881	2.06054	0.05192	0.122916
30wk	PC	Luzp2	2.25619e-23	9.60611e-23	22.0175	1.21227	0.123271
30wk	PC	Ccser1	2.57748e-14	7.94516e-14	13.0999	0.140824	0.126449
30wk	PC	Dgkh	1.79947e-10	4.65444e-10	9.33213	0.133606	0.130509
30wk	PC	Negr1	0.000317534	0.000542078	3.26594	0.201843	0.130834
30wk	PC	Cntnap5a	1.79225e-17	6.22706e-17	16.2057	0.206635	0.131763
30wk	PC	Nrxn3	7.58135e-09	1.78701e-08	7.74787	0.0545631	0.132701
30wk	PC	Kalrn	4.44036e-15	1.41202e-14	13.8502	0.113626	0.134045
30wk	PC	Tenm3	1.04091e-16	3.50813e-16	15.4549	0.204401	0.135545
30wk	PC	Shisa6	1.28839e-09	3.17798e-09	8.49785	0.0919524	0.13636
30wk	PC	Gpc6	2.16896e-14	6.70161e-14	13.1738	0.138139	0.142182
30wk	PC	Sema3a	1.57525e-16	5.27408e-16	15.2779	0.268077	0.14358
30wk	PC	Kcnip1	1.18375e-06	2.43966e-06	5.61267	0.0842503	0.149108
30wk	PC	Frmpd4	0.000204097	0.000353577	3.45152	0.0661469	0.150555
30wk	PC	Nell1	3.63602e-07	7.73654e-07	6.11145	0.0946312	0.152117
30wk	PC	Dlg2	7.53404e-06	1.45716e-05	4.83649	0.0613905	0.154984
30wk	PC	Cntnap2	6.2884e-15	1.98954e-14	13.7012	0.111875	0.156589
30wk	PC	Kcnab1	4.91933e-08	1.10684e-07	6.95592	0.0849679	0.160425
30wk	PC	Gm11906	3.43868e-30	1.8344e-29	28.7365	0.142196	0.162991
30wk	PC	Rbfox1	4.40394e-06	8.70669e-06	5.06015	0.0799984	0.163615
30wk	PC	Ntm	8.55404e-14	2.57976e-13	12.5884	0.0748294	0.165146
30wk	PC	Grm7	4.36033e-13	1.27166e-12	11.8956	0.107603	0.172226
30wk	PC	Auts2	0.000136344	0.000239917	3.61994	0.0463758	0.173456
30wk	PC	Fgf14	1.46042e-09	3.5899e-09	8.44492	0.0698426	0.182581
30wk	PC	Itpr1	2.35183e-07	5.06325e-07	6.29557	0.0551791	0.183541
30wk	PC	Lrrtm4	3.83748e-16	1.26714e-15	14.8972	0.209019	0.185754
30wk	PC	Dgkz	1.61921e-14	5.02603e-14	13.2988	0.038732	0.186943
30wk	PC	Ank2	5.60423e-32	3.14215e-31	30.5028	0.144999	0.194927
30wk	PC	Nalf1	7.02903e-28	3.46384e-27	26.4604	0.128534	0.199829
30wk	PC	Lsamp	2.06822e-09	5.04026e-09	8.29755	0.139348	0.214173
30wk	PC	Anks1b	0.000444318	0.00074356	3.12868	0.048719	0.220882
30wk	PC	Kcnip4	1.155e-06	2.38238e-06	5.62299	0.103304	0.221362
30wk	PC	Kcnd2	3.7513e-08	8.51019e-08	7.07006	0.184044	0.235123
30wk	PC	Xist	1.68911e-16	5.64772e-16	15.2481	0.603042	0.26922
30wk	PC	Magi2	1.65028e-16	5.52085e-16	15.258	0.112068	0.288727
30wk	PC	Grid2	1.81825e-05	3.42432e-05	4.46543	0.0675849	0.48959
30wk	MLI1	Malat1	1.0781e-42	3.34045e-42	41.4762	-0.142846	-0.911296
30wk	MLI1	Kcnip4	1.59113e-14	3.04243e-14	13.5168	-0.0890791	-0.235493
30wk	MLI1	4933413L06Rik	3.36937e-114	2.41435e-113	112.617	-0.278274	-0.189033
30wk	MLI1	ENSMUSG00000095041	1.92417e-140	1.88996e-139	138.724	-0.291488	-0.177367
30wk	MLI1	9630028H03Rik	3.39169e-78	1.59731e-77	76.7966	-0.280804	-0.156171
30wk	MLI1	Gm42439	7.10963e-47	2.32933e-46	45.6328	-0.283956	-0.136099
30wk	MLI1	Pde10a	1.75559e-16	3.51558e-16	15.454	-0.185421	-0.129748
30wk	MLI1	1700109K24Rik	6.71721e-81	3.28008e-80	79.4841	-0.300138	-0.12569
30wk	MLI1	Gm35188	1.36429e-59	5.23699e-59	58.2809	-0.225189	-0.124293
30wk	MLI1	5330438D12Rik	7.42075e-49	2.48735e-48	47.6043	-0.163053	-0.122165
30wk	MLI1	Rps27	1.13312e-89	6.08321e-89	88.2159	-1.11025	-0.117504
30wk	MLI1	Gm28376	3.92652e-65	1.60844e-64	63.7936	-0.236598	-0.117468
30wk	MLI1	Scn9a	4.97396e-19	1.0496e-18	17.979	-0.156652	-0.115275
30wk	MLI1	Sik3	5.81599e-79	2.77335e-78	77.557	-0.189988	-0.114553
30wk	MLI1	Slc15a2	4.56973e-282	2.02842e-279	278.693	-14.6406	-0.108862
30wk	MLI1	4930517O19Rik	5.26304e-65	2.15225e-64	63.6671	-0.251308	-0.108197
30wk	MLI1	Xrcc6	1.00353e-42	3.1106e-42	41.5072	-0.17764	-0.10505
30wk	MLI1	Gm20275	3.80065e-97	2.20694e-96	95.6562	-0.24816	-0.104832
30wk	MLI1	Ubash3b	1.79071e-79	8.59199e-79	78.0659	-0.284564	-0.104701
30wk	MLI1	Meg3	5.01206e-13	9.24876e-13	12.0339	-0.0346854	-0.103857
30wk	MLI1	Cacna1c	3.4684e-38	1.01499e-37	36.9935	-0.532124	-0.102934
30wk	MLI1	Brd9	1.47417e-89	7.9053e-89	88.1021	-0.361667	-0.102618
30wk	MLI1	P2ry14	4.51902e-42	1.39086e-41	40.8567	-0.146936	-0.101632
30wk	MLI1	1700024B18Rik	2.19905e-141	2.18231e-140	139.661	-0.594505	-0.100019
30wk	MLI1	Shank3	2.02456e-46	6.59344e-46	45.1809	0.311758	0.101116
30wk	MLI1	Sbf2	3.11539e-73	1.38889e-72	71.8573	0.238462	0.101341
30wk	MLI1	Whrn	3.82072e-91	2.08005e-90	89.6819	0.215136	0.103169
30wk	MLI1	Mpp7	7.77657e-49	2.60588e-48	47.584	0.148746	0.103642
30wk	MLI1	Syt14	4.07243e-80	1.97254e-79	78.705	0.373629	0.104132
30wk	MLI1	Nrxn3	1.05642e-05	1.54887e-05	4.80998	0.0262677	0.104214
30wk	MLI1	Cyrib	1.09437e-43	3.43708e-43	42.4638	0.17498	0.104802
30wk	MLI1	Slc6a1	2.36004e-86	1.22186e-85	84.913	0.158036	0.107993
30wk	MLI1	Dlg2	1.2829e-18	2.68825e-18	17.5705	0.0769513	0.108848
30wk	MLI1	Ccser1	1.87532e-20	4.07862e-20	19.3895	0.0757826	0.109566
30wk	MLI1	Gramd1b	3.41782e-44	1.07922e-43	42.9669	0.21249	0.109853
30wk	MLI1	Adgrb1	1.97284e-99	1.17342e-98	97.9305	0.222304	0.110226
30wk	MLI1	Dab2ip	1.11867e-91	6.11938e-91	90.2133	0.603178	0.110273
30wk	MLI1	Ubr3	4.76325e-129	4.05553e-128	127.392	0.245987	0.110567
30wk	MLI1	Frmpd4	1.67272e-20	3.64062e-20	19.4388	0.049949	0.110726
30wk	MLI1	Nalf1	6.65944e-31	1.74062e-30	29.7593	0.0609287	0.11121
30wk	MLI1	Plcb1	2.71484e-62	1.07767e-61	60.9675	0.0774669	0.113035
30wk	MLI1	Erdr1y	0.000172011	0.000237636	3.62409	0.0384196	0.11485
30wk	MLI1	Iqsec1	1.23198e-44	3.90921e-44	43.4079	0.136035	0.117088
30wk	MLI1	Lrba	9.34665e-86	4.80994e-85	84.3179	0.217826	0.117483
30wk	MLI1	Erc2	2.73619e-28	6.87229e-28	27.1629	0.0963115	0.118752
30wk	MLI1	Hecw1	1.7093e-42	5.28258e-42	41.2772	0.137207	0.118928
30wk	MLI1	Nav1	5.08105e-116	3.70508e-115	114.431	0.191636	0.120089
30wk	MLI1	Kcnd3	7.30622e-16	1.44283e-15	14.8408	0.235648	0.123028
30wk	MLI1	Magi2	2.12765e-34	5.89604e-34	33.2294	0.069165	0.123114
30wk	MLI1	Galnt13	8.6628e-29	2.19185e-28	27.6592	0.180743	0.123844
30wk	MLI1	Xkr4	1.09755e-38	3.23558e-38	37.49	0.103002	0.129485
30wk	MLI1	Lrrtm4	3.22965e-06	4.84386e-06	5.31481	0.221815	0.138443
30wk	MLI1	Med12l	1.71761e-100	1.03732e-99	98.9841	0.240797	0.143666
30wk	MLI1	Rora	2.3452e-05	3.3936e-05	4.46934	0.027854	0.157999
30wk	MLI1	Xist	2.41102e-07	3.76449e-07	6.42429	0.281988	0.228551
30wk	MLI2	Malat1	2.14155e-13	5.00214e-13	12.3008	-0.12034	-0.807386
30wk	MLI2	Gm42439	6.6396e-53	4.4786e-52	51.3489	-0.603252	-0.235511
30wk	MLI2	Camk4	4.32775e-55	3.12026e-54	53.5058	-1.02021	-0.22179
30wk	MLI2	Grid2	4.20353e-13	9.70907e-13	12.0128	-0.0789618	-0.203638
30wk	MLI2	Sphkap	8.56266e-33	3.54652e-32	31.4502	-0.614996	-0.182054
30wk	MLI2	Xrcc6	7.11674e-33	2.95481e-32	31.5295	-0.286127	-0.181727
30wk	MLI2	4933413L06Rik	2.91196e-32	1.18966e-31	30.9246	-0.273425	-0.180779
30wk	MLI2	Negr1	6.81069e-40	3.33649e-39	38.4767	-0.219955	-0.169668
30wk	MLI2	Kcnip4	2.7166e-05	4.46469e-05	4.35021	-0.180851	-0.165847
30wk	MLI2	Galnt13	9.84722e-30	3.7381e-29	28.4273	-0.362597	-0.158735
30wk	MLI2	Zzef1	1.91035e-59	1.57308e-58	57.8032	-0.553584	-0.156553
30wk	MLI2	Eif2s3y	6.97127e-20	2.01205e-19	18.6964	-0.741558	-0.155039
30wk	MLI2	Itpr1	2.4461e-31	9.77558e-31	30.0099	-0.727685	-0.15492
30wk	MLI2	Gm48747	6.54793e-15	1.61421e-14	13.792	-0.258723	-0.150494
30wk	MLI2	Micu3	1.38612e-34	5.98809e-34	33.2227	-0.612564	-0.142735
30wk	MLI2	Lrtm1	1.05456e-27	3.8109e-27	26.419	-0.198193	-0.13626
30wk	MLI2	Mrtfb	1.25258e-46	7.26728e-46	45.1386	-0.959365	-0.133597
30wk	MLI2	Slc15a2	1.5442e-87	1.74284e-85	84.7587	-16.0252	-0.13318
30wk	MLI2	Slc38a2	6.12228e-39	2.93509e-38	37.5324	-0.344996	-0.131529
30wk	MLI2	Pde10a	5.63788e-05	9.09537e-05	4.04118	-0.119376	-0.130412
30wk	MLI2	Meis1	4.55569e-47	2.66895e-46	45.5737	-1.19738	-0.130309
30wk	MLI2	ENSMUSG00000095041	6.89562e-22	2.10985e-21	20.6757	-0.205112	-0.128949
30wk	MLI2	Lysmd4	4.98029e-47	2.91693e-46	45.5351	-0.410462	-0.12742
30wk	MLI2	5330438D12Rik	2.07728e-24	6.82847e-24	23.1657	-0.169474	-0.127357
30wk	MLI2	Ahi1	1.95779e-16	5.07681e-16	15.2944	-0.161434	-0.126377
30wk	MLI2	Ube2a	3.15317e-51	2.04307e-50	49.6897	-0.80702	-0.125137
30wk	MLI2	Astn1	2.492e-40	1.23388e-39	38.9087	-0.472939	-0.123943
30wk	MLI2	Mdh2	7.52216e-61	6.46271e-60	59.1896	-1.01447	-0.123636
30wk	MLI2	Gm47710	2.89903e-26	1.00587e-25	24.9975	-0.381521	-0.122231
30wk	MLI2	Gm26672	5.14648e-54	3.59153e-53	52.4447	-0.458817	-0.121772
30wk	MLI2	Ube3a	1.4187e-10	2.96792e-10	9.52755	-0.0654226	-0.120928
30wk	MLI2	1700111E14Rik	3.7994e-42	1.97185e-41	40.7051	-0.392852	-0.120821
30wk	MLI2	Kcnq3	0.00292519	0.00411563	2.38556	-0.00331875	-0.120637
30wk	MLI2	4930532I03Rik	1.75112e-68	2.05831e-67	66.6865	-0.545134	-0.119698
30wk	MLI2	Fam76b	8.43255e-64	8.09059e-63	62.092	-0.846456	-0.119687
30wk	MLI2	Gm15738	2.70255e-52	1.7919e-51	50.7467	-0.881903	-0.117998
30wk	MLI2	Gm48749	1.02586e-46	5.97062e-46	45.224	-0.444777	-0.117695
30wk	MLI2	Cacnb4	3.95015e-18	1.08278e-17	16.9655	-0.516577	-0.115326
30wk	MLI2	Uty	1.61463e-13	3.78612e-13	12.4218	-0.620412	-0.114706
30wk	MLI2	Calm2	1.04208e-34	4.52471e-34	33.3444	-1.25876	-0.114642
30wk	MLI2	Scn9a	5.0025e-11	1.06684e-10	9.9719	-0.126441	-0.1142
30wk	MLI2	Prkci	3.42306e-37	1.57963e-36	35.8014	-0.735813	-0.113481
30wk	MLI2	Chic1	1.97121e-35	8.74028e-35	34.0585	-0.528881	-0.113432
30wk	MLI2	Ubxn4	1.44894e-59	1.20115e-58	57.9204	-0.558042	-0.113419
30wk	MLI2	B430010I23Rik	1.57197e-23	5.03611e-23	22.2979	-0.51247	-0.112373
30wk	MLI2	Agrp	1.61049e-38	7.65804e-38	37.1159	-0.616375	-0.1112
30wk	MLI2	Smg7	7.83523e-53	5.28348e-52	51.2771	-0.47923	-0.110662
30wk	MLI2	Trpm7	3.40929e-47	2.00103e-46	45.6987	-0.262472	-0.109514
30wk	MLI2	Snx13	9.44586e-38	4.41032e-37	36.3555	-0.515253	-0.10913
30wk	MLI2	Enah	2.13404e-39	1.03539e-38	37.9849	-0.290945	-0.108164
30wk	MLI2	Ddx5	0.00189434	0.00271098	2.56687	-0.169155	-0.108039
30wk	MLI2	Srsf7	1.62896e-34	7.02076e-34	33.1536	-0.381936	-0.107992
30wk	MLI2	4930480K15Rik	2.42006e-54	1.70766e-53	52.7676	-0.806307	-0.107806
30wk	MLI2	Nvl	1.05501e-48	6.45514e-48	47.1901	-0.592502	-0.107106
30wk	MLI2	Thoc2l	4.85772e-40	2.3866e-39	38.6222	-0.379686	-0.106937
30wk	MLI2	Etfa	2.26056e-50	1.44073e-49	48.8414	-0.502363	-0.106559
30wk	MLI2	Gpbp1	1.59858e-37	7.42945e-37	36.129	-0.488344	-0.105293
30wk	MLI2	Rp9	2.36794e-45	1.32333e-44	43.8783	-0.634084	-0.104912
30wk	MLI2	Fgf14	0.0014796	0.00213369	2.67087	-0.0204857	-0.104862
30wk	MLI2	Ablim3	2.95346e-39	1.42702e-38	37.8456	-0.988473	-0.104672
30wk	MLI2	Meg3	7.41152e-06	1.25602e-05	4.901	-0.0332514	-0.103869
30wk	MLI2	Dennd2b	4.88088e-37	2.24351e-36	35.6491	-0.56252	-0.103361
30wk	MLI2	Tmtc2	1.02446e-23	3.30447e-23	22.4809	-0.0905754	-0.103137
30wk	MLI2	Dusp10	2.17836e-24	7.1586e-24	23.1452	-0.204414	-0.10302
30wk	MLI2	4930517O19Rik	6.28948e-08	1.17865e-07	6.92861	-0.0936089	-0.102745
30wk	MLI2	4933424G05Rik	1.80245e-51	1.17371e-50	49.9304	-0.402229	-0.102622
30wk	MLI2	Tax1bp1	2.08717e-33	8.75918e-33	32.0575	-0.452424	-0.10191
30wk	MLI2	Dynll2	4.6728e-80	1.22286e-78	77.9126	-10.4849	-0.101856
30wk	MLI2	Gm16183	5.4265e-22	1.66448e-21	20.7787	-0.440983	-0.101437
30wk	MLI2	Prrc2c	5.41208e-30	2.0665e-29	28.6848	-0.242209	-0.101385
30wk	MLI2	Ldhb	9.78265e-34	4.14465e-33	32.3825	-0.5074	-0.100827
30wk	MLI2	Ube2k	9.29554e-35	4.04484e-34	33.3931	0.281532	0.100308
30wk	MLI2	Usp48	1.4262e-34	6.15642e-34	33.2107	0.462198	0.10064
30wk	MLI2	Wdr26	4.3092e-50	2.7315e-49	48.5636	0.53218	0.101341
30wk	MLI2	Fat3	1.88491e-14	4.57457e-14	13.3396	0.139742	0.101445
30wk	MLI2	Nbea	2.52758e-07	4.61434e-07	6.33589	0.0773998	0.101464
30wk	MLI2	5430405H02Rik	4.29965e-49	2.65492e-48	47.5759	0.925475	0.101619
30wk	MLI2	Sdha	1.187e-30	4.66063e-30	29.3316	0.394201	0.101651
30wk	MLI2	Ccdc191	3.66798e-50	2.3277e-49	48.6331	0.950319	0.1018
30wk	MLI2	Fam168a	3.53983e-31	1.40958e-30	29.8509	0.209636	0.101804
30wk	MLI2	Fam168b	8.63342e-52	5.65337e-51	50.2477	0.6349	0.102052
30wk	MLI2	Sptan1	5.00801e-23	1.58181e-22	21.8008	0.280895	0.102141
30wk	MLI2	Sacm1l	8.58892e-47	5.00539e-46	45.3006	0.563063	0.102438
30wk	MLI2	Rai1	8.71621e-39	4.16247e-38	37.3806	0.502627	0.102516
30wk	MLI2	St8sia5	2.28357e-16	5.90846e-16	15.2285	0.287131	0.102721
30wk	MLI2	Gm47591	5.21226e-62	4.66413e-61	60.3312	0.637953	0.103002
30wk	MLI2	Rab6b	9.80425e-37	4.47779e-36	35.3489	0.6623	0.103024
30wk	MLI2	Ttll5	3.1894e-40	1.57392e-39	38.803	0.447603	0.103858
30wk	MLI2	Strn3	8.74094e-34	3.70684e-33	32.431	0.193386	0.103997
30wk	MLI2	Klhdc10	1.79229e-41	9.16884e-41	40.0377	0.188098	0.10423
30wk	MLI2	Mir99ahg	9.2585e-27	3.26134e-26	25.4866	0.102261	0.104489
30wk	MLI2	Dtna	1.41938e-24	4.68873e-24	23.3289	0.186603	0.105024
30wk	MLI2	Kras	3.75089e-66	3.94315e-65	64.4042	0.799505	0.105616
30wk	MLI2	Cpeb4	7.87096e-23	2.47376e-22	21.6066	0.414752	0.105718
30wk	MLI2	Lztfl1	8.3747e-63	7.69253e-62	61.1139	0.884054	0.10585
30wk	MLI2	Gse1	1.28374e-33	5.41816e-33	32.2661	0.51472	0.107114
30wk	MLI2	Cdh20	6.44224e-41	3.24186e-40	39.4892	0.388623	0.107146
30wk	MLI2	Dscaml1	1.58202e-27	5.68095e-27	26.2456	0.160359	0.107335
30wk	MLI2	Foxj3	1.13001e-58	9.11234e-58	57.0404	0.568241	0.107476
30wk	MLI2	Trpc7	1.44968e-39	7.05203e-39	38.1517	0.348326	0.10759
30wk	MLI2	Cacna2d2	1.91905e-24	6.31581e-24	23.1996	0.244952	0.107891
30wk	MLI2	Eif2s2	2.43815e-28	8.94191e-28	27.0486	0.404748	0.107981
30wk	MLI2	Bicral	2.66366e-41	1.35609e-40	39.8677	0.361141	0.108894
30wk	MLI2	Gdpd5	1.24892e-27	4.50228e-27	26.3466	0.385898	0.109407
30wk	MLI2	Trio	3.45714e-22	1.06631e-21	20.9721	0.196202	0.109771
30wk	MLI2	Atp5mg	9.15391e-37	4.1868e-36	35.3781	0.773867	0.109996
30wk	MLI2	Cyld	1.46113e-29	5.5277e-29	28.2575	0.230709	0.110006
30wk	MLI2	Nos1	1.39854e-29	5.29178e-29	28.2764	0.370766	0.11004
30wk	MLI2	Snrnp70	1.13378e-13	2.67612e-13	12.5725	0.077001	0.110437
30wk	MLI2	Epha10	3.12476e-48	1.88898e-47	46.7238	0.977383	0.110462
30wk	MLI2	Vav3	9.03047e-27	3.18203e-26	25.4973	0.234693	0.110828
30wk	MLI2	Mdm4	2.94049e-51	1.90749e-50	49.7195	0.292605	0.111304
30wk	MLI2	Zfp536	1.43199e-23	4.59296e-23	22.3379	0.129404	0.112183
30wk	MLI2	Nsd1	2.036e-32	8.33941e-32	31.0789	0.2243	0.112228
30wk	MLI2	Ttc8	1.56564e-55	1.13842e-54	53.9437	0.452603	0.112664
30wk	MLI2	Abca3	4.95123e-39	2.3814e-38	37.6232	0.804861	0.112787
30wk	MLI2	Map2k4	8.55163e-38	3.99785e-37	36.3982	0.383221	0.113382
30wk	MLI2	Dscam	1.89568e-18	5.25269e-18	17.2796	0.116468	0.115267
30wk	MLI2	Larp4b	1.29581e-33	5.466e-33	32.2623	0.580714	0.115898
30wk	MLI2	Shisa6	3.90427e-21	1.16849e-20	19.9324	0.15478	0.115947
30wk	MLI2	Foxo3	2.09082e-38	9.91653e-38	37.0036	0.430331	0.116537
30wk	MLI2	Scaper	2.59378e-18	7.15222e-18	17.1456	0.255503	0.117123
30wk	MLI2	Mir124a-1hg	4.29174e-10	8.78781e-10	9.05612	0.00017105	0.11735
30wk	MLI2	Dlgap3	3.47914e-30	1.343e-29	28.8719	0.457733	0.117642
30wk	MLI2	Bin1	1.116e-58	9.00263e-58	57.0456	0.531651	0.119316
30wk	MLI2	Opa1	4.72369e-43	2.50545e-42	41.6011	0.588702	0.119501
30wk	MLI2	Micu2	1.28502e-64	1.27365e-63	62.8949	0.696186	0.119553
30wk	MLI2	Akt3	5.78028e-34	2.46164e-33	32.6088	0.203881	0.119795
30wk	MLI2	Ptn	1.06352e-27	3.84203e-27	26.4154	0.720556	0.121171
30wk	MLI2	Fmn2	7.08582e-36	3.1665e-35	34.4994	0.324901	0.121258
30wk	MLI2	Gphn	5.38597e-22	1.65227e-21	20.7819	0.128977	0.121493
30wk	MLI2	Cyth1	1.86665e-29	7.04382e-29	28.1522	0.348589	0.121518
30wk	MLI2	Synj1	2.15501e-46	1.23961e-45	44.9067	0.48203	0.121563
30wk	MLI2	Vps13a	1.22299e-37	5.697e-37	36.2444	0.377844	0.121658
30wk	MLI2	Atp5f1b	1.676e-34	7.22071e-34	33.1414	0.638754	0.123213
30wk	MLI2	Baz1b	1.15846e-60	9.90695e-60	59.0041	0.519913	0.123281
30wk	MLI2	Osbpl10	1.00628e-57	7.85206e-57	56.105	0.389592	0.123916
30wk	MLI2	Rnf121	1.53798e-10	3.21323e-10	9.49306	0.70217	0.124127
30wk	MLI2	Shfl	2.0937e-65	2.12939e-64	63.6717	0.806383	0.124863
30wk	MLI2	Mapk4	1.14489e-12	2.60403e-12	11.5844	0.21813	0.12531
30wk	MLI2	Tmem132a	1.96767e-21	5.9378e-21	20.2264	0.774026	0.125704
30wk	MLI2	Abtb3	2.26577e-19	6.43156e-19	18.1917	0.223983	0.126139
30wk	MLI2	Magi2	2.1004e-09	4.17821e-09	8.37901	0.0585837	0.126144
30wk	MLI2	Gigyf1	1.07135e-59	8.91467e-59	58.0499	1.02526	0.1282
30wk	MLI2	Stmn3	3.57367e-44	1.94237e-43	42.7117	0.44266	0.12859
30wk	MLI2	Ulk2	1.44002e-62	1.31294e-61	60.8818	0.444384	0.129085
30wk	MLI2	Cntn6	1.41124e-08	2.72168e-08	7.56516	0.134799	0.129179
30wk	MLI2	Phf24	2.06871e-22	6.41453e-22	21.1928	0.329813	0.129181
30wk	MLI2	Fbxo38	5.48514e-64	5.30629e-63	62.2752	1.14328	0.129409
30wk	MLI2	Sntg1	1.14402e-22	3.57731e-22	21.4464	0.122075	0.129701
30wk	MLI2	Ncoa1	3.35809e-30	1.29695e-29	28.8871	0.258538	0.131105
30wk	MLI2	Efr3b	4.12771e-35	1.81211e-34	33.7418	0.242389	0.131205
30wk	MLI2	Bbx	6.14118e-67	6.6741e-66	65.1756	1.30925	0.131593
30wk	MLI2	Cacng2	4.12485e-31	1.64018e-30	29.7851	0.193381	0.1316
30wk	MLI2	Csmd1	3.29073e-13	7.63172e-13	12.1174	0.0853293	0.131815
30wk	MLI2	Aff4	2.24607e-25	7.60988e-25	24.1186	0.448965	0.132134
30wk	MLI2	Arrb1	6.16812e-64	5.95402e-63	62.2252	0.872482	0.132358
30wk	MLI2	Atg16l1	9.54741e-45	5.24446e-44	43.2803	0.693236	0.132912
30wk	MLI2	Khdrbs2	4.16532e-63	3.88553e-62	61.4105	1.01076	0.133413
30wk	MLI2	Psme4	1.22361e-40	6.11447e-40	39.2136	0.360294	0.134335
30wk	MLI2	Nav1	1.75088e-31	7.02124e-31	30.1536	0.210517	0.134767
30wk	MLI2	Tbc1d5	2.33982e-42	1.22206e-41	40.9129	0.351521	0.13513
30wk	MLI2	Atrx	8.56266e-33	3.54652e-32	31.4502	0.263969	0.135178
30wk	MLI2	Trim67	3.45569e-62	3.11616e-61	60.5064	0.307692	0.135668
30wk	MLI2	Apbb2	1.0287e-53	7.1096e-53	52.1482	0.353343	0.136097
30wk	MLI2	Pcbp2	4.4773e-33	1.86662e-32	31.7289	0.27162	0.136468
30wk	MLI2	Appbp2	1.70507e-58	1.36308e-57	56.8655	0.857771	0.137555
30wk	MLI2	Znrf3	1.88584e-47	1.11187e-46	45.9539	0.857271	0.137721
30wk	MLI2	Clip1	6.11776e-49	3.76707e-48	47.424	0.461256	0.138187
30wk	MLI2	Kcnd3	1.00771e-14	2.46753e-14	13.6077	0.134859	0.139354
30wk	MLI2	Mthfd1l	3.67689e-57	2.82149e-56	55.5495	0.425344	0.139458
30wk	MLI2	Erdr1y	0.00108635	0.0015818	2.80085	0.345033	0.139925
30wk	MLI2	Dab2ip	9.41047e-31	3.70476e-30	29.4312	0.556616	0.140426
30wk	MLI2	Spock1	7.89941e-29	2.93543e-28	27.5323	0.43217	0.141899
30wk	MLI2	Kansl1l	3.37327e-57	2.5903e-56	55.5867	0.38538	0.143282
30wk	MLI2	Fam135a	2.76908e-34	1.18632e-33	32.9258	0.505276	0.143639
30wk	MLI2	Kcna2	3.88822e-27	1.38348e-26	25.859	0.336797	0.145285
30wk	MLI2	Ctnna2	1.4209e-23	4.55804e-23	22.3412	0.227682	0.145328
30wk	MLI2	Dclk2	6.60879e-33	2.74597e-32	31.5613	0.499396	0.146584
30wk	MLI2	Phactr1	3.67178e-22	1.1311e-21	20.9465	0.240856	0.146643
30wk	MLI2	Ktn1	1.12349e-44	6.15922e-44	43.2105	0.307307	0.148183
30wk	MLI2	Dlgap4	2.68747e-50	1.71134e-49	48.7667	0.478549	0.149165
30wk	MLI2	Cdh22	1.2904e-26	4.52681e-26	25.3442	0.237087	0.150433
30wk	MLI2	Lrrtm4	0.000734328	0.00108137	2.96603	0.089	0.15292
30wk	MLI2	Zfpm2	1.17919e-14	2.88136e-14	13.5404	0.0800912	0.156426
30wk	MLI2	Pcdh9	3.93836e-17	1.04658e-16	15.9802	0.0629161	0.156536
30wk	MLI2	Oga	4.40949e-50	2.79427e-49	48.5537	0.616967	0.15703
30wk	MLI2	Camta1	6.95114e-48	4.16243e-47	46.3807	0.174271	0.158644
30wk	MLI2	Leng8	8.59098e-27	3.02765e-26	25.5189	0.350708	0.159111
30wk	MLI2	Sipa1l3	7.07531e-52	4.64542e-51	50.333	0.332018	0.160859
30wk	MLI2	Gpr158	6.30852e-29	2.34897e-28	27.6291	0.191421	0.162186
30wk	MLI2	Celf4	3.93471e-35	1.72875e-34	33.7623	0.386159	0.167069
30wk	MLI2	Grin3a	3.92287e-39	1.88924e-38	37.7237	0.172969	0.167071
30wk	MLI2	Ptprt	2.70284e-21	8.12317e-21	20.0903	0.131915	0.186983
30wk	MLI2	Sptbn1	3.91225e-46	2.23246e-45	44.6512	0.547402	0.194759
30wk	MLI2	Dlg2	8.48388e-33	3.51717e-32	31.4538	0.123165	0.215247
30wk	MLI2	Synpr	5.4622e-38	2.56544e-37	36.5908	0.642187	0.225171
30wk	MLI2	Nrxn3	4.76612e-15	1.17994e-14	13.9281	0.0762535	0.338412
30wk	MLI2	Xist	2.23646e-05	3.69034e-05	4.43293	0.596581	0.495673
30wk	GoC	Malat1	1.42577e-22	9.52706e-22	21.021	-0.172421	-1.15234
30wk	GoC	Asic2	5.15176e-11	1.48425e-10	9.82849	-0.813837	-0.504774
30wk	GoC	E530011L22Rik	1.30881e-28	2.25544e-27	26.6468	-1.03172	-0.238619
30wk	GoC	5330438D12Rik	1.68571e-28	2.76968e-27	26.5576	-0.289508	-0.235829
30wk	GoC	Ube3a	1.3307e-19	6.98237e-19	18.156	-0.112142	-0.229556
30wk	GoC	Pcdh9	1.05161e-07	2.37236e-07	6.62482	-0.111228	-0.218145
30wk	GoC	Scn9a	2.66759e-16	1.09176e-15	14.9619	-0.214114	-0.214859
30wk	GoC	Elavl4	4.75572e-12	1.46978e-11	10.8327	-0.428946	-0.214079
30wk	GoC	Fgf1	2.0549e-14	7.44359e-14	13.1282	-0.718465	-0.205103
30wk	GoC	Pvalb	4.97181e-27	5.70837e-26	25.2435	-1.58981	-0.203681
30wk	GoC	Abcc5	2.50637e-28	3.94288e-27	26.4042	-0.53133	-0.19751
30wk	GoC	Drg1	1.90007e-22	1.25575e-21	20.9011	-0.484059	-0.194598
30wk	GoC	Nkain2	0.000295828	0.000495319	3.30512	-0.283405	-0.193252
30wk	GoC	Gm37459	1.07416e-26	1.16679e-25	24.933	-0.90551	-0.193017
30wk	GoC	Stag1	1.07006e-23	7.8954e-23	22.1026	-0.252024	-0.190853
30wk	GoC	Rab10os	1.29869e-27	1.67592e-26	25.7757	-0.742279	-0.19013
30wk	GoC	Xist	0.00180448	0.00279698	2.55331	-0.285927	-0.189668
30wk	GoC	Vmp1	9.48512e-26	8.86506e-25	24.0523	-0.545416	-0.189085
30wk	GoC	Tsix	7.90248e-08	1.79781e-07	6.74526	-0.55452	-0.187254
30wk	GoC	Gm28375	1.69527e-25	1.52243e-24	23.8175	-0.563554	-0.184151
30wk	GoC	Srsf7	9.09914e-28	1.22261e-26	25.9127	-0.456303	-0.184021
30wk	GoC	ENSMUSG00000095041	2.59655e-18	1.23247e-17	16.9092	-0.25447	-0.179778
30wk	GoC	Gm20642	2.79326e-11	8.21176e-11	10.0856	-0.356974	-0.178839
30wk	GoC	Gm20275	9.83066e-25	8.08143e-24	23.0925	-0.332896	-0.172843
30wk	GoC	Thap3	1.0872e-27	1.43133e-26	25.8443	-1.15609	-0.171822
30wk	GoC	Osbpl9	9.69537e-21	5.6022e-20	19.2516	-0.261513	-0.170879
30wk	GoC	Ptprn	4.85728e-24	3.70646e-23	22.431	-0.583136	-0.170371
30wk	GoC	Eml5	7.23683e-05	0.000128849	3.88992	-0.153849	-0.168792
30wk	GoC	Astn2	1.41648e-13	4.84418e-13	12.3148	-0.203546	-0.168719
30wk	GoC	Dlg2	1.72303e-07	3.81616e-07	6.41837	-0.156828	-0.165961
30wk	GoC	Fam168a	1.76672e-14	6.42603e-14	13.1921	-0.309938	-0.164378
30wk	GoC	Gm1992	5.75868e-22	3.65853e-21	20.4367	-0.704683	-0.162992
30wk	GoC	Xpr1	1.01658e-24	8.34312e-24	23.0787	-0.814433	-0.162087
30wk	GoC	Cnnm1	1.40702e-28	2.39107e-27	26.6214	-1.81677	-0.159884
30wk	GoC	Brox	9.67335e-27	1.05678e-25	24.976	-1.19686	-0.156895
30wk	GoC	Mctp1	4.08898e-09	1.0215e-08	7.99076	-0.570944	-0.156532
30wk	GoC	1810034E14Rik	6.53622e-24	4.92992e-23	22.3072	-0.479308	-0.156429
30wk	GoC	4930455C13Rik	1.2174e-28	2.12911e-27	26.6718	-0.897936	-0.156037
30wk	GoC	Ccdc85a	1.54914e-18	7.49961e-18	17.125	-1.03473	-0.153602
30wk	GoC	1600010M07Rik	5.66805e-26	5.46449e-25	24.2625	-0.507223	-0.152591
30wk	GoC	Pcyt2	7.40658e-22	4.66361e-21	20.3313	-0.473142	-0.152545
30wk	GoC	Cacna1d	4.08898e-09	1.0215e-08	7.99076	-0.385199	-0.152274
30wk	GoC	Copg2	3.45448e-18	1.62567e-17	16.789	-0.592548	-0.151744
30wk	GoC	Sergef	6.96625e-26	6.60554e-25	24.1801	-0.629372	-0.151029
30wk	GoC	Mtrex	6.96625e-26	6.60554e-25	24.1801	-0.964649	-0.150731
30wk	GoC	Slc25a4	1.03482e-16	4.38737e-16	15.3578	-1.10149	-0.150245
30wk	GoC	Kcna1	4.9415e-17	2.1495e-16	15.6677	-0.36822	-0.149592
30wk	GoC	Chd9	5.97149e-12	1.83522e-11	10.7363	-0.319407	-0.149273
30wk	GoC	Arl3	1.67257e-22	1.11132e-21	20.9542	-0.819141	-0.148332
30wk	GoC	Tenm1	8.38977e-07	1.75702e-06	5.75522	-0.344646	-0.148049
30wk	GoC	Chd5	1.78273e-22	1.18009e-21	20.9281	-0.499031	-0.147887
30wk	GoC	Plxna4	1.78049e-16	7.37961e-16	15.132	-0.924129	-0.146893
30wk	GoC	Nr6a1	8.05469e-09	1.9738e-08	7.7047	-0.343575	-0.146781
30wk	GoC	Rab12	1.2174e-28	2.12911e-27	26.6718	-0.720013	-0.145205
30wk	GoC	Cnksr2	6.19016e-23	4.26986e-22	21.3696	-0.470232	-0.145163
30wk	GoC	5530401A14Rik	1.0568e-13	3.64786e-13	12.438	-1.69301	-0.142983
30wk	GoC	Rnf20	1.24706e-25	1.14184e-24	23.9424	-1.0421	-0.142786
30wk	GoC	Pcmtd2	1.07416e-26	1.16679e-25	24.933	-0.561163	-0.142329
30wk	GoC	Ubap1l	9.53586e-17	4.05475e-16	15.392	-0.658898	-0.142166
30wk	GoC	Lrtm1	2.91931e-14	1.04719e-13	12.98	-0.251387	-0.140851
30wk	GoC	Large1	1.94223e-13	6.59124e-13	12.181	-0.255891	-0.14018
30wk	GoC	Runx2	9.8227e-22	6.12886e-21	20.2126	-0.691263	-0.138798
30wk	GoC	Gm49003	7.36118e-21	4.29654e-20	19.3669	-1.15745	-0.138633
30wk	GoC	B3galt1	1.69161e-23	1.22481e-22	21.9119	-0.207308	-0.138518
30wk	GoC	Grid2	2.54213e-05	4.74224e-05	4.32402	-0.101749	-0.137852
30wk	GoC	4930517O19Rik	1.21567e-12	3.90721e-12	11.4081	-0.21265	-0.137827
30wk	GoC	Efcab2	1.2174e-28	2.12911e-27	26.6718	-1.6389	-0.136856
30wk	GoC	Klf12	1.89195e-21	1.1529e-20	19.9382	-0.142056	-0.136341
30wk	GoC	Ftx	1.38053e-18	6.7109e-18	17.1732	-0.262608	-0.135856
30wk	GoC	Sybu	8.39765e-22	5.26756e-21	20.2784	-0.245419	-0.135128
30wk	GoC	D030068K23Rik	1.24604e-15	4.87343e-15	14.3122	-0.419956	-0.134658
30wk	GoC	Hnrnpa2b1	4.36527e-21	2.58381e-20	19.5877	-0.236998	-0.133781
30wk	GoC	Gm32509	4.19312e-13	1.39248e-12	11.8562	-0.278566	-0.133431
30wk	GoC	Snx10	7.84278e-27	8.69443e-26	25.0608	-0.796744	-0.132437
30wk	GoC	Cdc73	1.62591e-28	2.68209e-27	26.5715	-0.6866	-0.131735
30wk	GoC	Kif5c	3.74126e-21	2.22349e-20	19.653	-0.281364	-0.13161
30wk	GoC	Ddx50	1.8942e-20	1.07152e-19	18.97	-0.412011	-0.130984
30wk	GoC	Ensa	1.22372e-13	4.2047e-13	12.3763	-0.811608	-0.130874
30wk	GoC	Dst	1.21372e-15	4.75453e-15	14.3229	-0.175504	-0.12991
30wk	GoC	Serinc1	1.00475e-18	4.93647e-18	17.3066	-1.03268	-0.129762
30wk	GoC	Gm16599	1.57876e-20	8.98209e-20	19.0466	-0.360856	-0.128933
30wk	GoC	Rbl2	2.05916e-27	2.51825e-26	25.5989	-0.6948	-0.128896
30wk	GoC	Slc15a2	7.93059e-31	2.93716e-29	28.5321	-11.9102	-0.128682
30wk	GoC	Adarb1	1.1768e-22	7.91677e-22	21.1015	-0.270434	-0.128131
30wk	GoC	Hacd2	1.0492e-27	1.38645e-26	25.8581	-0.955862	-0.127722
30wk	GoC	Las1l	1.834e-21	1.11951e-20	19.951	-0.241402	-0.127549
30wk	GoC	Septin11	8.19875e-12	2.49436e-11	10.603	-0.705372	-0.127225
30wk	GoC	Kansl1	9.88695e-20	5.23998e-19	18.2807	-0.208109	-0.126684
30wk	GoC	Snx29	6.86961e-17	2.95655e-16	15.5292	-0.363023	-0.126562
30wk	GoC	Gm17106	3.96385e-17	1.73275e-16	15.7613	-0.466242	-0.12621
30wk	GoC	Macf1	9.89475e-07	2.06296e-06	5.68551	-0.132199	-0.12618
30wk	GoC	Dstyk	3.14628e-27	3.73886e-26	25.4273	-0.665911	-0.125111
30wk	GoC	Gm56980	2.41355e-20	1.35448e-19	18.8682	-0.702361	-0.124698
30wk	GoC	Fndc4	3.72189e-28	5.5629e-27	26.2547	-1.40152	-0.124385
30wk	GoC	Cdc7	2.00989e-26	2.07843e-25	24.6823	-0.663479	-0.124228
30wk	GoC	Srgap2	1.12305e-09	2.92195e-09	8.53433	-0.462718	-0.122506
30wk	GoC	Usp32	7.45761e-17	3.19684e-16	15.4953	-0.379783	-0.1219
30wk	GoC	Nln	4.07615e-19	2.06449e-18	17.6852	-0.794712	-0.121858
30wk	GoC	Zfp30	1.2199e-23	8.94771e-23	22.0483	-1.2607	-0.12125
30wk	GoC	Gm27008	1.15154e-15	4.51593e-15	14.3453	-1.2655	-0.121062
30wk	GoC	Ccpg1	4.07475e-17	1.77966e-16	15.7497	-0.81692	-0.120507
30wk	GoC	A930015D03Rik	4.03005e-20	2.20571e-19	18.6565	-0.415467	-0.120426
30wk	GoC	Mycbp2	1.41966e-26	1.50707e-25	24.8219	-0.114254	-0.119686
30wk	GoC	Slc38a2	2.61167e-22	1.70602e-21	20.768	-0.261221	-0.119456
30wk	GoC	Itpr1	4.85728e-24	3.70646e-23	22.431	-0.965094	-0.119215
30wk	GoC	Supt5	5.51995e-28	7.85119e-27	26.1051	-0.794496	-0.119037
30wk	GoC	Capn7	2.37422e-22	1.55583e-21	20.808	-0.495843	-0.118265
30wk	GoC	Hopx	2.58822e-24	2.0395e-23	22.6905	-3.01352	-0.118243
30wk	GoC	Hsd17b12	1.08705e-24	8.90081e-24	23.0506	-0.7017	-0.117663
30wk	GoC	Ap3b2	7.27144e-23	4.98656e-22	21.3022	-0.558431	-0.117301
30wk	GoC	Fyn	5.55097e-25	4.71015e-24	23.327	-0.373277	-0.117021
30wk	GoC	Olfm3	0.00023584	0.000399522	3.39846	-0.204947	-0.116889
30wk	GoC	Ppp1r14b	1.26229e-28	2.19121e-27	26.6593	-2.58963	-0.116751
30wk	GoC	Gkap1	1.01574e-25	9.45057e-25	24.0245	-0.697169	-0.116652
30wk	GoC	Trpm3	0.00199123	0.00307643	2.51195	-0.244341	-0.116496
30wk	GoC	Nek1	2.96519e-22	1.92881e-21	20.7147	-0.314332	-0.115714
30wk	GoC	Trmt11	8.84571e-21	5.12799e-20	19.2901	-1.05192	-0.115138
30wk	GoC	Mir99ahg	7.87287e-14	2.74046e-13	12.5622	-0.125472	-0.115075
30wk	GoC	Gpr158	1.07853e-09	2.80789e-09	8.55162	-0.188977	-0.115036
30wk	GoC	Ddx5	2.84719e-14	1.02209e-13	12.9905	-0.211897	-0.11501
30wk	GoC	Stk39	1.85565e-08	4.42771e-08	7.35382	-0.385151	-0.114793
30wk	GoC	Arpp21	3.25762e-11	9.53503e-11	10.0207	-0.52344	-0.114607
30wk	GoC	Gm28376	0.000393344	0.000651725	3.18594	-0.466701	-0.114508
30wk	GoC	Naca	3.05565e-24	2.38908e-23	22.6218	-2.20161	-0.114282
30wk	GoC	Zfp169	3.59067e-28	5.37884e-27	26.2693	-1.17144	-0.113807
30wk	GoC	Mthfsd	5.72144e-27	6.49679e-26	25.1873	-1.41868	-0.113726
30wk	GoC	Gm44686	2.99534e-18	1.41606e-17	16.8489	-0.98174	-0.113345
30wk	GoC	Sobp	1.30411e-12	4.18385e-12	11.3784	-0.275514	-0.113298
30wk	GoC	Pik3c2a	1.16236e-24	9.48293e-24	23.0231	-0.428147	-0.11321
30wk	GoC	Mdh2	8.77666e-20	4.67353e-19	18.3304	-0.837909	-0.112941
30wk	GoC	Dennd2b	2.07778e-12	6.57318e-12	11.1822	-0.340804	-0.112753
30wk	GoC	Lyn	1.06339e-16	4.4786e-16	15.3489	-0.463038	-0.112654
30wk	GoC	Gm28756	4.78187e-23	3.33841e-22	21.4765	-1.20424	-0.11209
30wk	GoC	Slc35e2	1.24282e-24	1.00962e-23	22.9958	-0.84538	-0.110795
30wk	GoC	Lhfpl6	0.00384098	0.00575241	2.24015	-0.201793	-0.110362
30wk	GoC	Nsun6	1.94131e-26	2.01676e-25	24.6953	-0.880981	-0.110139
30wk	GoC	Tsn	1.00258e-22	6.78715e-22	21.1683	-1.15651	-0.109924
30wk	GoC	Marchf1	0.00138236	0.00216749	2.66404	-0.513751	-0.109869
30wk	GoC	Sirt5	6.5113e-21	3.81757e-20	19.4182	-1.37435	-0.109697
30wk	GoC	Top2b	5.95251e-20	3.2188e-19	18.4923	-0.430887	-0.109587
30wk	GoC	Edil3	2.70613e-09	6.8474e-09	8.16447	-1.12414	-0.109204
30wk	GoC	Kcnc3	2.72372e-20	1.51619e-19	18.8192	-0.717837	-0.109148
30wk	GoC	Atp5pb	7.12235e-20	3.82219e-19	18.4177	-0.671645	-0.108905
30wk	GoC	Gm3294	2.19172e-24	1.73663e-23	22.7603	-1.32432	-0.108855
30wk	GoC	Pam	0.000352068	0.000585881	3.23219	-0.154933	-0.108487
30wk	GoC	Vwa5b2	1.14597e-09	2.9794e-09	8.52587	-0.733951	-0.108312
30wk	GoC	Gm32542	3.46404e-28	5.23664e-27	26.2809	-2.14036	-0.10827
30wk	GoC	Bltp1	7.32288e-12	2.2342e-11	10.6509	-0.268419	-0.108117
30wk	GoC	Rtn1	2.60685e-06	5.23335e-06	5.28122	-0.282166	-0.108023
30wk	GoC	Rtraf	2.2304e-26	2.28075e-25	24.6419	-1.66796	-0.107717
30wk	GoC	Itgbl1	1.2199e-23	8.94771e-23	22.0483	-0.766879	-0.107551
30wk	GoC	Naa60	3.17128e-18	1.49524e-17	16.8253	-1.50915	-0.107511
30wk	GoC	Gm37679	6.7142e-21	3.93467e-20	19.4051	-0.468338	-0.107463
30wk	GoC	Calm2	5.12283e-08	1.18029e-07	6.92801	-0.491519	-0.10746
30wk	GoC	Gm16126	2.84424e-17	1.25775e-16	15.9004	-0.879709	-0.107447
30wk	GoC	Ccdc88a	1.98363e-16	8.19686e-16	15.0864	-0.171163	-0.107389
30wk	GoC	Hdx	1.54983e-09	3.99542e-09	8.39844	-0.280891	-0.107112
30wk	GoC	Ulk2	5.81659e-05	0.000104623	3.98037	-0.276774	-0.106819
30wk	GoC	Foxo3	9.32683e-16	3.68096e-15	14.434	-0.470455	-0.10674
30wk	GoC	Gm19710	1.03482e-16	4.38737e-16	15.3578	-0.365242	-0.106739
30wk	GoC	Spred2	3.24121e-08	7.59623e-08	7.1194	-0.364677	-0.106725
30wk	GoC	Cenpc1	5.74124e-25	4.85497e-24	23.3138	-0.441216	-0.106366
30wk	GoC	Tmem175	6.81815e-23	4.68738e-22	21.3291	-0.697938	-0.10635
30wk	GoC	Tfap2b	2.97009e-16	1.20857e-15	14.9177	-0.760045	-0.106137
30wk	GoC	Depdc5	1.33522e-25	1.21762e-24	23.9145	-0.380113	-0.106073
30wk	GoC	4833422C13Rik	7.02639e-25	5.89147e-24	23.2298	-1.04442	-0.106047
30wk	GoC	Tubgcp2	2.00989e-26	2.07843e-25	24.6823	-1.0965	-0.106024
30wk	GoC	Phkb	6.51151e-20	3.5073e-19	18.455	-0.674283	-0.105747
30wk	GoC	1700008O03Rik	1.10571e-23	8.14153e-23	22.0893	-1.86846	-0.10573
30wk	GoC	Macrod2os1	1.17867e-14	4.33419e-14	13.3631	-0.425903	-0.105708
30wk	GoC	Rasa3	1.98336e-24	1.57657e-23	22.8023	-0.829869	-0.105685
30wk	GoC	Camk2b	1.20896e-14	4.44228e-14	13.3524	-0.87683	-0.10554
30wk	GoC	Lmbrd1	1.80606e-13	6.14342e-13	12.2116	-0.354774	-0.105373
30wk	GoC	Baz1b	1.72678e-22	1.14581e-21	20.9409	-0.350328	-0.105115
30wk	GoC	Msra	0.00247136	0.00376377	2.42438	-0.159844	-0.105037
30wk	GoC	Ncor1	8.74914e-13	2.84e-12	11.5467	-0.18563	-0.104969
30wk	GoC	Flrt1	1.20516e-25	1.10553e-24	23.9564	-0.951107	-0.104922
30wk	GoC	Car10	5.50091e-10	1.46871e-09	8.83306	-0.175917	-0.10454
30wk	GoC	Ttc3	4.23533e-11	1.22965e-10	9.91022	-0.103962	-0.104505
30wk	GoC	Guf1	1.53375e-23	1.11409e-22	21.9531	-0.742934	-0.104455
30wk	GoC	Fgfr1	3.35833e-17	1.4777e-16	15.8304	-1.63262	-0.104186
30wk	GoC	Rims2	0.00090657	0.00144907	2.83891	-0.0686657	-0.104092
30wk	GoC	Rps2	4.61527e-28	6.72267e-27	26.1725	-3.11868	-0.104025
30wk	GoC	Xrcc6	6.61697e-10	1.75234e-09	8.75638	-0.240994	-0.103869
30wk	GoC	Gab2	1.33497e-12	4.27897e-12	11.3687	-0.54493	-0.103593
30wk	GoC	Ptpn5	7.44145e-11	2.11854e-10	9.67396	-0.401083	-0.103504
30wk	GoC	Syt11	3.87125e-18	1.81697e-17	16.7407	-0.490629	-0.103269
30wk	GoC	Cmip	8.80517e-10	2.31181e-09	8.63605	-0.382593	-0.103227
30wk	GoC	Lncpint	1.40182e-09	3.62366e-09	8.44085	-0.186539	-0.103147
30wk	GoC	Ppia	1.47319e-16	6.14395e-16	15.2116	-1.28518	-0.102968
30wk	GoC	Snrk	6.07165e-15	2.26801e-14	13.6444	-0.737372	-0.102792
30wk	GoC	Vamp4	1.08705e-24	8.90081e-24	23.0506	-0.54842	-0.102625
30wk	GoC	Srrm3	8.74914e-13	2.84e-12	11.5467	-0.254212	-0.102489
30wk	GoC	Ktn1	3.37348e-12	1.05244e-11	10.9778	-0.223954	-0.102136
30wk	GoC	Srpr	5.23917e-22	3.33876e-21	20.4764	-0.432302	-0.101957
30wk	GoC	Kifap3	3.57832e-25	3.09244e-24	23.5097	-0.28193	-0.10179
30wk	GoC	Scg3	2.0549e-14	7.44359e-14	13.1282	-0.420134	-0.100985
30wk	GoC	Naa20	2.1249e-18	1.01482e-17	16.9936	-0.497579	-0.100968
30wk	GoC	Ncoa6	7.32288e-12	2.2342e-11	10.6509	-0.509754	-0.100951
30wk	GoC	Dlgap1	0.000761131	0.00122466	2.91198	-0.100165	-0.100626
30wk	GoC	Calm1	2.65316e-09	6.72229e-09	8.17248	-1.02957	-0.100449
30wk	GoC	Odc1	8.50411e-24	6.34466e-23	22.1976	-1.14247	-0.100326
30wk	GoC	Prnp	1.32881e-24	1.0763e-23	22.9681	-0.993696	-0.10011
30wk	GoC	Pabpn1	1.57083e-11	4.69544e-11	10.3283	-0.300139	-0.100009
30wk	GoC	Ccnl2	1.76278e-13	5.99787e-13	12.222	0.427112	0.10003
30wk	GoC	Rapgef1	3.04046e-19	1.55423e-18	17.8085	0.539627	0.100082
30wk	GoC	Cyc1	3.57304e-20	1.96819e-19	18.7059	1.09628	0.100184
30wk	GoC	Ppp1cb	1.95493e-19	1.01143e-18	17.9951	0.38916	0.100324
30wk	GoC	Psmd14	3.36415e-20	1.85891e-19	18.7307	0.342798	0.100421
30wk	GoC	Rictor	1.75565e-11	5.22017e-11	10.2823	0.40323	0.100721
30wk	GoC	Aco2	2.33188e-16	9.57522e-16	15.0189	0.28032	0.100779
30wk	GoC	Slc35a3	2.78393e-19	1.42633e-18	17.8458	1.07924	0.100919
30wk	GoC	Dlgap3	5.36646e-17	2.32741e-16	15.6331	0.584428	0.101038
30wk	GoC	Phkg1	3.85856e-21	2.291e-20	19.64	1.86029	0.101053
30wk	GoC	Nox1	1.2851e-24	1.04226e-23	22.982	0.601329	0.101326
30wk	GoC	Shoc2	1.30161e-21	8.03835e-21	20.0948	0.674152	0.101357
30wk	GoC	Enah	8.08438e-18	3.71764e-17	16.4297	0.190924	0.101481
30wk	GoC	Sptbn4	3.68225e-20	2.02475e-19	18.6936	0.196412	0.101542
30wk	GoC	Tfdp1	5.72096e-28	8.11381e-27	26.0908	0.89167	0.101543
30wk	GoC	Snx13	3.5647e-14	1.26791e-13	12.8969	0.522115	0.101581
30wk	GoC	Plcb4	0.000607977	0.000987987	3.00525	0.156906	0.101599
30wk	GoC	Rab27a	2.17636e-12	6.87801e-12	11.1625	0.452472	0.10174
30wk	GoC	Acadsb	3.58291e-16	1.44866e-15	14.839	0.438571	0.101961
30wk	GoC	Nipbl	2.69409e-08	6.34552e-08	7.19753	0.228832	0.101999
30wk	GoC	Fat4	1.82289e-17	8.16741e-17	16.0879	1.51703	0.102044
30wk	GoC	Cstf2	2.50043e-12	7.87306e-12	11.1039	0.382517	0.102063
30wk	GoC	Mapk8ip3	2.00987e-25	1.7939e-24	23.7462	0.481065	0.102097
30wk	GoC	Cdkl3	7.06035e-17	3.03758e-16	15.5175	0.459387	0.10244
30wk	GoC	D430041D05Rik	2.95407e-10	8.05823e-10	9.09376	0.213882	0.102555
30wk	GoC	Mrtfb	2.59684e-16	1.0635e-15	14.9733	0.374898	0.102557
30wk	GoC	Zfp423	4.14953e-07	8.92937e-07	6.04918	0.23837	0.102707
30wk	GoC	Map4k2	4.44995e-19	2.24692e-18	17.6484	0.56475	0.102727
30wk	GoC	Agpat4	6.3686e-28	8.9301e-27	26.0491	1.00542	0.10275
30wk	GoC	Zswim6	1.55107e-07	3.4461e-07	6.46267	0.478365	0.102755
30wk	GoC	Zeb1os1	3.5647e-14	1.26791e-13	12.8969	0.398894	0.102936
30wk	GoC	Nedd4	5.76005e-18	2.6731e-17	16.573	0.27164	0.102951
30wk	GoC	Abcc1	5.92572e-27	6.71645e-26	25.1729	0.748793	0.103082
30wk	GoC	Reep1	3.18693e-11	9.33474e-11	10.0299	0.355448	0.103133
30wk	GoC	Plekho1	3.46704e-20	1.9132e-19	18.7182	0.788596	0.10316
30wk	GoC	Brpf3	3.59067e-28	5.37884e-27	26.2693	1.56862	0.103231
30wk	GoC	Senp6	8.20278e-19	4.05669e-18	17.3918	0.308918	0.103352
30wk	GoC	Gabrg2	1.94172e-10	5.36404e-10	9.27051	0.191945	0.103371
30wk	GoC	Tor1aip1	2.06483e-18	9.86318e-18	17.006	0.928343	0.103389
30wk	GoC	Ago1	2.40796e-17	1.07056e-16	15.9704	0.832459	0.10347
30wk	GoC	Sv2a	3.79233e-10	1.0249e-09	8.98932	0.423185	0.103478
30wk	GoC	Klhl1	0.000600771	0.000976853	3.01017	0.137273	0.103502
30wk	GoC	Slc36a1	1.92736e-23	1.39063e-22	21.8568	0.582991	0.103695
30wk	GoC	Dgkd	1.96993e-09	5.04277e-09	8.29733	0.310879	0.1038
30wk	GoC	Akain1	1.34912e-13	4.62149e-13	12.3352	1.1025	0.10381
30wk	GoC	Hlf	1.29181e-19	6.78981e-19	18.1681	0.970069	0.103839
30wk	GoC	Ccdc90b	2.69344e-28	4.21044e-27	26.3757	1.22867	0.103865
30wk	GoC	Gga2	3.88224e-16	1.56738e-15	14.8048	0.779534	0.103866
30wk	GoC	Brap	8.17638e-28	1.11495e-26	25.9527	1.36474	0.103951
30wk	GoC	Grm1	2.87129e-09	7.25495e-09	8.13937	0.121446	0.103962
30wk	GoC	Rims4	1.61923e-21	9.92817e-21	20.0031	0.746979	0.104111
30wk	GoC	Cmtm4	5.51995e-28	7.85119e-27	26.1051	1.2451	0.104162
30wk	GoC	Rasa2	4.68328e-20	2.5514e-19	18.5932	0.720845	0.104176
30wk	GoC	Gprasp2	1.18059e-23	8.67227e-23	22.0619	0.537452	0.104313
30wk	GoC	Rnf152	2.2958e-06	4.62689e-06	5.33471	0.436639	0.104384
30wk	GoC	Zzef1	6.82647e-11	1.94929e-10	9.71012	0.3359	0.104388
30wk	GoC	Atp13a2	3.59067e-28	5.37884e-27	26.2693	0.991264	0.104487
30wk	GoC	Mvb12b	3.12502e-25	2.71679e-24	23.5659	0.726918	0.104535
30wk	GoC	Cacul1	4.07475e-17	1.77966e-16	15.7497	0.532058	0.104564
30wk	GoC	Ndfip2	3.22617e-14	1.15014e-13	12.9392	0.449455	0.104605
30wk	GoC	Grik4	1.42594e-08	3.42615e-08	7.46519	0.204991	0.104653
30wk	GoC	Ccnc	3.96052e-25	3.40729e-24	23.4676	0.509934	0.104801
30wk	GoC	Smurf2	1.35703e-28	2.31725e-27	26.635	0.581333	0.104838
30wk	GoC	Dnm1	9.76079e-19	4.80133e-18	17.3186	0.272549	0.105063
30wk	GoC	Eml6	5.17146e-10	1.38313e-09	8.85914	0.155761	0.105144
30wk	GoC	Rab22a	1.19267e-26	1.28482e-25	24.8912	2.52213	0.10523
30wk	GoC	Tnik	6.64805e-07	1.4033e-06	5.85285	0.113863	0.105424
30wk	GoC	Kat6b	1.12163e-15	4.40283e-15	14.3563	0.339768	0.105507
30wk	GoC	Tmtc1	1.55726e-14	5.68251e-14	13.2455	0.623919	0.105749
30wk	GoC	BC005624	2.07941e-25	1.85329e-24	23.7321	1.35751	0.105994
30wk	GoC	Mapk8ip1	2.50212e-21	1.50876e-20	19.8214	0.749203	0.106195
30wk	GoC	Slain1	4.32173e-19	2.18485e-18	17.6606	0.544169	0.106214
30wk	GoC	Gnai1	1.06897e-22	7.21294e-22	21.1419	0.725778	0.106379
30wk	GoC	Cttnbp2	7.25574e-06	1.41311e-05	4.84982	0.214488	0.10644
30wk	GoC	Cdk9	1.30881e-28	2.25544e-27	26.6468	1.40645	0.106443
30wk	GoC	Tcf20	2.26991e-16	9.33161e-16	15.03	0.302896	0.106628
30wk	GoC	Hivep3	0.000322803	0.00053881	3.26856	0.210417	0.106695
30wk	GoC	Snx32	4.96261e-10	1.32899e-09	8.87648	0.366565	0.106876
30wk	GoC	Gad2	1.39885e-12	4.47562e-12	11.3491	0.215914	0.106878
30wk	GoC	Ophn1	1.62747e-20	9.25495e-20	19.0336	0.518492	0.106925
30wk	GoC	Dvl2	2.15816e-22	1.42026e-21	20.8476	1.10825	0.107112
30wk	GoC	Vti1a	3.32498e-07	7.21202e-07	6.14194	0.267657	0.107225
30wk	GoC	Ywhaz	2.40308e-19	1.23606e-18	17.908	0.491606	0.107308
30wk	GoC	4930581F22Rik	6.60211e-23	4.54643e-22	21.3423	0.903151	0.10732
30wk	GoC	Hs2st1	4.58193e-19	2.31215e-18	17.636	0.534989	0.107401
30wk	GoC	Synpr	1.93106e-09	4.94734e-09	8.30563	0.175305	0.107437
30wk	GoC	Zfp523	1.62373e-24	1.3062e-23	22.884	0.824186	0.1076
30wk	GoC	Apbb2	1.21752e-09	3.16011e-09	8.5003	0.286592	0.107683
30wk	GoC	Ap1ar	5.1387e-28	7.38329e-27	26.1318	0.944991	0.107859
30wk	GoC	Rabgap1l	1.42594e-08	3.42615e-08	7.46519	0.178966	0.107863
30wk	GoC	Arid1a	1.73705e-19	9.03229e-19	18.0442	0.697237	0.107864
30wk	GoC	Ccser1	8.4407e-06	1.63323e-05	4.78695	0.0743587	0.107976
30wk	GoC	Scamp1	3.94312e-22	2.53434e-21	20.5961	0.563489	0.108078
30wk	GoC	Scaf4	3.75091e-17	1.64577e-16	15.7836	0.384745	0.108182
30wk	GoC	Col6a1	3.09076e-17	1.36336e-16	15.8654	0.629943	0.108256
30wk	GoC	Prom1	4.13897e-14	1.46712e-13	12.8335	0.616095	0.1083
30wk	GoC	Dnmt3a	8.04548e-08	1.82883e-07	6.73783	0.273182	0.108707
30wk	GoC	Smg1	1.40745e-14	5.14268e-14	13.2888	0.25881	0.108714
30wk	GoC	Brinp1	1.31972e-09	3.41644e-09	8.46643	0.318201	0.108793
30wk	GoC	Ppp4r1	1.89195e-21	1.1529e-20	19.9382	0.51935	0.108884
30wk	GoC	Rbm6	3.75512e-08	8.75265e-08	7.05786	0.198212	0.109108
30wk	GoC	Ankrd13d	1.16735e-27	1.52069e-26	25.818	0.86966	0.109257
30wk	GoC	Hira	2.74024e-16	1.11964e-15	14.9509	0.508593	0.109336
30wk	GoC	Gucy1a2	2.61424e-07	5.70989e-07	6.24337	0.397539	0.109428
30wk	GoC	Snrnp70	1.83539e-11	5.45204e-11	10.2634	0.112459	0.109576
30wk	GoC	Carmil3	5.1387e-28	7.38329e-27	26.1318	0.942577	0.109854
30wk	GoC	Plcl1	0.000379108	0.000628851	3.20145	0.475834	0.109946
30wk	GoC	Nisch	1.60903e-12	5.12889e-12	11.29	0.3355	0.109957
30wk	GoC	Arglu1	4.97766e-12	1.53741e-11	10.8132	0.149556	0.110055
30wk	GoC	Tm6sf1	1.98755e-27	2.44031e-26	25.6126	0.912626	0.110116
30wk	GoC	Mef2a	1.38053e-18	6.7109e-18	17.1732	0.337768	0.110547
30wk	GoC	Mia3	4.78799e-21	2.82524e-20	19.5489	0.613017	0.110564
30wk	GoC	Klhl42	2.79211e-28	4.34275e-27	26.3622	2.46304	0.110685
30wk	GoC	Etv3	3.96052e-25	3.40729e-24	23.4676	0.998603	0.111052
30wk	GoC	Ccdc93	7.66443e-17	3.28209e-16	15.4838	1.01829	0.111062
30wk	GoC	Cdc37l1	2.13834e-20	1.2055e-19	18.9188	0.334138	0.111074
30wk	GoC	Sbf2	5.51597e-17	2.39016e-16	15.6216	0.231802	0.111137
30wk	GoC	Fus	1.67766e-20	9.53601e-20	19.0206	0.154857	0.111309
30wk	GoC	Carnmt1	5.66805e-26	5.46449e-25	24.2625	1.14125	0.111359
30wk	GoC	Nol11	1.72939e-20	9.821e-20	19.0078	1.1277	0.111437
30wk	GoC	Atp5f1c	1.63729e-19	8.52429e-19	18.0693	0.65214	0.111894
30wk	GoC	Ephb1	8.74296e-05	0.000154148	3.81206	0.175233	0.111999
30wk	GoC	4930578G10Rik	0.00090657	0.00144907	2.83891	0.128925	0.112087
30wk	GoC	Dgkq	3.65701e-18	1.71902e-17	16.7647	0.710263	0.112105
30wk	GoC	Tsc1	5.57789e-12	1.71809e-11	10.765	0.316721	0.112234
30wk	GoC	Nlgn1	5.897e-05	0.000106015	3.97463	0.0567912	0.112309
30wk	GoC	Limk2	5.76005e-18	2.6731e-17	16.573	0.8216	0.112353
30wk	GoC	Cdk17	1.58357e-25	1.42781e-24	23.8453	0.470323	0.11247
30wk	GoC	Ppp4r1l-ps	1.81194e-28	2.95747e-27	26.5291	1.26093	0.11249
30wk	GoC	Ppp1r21	6.70914e-20	3.60982e-19	18.4425	0.950062	0.112491
30wk	GoC	Fez1	3.15931e-22	2.04649e-21	20.689	0.819654	0.112882
30wk	GoC	Adam11	5.29078e-18	2.46085e-17	16.6089	0.689273	0.112912
30wk	GoC	Cul9	4.97296e-20	2.70327e-19	18.5681	0.707909	0.113126
30wk	GoC	Vps13d	2.67187e-18	1.26773e-17	16.897	0.296373	0.113189
30wk	GoC	Ikzf5	4.63439e-27	5.36625e-26	25.2703	0.929316	0.113238
30wk	GoC	Ntng1	0.000197289	0.000336724	3.47273	0.474322	0.113247
30wk	GoC	Rab2a	2.92418e-17	1.29195e-16	15.8888	0.456669	0.113656
30wk	GoC	Snd1	2.61715e-17	1.16043e-16	15.9354	0.437523	0.113851
30wk	GoC	Rims1	2.19572e-08	5.21654e-08	7.28262	0.186107	0.113995
30wk	GoC	Ext1	4.59113e-18	2.1451e-17	16.6686	0.265879	0.11411
30wk	GoC	Adgrb3	0.00203507	0.00314064	2.50298	0.0378004	0.114376
30wk	GoC	Wnk2	5.59923e-18	2.60042e-17	16.585	0.276113	0.114421
30wk	GoC	Setd2	1.26049e-23	9.2291e-23	22.0348	0.457696	0.114446
30wk	GoC	Afdn	1.06257e-20	6.11549e-20	19.2136	0.289953	0.114587
30wk	GoC	Nkiras1	9.08153e-24	6.75309e-23	22.1705	0.656068	0.114985
30wk	GoC	Arfgap1	5.1387e-28	7.38329e-27	26.1318	0.826171	0.115096
30wk	GoC	Chchd3	1.78269e-20	1.01098e-19	18.9953	0.275718	0.115164
30wk	GoC	E130308A19Rik	7.70547e-24	5.76445e-23	22.2392	0.614769	0.115213
30wk	GoC	Csnk2a2	6.73105e-26	6.39721e-25	24.194	0.942793	0.115286
30wk	GoC	Stk3	8.6165e-16	3.40659e-15	14.4677	0.583785	0.11534
30wk	GoC	Slc25a26	1.08118e-12	3.48808e-12	11.4574	0.89188	0.11534
30wk	GoC	Wwp2	1.35603e-20	7.75404e-20	19.1105	0.928438	0.115447
30wk	GoC	Osbpl6	1.50517e-18	7.29389e-18	17.137	0.182552	0.115511
30wk	GoC	Cog6	5.74124e-25	4.85497e-24	23.3138	0.796995	0.115676
30wk	GoC	Zhx3	7.96817e-19	3.9446e-18	17.404	0.380438	0.115698
30wk	GoC	Atp1a3	1.25395e-13	4.3056e-13	12.366	0.222721	0.115865
30wk	GoC	Sdha	4.5019e-21	2.66151e-20	19.5749	0.412805	0.115916
30wk	GoC	Gnptg	1.42955e-25	1.29743e-24	23.8869	0.664785	0.116377
30wk	GoC	ENSMUSG00000121790	3.69783e-12	1.15116e-11	10.9389	0.366405	0.116386
30wk	GoC	Rbfox2	4.81815e-15	1.81317e-14	13.7416	0.153709	0.116448
30wk	GoC	Herc3	7.4948e-14	2.6118e-13	12.5831	0.340977	0.116618
30wk	GoC	B230334C09Rik	7.57303e-27	8.41799e-26	25.0748	0.679966	0.116815
30wk	GoC	Cltc	6.79016e-16	2.70352e-15	14.5681	0.385883	0.116951
30wk	GoC	Cyth3	6.50372e-26	6.19822e-25	24.2077	0.687043	0.117351
30wk	GoC	Clgn	7.35198e-16	2.9211e-15	14.5345	0.912803	0.117386
30wk	GoC	Acin1	1.84281e-19	9.56016e-19	18.0195	0.307176	0.117444
30wk	GoC	Kcnip3	2.84719e-14	1.02209e-13	12.9905	0.366921	0.117545
30wk	GoC	Ndufs4	3.13916e-23	2.22162e-22	21.6533	0.306751	0.117657
30wk	GoC	Fam120b	2.00989e-26	2.07843e-25	24.6823	0.636175	0.117896
30wk	GoC	Lgr4	2.83234e-21	1.70167e-20	19.7691	0.531166	0.118065
30wk	GoC	Gpcpd1	9.7994e-17	4.16181e-16	15.3807	0.428104	0.118577
30wk	GoC	Whrn	3.30239e-06	6.596e-06	5.18072	0.32136	0.11874
30wk	GoC	Mapt	8.90197e-14	3.08395e-13	12.5109	0.311194	0.11881
30wk	GoC	Srebf2	5.34646e-16	2.14005e-15	14.6696	0.786989	0.118888
30wk	GoC	Bbx	3.85593e-17	1.68865e-16	15.7725	0.753673	0.118933
30wk	GoC	Pick1	2.3091e-26	2.35831e-25	24.6274	0.968632	0.11958
30wk	GoC	Ehbp1	4.75572e-12	1.46978e-11	10.8327	0.206693	0.119605
30wk	GoC	Phf24	2.26617e-05	4.2463e-05	4.37199	0.183002	0.119651
30wk	GoC	Spast	3.94312e-22	2.53434e-21	20.5961	0.598654	0.119982
30wk	GoC	Pum1	9.83066e-25	8.08143e-24	23.0925	0.431981	0.120435
30wk	GoC	Arhgap32	3.85593e-17	1.68865e-16	15.7725	0.348449	0.120497
30wk	GoC	Msi2	1.19836e-17	5.43705e-17	16.2646	0.11301	0.120581
30wk	GoC	Slf1	4.58193e-19	2.31215e-18	17.636	0.42514	0.12074
30wk	GoC	Elmod1	1.19836e-17	5.43705e-17	16.2646	0.306118	0.120787
30wk	GoC	Hivep2	7.49038e-12	2.28446e-11	10.6412	0.154085	0.121063
30wk	GoC	Afg3l2	1.67883e-24	1.34659e-23	22.8708	0.963189	0.12114
30wk	GoC	Ust	1.63486e-07	3.62674e-07	6.44048	0.277622	0.121216
30wk	GoC	Tnrc6b	1.16441e-20	6.68457e-20	19.1749	0.178485	0.121277
30wk	GoC	Dctn2	4.80016e-27	5.52922e-26	25.2573	1.04913	0.121388
30wk	GoC	Tlk1	6.5314e-22	4.1325e-21	20.3838	0.760393	0.121625
30wk	GoC	Arid5b	3.55604e-11	1.03864e-10	9.98353	0.235974	0.121679
30wk	GoC	Nin	1.38547e-21	8.53074e-21	20.069	0.675794	0.121724
30wk	GoC	Dock2	1.94131e-26	2.01676e-25	24.6953	0.643005	0.12176
30wk	GoC	Ttc8	9.16573e-26	8.58923e-25	24.066	0.404157	0.121906
30wk	GoC	Timm9	9.22603e-22	5.76819e-21	20.239	0.629301	0.122093
30wk	GoC	Ppp1r12b	1.72053e-13	5.85733e-13	12.2323	0.30855	0.122214
30wk	GoC	Gm3764	7.2563e-17	3.11539e-16	15.5065	0.32683	0.122253
30wk	GoC	Dpf3	1.24232e-09	3.22179e-09	8.4919	0.205319	0.122295
30wk	GoC	Apc	1.01855e-19	5.39246e-19	18.2682	0.198131	0.122472
30wk	GoC	Carmil1	1.82263e-10	5.04349e-10	9.29727	0.179441	0.122489
30wk	GoC	Srrm2	1.31403e-11	3.94783e-11	10.4036	0.14064	0.122627
30wk	GoC	Ryk	2.85941e-24	2.24556e-23	22.6487	0.560488	0.122721
30wk	GoC	Septin1	8.78062e-28	1.18884e-26	25.9249	2.14031	0.122727
30wk	GoC	Srpk1	1.39429e-27	1.78626e-26	25.7481	0.596425	0.122998
30wk	GoC	Kazn	4.72505e-06	9.31957e-06	5.0306	0.356654	0.123275
30wk	GoC	Ddx17	3.07324e-20	1.70424e-19	18.7685	0.292201	0.123604
30wk	GoC	Kit	3.3546e-06	6.6938e-06	5.17433	0.161515	0.123644
30wk	GoC	Morc3	1.56821e-28	2.60077e-27	26.5849	1.45686	0.123806
30wk	GoC	Cbx5	3.07324e-20	1.70424e-19	18.7685	0.671099	0.123969
30wk	GoC	Sbno1	4.91889e-22	3.13788e-21	20.5034	0.484405	0.123983
30wk	GoC	Tmem108	3.78111e-09	9.47458e-09	8.02344	0.602422	0.124027
30wk	GoC	Unc79	7.12235e-20	3.82219e-19	18.4177	0.190422	0.124585
30wk	GoC	Ralgapa2	2.24553e-13	7.5966e-13	12.1194	0.234341	0.124602
30wk	GoC	Gnl3l	1.2174e-28	2.12911e-27	26.6718	0.707665	0.124852
30wk	GoC	Pitpnc1	4.31999e-16	1.7393e-15	14.7596	0.388755	0.124856
30wk	GoC	Grm5	0.00199123	0.00307643	2.51195	0.102979	0.12488
30wk	GoC	Top1	5.95774e-19	2.97791e-18	17.5261	0.310892	0.124974
30wk	GoC	Afg1l	5.98959e-17	2.58904e-16	15.5869	0.786578	0.12589
30wk	GoC	Ckap5	2.38223e-25	2.10276e-24	23.6772	0.351632	0.126022
30wk	GoC	Sfpq	8.66525e-22	5.42992e-21	20.2652	0.379782	0.126369
30wk	GoC	Map4	1.35485e-10	3.78456e-10	9.42198	0.247956	0.126425
30wk	GoC	Chchd7	1.54914e-18	7.49961e-18	17.125	0.565072	0.126515
30wk	GoC	Agrn	1.5759e-26	1.66012e-25	24.7799	0.514367	0.126716
30wk	GoC	Fmn1	2.95407e-10	8.05823e-10	9.09376	0.633097	0.126745
30wk	GoC	Dpysl2	7.2667e-25	6.07857e-24	23.2162	0.412075	0.126814
30wk	GoC	Myo9a	2.29045e-11	6.76971e-11	10.1694	0.262556	0.126893
30wk	GoC	Chd8	6.82523e-18	3.15384e-17	16.5012	0.590498	0.127115
30wk	GoC	Gphn	6.68882e-12	2.04831e-11	10.6886	0.133088	0.127143
30wk	GoC	Ccnt2	8.6861e-14	3.01211e-13	12.5211	0.299121	0.127278
30wk	GoC	Atp11c	1.06257e-20	6.11549e-20	19.2136	0.855733	0.127565
30wk	GoC	Idh3b	5.32594e-28	7.6102e-27	26.1186	0.58403	0.127906
30wk	GoC	Dnm3	7.85965e-18	3.61833e-17	16.4415	0.215341	0.128058
30wk	GoC	Pcbp2	8.94836e-19	4.41309e-18	17.3553	0.239011	0.128075
30wk	GoC	Spop	2.26558e-19	1.16606e-18	17.9333	0.516852	0.128278
30wk	GoC	Cdkl1	5.12437e-20	2.78252e-19	18.5556	0.390914	0.128629
30wk	GoC	Bzw1	2.37209e-27	2.88387e-26	25.54	1.79233	0.128725
30wk	GoC	Mtus2	1.96993e-09	5.04277e-09	8.29733	0.171616	0.129092
30wk	GoC	Airn	9.45043e-08	2.13936e-07	6.66972	0.451145	0.129429
30wk	GoC	Ppp1cc	4.97181e-27	5.70837e-26	25.2435	0.760177	0.130278
30wk	GoC	Atp6v0a1	8.00788e-23	5.47222e-22	21.2618	0.30505	0.130774
30wk	GoC	Csnk1g1	4.32869e-11	1.25514e-10	9.90131	0.465629	0.131014
30wk	GoC	Ncoa1	1.51365e-16	6.30528e-16	15.2003	0.271354	0.131038
30wk	GoC	Pakap	8.48968e-08	1.92786e-07	6.71492	0.503228	0.131059
30wk	GoC	Zfp804a	0.000520279	0.000852577	3.06927	0.390886	0.131282
30wk	GoC	Plekhm2	8.06887e-14	2.80396e-13	12.5522	0.430719	0.131403
30wk	GoC	Kctd1	5.95251e-20	3.2188e-19	18.4923	0.495589	0.131447
30wk	GoC	Synj1	1.81102e-26	1.89093e-25	24.7233	0.587499	0.131698
30wk	GoC	Gigyf1	1.0872e-27	1.43133e-26	25.8443	0.645916	0.131875
30wk	GoC	Hecw1	4.80398e-14	1.69411e-13	12.7711	0.212413	0.132111
30wk	GoC	Ap2a2	3.49722e-27	4.12033e-26	25.3851	1.04405	0.132164
30wk	GoC	Cdh20	9.12312e-14	3.1588e-13	12.5005	0.346897	0.132238
30wk	GoC	Thrb	1.68943e-08	4.042e-08	7.3934	0.147115	0.132244
30wk	GoC	Rab30	4.05269e-12	1.25831e-11	10.9002	0.411578	0.132312
30wk	GoC	Pkd1	1.07006e-23	7.8954e-23	22.1026	0.352173	0.13253
30wk	GoC	Uba6	1.81478e-25	1.62622e-24	23.7888	0.724402	0.132764
30wk	GoC	Nbeal1	3.58291e-16	1.44866e-15	14.839	0.322056	0.132818
30wk	GoC	Hmgxb3	1.1518e-26	1.24566e-25	24.9046	1.27454	0.132966
30wk	GoC	Ap3b1	3.62092e-26	3.57718e-25	24.4465	0.502545	0.133677
30wk	GoC	Gria4	0.000187413	0.000320421	3.49428	0.0885543	0.133968
30wk	GoC	Lynx1	8.2694e-23	5.63972e-22	21.2487	0.758118	0.134248
30wk	GoC	Ryr3	4.47584e-10	1.20267e-09	8.91985	1.26485	0.134308
30wk	GoC	Cep170	1.01855e-19	5.39246e-19	18.2682	0.439246	0.13444
30wk	GoC	Clstn1	3.26427e-20	1.80654e-19	18.7432	0.449558	0.13453
30wk	GoC	Rap1gds1	4.96261e-10	1.32899e-09	8.87648	0.347799	0.135357
30wk	GoC	Pkp4	1.16935e-09	3.03828e-09	8.51737	0.189515	0.135447
30wk	GoC	Pds5b	1.57042e-24	1.26497e-23	22.8979	0.539024	0.135483
30wk	GoC	Tspyl4	2.05916e-27	2.51825e-26	25.5989	1.19759	0.135525
30wk	GoC	Cbfa2t2	1.67047e-21	1.02246e-20	19.9904	0.532276	0.135628
30wk	GoC	Snhg6	1.27879e-26	1.36867e-25	24.8637	0.845969	0.135644
30wk	GoC	Coro6	6.82647e-11	1.94929e-10	9.71012	0.353704	0.13624
30wk	GoC	Myo16	1.96993e-09	5.04277e-09	8.29733	0.152546	0.13643
30wk	GoC	Apba1	2.29904e-05	4.30528e-05	4.366	0.216107	0.136522
30wk	GoC	Dip2b	2.10315e-15	8.1054e-15	14.0912	0.303654	0.136751
30wk	GoC	Tmem178b	3.9874e-16	1.60853e-15	14.7936	0.208174	0.136899
30wk	GoC	Vwa8	1.72331e-21	1.05376e-20	19.9773	0.303684	0.137106
30wk	GoC	Cnot4	2.32998e-14	8.41788e-14	13.0748	0.335249	0.137452
30wk	GoC	Cdc40	1.07416e-26	1.16679e-25	24.933	0.637614	0.137536
30wk	GoC	Dock9	6.97257e-16	2.77436e-15	14.5568	0.296855	0.138045
30wk	GoC	Sirt2	2.5458e-27	3.07995e-26	25.5115	0.939503	0.138455
30wk	GoC	Myrip	7.27144e-23	4.98656e-22	21.3022	0.688668	0.138752
30wk	GoC	Jarid2	1.57182e-10	4.3636e-10	9.36016	0.374723	0.138785
30wk	GoC	Cdk14	5.28033e-20	2.86407e-19	18.543	0.355704	0.139305
30wk	GoC	Zfpm2	1.16976e-07	2.62385e-07	6.58106	0.0870886	0.139352
30wk	GoC	Rfx3	6.31964e-20	3.40988e-19	18.4673	0.403776	0.139524
30wk	GoC	Naa16	3.75247e-27	4.40848e-26	25.3557	0.873676	0.139744
30wk	GoC	Inpp4b	2.2977e-10	6.30806e-10	9.2001	0.0916463	0.140104
30wk	GoC	Kantr	8.596e-25	7.1399e-24	23.1463	0.568306	0.140113
30wk	GoC	Cabp1	4.71777e-19	2.37876e-18	17.6236	0.250005	0.140499
30wk	GoC	Myo6	1.30347e-17	5.901e-17	16.2291	0.570424	0.140913
30wk	GoC	Rgs7bp	5.16625e-09	1.28043e-08	7.89265	0.184052	0.141378
30wk	GoC	Tmem131l	2.30266e-25	2.03688e-24	23.691	0.652329	0.142049
30wk	GoC	Nfia	2.54822e-08	6.01537e-08	7.22074	0.309231	0.14209
30wk	GoC	Amph	1.13298e-17	5.14795e-17	16.2884	0.225324	0.142516
30wk	GoC	Hcrtr2	4.01093e-07	8.65067e-07	6.06295	0.678532	0.142522
30wk	GoC	Ints6	1.08768e-25	1.00783e-24	23.9966	0.77461	0.142578
30wk	GoC	Dennd4a	3.30635e-16	1.33968e-15	14.873	0.47834	0.142637
30wk	GoC	Ranbp9	3.04624e-26	3.04956e-25	24.5158	0.524493	0.143067
30wk	GoC	Leng8	1.56915e-22	1.04485e-21	20.9809	0.320654	0.143659
30wk	GoC	Gas2	5.2683e-23	3.65638e-22	21.4369	1.16558	0.144308
30wk	GoC	Gm4258	8.50411e-24	6.34466e-23	22.1976	0.338008	0.1444
30wk	GoC	Ring1	5.4792e-15	2.0529e-14	13.6876	0.54574	0.144774
30wk	GoC	Tmem87b	5.1387e-28	7.38329e-27	26.1318	1.08387	0.144845
30wk	GoC	Unc13a	1.16467e-25	1.07195e-24	23.9698	0.521962	0.145233
30wk	GoC	Luc7l3	1.16467e-25	1.07195e-24	23.9698	0.317249	0.145465
30wk	GoC	Erdr1y	6.96817e-08	1.59095e-07	6.79834	0.419463	0.145699
30wk	GoC	Klc1	5.99383e-23	4.14367e-22	21.3826	0.528301	0.14608
30wk	GoC	Xpo6	5.11199e-26	4.95733e-25	24.3048	0.71803	0.146415
30wk	GoC	Rit2	7.09417e-19	3.52461e-18	17.4529	0.271488	0.146559
30wk	GoC	Rapgef4	1.1426e-10	3.20759e-10	9.49382	0.289959	0.146576
30wk	GoC	Rabep1	1.09273e-16	4.59984e-16	15.3373	0.422236	0.146582
30wk	GoC	Pkia	2.0549e-14	7.44359e-14	13.1282	0.391704	0.146655
30wk	GoC	Irak1	1.0872e-27	1.43133e-26	25.8443	0.899233	0.147192
30wk	GoC	Frmd5	2.87129e-09	7.25495e-09	8.13937	0.126963	0.147771
30wk	GoC	Atp5f1b	2.91102e-18	1.37751e-17	16.8609	0.673768	0.147786
30wk	GoC	Tial1	1.38159e-25	1.25666e-24	23.9008	0.447816	0.148018
30wk	GoC	Usp40	2.46452e-25	2.16999e-24	23.6635	0.642715	0.149353
30wk	GoC	Snapc3	3.15872e-24	2.46422e-23	22.6083	0.553994	0.149623
30wk	GoC	Smg6	4.09413e-13	1.36143e-12	11.866	0.397407	0.14974
30wk	GoC	Ube3b	1.2174e-28	2.12911e-27	26.6718	1.7745	0.15032
30wk	GoC	Nr3c2	9.99615e-21	5.76792e-20	19.239	0.316517	0.15054
30wk	GoC	Pak5	5.07436e-13	1.6728e-12	11.7766	0.289424	0.150675
30wk	GoC	Rfx7	4.25571e-24	3.26653e-23	22.4859	0.354218	0.150843
30wk	GoC	Strn3	2.56211e-26	2.59319e-25	24.5862	0.274422	0.150956
30wk	GoC	Sfxn5	4.4103e-20	2.4101e-19	18.618	0.667783	0.152176
30wk	GoC	Ubn2	2.50361e-24	1.97554e-23	22.7043	0.209671	0.152847
30wk	GoC	Samd12	2.92418e-17	1.29195e-16	15.8888	0.300352	0.15297
30wk	GoC	Unc5c	2.19978e-19	1.13314e-18	17.9457	0.0869039	0.153864
30wk	GoC	Cacna2d3	2.70594e-07	5.9029e-07	6.22893	0.087927	0.154119
30wk	GoC	A330023F24Rik	3.96052e-25	3.40729e-24	23.4676	0.189449	0.154924
30wk	GoC	9530026P05Rik	3.65465e-14	1.29934e-13	12.8863	0.243581	0.155202
30wk	GoC	Kcnn3	2.44988e-14	8.84462e-14	13.0533	0.753794	0.155422
30wk	GoC	Eif2ak4	7.3465e-28	1.01519e-26	25.9935	0.724479	0.15647
30wk	GoC	Brwd1	2.13587e-19	1.1009e-18	17.9583	0.469283	0.157715
30wk	GoC	Ptprg	2.03015e-12	6.43071e-12	11.1917	0.182557	0.157716
30wk	GoC	Fmn2	5.93797e-25	5.00937e-24	23.3002	0.340017	0.158113
30wk	GoC	Zmiz1	1.18514e-21	7.3374e-21	20.1345	0.354344	0.158166
30wk	GoC	Hagh	2.37209e-27	2.88387e-26	25.54	0.83834	0.160285
30wk	GoC	Ntn1	1.12827e-06	2.33465e-06	5.63178	0.356226	0.160762
30wk	GoC	Afap1l2	2.2977e-10	6.30806e-10	9.2001	0.732784	0.161229
30wk	GoC	Serpini1	1.46244e-18	7.10208e-18	17.1486	0.295681	0.161422
30wk	GoC	Eif4g1	1.69527e-25	1.52243e-24	23.8175	0.783795	0.16172
30wk	GoC	Parm1	1.4367e-23	1.04698e-22	21.9801	0.437781	0.161841
30wk	GoC	A230057D06Rik	1.63963e-06	3.35162e-06	5.47475	0.214296	0.161884
30wk	GoC	Insig2	2.17004e-28	3.46437e-27	26.4604	1.47302	0.162775
30wk	GoC	Myo5a	6.51151e-20	3.5073e-19	18.455	0.432685	0.16355
30wk	GoC	Zcchc4	3.75247e-27	4.40848e-26	25.3557	1.50047	0.165212
30wk	GoC	Inpp4a	2.89435e-28	4.47091e-27	26.3496	0.815707	0.165704
30wk	GoC	9330158H04Rik	4.62104e-11	1.33632e-10	9.87409	0.826003	0.16762
30wk	GoC	Lrrc4	2.15133e-25	1.91189e-24	23.7185	0.452478	0.167971
30wk	GoC	Urgcp	3.34184e-28	5.07669e-27	26.2944	0.771415	0.168777
30wk	GoC	Sncaip	1.19836e-17	5.43705e-17	16.2646	0.653364	0.171389
30wk	GoC	Ryr2	1.23761e-20	7.09493e-20	19.1491	0.140858	0.172305
30wk	GoC	Tent4b	8.78062e-28	1.18884e-26	25.9249	0.630294	0.172484
30wk	GoC	Bcan	4.52151e-11	1.30906e-10	9.88304	0.216892	0.172656
30wk	GoC	Map3k1	9.09914e-28	1.22261e-26	25.9127	1.23376	0.174101
30wk	GoC	Otud7a	8.01574e-12	2.44048e-11	10.6125	0.236647	0.174644
30wk	GoC	Nfkb1	1.2174e-28	2.12911e-27	26.6718	0.911172	0.174797
30wk	GoC	Slc16a11	6.97539e-11	1.99043e-10	9.70105	0.406842	0.17536
30wk	GoC	Adam22	8.77666e-20	4.67353e-19	18.3304	0.206132	0.176066
30wk	GoC	Arid1b	1.95252e-20	1.10325e-19	18.9573	0.361145	0.177648
30wk	GoC	Npas3	3.72802e-24	2.88834e-23	22.5394	0.205823	0.180603
30wk	GoC	Tmem145	1.9308e-16	7.98122e-16	15.0979	0.465215	0.181088
30wk	GoC	Garnl3	5.04818e-14	1.77719e-13	12.7503	0.355515	0.18112
30wk	GoC	Grin1	2.8479e-23	2.02359e-22	21.6939	0.304871	0.181785
30wk	GoC	Abtb3	1.14888e-11	3.46511e-11	10.4603	0.446444	0.182106
30wk	GoC	Ambra1	1.55092e-27	1.96057e-26	25.7076	0.359287	0.183717
30wk	GoC	Nlk	1.72499e-27	2.16077e-26	25.6654	0.468387	0.184532
30wk	GoC	Tom1l2	4.95799e-28	7.17129e-27	26.1444	0.460356	0.185103
30wk	GoC	Pcgf5	1.56821e-28	2.60077e-27	26.5849	0.959314	0.188077
30wk	GoC	Cdc42bpa	9.40278e-23	6.38106e-22	21.1951	0.349344	0.188619
30wk	GoC	Rnf157	2.21003e-21	1.33915e-20	19.8732	0.480823	0.189219
30wk	GoC	Sorcs1	4.3464e-15	1.63963e-14	13.7853	0.566114	0.192681
30wk	GoC	Kcnq2	1.51254e-28	2.52705e-27	26.5974	1.3184	0.199548
30wk	GoC	Sdk2	3.96052e-25	3.40729e-24	23.4676	0.733499	0.200981
30wk	GoC	Kcnb2	0.00124908	0.00196798	2.70598	0.378355	0.20368
30wk	GoC	Ncam2	3.06897e-14	1.09837e-13	12.9593	0.156501	0.208226
30wk	GoC	Magi1	1.27879e-26	1.36867e-25	24.8637	0.301758	0.208823
30wk	GoC	Nfib	1.06257e-20	6.11549e-20	19.2136	0.196527	0.209033
30wk	GoC	Cpeb4	6.14502e-28	8.65087e-27	26.0629	0.817159	0.209803
30wk	GoC	Atp1b3	5.29106e-26	5.11896e-25	24.2908	0.535696	0.213411
30wk	GoC	Atrnl1	6.92336e-21	4.04958e-20	19.3926	0.281551	0.214339
30wk	GoC	Cadm2	3.88117e-11	1.12842e-10	9.94753	0.102577	0.22025
30wk	GoC	Rab28	3.62261e-27	4.26401e-26	25.3702	0.929862	0.225601
30wk	GoC	Pla2g7	1.5759e-26	1.66012e-25	24.7799	1.19889	0.22751
30wk	GoC	Zmat4	1.51905e-09	3.91814e-09	8.40692	0.301734	0.23526
30wk	GoC	Kctd8	4.96261e-10	1.32899e-09	8.87648	0.316731	0.236898
30wk	GoC	Lmo4	1.58955e-19	8.28273e-19	18.0818	0.52468	0.237978
30wk	GoC	Cdh18	2.84988e-05	5.28331e-05	4.27709	0.400263	0.238962
30wk	GoC	Fgf12	0.000199833	0.000340832	3.46746	0.186039	0.240761
30wk	GoC	Kcnq5	1.00948e-15	3.97328e-15	14.4009	0.258286	0.251912
30wk	GoC	Lrrc4c	7.45196e-15	2.77358e-14	13.557	0.0935754	0.257382
30wk	GoC	Pde4b	1.83761e-20	1.04022e-19	18.9829	0.402519	0.265159
30wk	GoC	Tenm2	2.01262e-20	1.13617e-19	18.9446	0.24927	0.295245
30wk	GoC	Lsamp	9.75384e-09	2.37421e-08	7.62448	0.0727546	0.295359
30wk	GoC	Nxph1	6.61697e-10	1.75234e-09	8.75638	0.163553	0.317154
30wk	GoC	Mgat4c	3.62775e-06	7.22662e-06	5.14106	0.243282	0.330914
30wk	GoC	Opcml	9.8227e-22	6.12886e-21	20.2126	0.209673	0.346495
30wk	GoC	Robo2	0.00178476	0.00276744	2.55792	0.255039	0.406383
30wk	GoC	Chrm2	7.66443e-17	3.28209e-16	15.4838	0.729516	0.41731
30wk	GoC	Kcnd2	3.3005e-13	1.10389e-12	11.9571	0.234243	0.428725
30wk	AS	Malat1	3.33229e-49	2.02003e-48	47.6946	-0.143834	-1.17
30wk	AS	Wdr17	6.02685e-10	1.18216e-09	8.92732	-0.120646	-0.266099
30wk	AS	C730002L08Rik	4.85031e-68	4.74131e-67	66.3241	-0.310045	-0.244351
30wk	AS	9630028H03Rik	1.05592e-35	4.56845e-35	34.3402	-0.281409	-0.223701
30wk	AS	Gpc5	0.00515283	0.00685152	2.16421	-0.131979	-0.208118
30wk	AS	Gm20713	6.83185e-13	1.50859e-12	11.8214	-0.338855	-0.206888
30wk	AS	Lrp1b	2.49858e-06	4.12565e-06	5.38451	-0.275936	-0.195857
30wk	AS	Gm35188	8.84256e-32	3.44472e-31	30.4628	-0.131948	-0.15425
30wk	AS	Tsix	0.00659096	0.00869428	2.06077	-0.236996	-0.148812
30wk	AS	Trpm3	0.00324597	0.00438348	2.35818	-0.0532236	-0.143871
30wk	AS	Gm48742	5.41488e-52	3.50196e-51	50.4557	-0.256353	-0.136314
30wk	AS	ENSMUSG00000095041	2.5182e-70	2.5812e-69	68.5882	-0.299496	-0.133373
30wk	AS	Gm47271	9.7143e-130	3.37594e-128	127.472	-0.352577	-0.129843
30wk	AS	Cox4i1	4.01233e-86	5.70931e-85	84.2434	-0.712951	-0.12769
30wk	AS	4930517O19Rik	4.97271e-64	4.40459e-63	62.3561	-0.327299	-0.125068
30wk	AS	Zbtb16	7.15059e-51	4.50065e-50	49.3467	-0.276854	-0.122125
30wk	AS	Gm31356	1.61365e-47	9.37267e-47	46.0281	-0.268098	-0.118326
30wk	AS	Cox7c	5.484e-84	7.47017e-83	82.1267	-0.941791	-0.116168
30wk	AS	Fgfr2	1.86906e-21	5.50386e-21	20.2593	-0.0889662	-0.11353
30wk	AS	Gm15283	8.70162e-63	7.46323e-62	61.1271	-0.295249	-0.110098
30wk	AS	Chd7	5.11374e-08	9.19643e-08	7.03638	-0.0343087	-0.106503
30wk	AS	Gm11149	1.39264e-73	1.53494e-72	71.8139	-0.239122	-0.105368
30wk	AS	Usp53	4.35734e-24	1.37678e-23	22.8611	-0.156893	-0.105242
30wk	AS	Gm14211	5.39317e-54	3.67602e-53	52.4346	-0.453321	-0.103884
30wk	AS	Apoe	0.000171404	0.000253946	3.59526	-0.0873648	-0.102705
30wk	AS	Plce1	5.72065e-16	1.40959e-15	14.8509	-0.125233	-0.101844
30wk	AS	Stk32a	5.06689e-11	1.03738e-10	9.98406	-0.09396	-0.100424
30wk	AS	Pcdh9	2.86088e-05	4.44864e-05	4.35177	0.0411033	0.100274
30wk	AS	Ube2e2	1.46014e-44	7.90042e-44	43.1023	0.156003	0.10047
30wk	AS	Gpm6a	2.51598e-25	8.26648e-25	24.0827	0.121578	0.100605
30wk	AS	Cox5a	7.91687e-94	1.31509e-92	91.881	0.973114	0.10312
30wk	AS	Nrxn1	5.46977e-06	8.85273e-06	5.05292	0.0348863	0.104184
30wk	AS	Il1rapl1	8.2451e-06	1.32073e-05	4.87918	0.118815	0.107469
30wk	AS	Plekhb1	1.75414e-165	1.49208e-163	162.826	1.35039	0.109062
30wk	AS	Erdr1y	5.6521e-23	1.73533e-22	21.7606	0.287383	0.109993
30wk	AS	Gria4	4.957e-05	7.5857e-05	4.12	0.11283	0.113833
30wk	AS	Slc25a4	8.3977e-77	9.87743e-76	75.0054	0.600791	0.11528
30wk	AS	Negr1	1.09166e-05	1.73704e-05	4.76019	0.0792799	0.116086
30wk	AS	Maml2	5.11481e-42	2.58091e-41	40.5882	0.106005	0.116103
30wk	AS	Sned1	7.56206e-21	2.18786e-20	19.66	0.225655	0.121294
30wk	AS	Ralyl	0.000976361	0.0013755	2.86154	0.257976	0.123634
30wk	AS	Grik2	6.59387e-08	1.18004e-07	6.9281	0.264049	0.131861
30wk	AS	Nrxn3	4.51291e-11	9.26512e-11	10.0331	0.0804408	0.133216
30wk	AS	Setbp1	4.77786e-19	1.30965e-18	17.8828	0.219012	0.134727
30wk	AS	Tmcc1	2.43985e-104	4.9413e-103	102.306	0.242296	0.138035
30wk	AS	Atp1a1	4.36656e-55	3.05317e-54	53.5152	0.829126	0.140093
30wk	AS	Kcnj3	9.85477e-34	4.04424e-33	32.3932	0.164458	0.141574
30wk	AS	Rbfox1	3.77485e-06	6.17142e-06	5.20961	0.17368	0.164254
30wk	AS	Fth1	7.97025e-46	4.44258e-45	44.3524	0.615667	0.192501
30wk	AS	Kcnip4	3.49391e-10	6.91505e-10	9.1602	0.2158	0.199094
30wk	AS	Astn2	2.59144e-26	8.75379e-26	25.0578	0.327687	0.261242
30wk	BG	Malat1	8.74455e-58	4.70962e-57	56.327	-0.150062	-1.4347
30wk	BG	Wdr17	4.63229e-87	4.13686e-86	85.3833	-0.215314	-0.598722
30wk	BG	Gsdme	7.25105e-66	4.56106e-65	64.3409	-0.212464	-0.285264
30wk	BG	ENSMUSG00000095041	9.15111e-144	2.08368e-142	141.681	-0.263716	-0.218999
30wk	BG	9630028H03Rik	2.98043e-99	3.27946e-98	97.4842	-0.331632	-0.217547
30wk	BG	Lrrtm3	1.40788e-120	2.19219e-119	118.659	-0.163008	-0.179078
30wk	BG	Gm35188	7.66537e-43	3.05867e-42	41.5145	-0.135785	-0.167152
30wk	BG	Kirrel3	1.18558e-42	4.71521e-42	41.3265	-0.144289	-0.143787
30wk	BG	Rorb	3.82958e-69	2.5481e-68	67.5938	-0.165342	-0.143502
30wk	BG	Strbp	8.8873e-66	5.57842e-65	64.2535	-0.203565	-0.140517
30wk	BG	Pcca	1.29287e-37	4.65339e-37	36.3322	-0.332282	-0.128845
30wk	BG	Zbtb16	4.5993e-52	2.21191e-51	50.6552	-0.26243	-0.127304
30wk	BG	Apoe	1.26138e-69	8.46062e-69	68.0726	-0.228398	-0.124466
30wk	BG	Ddx5	8.3426e-11	1.51583e-10	9.81935	-0.0689429	-0.122322
30wk	BG	5330438D12Rik	1.26342e-30	3.91981e-30	29.4067	-0.201163	-0.119025
30wk	BG	Nhsl1	1.80831e-31	5.70688e-31	30.2436	-0.0941276	-0.118727
30wk	BG	Map2k6	2.96908e-58	1.61975e-57	56.7906	-0.122829	-0.118449
30wk	BG	Gm48742	1.15709e-46	4.98182e-46	45.3026	-0.160438	-0.117818
30wk	BG	Sema6d	9.32135e-31	2.89943e-30	29.5377	-0.112779	-0.111045
30wk	BG	Lysmd4	5.97585e-130	1.08929e-128	127.963	-0.277124	-0.107547
30wk	BG	Plce1	1.84335e-27	5.33331e-27	26.273	-0.092179	-0.103076
30wk	BG	Pax3	2.11958e-39	7.89831e-39	38.1025	-0.140262	-0.100578
30wk	BG	Plxna2	1.50968e-77	1.15907e-76	75.9359	0.24609	0.100421
30wk	BG	Cntnap2	1.57086e-56	8.24492e-56	55.0838	0.346344	0.101226
30wk	BG	Cpeb4	6.53336e-117	9.63697e-116	115.016	0.262904	0.101813
30wk	BG	Ptprj	7.0603e-27	2.01641e-26	25.6954	0.326931	0.102734
30wk	BG	Rbfox1	0.00518551	0.00653317	2.18488	0.0480916	0.102846
30wk	BG	Pcdh9	1.55505e-11	2.89694e-11	10.5381	0.0278685	0.103189
30wk	BG	Magi1	5.23985e-37	1.86501e-36	35.7293	0.227968	0.105878
30wk	BG	Luzp2	4.79164e-12	9.0823e-12	11.0418	0.0469079	0.106423
30wk	BG	A230057D06Rik	4.19625e-26	1.17696e-25	24.9292	0.267713	0.109161
30wk	BG	Hivep2	5.15527e-36	1.80022e-35	34.7447	0.192154	0.109406
30wk	BG	Oxr1	2.84125e-25	7.8247e-25	24.1065	0.179991	0.112156
30wk	BG	Ubp1	1.71031e-159	5.2952e-158	157.276	0.740448	0.113222
30wk	BG	Ralyl	2.82732e-23	7.4147e-23	22.1299	0.35008	0.121947
30wk	BG	Cadm2	3.4901e-07	5.51675e-07	6.25832	0.118798	0.127565
30wk	BG	Rock2	1.20023e-52	5.8483e-52	51.233	0.591629	0.12937
30wk	BG	Smad3	6.8341e-114	9.59624e-113	112.018	0.403827	0.129647
30wk	BG	Unc5c	4.04516e-30	1.2407e-29	28.9063	0.307299	0.137971
30wk	BG	Itih3	2.19398e-95	2.25633e-94	93.6466	0.405504	0.140081
30wk	BG	Shroom3	1.70719e-116	2.49465e-115	114.603	0.682493	0.173179
30wk	BG	Mybpc1	3.07929e-21	7.65649e-21	20.116	0.224341	0.174057
30wk	BG	Fgf14	1.59611e-13	3.17967e-13	12.4976	0.238186	0.182393
30wk	BG	Gria4	2.23096e-14	4.55773e-14	13.3413	0.0559326	0.187443
30wk	BG	Nrxn1	5.80479e-90	5.44352e-89	88.2641	0.379264	0.194264
30wk	BG	Nalf1	1.70793e-16	3.72345e-16	15.4291	0.200113	0.223628
30wk	BG	Kcnd2	4.78723e-38	1.73645e-37	36.7603	0.395331	0.234604
30wk	BG	Xist	1.17229e-08	1.9711e-08	7.70529	0.240407	0.250596
30wk	BG	Kcnip4	1.86272e-35	6.42696e-35	34.192	0.448525	0.463195
30wk	OPC	Malat1	1.94457e-25	2.61381e-24	23.5827	-0.184973	-1.29811
30wk	OPC	Rab3c	1.16194e-19	8.26304e-19	18.0829	-1.45247	-0.344238
30wk	OPC	Tmem108	1.59777e-13	7.46571e-13	12.1269	-0.67385	-0.34262
30wk	OPC	Etv1	6.93691e-11	2.66798e-10	9.57382	-0.849573	-0.305189
30wk	OPC	Ppp1r9a	1.14626e-24	1.38488e-23	22.8586	-0.446175	-0.267783
30wk	OPC	Slc38a2	1.00686e-21	8.56295e-21	20.0674	-0.953175	-0.253522
30wk	OPC	Cacna1e	3.24245e-13	1.48423e-12	11.8285	-1.0879	-0.251353
30wk	OPC	Cspg5	4.23981e-09	1.38069e-08	7.8599	-0.394391	-0.244737
30wk	OPC	Sergef	1.59592e-14	7.98314e-14	13.0978	-1.45307	-0.231994
30wk	OPC	Gm16599	2.47184e-15	1.3122e-14	13.882	-0.845458	-0.231203
30wk	OPC	Gm20642	2.09167e-23	2.14327e-22	21.6689	-0.672644	-0.224984
30wk	OPC	Rbfox2	2.24847e-22	2.04013e-21	20.6903	-0.528845	-0.213179
30wk	OPC	Chn2	2.81218e-11	1.11562e-10	9.95248	-0.688785	-0.213077
30wk	OPC	Gm11149	3.65485e-23	3.62883e-22	21.4402	-0.390081	-0.212822
30wk	OPC	Ano3	6.64072e-11	2.55959e-10	9.59183	-0.670234	-0.210742
30wk	OPC	Ddx6	4.48424e-28	1.23818e-26	25.9072	-0.860824	-0.207619
30wk	OPC	Gm26672	3.2048e-19	2.2092e-18	17.6558	-0.690433	-0.203203
30wk	OPC	Lrrc4	2.8472e-24	3.26155e-23	22.4866	-0.44562	-0.201949
30wk	OPC	Mga	8.45261e-21	6.61604e-20	19.1794	-0.914333	-0.20125
30wk	OPC	Zfp804a	3.93113e-16	2.20803e-15	14.656	-0.99248	-0.201004
30wk	OPC	Clasp2	6.35692e-11	2.45285e-10	9.61033	-0.304593	-0.199635
30wk	OPC	Gm37679	5.77662e-28	1.46983e-26	25.8327	-0.744188	-0.199613
30wk	OPC	Apba2	4.11565e-24	4.6296e-23	22.3345	-0.495153	-0.198101
30wk	OPC	Pcca	2.94721e-06	7.02428e-06	5.1534	-0.661826	-0.195855
30wk	OPC	Pnisr	2.45292e-19	1.70502e-18	17.7683	-0.286077	-0.195546
30wk	OPC	Mapre1	4.14943e-27	7.89436e-26	25.1027	-2.56072	-0.194042
30wk	OPC	1500004A13Rik	8.20314e-26	1.18838e-24	23.925	-0.625281	-0.192613
30wk	OPC	Ddx46	6.13168e-27	1.12045e-25	24.9506	-0.807042	-0.192102
30wk	OPC	Ptma	4.07415e-14	1.98662e-13	12.7019	-0.958975	-0.190888
30wk	OPC	Kansl1l	1.03634e-22	9.72851e-22	21.012	-0.385095	-0.188899
30wk	OPC	Cmss1	2.17554e-17	1.32286e-16	15.8785	-1.23281	-0.188479
30wk	OPC	Grin3a	2.51594e-11	1.00192e-10	9.99917	-0.254704	-0.187756
30wk	OPC	Gjc3	1.88225e-20	1.42849e-19	18.8451	-0.2602	-0.186344
30wk	OPC	D630045J12Rik	1.08885e-15	5.93813e-15	14.2264	-0.613625	-0.185238
30wk	OPC	Ddx5	1.12647e-09	3.87747e-09	8.41145	-0.20032	-0.185012
30wk	OPC	Prrc2c	6.58195e-27	1.19572e-25	24.9224	-0.484895	-0.18288
30wk	OPC	Usp29	1.00013e-13	4.74515e-13	12.3237	-1.07265	-0.18149
30wk	OPC	Zc3h7a	6.91985e-28	1.68678e-26	25.7729	-0.962792	-0.180759
30wk	OPC	Gm20713	8.18936e-15	4.19398e-14	13.3774	-0.446215	-0.180558
30wk	OPC	Rapgef2	2.41339e-16	1.37222e-15	14.8626	-0.490295	-0.180425
30wk	OPC	Arhgef12	4.86397e-24	5.40559e-23	22.2672	-0.475438	-0.180343
30wk	OPC	Ube2d2a	1.6403e-27	3.51446e-26	25.4541	-0.724377	-0.179695
30wk	OPC	9130019P16Rik	1.12013e-11	4.58504e-11	10.3387	-1.72231	-0.17937
30wk	OPC	Tmem132d	2.68979e-11	1.06877e-10	9.97112	-0.241445	-0.178395
30wk	OPC	Specc1	1.90914e-09	6.43886e-09	8.19119	-0.742486	-0.177881
30wk	OPC	Gm13684	1.9921e-13	9.25114e-13	12.0338	-0.751745	-0.175557
30wk	OPC	Insr	2.08299e-25	2.78636e-24	23.555	-0.596935	-0.174295
30wk	OPC	5330438D12Rik	6.68026e-13	2.99418e-12	11.5237	-0.299778	-0.173703
30wk	OPC	Pxdc1	1.94457e-25	2.61381e-24	23.5827	-1.14359	-0.173388
30wk	OPC	Arhgap21	2.91881e-16	1.6517e-15	14.7821	-0.430119	-0.173121
30wk	OPC	Cntn1	4.88196e-07	1.26857e-06	5.89669	-0.110329	-0.172736
30wk	OPC	Eef1a1	1.24308e-26	2.0951e-25	24.6788	-2.38169	-0.172533
30wk	OPC	Aplp2	5.3833e-13	2.43164e-12	11.6141	-0.856572	-0.172486
30wk	OPC	Akap13	2.33763e-14	1.16049e-13	12.9354	-0.481806	-0.172485
30wk	OPC	Pcbp2	1.92403e-11	7.7361e-11	10.1115	-0.522466	-0.17191
30wk	OPC	Pibf1	3.94328e-19	2.70185e-18	17.5683	-0.636999	-0.17063
30wk	OPC	Zfp950	1.63714e-25	2.24038e-24	23.6497	-0.42893	-0.170415
30wk	OPC	Tenm1	0.000254692	0.000483046	3.31601	-0.303827	-0.170384
30wk	OPC	Gm26854	1.4553e-23	1.51737e-22	21.8189	-1.13371	-0.169007
30wk	OPC	Spire1	1.20447e-14	6.07986e-14	13.2161	-0.455457	-0.168764
30wk	OPC	St3gal5	1.44816e-13	6.78828e-13	12.1682	-1.64461	-0.168743
30wk	OPC	Gabrb2	6.87863e-10	2.421e-09	8.616	-0.569898	-0.168585
30wk	OPC	Tmeff2	0.000202118	0.000387932	3.41124	-0.225398	-0.168099
30wk	OPC	Vps41	2.71585e-18	1.75623e-17	16.7554	-0.792912	-0.167726
30wk	OPC	Epb41l4b	1.94829e-07	5.28198e-07	6.2772	-0.305722	-0.167476
30wk	OPC	Snrnp70	2.47184e-15	1.3122e-14	13.882	-0.193202	-0.166889
30wk	OPC	1700085D07Rik	7.63112e-25	9.45312e-24	23.0244	-0.992955	-0.166121
30wk	OPC	Tsc22d2	1.26247e-20	9.72912e-20	19.0119	-0.634036	-0.165772
30wk	OPC	Rif1	2.57263e-11	1.02352e-10	9.98991	-0.937618	-0.164893
30wk	OPC	Sbno1	2.40712e-24	2.78554e-23	22.5551	-0.554022	-0.164401
30wk	OPC	Cpne1	5.43047e-25	6.87024e-24	23.163	-1.33647	-0.164361
30wk	OPC	Acin1	7.71072e-28	1.84356e-26	25.7343	-0.473317	-0.164208
30wk	OPC	Vsnl1	4.96339e-09	1.60107e-08	7.79559	-0.754792	-0.163893
30wk	OPC	Srsf7	2.05592e-15	1.09794e-14	13.9594	-0.472067	-0.163554
30wk	OPC	ENSMUSG00000095041	8.06207e-17	4.73166e-16	15.325	-0.341619	-0.162662
30wk	OPC	Hnrnpa3	4.88711e-11	1.90545e-10	9.72	-0.375185	-0.161866
30wk	OPC	Rit2	3.69074e-08	1.09555e-07	6.96037	-0.609083	-0.161599
30wk	OPC	Brinp1	4.84512e-05	0.000101485	3.9936	-0.322034	-0.160558
30wk	OPC	Grb14	3.86685e-05	8.17e-05	4.08778	-0.238064	-0.160253
30wk	OPC	Atp5pb	4.48424e-28	1.23818e-26	25.9072	-2.45537	-0.160143
30wk	OPC	Cacna1c	0.000578124	0.00105333	2.97744	-0.258734	-0.159977
30wk	OPC	Clk1	5.7009e-15	2.9474e-14	13.5306	-0.421703	-0.15976
30wk	OPC	Rptor	1.24514e-10	4.67508e-10	9.33021	-0.502149	-0.159544
30wk	OPC	Srsf11	1.27268e-17	7.86906e-17	16.1041	-0.52076	-0.159194
30wk	OPC	Gucy1a2	2.13861e-06	5.17968e-06	5.2857	-0.248166	-0.158873
[truncated: 2,166 more rows]
