# Supplementary material for: Oligodendrocyte dysfunction contributes to motor deficits and Purkinje cell axonopathy in spinocerebellar ataxia type 1
Source: J Clin Invest. 2026 May 7;136(12):e195723. doi: 10.1172/JCI195723 (PMC13262716; doi:10.1172/JCI195723)
Supplement: Supplemental table 2 [file jci-136-195723-s036.xlsx]

## Sheet: Index_Table S2
Supplemental Table 2. Imputed differential gene expression across oligodendroglia subtypes in the OL-SCA1-cKI, SCA1 KI, and human SCA1 datasets
The table contains lists of upregulated and downregulated genes for each oligodendroglia subtype in OL-SCA1-cKI, SCA1 KI, and human SCA1 datasets, after imputation within genotype. Earth Mover's Distance (EMD) and log2(fc) were calculated to compare gene expression distributions. Genes with |EMD| > 0.1 and Benjamini-Hochberg adjusted P-value (Pcorrected) <0.01 were considered significant. The dat…
Sheet name	Sheet description
Number of DEGs	Numbers of total, up-, and down-regulated genes in each cell type after imputation within all cells of genotype
OL-SCA1-cKI	List of upregulated and downregulated DEGs for each oligodendroglia subtype in OL-SCA1-cKI (after imputation)
SCA1 KI	List of upregulated and downregulated DEGs for each oligodendroglia subtype in SCA1 KI (after imputation)
Human SCA1	List of upregulated and downregulated DEGs for each oligodendroglia subtype in human SCA1(after imputation)
Abbreviations:
DEGs= differentially expressed genes
OPC1 = oligodendrocyte progenitor cell 1
OPC2 = oligodendrocyte progenitor cell 2
COP = committed oligodendrocyte progenitor cell
NFOL= newly formed oligodendrocyte
OL1= oligodendrocyte 1
OL2= oligodendrocyte 2
OL3= oligodendrocyte 3
emd= Earth Mover's Distance
log2FC= log2(fold-change)

## Sheet: Number of DEGs
OL-SCA1-cKI						SCA1 KI						Human SCA1
Cell type	timepoint	down	up	total		Cell type	timepoint	down	up	total		Cell type	timepoint	down	up	total
OPC1	30wk	659	697	1356		OPC1	5wk	302	751	1053		OPC1	all	674	329	1003
OPC2	30wk	1905	1066	2971		OPC2	5wk	155	546	701		OPC2	all	458	953	1411
COP	30wk	2272	2202	4474		COP	5wk	176	307	483		COP/NFOL	all	2537	1788	4325
NFOL	30wk	796	731	1527		NFOL	5wk	70	376	446		OL1	all	681	1290	1971
OL1	30wk	145	182	327		OL1	5wk	246	71	317		OL2	all	1306	376	1682
OL2	30wk	143	163	306		OL2	5wk	48	366	414		OL3	all	613	1596	2209
OL3	30wk	58	73	131		OL3	5wk	45	359	404
						OPC1	12wk	672	448	1120
						OPC2	12wk	256	106	362
						COP	12wk	0	0	0
						NFOL	12wk	294	79	373
						OL1	12wk	341	255	596
						OL2	12wk	243	224	467
						OL3	12wk	153	251	404
						OPC1	18wk	503	378	881
						OPC2	18wk	263	471	734
						COP	18wk	400	352	752
						NFOL	18wk	98	139	237
						OL1	18wk	287	202	489
						OL2	18wk	299	194	493
						OL3	18wk	168	216	384
						OPC1	24wk	415	862	1277
						OPC2	24wk	618	1200	1818
						COP	24wk	100	99	199
						NFOL	24wk	0	0	0
						OL1	24wk	177	551	728
						OL2	24wk	240	563	803
						OL3	24wk	156	440	596
						OPC1	30wk	842	873	1715
						OPC2	30wk	942	468	1410
						COP	30wk	340	368	708
						NFOL	30wk	0	0	0
						OL1	30wk	393	278	671
						OL2	30wk	378	238	616
						OL3	30wk	224	176	400

## Sheet: OL-SCA1-cKI
timepoint	Cell type	Gene	pval	pval_corrected	nlog10pvalcorrected	log2FC	emd
30wk	OPC1	Malat1	4.39856e-20	2.13205e-19	18.6712	-0.221851	-1.79814
30wk	OPC1	Etv1	8.20146e-22	5.71176e-21	20.2432	-1.32153	-0.437456
30wk	OPC1	Tmem108	1.09819e-16	3.56424e-16	15.448	-0.82939	-0.420163
30wk	OPC1	Cspg5	5.71852e-16	1.74586e-15	14.758	-0.492336	-0.346021
30wk	OPC1	Rab3c	1.28253e-22	1.16291e-21	20.9345	-1.56763	-0.337932
30wk	OPC1	Slc38a2	7.26029e-20	3.3991e-19	18.4686	-1.14482	-0.317801
30wk	OPC1	Gm11149	1.3845e-21	9.06489e-21	20.0426	-0.506162	-0.312869
30wk	OPC1	Rapgef2	1.67544e-22	1.43852e-21	20.8421	-0.710735	-0.292096
30wk	OPC1	Ano3	8.95115e-22	6.15436e-21	20.2108	-1.17068	-0.290152
30wk	OPC1	Clasp2	7.85526e-19	3.18786e-18	17.4965	-0.383444	-0.27985
30wk	OPC1	Sergef	8.20218e-23	8.29784e-22	21.081	-2.31289	-0.272135
30wk	OPC1	Zfp804a	5.28966e-22	3.89981e-21	20.409	-1.26581	-0.26037
30wk	OPC1	Gm26672	7.49889e-23	7.84137e-22	21.1056	-0.781691	-0.258953
30wk	OPC1	Ddx5	2.6216e-18	1.00127e-17	16.9994	-0.250179	-0.257915
30wk	OPC1	Pik3r3	1.22249e-17	4.34855e-17	16.3617	-0.940382	-0.257838
30wk	OPC1	Synrg	8.57793e-23	8.58589e-22	21.0662	-1.0039	-0.257017
30wk	OPC1	Grin3a	1.1565e-14	3.19281e-14	13.4958	-0.283383	-0.25354
30wk	OPC1	Gm13684	1.7578e-18	6.85589e-18	17.1639	-0.956274	-0.251828
30wk	OPC1	Ddx6	6.85534e-23	7.43708e-22	21.1286	-0.902412	-0.249541
30wk	OPC1	Immp1l	9.76858e-22	6.64175e-21	20.1777	-0.643366	-0.249148
30wk	OPC1	Ppp1r9a	9.66578e-18	3.4748e-17	16.4591	-0.358068	-0.243571
30wk	OPC1	Erbin	5.45263e-19	2.24992e-18	17.6478	-0.599379	-0.240495
30wk	OPC1	Tmeff2	3.25294e-10	6.95795e-10	9.15752	-0.273524	-0.239929
30wk	OPC1	Cpne1	8.20218e-23	8.29784e-22	21.081	-1.77617	-0.239803
30wk	OPC1	Gm37679	1.27121e-17	4.51192e-17	16.3456	-0.83324	-0.239676
30wk	OPC1	Chn2	2.56948e-15	7.45555e-15	14.1275	-1.31469	-0.23956
30wk	OPC1	Cmss1	2.28633e-22	1.8803e-21	20.7258	-1.40306	-0.239466
30wk	OPC1	Rit2	7.19191e-22	5.09965e-21	20.2925	-0.980219	-0.239088
30wk	OPC1	Epb41l4b	4.08318e-21	2.38944e-20	19.6217	-1.06249	-0.235449
30wk	OPC1	Stxbp5	6.85534e-23	7.43708e-22	21.1286	-0.991579	-0.233573
30wk	OPC1	Slf1	4.06191e-22	3.08713e-21	20.5104	-2.05431	-0.2299
30wk	OPC1	Gabrb2	8.10481e-21	4.47891e-20	19.3488	-1.10517	-0.229669
30wk	OPC1	Lrrc4	8.20218e-23	8.29784e-22	21.081	-0.474838	-0.227922
30wk	OPC1	Lingo2	9.23426e-19	3.71751e-18	17.4297	-0.666882	-0.227103
30wk	OPC1	Cntn1	4.40968e-16	1.36114e-15	14.8661	-0.148777	-0.226195
30wk	OPC1	Ctnna3	9.29404e-18	3.34914e-17	16.4751	-0.12976	-0.226152
30wk	OPC1	Fyn	4.7438e-15	1.35287e-14	13.8687	-0.398679	-0.225517
30wk	OPC1	Gm16599	1.16314e-21	7.75004e-21	20.1107	-0.849502	-0.224447
30wk	OPC1	Eef1a1	6.30548e-22	4.55964e-21	20.3411	-2.59486	-0.222111
30wk	OPC1	Strn4	8.20146e-22	5.71176e-21	20.2432	-1.35756	-0.221754
30wk	OPC1	Kif5b	4.84429e-22	3.59841e-21	20.4439	-0.740887	-0.219972
30wk	OPC1	Cdyl2	6.85534e-23	7.43708e-22	21.1286	-1.71536	-0.219672
30wk	OPC1	Akap13	8.26144e-18	2.98893e-17	16.5245	-0.4956	-0.218911
30wk	OPC1	St3gal5	1.32553e-21	8.71663e-21	20.0597	-3.79406	-0.2185
30wk	OPC1	Fut8	1.60643e-17	5.63894e-17	16.2488	-0.568304	-0.217121
30wk	OPC1	Rp9	1.51032e-21	9.76169e-21	20.0105	-1.20454	-0.21617
30wk	OPC1	Map4k4	4.2181e-20	2.0472e-19	18.6888	-0.341157	-0.215826
30wk	OPC1	Tuba1a	7.89052e-20	3.67364e-19	18.4349	-1.14489	-0.215774
30wk	OPC1	Vps41	8.20146e-22	5.71176e-21	20.2432	-0.873299	-0.213408
30wk	OPC1	Ptma	5.65314e-20	2.69572e-19	18.5693	-1.13048	-0.213061
30wk	OPC1	Mga	2.72956e-22	2.19538e-21	20.6585	-0.961115	-0.212873
30wk	OPC1	1500004A13Rik	2.06294e-20	1.05243e-19	18.9778	-0.608417	-0.21252
30wk	OPC1	Ptgds	3.20874e-19	1.36919e-18	17.8635	-2.85439	-0.212076
30wk	OPC1	Gm20642	8.4162e-17	2.76321e-16	15.5586	-0.591716	-0.210229
30wk	OPC1	Zfp950	1.12181e-22	1.04867e-21	20.9794	-0.504223	-0.209606
30wk	OPC1	Vsnl1	2.9565e-19	1.26825e-18	17.8968	-1.23512	-0.209491
30wk	OPC1	Arhgef12	5.77552e-22	4.21818e-21	20.3749	-0.505998	-0.207683
30wk	OPC1	Prrc2c	6.88353e-22	4.91175e-21	20.3088	-0.502013	-0.207262
30wk	OPC1	Pibf1	2.89259e-21	1.74923e-20	19.7572	-0.615341	-0.206425
30wk	OPC1	Snx1	2.33614e-16	7.38106e-16	15.1319	-0.337886	-0.206261
30wk	OPC1	Ndfip1	3.91125e-21	2.29654e-20	19.6389	-0.509572	-0.205205
30wk	OPC1	Pnisr	1.64745e-21	1.05636e-20	19.9762	-0.266898	-0.205055
30wk	OPC1	Kansl1l	2.21846e-19	9.66111e-19	18.015	-0.373386	-0.204586
30wk	OPC1	Tsc22d2	1.46601e-22	1.28951e-21	20.8896	-0.648654	-0.202194
30wk	OPC1	1700085D07Rik	1.24542e-19	5.62711e-19	18.2497	-1.09694	-0.201975
30wk	OPC1	Gap43	1.22657e-22	1.12478e-21	20.9489	-1.32974	-0.201958
30wk	OPC1	Srsf11	6.67987e-20	3.14688e-19	18.5021	-0.622913	-0.201936
30wk	OPC1	Apba2	2.12911e-19	9.29346e-19	18.0318	-0.47298	-0.20186
30wk	OPC1	Ptprz1	8.63239e-10	1.79853e-09	8.74508	-0.0608929	-0.200676
30wk	OPC1	Pid1	7.28743e-15	2.03898e-14	13.6906	-0.212182	-0.20035
30wk	OPC1	ENSMUSG00000095041	7.76603e-21	4.3043e-20	19.3661	-0.378878	-0.200139
30wk	OPC1	Snap91	7.49889e-23	7.84137e-22	21.1056	-0.424483	-0.198238
30wk	OPC1	Crim1	1.51032e-21	9.76169e-21	20.0105	-0.845241	-0.198031
30wk	OPC1	Arhgap21	6.14534e-20	2.91264e-19	18.5357	-0.459744	-0.197594
30wk	OPC1	Tasor	6.30548e-22	4.55964e-21	20.3411	-0.471808	-0.196611
30wk	OPC1	Cacna1e	6.67987e-20	3.14688e-19	18.5021	-1.14284	-0.195891
30wk	OPC1	Atg3	2.00138e-22	1.67455e-21	20.7761	-1.28823	-0.194858
30wk	OPC1	5031425E22Rik	7.84273e-23	8.07124e-22	21.0931	-0.844519	-0.194814
30wk	OPC1	Nkain3	8.27552e-16	2.48925e-15	14.6039	-0.446075	-0.194685
30wk	OPC1	Tenm1	1.80736e-12	4.34399e-12	11.3621	-0.420987	-0.192837
30wk	OPC1	Tmem191	7.54359e-19	3.07074e-18	17.5128	-1.00858	-0.192042
30wk	OPC1	Ddx46	1.12181e-22	1.04867e-21	20.9794	-0.705343	-0.191588
30wk	OPC1	4933424G05Rik	1.22657e-22	1.12478e-21	20.9489	-1.70684	-0.191582
30wk	OPC1	Kif1b	1.90441e-18	7.39202e-18	17.1312	-0.27175	-0.190721
30wk	OPC1	Aplp2	4.39475e-18	1.63627e-17	16.7861	-1.33718	-0.190672
30wk	OPC1	Gm20713	2.34089e-12	5.58602e-12	11.2529	-0.395394	-0.190618
30wk	OPC1	Gm26936	6.83151e-21	3.84279e-20	19.4154	-0.42111	-0.189039
30wk	OPC1	Mapre1	1.34101e-22	1.20388e-21	20.9194	-2.0419	-0.187991
30wk	OPC1	Snrnp70	1.03201e-15	3.08296e-15	14.511	-0.196134	-0.187844
30wk	OPC1	Timmdc1	6.85534e-23	7.43708e-22	21.1286	-1.0939	-0.187011
30wk	OPC1	Acin1	7.16997e-23	7.61422e-22	21.1184	-0.48923	-0.187004
30wk	OPC1	Naa20	1.27487e-18	5.04797e-18	17.2969	-1.04885	-0.18679
30wk	OPC1	Lrrtm4	0.000152435	0.000242809	3.61474	-0.0171783	-0.186677
30wk	OPC1	Rab6a	7.84273e-23	8.07124e-22	21.0931	-0.997556	-0.186373
30wk	OPC1	Sox10	3.01476e-20	1.49818e-19	18.8244	-0.301638	-0.186341
30wk	OPC1	Ppm1a	1.17303e-22	1.08713e-21	20.9637	-1.30069	-0.186197
30wk	OPC1	Actb	7.24415e-19	2.95522e-18	17.5294	-0.812645	-0.185536
30wk	OPC1	Aebp2	3.62748e-19	1.53571e-18	17.8137	-0.739252	-0.184926
30wk	OPC1	Xkr6	1.43157e-16	4.60465e-16	15.3368	-0.559235	-0.184111
30wk	OPC1	Usp9x	8.93856e-20	4.12091e-19	18.385	-0.639657	-0.184097
30wk	OPC1	Inpp5f	4.987e-20	2.39929e-19	18.6199	-1.0546	-0.183003
30wk	OPC1	Dock3	1.24542e-19	5.62711e-19	18.2497	-0.324943	-0.182752
30wk	OPC1	Cyrib	8.59239e-18	3.1047e-17	16.508	-0.504148	-0.181096
30wk	OPC1	2610316D01Rik	1.05729e-16	3.4389e-16	15.4636	-0.619309	-0.181033
30wk	OPC1	Rapgef4os1	2.65321e-21	1.62311e-20	19.7897	-1.42327	-0.180368
30wk	OPC1	St7l	5.77552e-22	4.21818e-21	20.3749	-0.770198	-0.180349
30wk	OPC1	Myt1	4.09334e-16	1.2673e-15	14.8971	-0.382583	-0.18016
30wk	OPC1	Srpr	6.85534e-23	7.43708e-22	21.1286	-1.08346	-0.18011
30wk	OPC1	Tmem163	1.43977e-12	3.48915e-12	11.4573	-0.512071	-0.180095
30wk	OPC1	Calm2	1.00306e-20	5.42921e-20	19.2653	-2.06634	-0.179932
30wk	OPC1	5330438D12Rik	6.54756e-15	1.83811e-14	13.7356	-0.274275	-0.179422
30wk	OPC1	Clk1	7.13995e-16	2.16031e-15	14.6655	-0.419432	-0.178298
30wk	OPC1	Rbfox2	1.57741e-21	1.01634e-20	19.993	-0.419957	-0.178014
30wk	OPC1	Rpl27a	6.27121e-21	3.55055e-20	19.4497	-3.70493	-0.176673
30wk	OPC1	Brinp1	5.2827e-15	1.49134e-14	13.8264	-0.377243	-0.176227
30wk	OPC1	Ptprg	3.60454e-13	9.03071e-13	12.0443	-0.153345	-0.176117
30wk	OPC1	Cacna1c	4.09334e-16	1.2673e-15	14.8971	-0.40576	-0.176086
30wk	OPC1	Lpgat1	1.0124e-19	4.6372e-19	18.3337	-1.13322	-0.175649
30wk	OPC1	Ccnd1	3.48662e-17	1.18228e-16	15.9273	-0.765623	-0.175305
30wk	OPC1	Zc3h7a	1.40213e-22	1.2464e-21	20.9043	-0.853147	-0.175082
30wk	OPC1	Pcca	3.07439e-18	1.16459e-17	16.9338	-0.640599	-0.17508
30wk	OPC1	Gm32509	5.09224e-09	1.02274e-08	7.99024	-0.0940618	-0.175013
30wk	OPC1	Grb14	1.82966e-18	7.11896e-18	17.1476	-0.380381	-0.174822
30wk	OPC1	Pcbp3	6.27121e-21	3.55055e-20	19.4497	-0.852985	-0.174273
30wk	OPC1	Dgki	1.4099e-19	6.3236e-19	18.199	-0.343957	-0.173961
30wk	OPC1	Tex2	8.20146e-22	5.71176e-21	20.2432	-1.1363	-0.17353
30wk	OPC1	Csmd2os	2.87472e-17	9.84669e-17	16.0067	-0.818128	-0.173271
30wk	OPC1	Unc13c	1.39417e-09	2.87612e-09	8.54119	-0.258106	-0.173185
30wk	OPC1	Senp2	5.06214e-22	3.74548e-21	20.4265	-1.26678	-0.172857
30wk	OPC1	Nasp	1.28253e-22	1.16291e-21	20.9345	-0.898036	-0.172692
30wk	OPC1	Lsamp	4.09725e-09	8.26643e-09	8.08268	-0.0282065	-0.172554
30wk	OPC1	Bcap31	8.97071e-23	8.85379e-22	21.0529	-2.15237	-0.172539
30wk	OPC1	Gm15581	1.08713e-17	3.88658e-17	16.4104	-0.982974	-0.172447
30wk	OPC1	Hmbox1	1.97758e-20	1.01277e-19	18.9945	-0.845604	-0.171975
30wk	OPC1	Sycp3	1.43829e-18	5.6663e-18	17.2467	-0.910852	-0.171896
30wk	OPC1	Bicd1	2.2317e-21	1.38395e-20	19.8589	-0.298604	-0.171369
30wk	OPC1	Cdc42bpb	9.38129e-23	9.13556e-22	21.0393	-1.1714	-0.171209
30wk	OPC1	Tmem132d	1.66099e-15	4.8827e-15	14.3113	-0.161433	-0.170984
30wk	OPC1	Atp2c1	7.44127e-21	4.15482e-20	19.3814	-0.743188	-0.170961
30wk	OPC1	Lsm14a	8.20146e-22	5.71176e-21	20.2432	-1.35015	-0.17079
30wk	OPC1	Rif1	2.21846e-19	9.66111e-19	18.015	-1.17152	-0.170163
30wk	OPC1	Mir124a-1hg	6.69458e-17	2.21791e-16	15.6541	-1.1952	-0.169941
30wk	OPC1	Ccdc88a	1.70494e-14	4.65641e-14	13.3319	-0.145342	-0.168962
30wk	OPC1	Adam10	9.08191e-17	2.97273e-16	15.5268	-0.8011	-0.168782
30wk	OPC1	Pcbp2	1.58733e-12	3.82448e-12	11.4174	-0.472137	-0.168709
30wk	OPC1	Rab1a	1.22657e-22	1.12478e-21	20.9489	-1.14441	-0.168695
30wk	OPC1	Inpp4b	8.10163e-17	2.66341e-16	15.5746	-0.380483	-0.168504
30wk	OPC1	Dpp6	4.37519e-14	1.16362e-13	12.9342	-0.160365	-0.168383
30wk	OPC1	Hnrnpa3	2.40841e-19	1.04421e-18	17.9812	-0.461598	-0.16833
30wk	OPC1	Rptor	7.49889e-23	7.84137e-22	21.1056	-0.485623	-0.167977
30wk	OPC1	Ube2d2a	1.66972e-20	8.67862e-20	19.0615	-0.624858	-0.167438
30wk	OPC1	Foxp2	1.32727e-16	4.27586e-16	15.369	-0.585908	-0.167149
30wk	OPC1	Strbp	1.07062e-15	3.1945e-15	14.4956	-0.177661	-0.166815
30wk	OPC1	Nemf	3.91125e-21	2.29654e-20	19.6389	-0.843012	-0.166446
30wk	OPC1	Fnip1	7.94307e-18	2.87789e-17	16.5409	-0.68036	-0.165989
30wk	OPC1	Pola1	3.19916e-18	1.20942e-17	16.9174	-0.863342	-0.165457
30wk	OPC1	Maco1	5.77552e-22	4.21818e-21	20.3749	-0.632229	-0.165286
30wk	OPC1	Ggnbp2	2.04652e-21	1.28246e-20	19.892	-0.822499	-0.164573
30wk	OPC1	Skic8	1.0728e-22	1.01121e-21	20.9952	-2.02121	-0.164486
30wk	OPC1	Cdc37l1	6.09593e-15	1.71493e-14	13.7658	-0.459274	-0.164303
30wk	OPC1	Sbno1	4.43607e-22	3.33124e-21	20.4774	-0.487409	-0.163891
30wk	OPC1	Nr2c2	5.67882e-19	2.33942e-18	17.6309	-0.527611	-0.16325
30wk	OPC1	Airn	7.63682e-18	2.77047e-17	16.5574	-1.36275	-0.162838
30wk	OPC1	Eif2s3y	1.17303e-22	1.08713e-21	20.9637	-0.943077	-0.162271
30wk	OPC1	Tcf25	7.19191e-22	5.09965e-21	20.2925	-0.412198	-0.162218
30wk	OPC1	Sf3b6	7.84273e-23	8.07124e-22	21.0931	-1.35573	-0.162081
30wk	OPC1	Snx24	6.85534e-23	7.43708e-22	21.1286	-0.59016	-0.161967
30wk	OPC1	Mtch2	6.4071e-20	3.0253e-19	18.5192	-1.36427	-0.161893
30wk	OPC1	Rps6kl1	6.85534e-23	7.43708e-22	21.1286	-1.92548	-0.161781
30wk	OPC1	Septin8	5.65314e-20	2.69572e-19	18.5693	-0.554614	-0.161244
30wk	OPC1	Cep57l1	1.11351e-21	7.43688e-21	20.1286	-1.12814	-0.161179
30wk	OPC1	Dot1l	2.72821e-18	1.03989e-17	16.983	-0.932957	-0.160974
30wk	OPC1	Fa2h	4.92845e-17	1.65018e-16	15.7825	-0.753699	-0.160758
30wk	OPC1	Micu2	1.11351e-21	7.43688e-21	20.1286	-1.08855	-0.160471
30wk	OPC1	Pdgfd	1.08713e-17	3.88658e-17	16.4104	-1.14292	-0.160238
30wk	OPC1	4930517O19Rik	7.6871e-16	2.3178e-15	14.6349	-0.267358	-0.160219
30wk	OPC1	Pitpnc1	1.62236e-18	6.35608e-18	17.1968	-0.673457	-0.160191
30wk	OPC1	Hnrnpc	4.10864e-15	1.17633e-14	13.9295	-0.660152	-0.159234
30wk	OPC1	Rprd2	6.58823e-22	4.73237e-21	20.3249	-0.863654	-0.158933
30wk	OPC1	Scn1a	2.17987e-14	5.90575e-14	13.2287	-0.619344	-0.158723
30wk	OPC1	Olfm3	3.6236e-17	1.22725e-16	15.9111	-1.73373	-0.158117
30wk	OPC1	Prkd3	6.83151e-21	3.84279e-20	19.4154	-0.651406	-0.15782
30wk	OPC1	Eif2s2	1.09992e-19	5.00771e-19	18.3004	-0.840577	-0.157571
30wk	OPC1	Tbc1d23	1.11351e-21	7.43688e-21	20.1286	-0.492825	-0.157383
30wk	OPC1	Gm11659	7.85526e-19	3.18786e-18	17.4965	-0.911641	-0.157164
30wk	OPC1	Dlgap4	1.67544e-22	1.43852e-21	20.8421	-0.64005	-0.157111
30wk	OPC1	Gm37640	6.85534e-23	7.43708e-22	21.1286	-1.29864	-0.157019
30wk	OPC1	2210408I21Rik	5.89417e-20	2.80298e-19	18.5524	-0.518823	-0.156936
30wk	OPC1	Actr2	6.58823e-22	4.73237e-21	20.3249	-0.965249	-0.156208
30wk	OPC1	Fbxo7	4.84429e-22	3.59841e-21	20.4439	-0.524408	-0.156096
30wk	OPC1	Sh3d19	4.6888e-14	1.24366e-13	12.9053	-0.154033	-0.156
30wk	OPC1	Pea15a	1.64745e-21	1.05636e-20	19.9762	-3.02135	-0.156
30wk	OPC1	Gjc3	2.04332e-19	8.94313e-19	18.0485	-0.189941	-0.155925
30wk	OPC1	Tmem165	4.06719e-17	1.36971e-16	15.8634	-1.13667	-0.155724
30wk	OPC1	Trip4	7.63682e-18	2.77047e-17	16.5574	-0.857151	-0.155596
30wk	OPC1	Atl1	8.20218e-23	8.29784e-22	21.081	-0.741389	-0.155498
30wk	OPC1	Fbxl17	1.96221e-14	5.3333e-14	13.273	-0.224574	-0.155361
30wk	OPC1	Crppa	7.94307e-18	2.87789e-17	16.5409	-0.735922	-0.155307
30wk	OPC1	G2e3	7.16997e-23	7.61422e-22	21.1184	-1.45886	-0.155165
30wk	OPC1	Gm19522	9.71252e-20	4.46228e-19	18.3504	-0.764322	-0.15459
30wk	OPC1	Son	3.71949e-20	1.82043e-19	18.7398	-0.176615	-0.154284
30wk	OPC1	Sfpq	1.58906e-14	4.34725e-14	13.3618	-0.395337	-0.154173
30wk	OPC1	Xrn1	7.19191e-22	5.09965e-21	20.2925	-0.443841	-0.153793
30wk	OPC1	Gdi2	6.58823e-22	4.73237e-21	20.3249	-1.15321	-0.153637
30wk	OPC1	Ybx1	1.24078e-20	6.59295e-20	19.1809	-0.986828	-0.153295
30wk	OPC1	Arfgef3	8.45819e-21	4.65715e-20	19.3319	-2.08844	-0.153077
30wk	OPC1	Atf6	1.02046e-21	6.90295e-21	20.161	-0.830508	-0.152942
30wk	OPC1	Rps6ka3	5.7416e-13	1.42321e-12	11.8467	-0.782478	-0.152463
30wk	OPC1	Sfmbt1	1.92161e-15	5.62691e-15	14.2497	-0.481532	-0.151947
30wk	OPC1	Cdc7	6.85534e-23	7.43708e-22	21.1286	-3.66502	-0.151353
30wk	OPC1	Ttc5	2.00138e-22	1.67455e-21	20.7761	-1.36659	-0.151203
30wk	OPC1	Itgb3bp	1.0179e-16	3.31457e-16	15.4796	-0.559373	-0.151115
30wk	OPC1	Mid1	1.17562e-17	4.18707e-17	16.3781	-0.636551	-0.150963
30wk	OPC1	Irf2bp2	8.57793e-23	8.58589e-22	21.0662	-1.75599	-0.150938
30wk	OPC1	Pkn2	3.74648e-21	2.20953e-20	19.6557	-0.448157	-0.150712
30wk	OPC1	Usp14	7.19191e-22	5.09965e-21	20.2925	-1.02398	-0.150521
30wk	OPC1	Stmn1	1.46936e-19	6.56947e-19	18.1825	-2.4883	-0.150485
30wk	OPC1	Nkain2	5.66363e-08	1.07983e-07	6.96664	-0.47021	-0.150314
30wk	OPC1	H3f3a	1.00108e-18	4.0116e-18	17.3967	-1.48288	-0.149968
30wk	OPC1	Pax3	3.27252e-16	1.02169e-15	14.9907	-0.56304	-0.14991
30wk	OPC1	Atp6v0c	4.63574e-22	3.46052e-21	20.4609	-3.33321	-0.149409
30wk	OPC1	Map1b	1.14582e-12	2.79492e-12	11.5536	-0.590972	-0.149408
30wk	OPC1	Txndc11	9.81046e-23	9.4358e-22	21.0252	-0.809822	-0.148591
30wk	OPC1	9630013A20Rik	3.22867e-12	7.64807e-12	11.1164	-0.763687	-0.148558
30wk	OPC1	Rpl6	8.93856e-20	4.12091e-19	18.385	-1.44379	-0.148362
30wk	OPC1	Dtnbos	9.35103e-22	6.39847e-21	20.1939	-0.96697	-0.147905
30wk	OPC1	Scn2a	9.08191e-17	2.97273e-16	15.5268	-0.764664	-0.147525
30wk	OPC1	D630045J12Rik	2.03873e-10	4.39901e-10	9.35665	-0.440042	-0.14747
30wk	OPC1	Appl1	6.83151e-21	3.84279e-20	19.4154	-0.571072	-0.147414
30wk	OPC1	Acss1	1.86431e-16	5.93503e-16	15.2266	-0.544496	-0.147212
30wk	OPC1	Efcab14	3.90201e-18	1.46098e-17	16.8354	-1.41052	-0.147155
30wk	OPC1	H3f3b	2.2317e-21	1.38395e-20	19.8589	-4.24234	-0.147141
30wk	OPC1	Slf2	6.85534e-23	7.43708e-22	21.1286	-0.693928	-0.14703
30wk	OPC1	Plekha5	9.3176e-20	4.28693e-19	18.3679	-0.372555	-0.146953
30wk	OPC1	Snx9	5.32128e-17	1.77776e-16	15.7501	-0.71847	-0.146854
30wk	OPC1	Mob1a	8.97071e-23	8.85379e-22	21.0529	-2.17158	-0.14679
30wk	OPC1	Gm26954	8.20218e-23	8.29784e-22	21.081	-1.2094	-0.146686
30wk	OPC1	Nbr1	6.85534e-23	7.43708e-22	21.1286	-0.886521	-0.146606
30wk	OPC1	Etnk1	1.75163e-22	1.49486e-21	20.8254	-0.398191	-0.146591
30wk	OPC1	Hint1	1.40213e-22	1.2464e-21	20.9043	-2.51834	-0.146582
30wk	OPC1	Gm47423	5.57175e-18	2.04989e-17	16.6883	-0.910173	-0.146461
30wk	OPC1	Alms1	9.21129e-21	5.03265e-20	19.2982	-2.30108	-0.146131
30wk	OPC1	Fndc9	1.11004e-11	2.55618e-11	10.5924	-0.521638	-0.146086
30wk	OPC1	Grik2	8.25461e-13	2.02726e-12	11.6931	-0.117277	-0.145919
30wk	OPC1	Ddhd2	3.41993e-20	1.68327e-19	18.7738	-0.52727	-0.145665
30wk	OPC1	Ubb	4.44852e-19	1.85794e-18	17.731	-1.2558	-0.145474
30wk	OPC1	Naca	1.83125e-22	1.55344e-21	20.8087	-2.40145	-0.14546
30wk	OPC1	Usp29	1.02591e-22	9.73901e-22	21.0115	-0.970437	-0.145142
30wk	OPC1	Tgfa	5.12115e-17	1.71192e-16	15.7665	-0.517983	-0.145013
30wk	OPC1	Ogfrl1	7.51395e-22	5.31138e-21	20.2748	-2.46799	-0.144987
30wk	OPC1	Dtx2	8.57477e-20	3.96207e-19	18.4021	-1.77094	-0.14493
30wk	OPC1	Cttnbp2	5.0245e-14	1.33037e-13	12.876	-0.140677	-0.14485
30wk	OPC1	Gm13919	2.65711e-20	1.33185e-19	18.8755	-0.59105	-0.144696
30wk	OPC1	Ctnnbl1	6.85534e-23	7.43708e-22	21.1286	-1.81278	-0.144578
30wk	OPC1	Map2k4	2.14722e-18	8.28482e-18	17.0817	-0.655031	-0.144566
30wk	OPC1	Gm17106	7.63682e-18	2.77047e-17	16.5574	-0.339038	-0.144381
30wk	OPC1	Rcbtb2	2.28633e-22	1.8803e-21	20.7258	-2.0675	-0.144202
30wk	OPC1	Nbea	2.8178e-16	8.84729e-16	15.0532	-0.146734	-0.143884
30wk	OPC1	4930444A19Rik	7.55188e-15	2.11089e-14	13.6755	-0.673751	-0.143815
30wk	OPC1	Fnip2	3.01476e-20	1.49818e-19	18.8244	-0.928667	-0.143578
30wk	OPC1	Prpsap1	7.84273e-23	8.07124e-22	21.0931	-1.05048	-0.143469
30wk	OPC1	Larp7	6.85534e-23	7.43708e-22	21.1286	-4.66805	-0.143242
30wk	OPC1	Gm26854	6.85534e-23	7.43708e-22	21.1286	-0.948592	-0.14308
30wk	OPC1	Ttc19	1.17303e-22	1.08713e-21	20.9637	-0.390545	-0.142873
30wk	OPC1	Camk1d	5.67499e-15	1.5995e-14	13.796	-0.607736	-0.142685
30wk	OPC1	Ube2m	4.24491e-22	3.2015e-21	20.4946	-2.19436	-0.142486
30wk	OPC1	Pkd2	6.15937e-19	2.53231e-18	17.5965	-0.659798	-0.141961
30wk	OPC1	Ggact	1.03201e-15	3.08296e-15	14.511	-0.52643	-0.141667
30wk	OPC1	D330023K18Rik	2.61137e-22	2.11157e-21	20.6754	-2.60083	-0.141629
30wk	OPC1	Snhg14	2.47801e-15	7.19937e-15	14.1427	-0.609899	-0.141578
30wk	OPC1	Arhgap23	5.71852e-16	1.74586e-15	14.758	-0.757992	-0.141572
30wk	OPC1	Sorbs1	2.4176e-12	5.76482e-12	11.2392	-0.37682	-0.141489
30wk	OPC1	Manf	2.6216e-18	1.00127e-17	16.9994	-0.59417	-0.141454
30wk	OPC1	Cnot1	1.11351e-21	7.43688e-21	20.1286	-0.615299	-0.141344
30wk	OPC1	Alcam	1.0052e-12	2.4604e-12	11.609	-0.112492	-0.141171
30wk	OPC1	Jund	1.51032e-21	9.76169e-21	20.0105	-3.04172	-0.141099
30wk	OPC1	Smarcc1	7.84273e-23	8.07124e-22	21.0931	-0.537587	-0.140934
30wk	OPC1	Map3k3	1.66972e-20	8.67862e-20	19.0615	-0.73928	-0.140576
30wk	OPC1	Gm10791	6.85534e-23	7.43708e-22	21.1286	-5.27086	-0.140153
30wk	OPC1	Gm11417	3.35475e-17	1.13893e-16	15.9435	-0.776892	-0.139941
30wk	OPC1	Mpped2	1.48868e-15	4.38871e-15	14.3577	-0.211288	-0.139923
30wk	OPC1	Acbd6	1.91445e-22	1.61494e-21	20.7918	-0.764905	-0.13968
30wk	OPC1	Bcl7a	6.85534e-23	7.43708e-22	21.1286	-1.06376	-0.139541
30wk	OPC1	Cers5	3.34272e-19	1.4231e-18	17.8468	-0.641449	-0.139122
30wk	OPC1	Ep300	2.04652e-21	1.28246e-20	19.892	-0.65211	-0.139087
30wk	OPC1	Dclk1	1.09565e-10	2.39122e-10	9.62138	-0.255705	-0.139063
30wk	OPC1	P2ry14	5.74496e-17	1.91451e-16	15.7179	-0.324173	-0.138985
30wk	OPC1	Zc3h18	1.12181e-22	1.04867e-21	20.9794	-1.63671	-0.138878
30wk	OPC1	Crebzf	3.66032e-16	1.13837e-15	14.9437	-0.751944	-0.138175
30wk	OPC1	Gm40528	8.57793e-23	8.58589e-22	21.0662	-0.598261	-0.138157
30wk	OPC1	Limd1	2.01008e-16	6.38204e-16	15.195	-0.507751	-0.137954
30wk	OPC1	Mast3	8.93856e-20	4.12091e-19	18.385	-0.940433	-0.137425
30wk	OPC1	Mpp7	1.11351e-21	7.43688e-21	20.1286	-1.40405	-0.137338
30wk	OPC1	Ttll7	1.98217e-18	7.67807e-18	17.1147	-0.588367	-0.137258
30wk	OPC1	Nudcd3	3.1056e-17	1.05926e-16	15.975	-0.455293	-0.137241
30wk	OPC1	Peak1	1.9043e-13	4.84987e-13	12.3143	-0.505503	-0.137211
30wk	OPC1	Sms	1.75163e-22	1.49486e-21	20.8254	-2.48536	-0.137093
30wk	OPC1	Arsb	1.06349e-10	2.32283e-10	9.63398	-0.402813	-0.137015
30wk	OPC1	Col9a1	2.8391e-18	1.07961e-17	16.9667	-1.50617	-0.136914
30wk	OPC1	4732471J01Rik	6.27121e-21	3.55055e-20	19.4497	-1.06539	-0.136788
30wk	OPC1	Rfx3	1.0124e-19	4.6372e-19	18.3337	-0.348668	-0.136466
30wk	OPC1	Vat1l	2.89055e-20	1.44057e-19	18.8415	-1.66939	-0.136167
30wk	OPC1	Gm49417	2.09222e-22	1.74091e-21	20.7592	-0.960051	-0.135967
30wk	OPC1	Spire1	2.83969e-12	6.74642e-12	11.1709	-0.338795	-0.135879
30wk	OPC1	Tab2	1.26905e-21	8.38174e-21	20.0767	-0.700771	-0.135601
30wk	OPC1	1600010M07Rik	2.43345e-21	1.49879e-20	19.8243	-0.544111	-0.135481
30wk	OPC1	Srsf5	1.00108e-18	4.0116e-18	17.3967	-0.379699	-0.135268
30wk	OPC1	Fth1	3.87974e-09	7.84087e-09	8.10564	-0.684759	-0.135225
30wk	OPC1	Snrpd1	6.85534e-23	7.43708e-22	21.1286	-1.1308	-0.135156
30wk	OPC1	Psmd9	3.74648e-21	2.20953e-20	19.6557	-2.48341	-0.135105
30wk	OPC1	Cdh8	5.71852e-16	1.74586e-15	14.758	-0.425004	-0.135094
30wk	OPC1	Dennd5b	2.16708e-16	6.87086e-16	15.163	-0.41942	-0.135084
30wk	OPC1	Lysmd4	1.00522e-17	3.60741e-17	16.4428	-0.303651	-0.134409
30wk	OPC1	Agfg1	1.11351e-21	7.43688e-21	20.1286	-0.635999	-0.134382
30wk	OPC1	Dguok	8.20146e-22	5.71176e-21	20.2432	-0.979322	-0.134248
30wk	OPC1	Ssh2	6.52412e-18	2.38439e-17	16.6226	-0.237129	-0.133988
30wk	OPC1	Sanbr	1.73649e-17	6.07196e-17	16.2167	-0.857236	-0.133967
30wk	OPC1	Gucy1a2	4.22129e-10	8.97748e-10	9.04685	-0.244157	-0.133825
30wk	OPC1	Pcdh9	8.57904e-06	1.46562e-05	4.83398	-0.0264376	-0.1338
30wk	OPC1	Gm26782	2.72956e-22	2.19538e-21	20.6585	-2.81268	-0.1332
30wk	OPC1	Hlcs	1.0922e-20	5.86817e-20	19.2315	-1.41852	-0.133093
30wk	OPC1	Pag1	1.51032e-21	9.76169e-21	20.0105	-0.644928	-0.132965
30wk	OPC1	Foxn2	2.76572e-17	9.48624e-17	16.0229	-1.23347	-0.132927
30wk	OPC1	Cuedc1	1.11065e-15	3.31177e-15	14.4799	-0.333389	-0.132902
30wk	OPC1	Tmtc4	4.78269e-20	2.3059e-19	18.6372	-2.50455	-0.132758
30wk	OPC1	9130019P16Rik	3.72691e-13	9.33004e-13	12.0301	-1.37165	-0.132471
30wk	OPC1	Tnfrsf11b	3.11686e-22	2.44861e-21	20.6111	-4.21951	-0.132431
30wk	OPC1	Gfod1	5.75639e-21	3.28041e-20	19.4841	-0.990087	-0.132268
30wk	OPC1	Ackr3	8.57477e-20	3.96207e-19	18.4021	-2.57606	-0.132237
30wk	OPC1	Atp5pb	8.56819e-22	5.92887e-21	20.227	-2.21056	-0.132202
30wk	OPC1	Atosa	2.04652e-21	1.28246e-20	19.892	-0.603427	-0.132199
30wk	OPC1	Rab6b	9.21129e-21	5.03265e-20	19.2982	-1.4535	-0.132081
30wk	OPC1	1810034E14Rik	3.55847e-22	2.74786e-21	20.561	-1.39639	-0.132064
30wk	OPC1	Usp34	3.07439e-18	1.16459e-17	16.9338	-0.233464	-0.131765
30wk	OPC1	Glrb	1.93585e-16	6.15237e-16	15.211	-0.4757	-0.131659
30wk	OPC1	4930509J09Rik	1.33218e-14	3.66532e-14	13.4359	-0.451333	-0.131409
30wk	OPC1	Erc1	1.11627e-14	3.08551e-14	13.5107	-0.907741	-0.131402
30wk	OPC1	Ccser2	1.37845e-16	4.4382e-16	15.3528	-0.45702	-0.131237
30wk	OPC1	Psmb2	7.84273e-23	8.07124e-22	21.0931	-0.934534	-0.131068
30wk	OPC1	Gm14296	7.16997e-23	7.61422e-22	21.1184	-1.12157	-0.13106
30wk	OPC1	Csnk2a2	2.91616e-08	5.64411e-08	7.2484	-0.169055	-0.131058
30wk	OPC1	Gpm6a	4.58804e-12	1.07657e-11	10.968	-0.270217	-0.130938
30wk	OPC1	Ndufs5	1.46601e-22	1.28951e-21	20.8896	-3.20508	-0.13058
30wk	OPC1	Snrk	1.47039e-20	7.70984e-20	19.113	-1.60144	-0.130175
30wk	OPC1	Rsbn1	8.86859e-19	3.5773e-18	17.4464	-0.727263	-0.13017
30wk	OPC1	Cthrc1	2.56948e-15	7.45555e-15	14.1275	-0.746158	-0.130154
30wk	OPC1	Kif2a	3.29226e-21	1.96572e-20	19.7065	-0.622598	-0.130063
30wk	OPC1	Srcap	2.32584e-18	8.93893e-18	17.0487	-0.50593	-0.129853
30wk	OPC1	Zbtb38	4.57228e-18	1.69874e-17	16.7699	-0.501343	-0.129537
30wk	OPC1	Zfp654	1.15216e-15	3.43011e-15	14.4647	-0.858113	-0.129365
30wk	OPC1	Smad4	1.35077e-20	7.11559e-20	19.1478	-0.919731	-0.129341
30wk	OPC1	Cfap20	1.30569e-12	3.17497e-12	11.4983	-0.192741	-0.129188
30wk	OPC1	Pde3b	5.75639e-21	3.28041e-20	19.4841	-1.33298	-0.129144
30wk	OPC1	Pxdc1	7.94307e-18	2.87789e-17	16.5409	-0.685191	-0.128999
30wk	OPC1	Cklf	1.18916e-20	6.33649e-20	19.1982	-2.5336	-0.128931
30wk	OPC1	Ankrd11	7.37959e-12	1.71488e-11	10.7658	-0.135777	-0.128849
30wk	OPC1	Gnptab	7.16997e-23	7.61422e-22	21.1184	-1.07216	-0.128808
30wk	OPC1	Gpr37l1	6.85534e-23	7.43708e-22	21.1286	-1.09796	-0.12875
30wk	OPC1	Smyd3	1.30952e-10	2.84566e-10	9.54582	-0.224232	-0.128449
30wk	OPC1	Glp2r	8.59239e-18	3.1047e-17	16.508	-1.37853	-0.128255
30wk	OPC1	Proser1	9.81046e-23	9.4358e-22	21.0252	-1.2314	-0.128238
30wk	OPC1	Sh3bp4	3.78895e-12	8.93135e-12	11.0491	-0.370874	-0.128123
30wk	OPC1	Arl2bp	2.68884e-14	7.25776e-14	13.1392	-0.571088	-0.128056
30wk	OPC1	Fmnl2	1.00366e-14	2.78241e-14	13.5556	-0.183333	-0.127753
30wk	OPC1	Oxct1	1.09992e-19	5.00771e-19	18.3004	-0.424099	-0.127274
30wk	OPC1	Calm1	7.22585e-17	2.38728e-16	15.6221	-1.65082	-0.127181
30wk	OPC1	Vdac2	7.19191e-22	5.09965e-21	20.2925	-1.0546	-0.127172
30wk	OPC1	Cdh6	5.30978e-16	1.62766e-15	14.7884	-0.379416	-0.126926
30wk	OPC1	Smarca2	2.24472e-20	1.13876e-19	18.9436	-0.38956	-0.126917
30wk	OPC1	Oxr1	1.50111e-06	2.66332e-06	5.57458	-0.154238	-0.126882
30wk	OPC1	Rtf1	6.88353e-22	4.91175e-21	20.3088	-0.705211	-0.126805
30wk	OPC1	Spats2	7.76603e-21	4.3043e-20	19.3661	-0.538797	-0.12678
30wk	OPC1	Fez1	4.78269e-20	2.3059e-19	18.6372	-0.68633	-0.126591
30wk	OPC1	Usp37	1.18916e-20	6.33649e-20	19.1982	-0.507742	-0.126557
30wk	OPC1	Pogk	2.77035e-21	1.68204e-20	19.7742	-1.31467	-0.12652
30wk	OPC1	Jakmip2	3.04951e-13	7.68435e-13	12.1144	-0.283527	-0.12645
30wk	OPC1	Kif5c	6.13447e-13	1.51859e-12	11.8186	-1.03785	-0.126417
30wk	OPC1	Gcc2	6.88353e-22	4.91175e-21	20.3088	-0.747515	-0.126044
30wk	OPC1	Prr14l	2.08713e-16	6.61829e-16	15.1793	-0.558462	-0.125949
30wk	OPC1	Igsf9b	3.93618e-19	1.65896e-18	17.7802	-0.97193	-0.125943
30wk	OPC1	Gm20275	7.6871e-16	2.3178e-15	14.6349	-0.285627	-0.125903
30wk	OPC1	6530409C15Rik	7.55188e-15	2.11089e-14	13.6755	-0.709074	-0.125815
30wk	OPC1	Pign	6.30548e-22	4.55964e-21	20.3411	-0.630388	-0.125505
30wk	OPC1	Ccnh	4.05987e-18	1.51632e-17	16.8192	-0.622416	-0.125386
30wk	OPC1	Eefsec	1.60047e-20	8.34746e-20	19.0784	-1.24043	-0.125285
30wk	OPC1	Mtcl3	1.43829e-18	5.6663e-18	17.2467	-0.367417	-0.125192
30wk	OPC1	Scamp5	1.42915e-17	5.04246e-17	16.2974	-0.544648	-0.125151
30wk	OPC1	Carf	5.45263e-19	2.24992e-18	17.6478	-1.48773	-0.125143
30wk	OPC1	Dock2	4.7438e-15	1.35287e-14	13.8687	-0.429459	-0.125105
30wk	OPC1	Fam114a1	1.07062e-15	3.1945e-15	14.4956	-0.62537	-0.124586
30wk	OPC1	Rpl15	4.84429e-22	3.59841e-21	20.4439	-2.53702	-0.124507
30wk	OPC1	Dync1li1	8.20146e-22	5.71176e-21	20.2432	-0.834352	-0.124421
30wk	OPC1	Gna13	6.85534e-23	7.43708e-22	21.1286	-1.19602	-0.124326
30wk	OPC1	Ifi27	2.98207e-22	2.35826e-21	20.6274	-0.655649	-0.124253
30wk	OPC1	Septin3	1.83125e-22	1.55344e-21	20.8087	-5.49153	-0.124189
30wk	OPC1	Fyco1	5.42186e-20	2.59582e-19	18.5857	-0.92443	-0.123986
30wk	OPC1	Tut4	5.89417e-20	2.80298e-19	18.5524	-0.278364	-0.123793
30wk	OPC1	Cfdp1	6.83151e-21	3.84279e-20	19.4154	-0.454948	-0.123734
30wk	OPC1	Dnmt3a	5.97058e-14	1.57113e-13	12.8038	-0.346967	-0.123719
30wk	OPC1	Gm20732	4.10013e-19	1.7226e-18	17.7638	-0.626117	-0.123346
30wk	OPC1	Exoc1	2.61442e-19	1.12856e-18	17.9475	-0.979448	-0.123266
30wk	OPC1	Ate1	1.59582e-19	7.08448e-19	18.1497	-0.446333	-0.123234
30wk	OPC1	Prag1	2.04332e-19	8.94313e-19	18.0485	-1.04855	-0.123178
30wk	OPC1	En2	8.57793e-23	8.58589e-22	21.0662	-5.31448	-0.123151
30wk	OPC1	Cmtm5	3.71949e-20	1.82043e-19	18.7398	-1.00781	-0.123151
30wk	OPC1	Slc25a27	1.87694e-17	6.53881e-17	16.1845	-0.458086	-0.123121
30wk	OPC1	Fbxo25	7.49889e-23	7.84137e-22	21.1056	-0.976922	-0.122936
30wk	OPC1	Prkce	5.30978e-16	1.62766e-15	14.7884	-0.34741	-0.122923
30wk	OPC1	Sdk1	3.55297e-14	9.51762e-14	13.0215	-0.233376	-0.122825
30wk	OPC1	Slc9a7	2.10886e-17	7.30632e-17	16.1363	-0.53974	-0.122693
30wk	OPC1	Gm42556	6.7863e-18	2.47302e-17	16.6068	-0.74461	-0.122668
30wk	OPC1	Gm33989	6.58823e-22	4.73237e-21	20.3249	-0.586088	-0.122372
30wk	OPC1	Gm35612	1.81722e-20	9.39137e-20	19.0273	-0.640156	-0.122267
30wk	OPC1	Prpf39	1.72898e-16	5.51582e-16	15.2584	-0.578343	-0.122063
30wk	OPC1	ENSMUSG00000121495	8.20218e-23	8.29784e-22	21.081	-2.46348	-0.121962
30wk	OPC1	Uqcc5	2.06294e-20	1.05243e-19	18.9778	-0.749306	-0.121536
30wk	OPC1	Gm54109	7.0743e-10	1.48635e-09	8.82788	-0.564543	-0.121418
30wk	OPC1	Cacng4	2.6765e-07	4.93515e-07	6.3067	-0.0764804	-0.121333
30wk	OPC1	Car2	3.60424e-18	1.35374e-17	16.8685	-1.01252	-0.121094
30wk	OPC1	Sema5b	1.77985e-13	4.53955e-13	12.343	-0.193815	-0.121069
30wk	OPC1	Lemd3	1.27121e-17	4.51192e-17	16.3456	-0.82375	-0.120753
30wk	OPC1	Nlrp5-ps	1.22458e-18	4.85736e-18	17.3136	-1.86697	-0.120713
30wk	OPC1	Ppp1r10	1.00108e-18	4.0116e-18	17.3967	-0.740759	-0.120583
30wk	OPC1	1700111E14Rik	8.57477e-20	3.96207e-19	18.4021	-0.699188	-0.120499
30wk	OPC1	Wsb1	3.08007e-19	1.31826e-18	17.88	-0.537106	-0.120422
30wk	OPC1	Znrf3	3.01476e-20	1.49818e-19	18.8244	-0.57699	-0.120352
30wk	OPC1	Rtn4	4.06388e-06	7.0479e-06	5.15194	-0.202703	-0.119948
30wk	OPC1	Mapkbp1	1.00306e-20	5.42921e-20	19.2653	-1.39564	-0.119927
30wk	OPC1	Ube2g1	4.37519e-14	1.16362e-13	12.9342	-0.517968	-0.119521
30wk	OPC1	Mfsd14a	3.14424e-20	1.55808e-19	18.8074	-1.06779	-0.119514
30wk	OPC1	Abca2	2.42056e-18	9.28095e-18	17.0324	-1.07784	-0.119468
30wk	OPC1	Ttc3	1.14523e-09	2.37122e-09	8.62503	-0.22647	-0.11914
30wk	OPC1	Thoc5	2.98207e-22	2.35826e-21	20.6274	-1.42691	-0.118701
30wk	OPC1	Hprt1	1.60047e-20	8.34746e-20	19.0784	-1.45698	-0.118611
30wk	OPC1	Prmt9	3.74648e-21	2.20953e-20	19.6557	-0.921185	-0.118546
30wk	OPC1	Enpp2	0.000234332	0.000369542	3.43234	-0.222018	-0.118435
30wk	OPC1	Nxn	5.35596e-18	1.97338e-17	16.7048	-1.36304	-0.118334
30wk	OPC1	Zfhx2	2.5182e-16	7.93301e-16	15.1006	-0.82293	-0.118155
30wk	OPC1	Ppp4r4	3.08007e-19	1.31826e-18	17.88	-0.89864	-0.118097
30wk	OPC1	Trafd1	2.87472e-17	9.84669e-17	16.0067	-0.502749	-0.118017
30wk	OPC1	Ubn1	1.32719e-18	5.24873e-18	17.2799	-0.724795	-0.118013
30wk	OPC1	Tiam1	1.14645e-19	5.2028e-19	18.2838	-1.63803	-0.117827
30wk	OPC1	Pnkp	8.97071e-23	8.85379e-22	21.0529	-1.76431	-0.117712
30wk	OPC1	Dscaml1	1.91767e-05	3.22403e-05	4.4916	-0.098905	-0.117651
30wk	OPC1	Khdrbs1	1.82913e-14	4.98356e-14	13.3025	-0.477513	-0.117596
30wk	OPC1	Btbd3	1.5313e-19	6.81812e-19	18.1663	-1.46264	-0.117477
30wk	OPC1	Mrfap1	3.39675e-22	2.64736e-21	20.5772	-4.78715	-0.11734
30wk	OPC1	Rac1	4.44979e-21	2.58393e-20	19.5877	-0.838889	-0.117296
30wk	OPC1	Arhgef10l	2.40841e-19	1.04421e-18	17.9812	-0.70298	-0.117185
30wk	OPC1	Cstf3	1.10895e-12	2.70791e-12	11.5674	-0.293576	-0.117173
30wk	OPC1	Spindoc	7.49889e-23	7.84137e-22	21.1056	-1.01319	-0.117154
30wk	OPC1	Pigu	1.13966e-20	6.09857e-20	19.2148	-0.943958	-0.117144
30wk	OPC1	Spred2	8.26144e-18	2.98893e-17	16.5245	-0.528985	-0.117022
30wk	OPC1	Kank1	2.19229e-17	7.57911e-17	16.1204	-0.4568	-0.116887
30wk	OPC1	Tipin	1.4099e-19	6.3236e-19	18.199	-1.55705	-0.116737
30wk	OPC1	Ttc14	6.95521e-17	2.30055e-16	15.6382	-0.293792	-0.11668
30wk	OPC1	Atp1a2	1.64891e-09	3.39236e-09	8.4695	-0.170434	-0.116622
30wk	OPC1	Nrdc	1.14065e-16	3.6978e-16	15.4321	-0.333823	-0.116569
30wk	OPC1	Trerf1	1.72268e-15	5.05748e-15	14.2961	-0.338802	-0.116567
30wk	OPC1	Fhip1b	6.00835e-21	3.41111e-20	19.4671	-1.21712	-0.116563
30wk	OPC1	Cnot3	1.75163e-22	1.49486e-21	20.8254	-0.630005	-0.116464
30wk	OPC1	Nol7	1.28253e-22	1.16291e-21	20.9345	-2.35169	-0.116443
30wk	OPC1	Rmnd5a	1.09819e-16	3.56424e-16	15.448	-0.721903	-0.116377
30wk	OPC1	Cblb	2.2317e-21	1.38395e-20	19.8589	-0.476303	-0.116349
30wk	OPC1	Ubc	2.6608e-17	9.13604e-17	16.0392	-1.35845	-0.116252
30wk	OPC1	Pcdh7	2.19816e-11	4.98782e-11	10.3021	-0.0612838	-0.116087
30wk	OPC1	Gm49521	9.38129e-23	9.13556e-22	21.0393	-2.24407	-0.115998
30wk	OPC1	Naaladl2	3.06027e-06	5.34585e-06	5.27198	-0.143218	-0.115968
30wk	OPC1	Gm45509	2.28633e-22	1.8803e-21	20.7258	-1.43354	-0.115652
30wk	OPC1	Stxbp1	3.48223e-19	1.47864e-18	17.8301	-1.71014	-0.11552
30wk	OPC1	Birc6	2.87472e-17	9.84669e-17	16.0067	-0.252423	-0.115475
30wk	OPC1	Msra	2.33614e-16	7.38106e-16	15.1319	-1.32383	-0.114965
30wk	OPC1	Gm5441	4.82612e-19	2.00492e-18	17.6979	-0.721268	-0.114959
30wk	OPC1	Trim32	6.85534e-23	7.43708e-22	21.1286	-1.91366	-0.114893
30wk	OPC1	Oaz1	2.10886e-17	7.30632e-17	16.1363	-1.05249	-0.114827
30wk	OPC1	Dnajc18	6.88353e-22	4.91175e-21	20.3088	-0.853886	-0.114697
30wk	OPC1	Fem1c	1.06598e-21	7.17658e-21	20.1441	-1.93902	-0.114532
30wk	OPC1	Rab11a	3.46388e-18	1.30319e-17	16.885	-0.62705	-0.114423
30wk	OPC1	Hdac7	8.86859e-19	3.5773e-18	17.4464	-0.49872	-0.114278
30wk	OPC1	Ccdc6	8.95115e-22	6.15436e-21	20.2108	-1.34027	-0.114025
30wk	OPC1	Arl3	1.42915e-17	5.04246e-17	16.2974	-0.696057	-0.113852
30wk	OPC1	Abl2	1.29462e-20	6.85009e-20	19.1643	-0.545075	-0.113704
30wk	OPC1	Vti1b	6.00835e-21	3.41111e-20	19.4671	-0.917526	-0.113436
30wk	OPC1	3110056K07Rik	4.06191e-22	3.08713e-21	20.5104	-0.83976	-0.113427
30wk	OPC1	Dgkd	1.00522e-17	3.60741e-17	16.4428	-1.0638	-0.113289
30wk	OPC1	Chd3	4.83092e-06	8.34683e-06	5.07848	-0.377061	-0.113214
30wk	OPC1	Stim2	5.89417e-20	2.80298e-19	18.5524	-0.481849	-0.11319
30wk	OPC1	Arglu1	1.13052e-17	4.03533e-17	16.3941	-0.195559	-0.113104
30wk	OPC1	Insr	4.78269e-20	2.3059e-19	18.6372	-0.347776	-0.113067
30wk	OPC1	Mt1	8.95115e-22	6.15436e-21	20.2108	-1.70888	-0.113032
30wk	OPC1	Fxr1	2.13697e-08	4.15985e-08	7.38092	-0.325726	-0.112898
30wk	OPC1	Rgs7bp	2.34089e-12	5.58602e-12	11.2529	-0.187151	-0.112798
30wk	OPC1	Zcrb1	4.94883e-18	1.83382e-17	16.7366	-0.918597	-0.11275
30wk	OPC1	Zkscan3	5.28966e-22	3.89981e-21	20.409	-0.697174	-0.112734
30wk	OPC1	Sf3b2	8.20146e-22	5.71176e-21	20.2432	-0.827693	-0.112588
30wk	OPC1	Thoc2	9.35103e-22	6.39847e-21	20.1939	-0.312723	-0.112516
30wk	OPC1	Cdc42ep1	7.76603e-21	4.3043e-20	19.3661	-1.24287	-0.11234
30wk	OPC1	Gpr34	3.71949e-20	1.82043e-19	18.7398	-0.984608	-0.112295
30wk	OPC1	Spcs2	2.09222e-22	1.74091e-21	20.7592	-1.48327	-0.112245
30wk	OPC1	Gm16023	1.60254e-22	1.38962e-21	20.8571	-1.02961	-0.112179
30wk	OPC1	Hecw2	1.60306e-08	3.13888e-08	7.50323	-0.175543	-0.112155
30wk	OPC1	Ireb2	3.20874e-19	1.36919e-18	17.8635	-0.843848	-0.112142
30wk	OPC1	Eef2k	9.35103e-22	6.39847e-21	20.1939	-0.991927	-0.112107
30wk	OPC1	Eml4	3.07439e-18	1.16459e-17	16.9338	-0.486161	-0.112029
30wk	OPC1	Syt7	3.29226e-21	1.96572e-20	19.7065	-2.76819	-0.112022
30wk	OPC1	Gm15614	1.17626e-18	4.6796e-18	17.3298	-0.455364	-0.111942
30wk	OPC1	Bltp3a	6.85534e-23	7.43708e-22	21.1286	-1.91075	-0.111864
30wk	OPC1	Abcb7	9.3176e-20	4.28693e-19	18.3679	-0.686634	-0.111805
30wk	OPC1	Fbxw7	1.32184e-17	4.68355e-17	16.3294	-0.641828	-0.111703
30wk	OPC1	Htra1	1.86688e-12	4.48134e-12	11.3486	-0.562317	-0.111636
30wk	OPC1	Rfc1	1.72056e-21	1.09702e-20	19.9598	-0.958039	-0.111432
30wk	OPC1	Gm49336	9.38129e-23	9.13556e-22	21.0393	-1.38194	-0.111412
30wk	OPC1	Pde10a	2.20857e-05	3.69799e-05	4.43203	-0.242787	-0.111391
30wk	OPC1	Uba3	9.76858e-22	6.64175e-21	20.1777	-1.6037	-0.111335
30wk	OPC1	Gabra6	1.7578e-18	6.85589e-18	17.1639	-2.29582	-0.111211
30wk	OPC1	4921504A21Rik	1.60254e-22	1.38962e-21	20.8571	-2.7278	-0.111164
30wk	OPC1	Larp1	3.48662e-17	1.18228e-16	15.9273	-0.523536	-0.111158
30wk	OPC1	Scn8a	5.67499e-15	1.5995e-14	13.796	-0.301245	-0.111032
30wk	OPC1	Pus7	1.97758e-20	1.01277e-19	18.9945	-1.35381	-0.111004
30wk	OPC1	Scoc	3.41993e-20	1.68327e-19	18.7738	-1.67239	-0.110919
30wk	OPC1	Senp7	1.05526e-19	4.81698e-19	18.3172	-0.263061	-0.110396
30wk	OPC1	Mapk4	2.61442e-19	1.12856e-18	17.9475	-0.894981	-0.110335
30wk	OPC1	Flvcr1	2.00138e-22	1.67455e-21	20.7761	-2.21762	-0.110269
30wk	OPC1	D5Ertd579e	3.43726e-21	2.04475e-20	19.6894	-0.67035	-0.110013
30wk	OPC1	Fam133b	3.48223e-19	1.47864e-18	17.8301	-0.607906	-0.109971
30wk	OPC1	Specc1	7.70521e-10	1.6095e-09	8.79331	-0.658885	-0.109873
30wk	OPC1	Kdm5d	7.16997e-23	7.61422e-22	21.1184	-1.62088	-0.109802
30wk	OPC1	Fggy	1.57741e-21	1.01634e-20	19.993	-0.890069	-0.109768
30wk	OPC1	Foxp1	1.24611e-09	2.57536e-09	8.58916	-0.294926	-0.109656
30wk	OPC1	Usp3	7.70521e-10	1.6095e-09	8.79331	-0.620145	-0.109643
30wk	OPC1	Lncpint	2.66672e-13	6.74529e-13	12.171	-0.200623	-0.109501
30wk	OPC1	Ankrd46	1.32553e-21	8.71663e-21	20.0597	-1.31514	-0.109403
30wk	OPC1	Arhgef3	2.7714e-20	1.38545e-19	18.8584	-0.891194	-0.109343
30wk	OPC1	ENSMUSG00000121395	6.14534e-20	2.91264e-19	18.5357	-2.99094	-0.109307
30wk	OPC1	Srgap1	4.865e-08	9.30859e-08	7.03112	-0.0891274	-0.109192
30wk	OPC1	Gatad1	2.18714e-22	1.81123e-21	20.742	-1.84913	-0.10916
30wk	OPC1	Dusp12	1.22657e-22	1.12478e-21	20.9489	-1.29238	-0.108955
30wk	OPC1	Gnas	1.26481e-08	2.49339e-08	7.60321	-0.380952	-0.108904
30wk	OPC1	Ttc17	2.8178e-16	8.84729e-16	15.0532	-0.526048	-0.108656
30wk	OPC1	Phldb2	1.90441e-18	7.39202e-18	17.1312	-0.941887	-0.108508
30wk	OPC1	Slc24a2	0.000247079	0.000389265	3.40976	-0.323801	-0.108444
30wk	OPC1	Orc3	2.61442e-19	1.12856e-18	17.9475	-0.461603	-0.108422
30wk	OPC1	Tnfrsf21	1.64745e-21	1.05636e-20	19.9762	-1.04178	-0.108326
30wk	OPC1	Bcan	6.09593e-15	1.71493e-14	13.7658	-0.264723	-0.10822
30wk	OPC1	Dach2	3.91125e-21	2.29654e-20	19.6389	-0.545712	-0.108199
30wk	OPC1	Cnep1r1	3.11686e-22	2.44861e-21	20.6111	-1.92541	-0.108178
30wk	OPC1	Ppil2	1.18916e-20	6.33649e-20	19.1982	-0.89198	-0.108088
30wk	OPC1	Mapk1ip1l	1.53277e-22	1.33887e-21	20.8733	-1.16226	-0.107919
30wk	OPC1	Mcu	1.11627e-14	3.08551e-14	13.5107	-0.214975	-0.107648
30wk	OPC1	Loxl3	2.02857e-17	7.04e-17	16.1524	-1.28215	-0.107636
30wk	OPC1	Mctp1	9.98814e-14	2.59099e-13	12.5865	-1.10474	-0.107422
30wk	OPC1	Gng12	1.34896e-12	3.27808e-12	11.4844	-0.395812	-0.10736
30wk	OPC1	Adcy3	1.28253e-22	1.16291e-21	20.9345	-1.57382	-0.107248
30wk	OPC1	Crlf3	7.28743e-15	2.03898e-14	13.6906	-0.30571	-0.107184
30wk	OPC1	Abat	5.02662e-19	2.08363e-18	17.6812	-0.758837	-0.107073
30wk	OPC1	Zcchc18	1.0922e-20	5.86817e-20	19.2315	-1.58798	-0.107047
30wk	OPC1	Gm17494	1.24078e-20	6.59295e-20	19.1809	-2.48798	-0.106798
30wk	OPC1	Herc1	1.03288e-07	1.94441e-07	6.71121	-0.251348	-0.106765
30wk	OPC1	Atp6v0e	1.0124e-19	4.6372e-19	18.3337	-0.906596	-0.106674
30wk	OPC1	Chm	1.98217e-18	7.67807e-18	17.1147	-0.438332	-0.106633
30wk	OPC1	Ugt8a	2.03729e-13	5.18041e-13	12.2856	-0.321282	-0.106618
30wk	OPC1	Stx18	1.11351e-21	7.43688e-21	20.1286	-1.29197	-0.106497
30wk	OPC1	Ttc8	3.6236e-17	1.22725e-16	15.9111	-0.690226	-0.106307
30wk	OPC1	Klf8	3.02017e-21	1.81909e-20	19.7401	-2.02724	-0.10627
30wk	OPC1	Ttll5	3.79939e-16	1.17952e-15	14.9283	-0.529554	-0.106242
30wk	OPC1	Babam1	3.91125e-21	2.29654e-20	19.6389	-1.62687	-0.106033
30wk	OPC1	Dctn4	3.91125e-21	2.29654e-20	19.6389	-0.422636	-0.106023
30wk	OPC1	Megf10	2.0666e-11	4.69449e-11	10.3284	-0.530688	-0.106013
30wk	OPC1	Sema3e	1.86666e-10	4.03582e-10	9.39407	-0.323256	-0.105984
30wk	OPC1	Rnf114	4.44979e-21	2.58393e-20	19.5877	-1.93704	-0.10595
30wk	OPC1	Hspe1	1.80663e-25	5.33298e-24	23.273	-5.483	-0.105875
30wk	OPC1	Ankrd44	2.31632e-07	4.28217e-07	6.36834	-0.507239	-0.105844
30wk	OPC1	Vash1	1.87655e-21	1.18679e-20	19.9256	-0.654061	-0.105746
30wk	OPC1	Mrps28	1.47039e-20	7.70984e-20	19.113	-0.850499	-0.105602
30wk	OPC1	Cd47	1.33218e-14	3.66532e-14	13.4359	-0.585188	-0.105569
30wk	OPC1	Nrg1	1.646e-14	4.50031e-14	13.3468	-0.291031	-0.105517
30wk	OPC1	Ptk2	4.62733e-07	8.45307e-07	6.07299	-0.182652	-0.105516
30wk	OPC1	Tafa2	2.38975e-15	6.94919e-15	14.1581	-0.187646	-0.105397
30wk	OPC1	D430041D05Rik	1.66099e-15	4.8827e-15	14.3113	-2.19386	-0.105295
30wk	OPC1	Ppp4r2	5.77552e-22	4.21818e-21	20.3749	-0.513409	-0.105143
30wk	OPC1	Tbck	9.02252e-15	2.50865e-14	13.6006	-0.52912	-0.105134
30wk	OPC1	Shisa7	1.0179e-16	3.31457e-16	15.4796	-0.702734	-0.105123
30wk	OPC1	Galnt3	2.49344e-13	6.31475e-13	12.1996	-0.337087	-0.105063
30wk	OPC1	Srsf7	1.04343e-06	1.86695e-06	5.72887	-0.257455	-0.104951
30wk	OPC1	Neurl1a	5.28966e-22	3.89981e-21	20.409	-4.15394	-0.104773
30wk	OPC1	Srek1	1.00108e-18	4.0116e-18	17.3967	-0.224581	-0.104729
30wk	OPC1	Reps2	2.12911e-19	9.29346e-19	18.0318	-0.43582	-0.104658
30wk	OPC1	Kif3a	1.09819e-16	3.56424e-16	15.448	-0.36928	-0.104581
30wk	OPC1	Epn2	9.72453e-11	2.13346e-10	9.67092	-0.0507603	-0.104575
30wk	OPC1	Syngr1	1.44606e-21	9.40809e-21	20.0265	-1.98321	-0.104523
30wk	OPC1	Prrc2b	1.9513e-17	6.78744e-17	16.1683	-0.452209	-0.104362
30wk	OPC1	Ajm1	6.85534e-23	7.43708e-22	21.1286	-3.581	-0.104361
30wk	OPC1	Golga3	1.72056e-21	1.09702e-20	19.9598	-1.83907	-0.104356
30wk	OPC1	5530601H04Rik	2.61137e-22	2.11157e-21	20.6754	-1.66861	-0.104306
30wk	OPC1	Ndst3	6.1092e-08	1.16283e-07	6.93448	-0.314341	-0.104238
30wk	OPC1	Dnaja2	5.51042e-16	1.68483e-15	14.7734	-0.758999	-0.104104
30wk	OPC1	Spata7	5.52731e-22	4.0539e-21	20.3921	-0.952228	-0.104088
30wk	OPC1	Clstn1	3.22867e-12	7.64807e-12	11.1164	-0.709643	-0.103794
30wk	OPC1	Dip2a	7.37959e-12	1.71488e-11	10.7658	-0.529356	-0.103779
30wk	OPC1	Arid5b	1.46936e-19	6.56947e-19	18.1825	-0.779853	-0.103606
30wk	OPC1	Mbd1	1.72056e-21	1.09702e-20	19.9598	-1.4724	-0.103548
30wk	OPC1	Eif2d	7.49889e-23	7.84137e-22	21.1056	-0.942	-0.103516
30wk	OPC1	Ppp4r3a	3.41993e-20	1.68327e-19	18.7738	-0.477684	-0.103511
30wk	OPC1	Kdelr1	7.49889e-23	7.84137e-22	21.1056	-5.15225	-0.103469
30wk	OPC1	Tax1bp1	1.89537e-09	3.8874e-09	8.41034	-0.39822	-0.10336
30wk	OPC1	Ptprjos1	3.15248e-16	9.8571e-16	15.0063	-0.75724	-0.103316
30wk	OPC1	Mfhas1	2.44232e-20	1.22881e-19	18.9105	-1.00009	-0.103235
30wk	OPC1	Ddah1	2.22242e-15	6.4784e-15	14.1885	-0.512073	-0.103197
30wk	OPC1	Stx6	7.12995e-21	3.99775e-20	19.3982	-0.934964	-0.103097
30wk	OPC1	Gm15478	1.0124e-19	4.6372e-19	18.3337	-1.68318	-0.103038
30wk	OPC1	Gart	2.2317e-21	1.38395e-20	19.8589	-1.62479	-0.103026
30wk	OPC1	Xpo4	1.35715e-13	3.48776e-13	12.4575	-0.540939	-0.102931
30wk	OPC1	Gm48727	1.49723e-18	5.88929e-18	17.2299	-2.98425	-0.102918
30wk	OPC1	Zfand5	1.33401e-15	3.94969e-15	14.4034	-0.985938	-0.102889
30wk	OPC1	Hacd3	2.04652e-21	1.28246e-20	19.892	-0.71777	-0.102883
30wk	OPC1	Atg16l2	8.88068e-10	1.8489e-09	8.73309	-0.170185	-0.102868
30wk	OPC1	Zfyve28	2.24472e-20	1.13876e-19	18.9436	-3.54657	-0.102614
30wk	OPC1	Nol4	1.30569e-12	3.17497e-12	11.4983	-0.1315	-0.10252
30wk	OPC1	Nr3c2	1.14582e-12	2.79492e-12	11.5536	-0.286595	-0.102425
30wk	OPC1	Eif5	1.87655e-21	1.18679e-20	19.9256	-1.13977	-0.102397
30wk	OPC1	Cdr1os	8.39088e-10	1.74966e-09	8.75705	-0.292769	-0.102204
30wk	OPC1	Boc	5.28966e-22	3.89981e-21	20.409	-4.72561	-0.1021
30wk	OPC1	Abcb1b	3.46388e-18	1.30319e-17	16.885	-1.17117	-0.10205
30wk	OPC1	Lgals8	1.46601e-22	1.28951e-21	20.8896	-0.836666	-0.101964
30wk	OPC1	Pcsk2	7.05098e-07	1.27133e-06	5.89574	-0.270757	-0.101837
30wk	OPC1	Gm16183	3.06925e-10	6.57623e-10	9.18202	-0.559188	-0.101812
30wk	OPC1	Anapc5	1.11351e-21	7.43688e-21	20.1286	-0.791241	-0.101786
30wk	OPC1	Lpp	5.17176e-11	1.15114e-10	9.93887	-0.285786	-0.101775
30wk	OPC1	Rbm28	3.39706e-16	1.05911e-15	14.9751	-0.512502	-0.101775
30wk	OPC1	Golgb1	3.71949e-20	1.82043e-19	18.7398	-0.965019	-0.101642
30wk	OPC1	Rbbp7	9.76858e-22	6.64175e-21	20.1777	-1.48137	-0.101472
30wk	OPC1	Phykpl	1.05526e-19	4.81698e-19	18.3172	-1.519	-0.101426
30wk	OPC1	Naa50	6.85534e-23	7.43708e-22	21.1286	-2.05485	-0.101367
30wk	OPC1	Thnsl1	1.21495e-21	8.05499e-21	20.0939	-2.77877	-0.101354
30wk	OPC1	Wdr45b	7.34223e-18	2.66831e-17	16.5738	-0.919021	-0.101325
30wk	OPC1	Zyg11b	2.18714e-22	1.81123e-21	20.742	-0.533317	-0.10117
30wk	OPC1	Plekhg1	6.78557e-15	1.9022e-14	13.7207	-0.419191	-0.101094
30wk	OPC1	Sparc	1.02591e-22	9.73901e-22	21.0115	-3.87053	-0.101046
30wk	OPC1	Pdcd10	1.93585e-16	6.15237e-16	15.211	-0.767851	-0.100885
30wk	OPC1	Slc25a13	1.09992e-19	5.00771e-19	18.3004	-1.90495	-0.100567
30wk	OPC1	Baz2b	1.55444e-13	3.98124e-13	12.4	-0.179866	-0.100522
30wk	OPC1	Mosmo	1.64745e-21	1.05636e-20	19.9762	-0.814234	-0.100513
30wk	OPC1	Rnf169	6.17981e-14	1.62392e-13	12.7894	-0.291659	-0.100495
30wk	OPC1	Psenen	6.85534e-23	7.43708e-22	21.1286	-2.70237	-0.100475
30wk	OPC1	a	2.5598e-17	8.79861e-17	16.0556	-1.30639	-0.100471
30wk	OPC1	A330015K06Rik	4.5515e-13	1.13292e-12	11.9458	-0.580605	-0.100445
30wk	OPC1	Abtb1	3.543e-23	4.44662e-22	21.352	-5.30027	-0.10032
30wk	OPC1	B9d1	1.0179e-16	3.31457e-16	15.4796	-0.909747	-0.100281
30wk	OPC1	Rsrc2	7.63682e-18	2.77047e-17	16.5574	-0.298725	-0.100248
30wk	OPC1	Tagln3	1.34101e-22	1.20388e-21	20.9194	-1.15845	-0.100248
30wk	OPC1	Msh2	2.34146e-20	1.18333e-19	18.9269	-1.00346	-0.100236
30wk	OPC1	Stk39	3.25294e-10	6.95795e-10	9.15752	-0.356048	-0.100233
30wk	OPC1	Hnrnpul1	7.56893e-20	3.53628e-19	18.4515	-1.0199	-0.100217
30wk	OPC1	Gm15991	2.33614e-16	7.38106e-16	15.1319	-0.491283	-0.1002
30wk	OPC1	Rpl7a	6.85534e-23	7.43708e-22	21.1286	-2.9479	-0.100173
30wk	OPC1	Acer3	1.17303e-22	1.08713e-21	20.9637	-0.498461	-0.100028
30wk	OPC1	Nrf1	3.41993e-20	1.68327e-19	18.7738	-0.317342	-0.100013
30wk	OPC1	Hp1bp3	4.09334e-16	1.2673e-15	14.8971	-0.662643	-0.100006
30wk	OPC1	Catspere2	7.26029e-20	3.3991e-19	18.4686	-1.29887	-0.100003
30wk	OPC1	Jkamp	4.39475e-18	1.63627e-17	16.7861	0.980024	0.100038
30wk	OPC1	Sacs	6.30548e-22	4.55964e-21	20.3411	1.55358	0.100132
30wk	OPC1	Zeb1	9.96707e-07	1.78574e-06	5.74818	0.0748131	0.100154
30wk	OPC1	Zfp740	7.86037e-14	2.0548e-13	12.6872	0.746764	0.100165
30wk	OPC1	Macroh2a1	5.89417e-20	2.80298e-19	18.5524	1.01821	0.100191
30wk	OPC1	Elavl3	3.11672e-09	6.32876e-09	8.19868	0.270647	0.100302
30wk	OPC1	Btaf1	8.10481e-21	4.47891e-20	19.3488	0.361828	0.100329
30wk	OPC1	Nlk	4.10013e-19	1.7226e-18	17.7638	0.188715	0.100369
30wk	OPC1	Oxsr1	6.85534e-23	7.43708e-22	21.1286	0.937695	0.100389
30wk	OPC1	Alg6	1.09819e-16	3.56424e-16	15.448	1.03825	0.100439
30wk	OPC1	Clec16a	4.44852e-19	1.85794e-18	17.731	0.451878	0.100442
30wk	OPC1	Rpn2	2.2317e-21	1.38395e-20	19.8589	0.909979	0.100447
30wk	OPC1	Morc3	2.43345e-21	1.49879e-20	19.8243	0.661012	0.100464
30wk	OPC1	Cyp4f13	7.26029e-20	3.3991e-19	18.4686	2.31282	0.100555
30wk	OPC1	Frg1	1.81722e-20	9.39137e-20	19.0273	1.33211	0.100732
30wk	OPC1	Nova1	2.03729e-13	5.18041e-13	12.2856	0.121979	0.10097
30wk	OPC1	Srgap2	7.03879e-09	1.40509e-08	7.8523	0.337714	0.101036
30wk	OPC1	Tns3	1.04343e-06	1.86695e-06	5.72887	0.168847	0.10113
30wk	OPC1	Arl5b	9.38129e-23	9.13556e-22	21.0393	1.13856	0.101154
30wk	OPC1	Nfx1	4.24861e-16	1.31393e-15	14.8814	0.481503	0.10116
30wk	OPC1	Acap3	1.88361e-11	4.2861e-11	10.3679	0.619658	0.101162
30wk	OPC1	Mllt10	2.19816e-11	4.98782e-11	10.3021	0.219173	0.101179
30wk	OPC1	Hipk2	1.70881e-10	3.70125e-10	9.43165	0.195074	0.101199
30wk	OPC1	Zdhhc21	4.987e-20	2.39929e-19	18.6199	0.685529	0.101229
30wk	OPC1	Enox1	3.93498e-11	8.8105e-11	10.055	0.250407	0.101377
30wk	OPC1	Adamts5	3.08007e-19	1.31826e-18	17.88	1.72546	0.101471
30wk	OPC1	Usp40	2.42549e-16	7.6484e-16	15.1164	0.488343	0.10162
30wk	OPC1	Tgs1	6.44358e-17	2.13851e-16	15.6699	0.682243	0.101674
30wk	OPC1	Celf2	1.9488e-09	3.99554e-09	8.39842	0.114981	0.10171
30wk	OPC1	Gpld1	1.01054e-11	2.33298e-11	10.6321	0.420702	0.101721
30wk	OPC1	Tmem131	3.6236e-17	1.22725e-16	15.9111	0.671595	0.101868
30wk	OPC1	Slc1a2	1.61326e-11	3.68502e-11	10.4336	0.208104	0.101923
30wk	OPC1	Lamc1	6.54543e-21	3.69564e-20	19.4323	0.321966	0.102059
30wk	OPC1	Srrm1	3.82325e-15	1.09683e-14	13.9599	0.3496	0.102071
30wk	OPC1	Prex1	3.07911e-15	8.88643e-15	14.0513	0.258862	0.102074
30wk	OPC1	Rnf138	2.98207e-22	2.35826e-21	20.6274	0.602074	0.102078
30wk	OPC1	Ldb2	1.38005e-14	3.79058e-14	13.4213	0.428432	0.102172
30wk	OPC1	Virma	4.25911e-15	1.21771e-14	13.9145	0.435519	0.10218
30wk	OPC1	Cerk	8.90827e-16	2.67532e-15	14.5726	0.844573	0.102223
30wk	OPC1	Usp24	2.26697e-11	5.13984e-11	10.2891	0.111724	0.102238
30wk	OPC1	Prim2	2.23477e-18	8.60646e-18	17.0652	1.27921	0.10238
30wk	OPC1	Setd5	3.19238e-15	9.2063e-15	14.0359	0.175649	0.102528
30wk	OPC1	Zfp783	4.34487e-10	9.23508e-10	9.03456	0.763895	0.102548
30wk	OPC1	T2	2.97429e-22	2.35826e-21	20.6274	4.15716	0.102625
30wk	OPC1	Pacrg	3.72557e-06	6.47257e-06	5.18892	0.147078	0.102652
30wk	OPC1	Ash2l	7.16997e-23	7.61422e-22	21.1184	1.72049	0.102667
30wk	OPC1	Scrg1	2.19229e-17	7.57911e-17	16.1204	0.369697	0.102737
30wk	OPC1	Dcaf8	3.60454e-13	9.03071e-13	12.0443	0.498021	0.102753
30wk	OPC1	Glce	1.9513e-17	6.78744e-17	16.1683	1.25133	0.102856
30wk	OPC1	Alk	4.44409e-11	9.92391e-11	10.0033	0.289683	0.102883
30wk	OPC1	Zfp91	1.05729e-16	3.4389e-16	15.4636	0.8072	0.102883
30wk	OPC1	Malsu1	8.20218e-23	8.29784e-22	21.081	1.39767	0.102949
30wk	OPC1	Eya1	2.62993e-08	5.09666e-08	7.29271	0.317179	0.10298
30wk	OPC1	Arv1	6.85534e-23	7.43708e-22	21.1286	2.78275	0.103023
30wk	OPC1	Nrip1	3.31427e-14	8.89185e-14	13.051	0.639345	0.103062
30wk	OPC1	Trf	4.40259e-13	1.09658e-12	11.96	1.01404	0.103095
30wk	OPC1	Spg11	1.22657e-22	1.12478e-21	20.9489	1.20095	0.103123
30wk	OPC1	Pvt1	4.75688e-18	1.76414e-17	16.7535	0.428705	0.103231
30wk	OPC1	Nelfb	7.12995e-21	3.99775e-20	19.3982	1.23886	0.10325
30wk	OPC1	Stk3	7.76603e-21	4.3043e-20	19.3661	0.459967	0.10334
30wk	OPC1	Jade3	5.35596e-18	1.97338e-17	16.7048	1.60565	0.103557
30wk	OPC1	Lars1	8.22562e-20	3.81788e-19	18.4182	0.625163	0.103703
30wk	OPC1	Tle4	2.49013e-07	4.59861e-07	6.33737	0.402375	0.103804
30wk	OPC1	Tle6	6.85534e-23	7.43708e-22	21.1286	2.86955	0.103931
30wk	OPC1	Gphn	2.10271e-07	3.89619e-07	6.40936	0.0812326	0.103978
30wk	OPC1	Xrcc6	1.23048e-16	3.97875e-16	15.4003	0.492867	0.10399
30wk	OPC1	C1ql1	1.10801e-08	2.18943e-08	7.65967	0.510694	0.104045
30wk	OPC1	Mideas	2.33042e-21	1.44082e-20	19.8414	2.90186	0.104119
30wk	OPC1	Esf1	1.22553e-13	3.15884e-13	12.5005	0.888809	0.104132
30wk	OPC1	Fgf11	4.63574e-22	3.46052e-21	20.4609	2.36827	0.10415
30wk	OPC1	Luc7l	1.32184e-17	4.68355e-17	16.3294	0.63938	0.104597
30wk	OPC1	Mettl16	6.58823e-22	4.73237e-21	20.3249	0.945694	0.104666
30wk	OPC1	Nipbl	5.06156e-21	2.91081e-20	19.536	0.188134	0.104672
30wk	OPC1	Rnf6	6.85534e-23	7.43708e-22	21.1286	1.84724	0.104863
30wk	OPC1	Msi2	1.26481e-08	2.49339e-08	7.60321	0.161753	0.104888
30wk	OPC1	Strap	2.00138e-22	1.67455e-21	20.7761	3.21543	0.105213
30wk	OPC1	Adora1	5.89417e-20	2.80298e-19	18.5524	1.37919	0.105255
30wk	OPC1	Tnpo1	1.28109e-06	2.28369e-06	5.64136	0.219459	0.10537
30wk	OPC1	Ppp3cc	3.37154e-13	8.46755e-13	12.0722	0.660874	0.105412
30wk	OPC1	Aatk	9.13627e-06	1.55729e-05	4.80763	0.217911	0.105549
30wk	OPC1	Xpo6	2.14313e-15	6.25373e-15	14.2039	0.804203	0.105594
30wk	OPC1	Dbi	2.49724e-08	4.8449e-08	7.31472	0.861413	0.105717
30wk	OPC1	Eeig1	1.48671e-16	4.77386e-16	15.3211	1.11851	0.105824
30wk	OPC1	Akap7	2.72386e-19	1.17424e-18	17.9302	0.616372	0.105906
30wk	OPC1	Mycbp2	8.90827e-16	2.67532e-15	14.5726	0.134747	0.105914
30wk	OPC1	Zswim5	5.98906e-09	1.19924e-08	7.92109	0.191847	0.106104
30wk	OPC1	Tia1	7.85526e-19	3.18786e-18	17.4965	0.247572	0.106119
30wk	OPC1	Slc24a3	3.32005e-07	6.09348e-07	6.21513	0.300315	0.106293
30wk	OPC1	Vldlr	4.40968e-16	1.36114e-15	14.8661	1.13252	0.106409
30wk	OPC1	Ikzf2	2.41099e-11	5.4609e-11	10.2627	0.374586	0.106574
30wk	OPC1	Gm48765	2.08713e-16	6.61829e-16	15.1793	0.668606	0.106623
30wk	OPC1	Hmgcs1	1.79688e-21	1.14055e-20	19.9429	1.54972	0.106702
30wk	OPC1	Ssb	6.30548e-22	4.55964e-21	20.3411	0.524401	0.106798
30wk	OPC1	Abcc5	6.02941e-18	2.21358e-17	16.6549	0.304132	0.107202
30wk	OPC1	Cox16	2.50739e-14	6.77444e-14	13.1691	0.20305	0.107247
30wk	OPC1	Helz	5.71852e-16	1.74586e-15	14.758	0.2998	0.107272
30wk	OPC1	Vps54	1.26378e-12	3.07604e-12	11.512	0.409648	0.107302
30wk	OPC1	Zfp617	1.0728e-22	1.01121e-21	20.9952	3.17743	0.107505
30wk	OPC1	Rgcc	8.72038e-09	1.73207e-08	7.76144	0.210511	0.107561
30wk	OPC1	Lrch3	9.16043e-11	2.01146e-10	9.69649	0.162675	0.107607
30wk	OPC1	C730002L08Rik	2.02857e-17	7.04e-17	16.1524	0.487849	0.107649
30wk	OPC1	Elmo1	1.22553e-13	3.15884e-13	12.5005	0.267429	0.107649
30wk	OPC1	Hibch	7.89052e-20	3.67364e-19	18.4349	0.872611	0.107858
30wk	OPC1	Mir9-3hg	2.37105e-08	4.60679e-08	7.3366	0.158192	0.107999
30wk	OPC1	Dgkh	1.49723e-18	5.88929e-18	17.2299	0.499477	0.108364
30wk	OPC1	Vps13b	8.71133e-14	2.26809e-13	12.6443	0.241611	0.108365
30wk	OPC1	Rundc3b	2.72821e-18	1.03989e-17	16.983	1.10115	0.108432
30wk	OPC1	Pdpr	8.4162e-17	2.76321e-16	15.5586	1.2307	0.108446
30wk	OPC1	Arhgef18	6.41449e-19	2.63051e-18	17.58	1.30741	0.108541
30wk	OPC1	Utp25	1.02046e-21	6.90295e-21	20.161	3.91155	0.108544
30wk	OPC1	Gm4876	3.6453e-06	6.33848e-06	5.19801	0.105894	0.108612
30wk	OPC1	Rnf5	6.85534e-23	7.43708e-22	21.1286	3.11193	0.108641
30wk	OPC1	Otud5	9.58862e-16	2.87126e-15	14.5419	1.18269	0.108866
30wk	OPC1	Ercc6	6.85534e-23	7.43708e-22	21.1286	1.41914	0.109072
30wk	OPC1	Hectd1	1.33401e-15	3.94969e-15	14.4034	0.441223	0.109191
30wk	OPC1	Wdr44	5.0245e-14	1.33037e-13	12.876	0.866726	0.109222
30wk	OPC1	Cers2	1.74192e-20	9.02492e-20	19.0446	1.4393	0.109319
30wk	OPC1	Fli1	1.18472e-16	3.83629e-16	15.4161	0.567202	0.109628
30wk	OPC1	Cabin1	1.00366e-14	2.78241e-14	13.5556	0.887349	0.10965
30wk	OPC1	Agap3	2.33614e-16	7.38106e-16	15.1319	1.24188	0.109715
30wk	OPC1	Gse1	8.4162e-17	2.76321e-16	15.5586	0.75575	0.109723
30wk	OPC1	Apbb2	3.35475e-17	1.13893e-16	15.9435	0.214947	0.109912
30wk	OPC1	Ndrg2	2.22242e-15	6.4784e-15	14.1885	0.93832	0.109996
30wk	OPC1	Nnat	1.92539e-08	3.75638e-08	7.42523	0.33797	0.110086
30wk	OPC1	Kcmf1	6.20187e-17	2.0604e-16	15.686	0.540918	0.11057
30wk	OPC1	Ppp6r3	9.21129e-21	5.03265e-20	19.2982	0.325476	0.110861
30wk	OPC1	Ndst4	1.17626e-18	4.6796e-18	17.3298	0.931415	0.110901
30wk	OPC1	Exoc4	2.40841e-19	1.04421e-18	17.9812	0.142555	0.110968
30wk	OPC1	Cluap1	3.27922e-20	1.61824e-19	18.791	2.40363	0.110985
30wk	OPC1	Frmpd4	2.34146e-20	1.18333e-19	18.9269	1.45266	0.111163
30wk	OPC1	Ptprn2	2.86431e-15	8.2834e-15	14.0818	0.20945	0.111253
30wk	OPC1	Lama4	6.27195e-18	2.29742e-17	16.6388	0.507864	0.111294
30wk	OPC1	Arhgap26	3.94306e-14	1.05289e-13	12.9776	0.688989	0.111512
30wk	OPC1	Ankmy2	1.46601e-22	1.28951e-21	20.8896	1.26988	0.111641
30wk	OPC1	Dync1i1	9.34882e-15	2.59682e-14	13.5856	0.496514	0.11171
30wk	OPC1	Tank	4.75688e-18	1.76414e-17	16.7535	0.733894	0.111906
30wk	OPC1	Pbx1	2.19816e-11	4.98782e-11	10.3021	0.127655	0.111949
30wk	OPC1	Stat5b	1.54505e-17	5.43444e-17	16.2648	0.528832	0.111985
30wk	OPC1	Phkb	4.84429e-22	3.59841e-21	20.4439	0.55692	0.112045
30wk	OPC1	Tmem30a	2.46259e-17	8.47735e-17	16.0717	0.989782	0.112251
30wk	OPC1	Terf2	1.34101e-22	1.20388e-21	20.9194	1.52172	0.112299
30wk	OPC1	Grina	1.02591e-22	9.73901e-22	21.0115	0.954883	0.112309
30wk	OPC1	Fbxo11	3.09135e-14	8.3056e-14	13.0806	0.300632	0.112356
30wk	OPC1	Erich3	1.03481e-22	9.80706e-22	21.0085	5.73963	0.112363
30wk	OPC1	Gm26660	1.34101e-22	1.20388e-21	20.9194	5.09934	0.112412
30wk	OPC1	Sptan1	6.58823e-22	4.73237e-21	20.3249	0.336958	0.112454
30wk	OPC1	Hmgcll1	1.99283e-15	5.82865e-15	14.2344	0.720428	0.112485
30wk	OPC1	Chac2	6.67987e-20	3.14688e-19	18.5021	1.34684	0.112497
30wk	OPC1	Rgs9	1.29802e-19	5.84612e-19	18.2331	2.32567	0.112566
30wk	OPC1	Dlg2	1.19661e-06	2.13612e-06	5.67038	0.0594488	0.112572
30wk	OPC1	Vapa	1.80592e-19	7.96258e-19	18.0989	0.567835	0.112604
30wk	OPC1	Angel2	1.3845e-21	9.06489e-21	20.0426	0.966479	0.112669
30wk	OPC1	Cep164	9.23426e-19	3.71751e-18	17.4297	1.34237	0.112856
30wk	OPC1	Agbl1	7.85026e-22	5.51809e-21	20.2582	2.02607	0.112916
30wk	OPC1	Ift81	8.8268e-21	4.84362e-20	19.3148	1.19546	0.112968
30wk	OPC1	Slc22a17	3.39706e-16	1.05911e-15	14.9751	0.264618	0.113163
30wk	OPC1	Ambra1	0.000710279	0.00108923	2.96288	0.0847714	0.113174
30wk	OPC1	Yme1l1	5.66363e-08	1.07983e-07	6.96664	0.478812	0.113338
30wk	OPC1	Eif4g2	1.32727e-16	4.27586e-16	15.369	0.695882	0.113366
30wk	OPC1	Senp1	1.16314e-21	7.75004e-21	20.1107	0.597326	0.113412
30wk	OPC1	Ints10	4.22404e-18	1.57556e-17	16.8026	1.20946	0.113433
30wk	OPC1	Ints4	8.45819e-21	4.65715e-20	19.3319	1.26407	0.113565
30wk	OPC1	Nckap5l	6.85534e-23	7.43708e-22	21.1286	1.93832	0.113654
30wk	OPC1	Clasp1	4.82612e-19	2.00492e-18	17.6979	0.33735	0.113684
30wk	OPC1	Bicc1	2.71422e-16	8.53273e-16	15.0689	0.976013	0.113691
30wk	OPC1	Sertad2	3.77872e-19	1.59586e-18	17.797	0.939915	0.113787
30wk	OPC1	Wasf3	1.22249e-17	4.34855e-17	16.3617	0.453533	0.113794
30wk	OPC1	Caskin2	6.88353e-22	4.91175e-21	20.3088	1.44958	0.114016
30wk	OPC1	Ctif	8.10163e-17	2.66341e-16	15.5746	0.441604	0.114077
30wk	OPC1	Chd7	9.10135e-05	0.000147535	3.83111	0.215522	0.114086
30wk	OPC1	Zfp770	7.34223e-18	2.66831e-17	16.5738	2.52905	0.114431
30wk	OPC1	Sltm	7.23579e-13	1.78381e-12	11.7487	0.267446	0.114454
30wk	OPC1	Atl2	1.54394e-16	4.95201e-16	15.3052	1.86622	0.11448
30wk	OPC1	Snhg9	9.38129e-23	9.13556e-22	21.0393	3.19536	0.114506
30wk	OPC1	Limch1	2.64245e-09	5.38261e-09	8.26901	0.358727	0.114514
30wk	OPC1	Rnf217	2.50933e-19	1.0863e-18	17.964	0.546806	0.114618
30wk	OPC1	Nek9	1.19815e-14	3.30459e-14	13.4809	0.878998	0.114761
30wk	OPC1	Trio	2.42056e-18	9.28095e-18	17.0324	0.110814	0.114897
30wk	OPC1	Adnp	1.17303e-22	1.08713e-21	20.9637	0.613074	0.114913
30wk	OPC1	Tmbim1	2.02857e-17	7.04e-17	16.1524	1.67336	0.11495
30wk	OPC1	Grid1	2.26697e-11	5.13984e-11	10.2891	0.0850887	0.115022
30wk	OPC1	Hip1r	2.10717e-13	5.35508e-13	12.2712	0.332473	0.115029
30wk	OPC1	Prkn	1.66499e-16	5.31993e-16	15.2741	0.133574	0.115035
30wk	OPC1	Mfsd4a	4.39856e-20	2.13205e-19	18.6712	1.47476	0.115038
30wk	OPC1	Cacna2d3	7.85342e-08	1.48857e-07	6.82723	0.336951	0.115096
30wk	OPC1	Prpf3	6.95521e-17	2.30055e-16	15.6382	1.49984	0.115587
30wk	OPC1	Arhgef6	2.44232e-20	1.22881e-19	18.9105	1.18924	0.115604
30wk	OPC1	Phactr3	2.11805e-09	4.33352e-09	8.36316	0.14013	0.115667
30wk	OPC1	Aff1	2.04652e-21	1.28246e-20	19.892	1.04756	0.115679
30wk	OPC1	5330434G04Rik	9.01462e-14	2.34436e-13	12.63	0.355045	0.115766
30wk	OPC1	6330411D24Rik	5.14843e-18	1.90404e-17	16.7203	1.8807	0.115781
30wk	OPC1	Snhg11	2.39318e-05	4.00207e-05	4.39772	0.22347	0.115964
30wk	OPC1	Uri1	8.10943e-15	2.26115e-14	13.6457	0.68913	0.116098
30wk	OPC1	N4bp2l2	1.7578e-18	6.85589e-18	17.1639	0.538022	0.116774
30wk	OPC1	Sec61a2	6.68004e-19	2.73644e-18	17.5628	0.656924	0.116794
30wk	OPC1	Gm42948	0.00040863	0.000635382	3.19697	0.138104	0.116899
30wk	OPC1	St7	8.90827e-16	2.67532e-15	14.5726	0.633007	0.116922
30wk	OPC1	Gm41231	1.05526e-19	4.81698e-19	18.3172	1.28991	0.116936
30wk	OPC1	Dennd4a	1.71651e-11	3.91453e-11	10.4073	0.287895	0.116949
30wk	OPC1	Dmxl2	9.24228e-16	2.77121e-15	14.5573	0.548201	0.11697
30wk	OPC1	Gm38039	1.3845e-21	9.06489e-21	20.0426	0.793773	0.117554
30wk	OPC1	Ptgr3	1.02591e-22	9.73901e-22	21.0115	1.35709	0.117568
30wk	OPC1	Gopc	2.40841e-19	1.04421e-18	17.9812	0.853378	0.117635
30wk	OPC1	Tbc1d22a	9.35103e-22	6.39847e-21	20.1939	1.25021	0.117658
30wk	OPC1	Nhlrc2	2.7714e-20	1.38545e-19	18.8584	0.769551	0.117864
30wk	OPC1	Gm45159	1.05729e-16	3.4389e-16	15.4636	0.951773	0.117988
30wk	OPC1	Vti1a	3.71949e-20	1.82043e-19	18.7398	0.273353	0.117996
30wk	OPC1	Rab11fip4	3.74648e-21	2.20953e-20	19.6557	1.98901	0.118051
30wk	OPC1	Klhl13	6.15823e-16	1.87379e-15	14.7273	0.473773	0.118095
30wk	OPC1	Ptbp2	2.61137e-22	2.11157e-21	20.6754	0.287939	0.118102
30wk	OPC1	Pknox2	1.85291e-15	5.43206e-15	14.265	0.291676	0.11827
30wk	OPC1	Slc35a3	4.22404e-18	1.57556e-17	16.8026	1.7852	0.118393
30wk	OPC1	Neurl4	7.84273e-23	8.07124e-22	21.0931	2.84107	0.118399
30wk	OPC1	4632427E13Rik	7.6871e-16	2.3178e-15	14.6349	0.405548	0.118427
30wk	OPC1	Nav1	2.68884e-14	7.25776e-14	13.1392	0.103526	0.118437
30wk	OPC1	Prkd1	1.10648e-13	2.86175e-13	12.5434	0.239721	0.118619
30wk	OPC1	Zfp609	2.33042e-21	1.44082e-20	19.8414	0.398745	0.118731
30wk	OPC1	Ccdc59	2.42549e-16	7.6484e-16	15.1164	2.03197	0.118838
30wk	OPC1	Tef	7.54359e-19	3.07074e-18	17.5128	0.455619	0.118845
30wk	OPC1	Vps9d1	2.33042e-21	1.44082e-20	19.8414	3.47945	0.118888
30wk	OPC1	Atp8a2	5.76832e-14	1.51879e-13	12.8185	0.743955	0.118979
30wk	OPC1	Mgat5b	1.11627e-14	3.08551e-14	13.5107	0.309779	0.119054
30wk	OPC1	Trappc9	7.46986e-08	1.41705e-07	6.84861	0.565631	0.119145
30wk	OPC1	Hacd2	9.23426e-19	3.71751e-18	17.4297	2.23327	0.11926
30wk	OPC1	Osbpl8	5.32128e-17	1.77776e-16	15.7501	0.653313	0.119363
30wk	OPC1	Btrc	3.90201e-18	1.46098e-17	16.8354	0.388756	0.11944
30wk	OPC1	Sapcd2	4.84892e-21	2.79705e-20	19.5533	3.39103	0.11949
30wk	OPC1	Paxbp1	4.74291e-17	1.58923e-16	15.7988	0.437521	0.119773
30wk	OPC1	Dcaf17	4.40968e-16	1.36114e-15	14.8661	1.25785	0.119846
30wk	OPC1	5430405H02Rik	3.76589e-17	1.27316e-16	15.8951	1.42852	0.119911
30wk	OPC1	Fbrsl1	5.14843e-18	1.90404e-17	16.7203	1.66395	0.119958
30wk	OPC1	Hectd2	4.05987e-18	1.51632e-17	16.8192	0.899291	0.119983
30wk	OPC1	Rbfox1	2.3457e-05	3.92469e-05	4.40619	0.0319645	0.119985
30wk	OPC1	Fbh1	7.16997e-23	7.61422e-22	21.1184	1.80429	0.120004
30wk	OPC1	Tmem100	1.90441e-18	7.39202e-18	17.1312	0.6035	0.120132
30wk	OPC1	Nisch	2.46259e-17	8.47735e-17	16.0717	0.436592	0.120154
30wk	OPC1	Fam171b	7.85526e-19	3.18786e-18	17.4965	0.526191	0.120592
30wk	OPC1	Matr3	3.03678e-16	9.50979e-16	15.0218	0.370942	0.120829
30wk	OPC1	Rbpj	4.24861e-16	1.31393e-15	14.8814	1.07461	0.121159
30wk	OPC1	Cog3	1.68874e-18	6.60245e-18	17.1803	1.14505	0.121192
30wk	OPC1	Gnai2	1.00306e-20	5.42921e-20	19.2653	1.25684	0.121252
30wk	OPC1	Lrrc49	1.90441e-18	7.39202e-18	17.1312	0.539487	0.121322
30wk	OPC1	Tnks2	3.07911e-15	8.88643e-15	14.0513	0.545804	0.121344
30wk	OPC1	Rpap2	6.85534e-23	7.43708e-22	21.1286	3.04888	0.12138
30wk	OPC1	Atg2b	7.49889e-23	7.84137e-22	21.1056	1.63051	0.121588
30wk	OPC1	Hspa9	2.38975e-15	6.94919e-15	14.1581	0.983515	0.121615
30wk	OPC1	Tcf7l1	3.6236e-17	1.22725e-16	15.9111	1.86326	0.121637
30wk	OPC1	Adam23	3.48223e-19	1.47864e-18	17.8301	0.209644	0.121742
30wk	OPC1	Thsd7a	1.24611e-09	2.57536e-09	8.58916	0.211175	0.122081
30wk	OPC1	Zzz3	1.43829e-18	5.6663e-18	17.2467	0.538632	0.122196
30wk	OPC1	Tub	7.85526e-19	3.18786e-18	17.4965	0.731101	0.122408
30wk	OPC1	Sil1	2.44232e-20	1.22881e-19	18.9105	0.62507	0.122414
30wk	OPC1	Csnk1g1	1.27797e-16	4.12761e-16	15.3843	0.467052	0.122559
30wk	OPC1	Nr6a1os	3.90201e-18	1.46098e-17	16.8354	0.571667	0.122674
30wk	OPC1	Gm15563	1.26378e-12	3.07604e-12	11.512	0.882054	0.122792
30wk	OPC1	Slc25a36	1.29802e-19	5.84612e-19	18.2331	0.568961	0.122856
30wk	OPC1	Pde4dip	5.57175e-18	2.04989e-17	16.6883	0.191842	0.122956
30wk	OPC1	Adgrb3	2.3103e-08	4.49145e-08	7.34761	0.0593977	0.123155
30wk	OPC1	Tcaf1	2.8391e-18	1.07961e-17	16.9667	0.550066	0.123554
30wk	OPC1	Castor2	4.06191e-22	3.08713e-21	20.5104	0.920109	0.123647
30wk	OPC1	Cystm1	3.15332e-21	1.88874e-20	19.7238	2.17649	0.123905
30wk	OPC1	Mobp	2.59656e-14	7.01284e-14	13.1541	0.97196	0.124032
30wk	OPC1	Rufy1	7.84273e-23	8.07124e-22	21.0931	1.07391	0.124064
30wk	OPC1	Aktip	6.7863e-18	2.47302e-17	16.6068	1.49571	0.124282
30wk	OPC1	Zup1	6.85534e-23	7.43708e-22	21.1286	0.817633	0.124283
30wk	OPC1	Sorbs2os	5.28342e-21	3.02917e-20	19.5187	2.22637	0.124578
30wk	OPC1	Ap1m1	6.85534e-23	7.43708e-22	21.1286	2.30109	0.124746
30wk	OPC1	Zhx3	1.87694e-17	6.53881e-17	16.1845	0.417267	0.124904
30wk	OPC1	Zfp26	6.88353e-22	4.91175e-21	20.3088	1.28516	0.125005
30wk	OPC1	Ptpn14	4.10013e-19	1.7226e-18	17.7638	0.960044	0.125106
30wk	OPC1	Map3k13	2.83782e-19	1.21965e-18	17.9138	1.17075	0.125193
30wk	OPC1	Dnm3	1.0124e-19	4.6372e-19	18.3337	0.0920788	0.125216
30wk	OPC1	Riok3	1.48599e-17	5.23402e-17	16.2812	0.537997	0.125269
30wk	OPC1	Kmt2a	7.26029e-20	3.3991e-19	18.4686	0.421956	0.12528
30wk	OPC1	Jpx	5.83669e-11	1.29304e-10	9.88839	0.535142	0.125409
30wk	OPC1	Trp53inp1	6.85534e-23	7.43708e-22	21.1286	2.35562	0.125741
30wk	OPC1	Tpd52l1	2.85306e-22	2.27371e-21	20.6433	2.9247	0.125744
30wk	OPC1	Gatm	1.24128e-14	3.42022e-14	13.4659	0.717342	0.125843
30wk	OPC1	Cdh18	1.48868e-15	4.38871e-15	14.3577	0.22157	0.126092
30wk	OPC1	Mir9-2hg	1.19519e-15	3.55308e-15	14.4494	0.318014	0.126121
30wk	OPC1	Rnf216	4.88946e-12	1.14599e-11	10.9408	0.338405	0.126148
30wk	OPC1	Trpc1	1.05526e-19	4.81698e-19	18.3172	0.706147	0.126263
30wk	OPC1	Ptprm	2.33614e-16	7.38106e-16	15.1319	0.16868	0.126299
30wk	OPC1	Tspan5	5.37346e-13	1.33297e-12	11.8752	0.603703	0.126339
30wk	OPC1	Cdc73	1.23048e-16	3.97875e-16	15.4003	0.71272	0.126454
30wk	OPC1	Slc20a2	2.2317e-21	1.38395e-20	19.8589	0.730595	0.126509
30wk	OPC1	Ryr3	4.44594e-09	8.95476e-09	8.04795	0.454592	0.126521
30wk	OPC1	Gns	6.85534e-23	7.43708e-22	21.1286	1.93562	0.126559
30wk	OPC1	Cpeb4	7.16997e-23	7.61422e-22	21.1184	0.472138	0.126594
30wk	OPC1	Plxdc2	3.0905e-07	5.6814e-07	6.24554	0.488735	0.126768
30wk	OPC1	Copg1	8.97071e-23	8.85379e-22	21.0529	1.39005	0.126775
30wk	OPC1	Ctnna1	1.80537e-17	6.2982e-17	16.2008	1.193	0.126932
30wk	OPC1	Rgs20	1.17626e-18	4.6796e-18	17.3298	0.435069	0.127086
30wk	OPC1	Chl1	2.66427e-15	7.71774e-15	14.1125	0.300789	0.127092
30wk	OPC1	Ptpre	1.87694e-17	6.53881e-17	16.1845	0.278022	0.127195
30wk	OPC1	Ube2k	7.09126e-14	1.85739e-13	12.7311	0.344355	0.127448
30wk	OPC1	Eml5	4.11899e-13	1.02798e-12	11.988	0.334353	0.127528
30wk	OPC1	Abcb4	1.09992e-19	5.00771e-19	18.3004	1.26265	0.127615
30wk	OPC1	Dgcr2	7.12995e-21	3.99775e-20	19.3982	1.22886	0.127724
30wk	OPC1	Set	3.11686e-22	2.44861e-21	20.6111	2.0491	0.12782
30wk	OPC1	Rock1	2.27897e-17	7.86556e-17	16.1043	0.325366	0.127856
30wk	OPC1	Mre11a	6.85534e-23	7.43708e-22	21.1286	4.46127	0.127961
30wk	OPC1	Gucy1b1	5.77552e-22	4.21818e-21	20.3749	1.11846	0.12801
30wk	OPC1	Rnf13	1.35282e-19	6.08203e-19	18.216	0.453783	0.128053
30wk	OPC1	Ythdf3	1.77985e-13	4.53955e-13	12.343	0.632001	0.128136
30wk	OPC1	Prkar2a	8.95115e-22	6.15436e-21	20.2108	1.45463	0.128151
30wk	OPC1	Fstl5	8.13452e-14	2.12328e-13	12.673	0.457712	0.128213
30wk	OPC1	Ccdc57	5.96152e-23	7.00865e-22	21.1544	5.64696	0.128227
30wk	OPC1	Stk38	7.85526e-19	3.18786e-18	17.4965	0.65497	0.1284
30wk	OPC1	Spats2l	1.43157e-16	4.60465e-16	15.3368	0.607306	0.128422
30wk	OPC1	1700084C06Rik	3.76589e-17	1.27316e-16	15.8951	1.01638	0.128514
30wk	OPC1	Hnrnpa2b1	1.00522e-17	3.60741e-17	16.4428	0.149263	0.128525
30wk	OPC1	Syn3	1.26794e-13	3.26556e-13	12.486	0.381431	0.128548
30wk	OPC1	Nfasc	1.16832e-08	2.30699e-08	7.63695	0.197774	0.128561
30wk	OPC1	1110004F10Rik	3.43726e-21	2.04475e-20	19.6894	0.804826	0.128609
30wk	OPC1	Sgk1	2.02857e-17	7.04e-17	16.1524	0.298838	0.12866
30wk	OPC1	Mindy3	9.94774e-16	2.97447e-15	14.5266	1.15357	0.128759
30wk	OPC1	Dnmt1	1.06598e-21	7.17658e-21	20.1441	3.76269	0.128923
30wk	OPC1	Nbeal1	9.16043e-11	2.01146e-10	9.69649	0.452065	0.129029
30wk	OPC1	Trim2	4.70535e-13	1.1707e-12	11.9316	0.613042	0.129139
30wk	OPC1	Csde1	7.76603e-21	4.3043e-20	19.3661	0.53426	0.129221
30wk	OPC1	Atn1	4.39856e-20	2.13205e-19	18.6712	1.61283	0.129669
30wk	OPC1	Hacd1	6.67987e-20	3.14688e-19	18.5021	1.59183	0.129778
30wk	OPC1	Sgip1	5.16394e-10	1.09278e-09	8.96147	0.163453	0.129983
30wk	OPC1	Crebrf	7.6871e-16	2.3178e-15	14.6349	0.604649	0.130217
30wk	OPC1	Col11a2	5.99023e-07	1.08717e-06	5.9637	0.517203	0.130471
30wk	OPC1	Cdc42bpa	1.03201e-15	3.08296e-15	14.511	0.212384	0.130584
30wk	OPC1	Zfp462	1.51849e-10	3.29311e-10	9.48239	0.149717	0.130852
30wk	OPC1	Yeats2	1.9513e-17	6.78744e-17	16.1683	0.537132	0.13099
30wk	OPC1	Zmym4	5.45263e-19	2.24992e-18	17.6478	0.250828	0.131138
30wk	OPC1	Ssbp3	6.85534e-23	7.43708e-22	21.1286	0.838565	0.131146
30wk	OPC1	Otud7a	1.76596e-14	4.81609e-14	13.3173	0.222902	0.131271
30wk	OPC1	Cbfb	1.40213e-22	1.2464e-21	20.9043	0.767075	0.131279
30wk	OPC1	Dag1	1.28253e-22	1.16291e-21	20.9345	1.10985	0.131305
30wk	OPC1	Dzip3	2.09222e-22	1.74091e-21	20.7592	0.560015	0.131419
30wk	OPC1	Kcnma1	4.74298e-08	9.08125e-08	7.04185	0.15579	0.131422
30wk	OPC1	Gab1	1.33401e-15	3.94969e-15	14.4034	0.275151	0.131437
30wk	OPC1	Evi5	6.41449e-19	2.63051e-18	17.58	0.546078	0.131513
30wk	OPC1	Chd2	3.27922e-20	1.61824e-19	18.791	0.413468	0.13176
30wk	OPC1	B3gat1	1.08713e-17	3.88658e-17	16.4104	0.527753	0.131857
30wk	OPC1	Gm43713	2.65711e-20	1.33185e-19	18.8755	0.514937	0.132074
30wk	OPC1	Rasgef1b	1.99283e-15	5.82865e-15	14.2344	0.322928	0.132351
30wk	OPC1	Plppr1	6.19982e-11	1.3713e-10	9.86287	0.53952	0.132474
30wk	OPC1	Hapstr1	2.9565e-19	1.26825e-18	17.8968	0.905972	0.132569
30wk	OPC1	Myo10	1.59582e-19	7.08448e-19	18.1497	0.856345	0.13262
30wk	OPC1	Lypla1	7.85026e-22	5.51809e-21	20.2582	2.15109	0.132965
30wk	OPC1	Ahi1	1.14645e-19	5.2028e-19	18.2838	0.308908	0.133302
30wk	OPC1	Slc10a7	4.43607e-22	3.33124e-21	20.4774	0.539784	0.133311
30wk	OPC1	Pard3b	3.48223e-19	1.47864e-18	17.8301	0.780851	0.133577
30wk	OPC1	Ube3a	9.66808e-10	2.00969e-09	8.69687	0.216524	0.133611
30wk	OPC1	Agap1	6.30155e-12	1.46813e-11	10.8332	0.220454	0.133684
30wk	OPC1	Rab27b	7.26029e-20	3.3991e-19	18.4686	1.19331	0.133764
30wk	OPC1	Naa16	4.39475e-18	1.63627e-17	16.7861	0.667836	0.133833
30wk	OPC1	Prmt2	1.0728e-22	1.01121e-21	20.9952	1.27134	0.134154
30wk	OPC1	Capn7	1.72056e-21	1.09702e-20	19.9598	0.911597	0.134398
30wk	OPC1	Ptges3	2.66427e-15	7.71774e-15	14.1125	1.29374	0.134433
30wk	OPC1	Per3	1.17562e-17	4.18707e-17	16.3781	0.293052	0.134515
30wk	OPC1	Plxna2	7.89052e-20	3.67364e-19	18.4349	0.762502	0.134587
30wk	OPC1	Ylpm1	6.09593e-15	1.71493e-14	13.7658	0.453253	0.134644
30wk	OPC1	Zfp369	2.25005e-16	7.11996e-16	15.1475	1.15512	0.13496
30wk	OPC1	Ninj2	1.44606e-21	9.40809e-21	20.0265	0.460134	0.135026
30wk	OPC1	Diaph1	3.19916e-18	1.20942e-17	16.9174	1.16982	0.13515
30wk	OPC1	Arhgef1	1.46601e-22	1.28951e-21	20.8896	0.841373	0.135343
30wk	OPC1	Abca6	1.02591e-22	9.73901e-22	21.0115	1.27407	0.135428
30wk	OPC1	Zfp746	2.77035e-21	1.68204e-20	19.7742	1.83999	0.13578
30wk	OPC1	Ank	2.17758e-09	4.45372e-09	8.35128	0.526729	0.135905
30wk	OPC1	Bmpr2	1.28253e-22	1.16291e-21	20.9345	0.488171	0.136003
30wk	OPC1	Daam1	1.19817e-07	2.24939e-07	6.64793	0.471156	0.136114
30wk	OPC1	Rhoa	6.03474e-22	4.39333e-21	20.3572	1.01994	0.136196
30wk	OPC1	Glcci1	8.25461e-13	2.02726e-12	11.6931	0.443596	0.136334
30wk	OPC1	Psmb1	3.25768e-22	2.54598e-21	20.5941	1.2256	0.136541
30wk	OPC1	Ofd1	6.85534e-23	7.43708e-22	21.1286	1.41065	0.136651
30wk	OPC1	Zc3h15	1.11065e-15	3.31177e-15	14.4799	1.08949	0.136691
30wk	OPC1	Apex2	9.81046e-23	9.4358e-22	21.0252	0.857395	0.136818
30wk	OPC1	Trpm3	4.8538e-14	1.28622e-13	12.8907	0.31105	0.136842
30wk	OPC1	Ngly1	8.57793e-23	8.58589e-22	21.0662	1.13072	0.136975
30wk	OPC1	Nrg2	1.66099e-15	4.8827e-15	14.3113	0.405131	0.137268
30wk	OPC1	Csmd1	0.000332484	0.00051973	3.28422	0.0373157	0.137458
30wk	OPC1	Mxi1	1.32719e-18	5.24873e-18	17.2799	0.657225	0.13796
30wk	OPC1	Gpr137c	3.55297e-14	9.51762e-14	13.0215	0.49192	0.138042
30wk	OPC1	Map2k5	8.27552e-16	2.48925e-15	14.6039	0.584795	0.138046
30wk	OPC1	Add1	9.24228e-16	2.77121e-15	14.5573	0.500971	0.138177
30wk	OPC1	Adam12	4.07079e-08	7.81936e-08	7.10683	0.204136	0.138284
30wk	OPC1	Ldlr	2.43345e-21	1.49879e-20	19.8243	2.05435	0.138841
30wk	OPC1	Dscam	0.00115305	0.00174495	2.75822	0.0509591	0.138893
30wk	OPC1	Oaz2	1.12181e-22	1.04867e-21	20.9794	1.22513	0.138987
30wk	OPC1	Carmil1	2.76572e-17	9.48624e-17	16.0229	0.51146	0.139333
30wk	OPC1	Mfsd6	1.68874e-18	6.60245e-18	17.1803	1.23571	0.139804
30wk	OPC1	Npas3	6.73073e-07	1.21475e-06	5.91551	0.0815356	0.139956
30wk	OPC1	Dmd	4.86768e-11	1.08527e-10	9.96446	0.0892869	0.14018
30wk	OPC1	Csgalnact1	3.85334e-13	9.63379e-13	12.0162	0.415934	0.14061
30wk	OPC1	Ccar1	6.39625e-14	1.67846e-13	12.7751	0.498187	0.140646
30wk	OPC1	Atp2b1	3.60454e-13	9.03071e-13	12.0443	0.400142	0.140721
30wk	OPC1	Ckap5	2.76251e-15	7.99513e-15	14.0972	0.477507	0.140828
30wk	OPC1	Ndufs1	6.15823e-16	1.87379e-15	14.7273	0.7343	0.140931
30wk	OPC1	Gnai3	3.43726e-21	2.04475e-20	19.6894	1.59257	0.141059
30wk	OPC1	Cdin1	1.83125e-22	1.55344e-21	20.8087	0.728194	0.1411
30wk	OPC1	Dmxl1	3.71901e-22	2.85819e-21	20.5439	0.368702	0.141314
30wk	OPC1	Man1a2	6.69458e-17	2.21791e-16	15.6541	0.664172	0.141373
30wk	OPC1	Slc6a1	3.93498e-11	8.8105e-11	10.055	0.371806	0.141647
30wk	OPC1	Sgcd	4.16134e-05	6.87866e-05	4.1625	0.0859658	0.14165
30wk	OPC1	Elavl4	2.02857e-17	7.04e-17	16.1524	0.425441	0.142124
30wk	OPC1	Rnf157	6.02941e-18	2.21358e-17	16.6549	0.642986	0.142193
30wk	OPC1	Fcho2	1.35282e-19	6.08203e-19	18.216	0.383023	0.142301
30wk	OPC1	Tmem245	8.71133e-14	2.26809e-13	12.6443	0.868974	0.142334
30wk	OPC1	Sulf2	3.34272e-19	1.4231e-18	17.8468	0.321658	0.142715
30wk	OPC1	Dhx40	8.95115e-22	6.15436e-21	20.2108	3.03449	0.142862
30wk	OPC1	Adamts10	1.74192e-20	9.02492e-20	19.0446	1.98907	0.143114
30wk	OPC1	Sez6l	1.85291e-15	5.43206e-15	14.265	0.738991	0.143264
30wk	OPC1	Psme4	9.66578e-18	3.4748e-17	16.4591	0.355413	0.143511
30wk	OPC1	Prkg2	5.02662e-19	2.08363e-18	17.6812	0.600047	0.143833
30wk	OPC1	Taf1	1.72056e-21	1.09702e-20	19.9598	1.09967	0.143919
30wk	OPC1	Wwox	2.36052e-10	5.08125e-10	9.29403	0.213231	0.143927
30wk	OPC1	Zcchc7	3.01745e-07	5.54936e-07	6.25576	0.201309	0.143971
30wk	OPC1	Rbm33	1.38372e-15	4.08725e-15	14.3886	0.602332	0.144215
30wk	OPC1	Tubgcp5	1.0922e-20	5.86817e-20	19.2315	1.08914	0.144344
30wk	OPC1	Lrig1	1.64745e-21	1.05636e-20	19.9762	1.87223	0.144499
30wk	OPC1	Myef2	3.43726e-21	2.04475e-20	19.6894	0.541737	0.144539
30wk	OPC1	Spen	3.40479e-22	2.64816e-21	20.5771	0.575372	0.144555
30wk	OPC1	Ak5	1.81722e-20	9.39137e-20	19.0273	0.851202	0.144567
30wk	OPC1	Rtl4	5.33069e-11	1.18535e-10	9.92615	0.281914	0.145285
30wk	OPC1	Impact	1.54394e-16	4.95201e-16	15.3052	0.937437	0.145362
30wk	OPC1	Scaf11	4.82612e-19	2.00492e-18	17.6979	1.1229	0.145915
30wk	OPC1	Gabarapl2	3.76589e-17	1.27316e-16	15.8951	1.8456	0.146065
30wk	OPC1	Fgf14	2.59241e-05	4.32852e-05	4.36366	0.0387211	0.146405
30wk	OPC1	Wls	1.40213e-22	1.2464e-21	20.9043	0.807	0.146443
30wk	OPC1	Cep95	1.18916e-20	6.33649e-20	19.1982	1.76559	0.146453
30wk	OPC1	Zbtb4	1.06598e-21	7.17658e-21	20.1441	1.56458	0.147168
30wk	OPC1	Arhgap6	9.61234e-21	5.2303e-20	19.2815	1.68381	0.147911
30wk	OPC1	Pacs1	8.22562e-20	3.81788e-19	18.4182	0.493798	0.147954
30wk	OPC1	Epn1	7.89052e-20	3.67364e-19	18.4349	1.28353	0.148262
30wk	OPC1	Gmds	5.76832e-14	1.51879e-13	12.8185	0.2815	0.14843
30wk	OPC1	Scaf8	6.58823e-22	4.73237e-21	20.3249	0.469059	0.148627
30wk	OPC1	Tmem117	3.88672e-22	2.97094e-21	20.5271	0.377361	0.148715
30wk	OPC1	Dcun1d1	3.27922e-20	1.61824e-19	18.791	0.945279	0.148823
30wk	OPC1	Ptpa	3.55847e-22	2.74786e-21	20.561	1.04672	0.148943
30wk	OPC1	Hip1	5.0245e-14	1.33037e-13	12.876	0.206159	0.149071
30wk	OPC1	Tbl1xr1	2.94903e-13	7.43779e-13	12.1286	0.393205	0.14918
30wk	OPC1	Ahcyl2	5.11635e-16	1.57177e-15	14.8036	0.515741	0.149999
30wk	OPC1	Me3	2.42056e-18	9.28095e-18	17.0324	0.405908	0.150675
30wk	OPC1	Fam13c	4.7438e-15	1.35287e-14	13.8687	0.563372	0.150748
30wk	OPC1	Fndc3a	1.87655e-21	1.18679e-20	19.9256	0.578709	0.151157
30wk	OPC1	Kcnq3	2.05723e-12	4.92677e-12	11.3074	0.192673	0.151233
30wk	OPC1	Fbxo8	4.78269e-20	2.3059e-19	18.6372	1.61156	0.151557
30wk	OPC1	Aopep	1.05526e-19	4.81698e-19	18.3172	0.350014	0.151708
30wk	OPC1	Kcnb2	2.11805e-09	4.33352e-09	8.36316	0.507019	0.151709
30wk	OPC1	Rab2b	1.46601e-22	1.28951e-21	20.8896	2.21443	0.151969
30wk	OPC1	Gm56980	7.13995e-16	2.16031e-15	14.6655	0.886541	0.152116
30wk	OPC1	Evl	9.35103e-22	6.39847e-21	20.1939	1.23124	0.152211
30wk	OPC1	Zfp536	2.62993e-08	5.09666e-08	7.29271	0.216821	0.152529
30wk	OPC1	Bcat1	8.20218e-23	8.29784e-22	21.081	0.623116	0.15255
30wk	OPC1	Kcnd2	1.71823e-06	3.0402e-06	5.5171	0.0390089	0.152643
30wk	OPC1	Ythdc2	3.14424e-20	1.55808e-19	18.8074	1.42603	0.15267
30wk	OPC1	Lrch1	7.16997e-23	7.61422e-22	21.1184	0.573552	0.152928
30wk	OPC1	Phf20l1	3.48662e-17	1.18228e-16	15.9273	0.446275	0.152971
30wk	OPC1	Arhgap31	1.61091e-10	3.4912e-10	9.45703	0.114235	0.152985
30wk	OPC1	Cxxc4	5.52731e-22	4.0539e-21	20.3921	2.17048	0.153299
30wk	OPC1	Ewsr1	6.65817e-06	1.1435e-05	4.94176	0.179092	0.153466
30wk	OPC1	Cask	1.90441e-18	7.39202e-18	17.1312	0.142026	0.153861
30wk	OPC1	Osbpl9	2.42549e-16	7.6484e-16	15.1164	0.886119	0.154068
30wk	OPC1	Zcchc24	5.2827e-15	1.49134e-14	13.8264	0.29811	0.154192
30wk	OPC1	Fmn2	1.30952e-10	2.84566e-10	9.54582	0.198626	0.154895
30wk	OPC1	Gm26871	1.76596e-14	4.81609e-14	13.3173	0.539891	0.155445
30wk	OPC1	Sybu	6.44358e-17	2.13851e-16	15.6699	0.479902	0.155493
30wk	OPC1	Klhl5	1.08518e-18	4.33251e-18	17.3633	0.403456	0.155699
30wk	OPC1	Ctdspl2	9.58862e-16	2.87126e-15	14.5419	0.808336	0.156013
30wk	OPC1	Pde8b	2.78435e-14	7.51019e-14	13.1243	0.319024	0.156133
30wk	OPC1	Atp6v1h	1.14645e-19	5.2028e-19	18.2838	0.720292	0.156172
30wk	OPC1	Snrpn	2.10886e-17	7.30632e-17	16.1363	1.73933	0.156205
30wk	OPC1	Adamts6	6.31778e-15	1.77514e-14	13.7508	0.481312	0.156291
30wk	OPC1	Slc44a5	1.60047e-20	8.34746e-20	19.0784	0.831044	0.156539
30wk	OPC1	Marchf2	2.38996e-22	1.95488e-21	20.7089	1.10287	0.157016
30wk	OPC1	4930445B16Rik	1.46971e-11	3.36593e-11	10.4729	0.228716	0.157121
30wk	OPC1	Slc25a3	5.52731e-22	4.0539e-21	20.3921	0.666142	0.157452
30wk	OPC1	Rb1	1.97758e-20	1.01277e-19	18.9945	0.587805	0.157624
30wk	OPC1	Itgav	2.71422e-16	8.53273e-16	15.0689	0.422266	0.158086
30wk	OPC1	Unc79	3.60424e-18	1.35374e-17	16.8685	0.300786	0.158179
30wk	OPC1	Ttc28	1.28606e-15	3.8142e-15	14.4186	0.345252	0.15823
30wk	OPC1	Abhd12	3.87885e-20	1.8927e-19	18.7229	0.655698	0.158256
30wk	OPC1	Kcnc2	9.81046e-23	9.4358e-22	21.0252	4.30305	0.158327
30wk	OPC1	Thoc1	1.99283e-15	5.82865e-15	14.2344	1.05185	0.158737
30wk	OPC1	Ptprs	6.682e-10	1.40549e-09	8.85217	0.316723	0.158791
30wk	OPC1	Dab1	4.10864e-15	1.17633e-14	13.9295	0.35515	0.158896
30wk	OPC1	Sec22a	7.16997e-23	7.61422e-22	21.1184	2.13029	0.159278
30wk	OPC1	Grik4	7.40855e-16	2.23769e-15	14.6502	0.235672	0.159333
30wk	OPC1	Pde7b	2.93239e-12	6.95863e-12	11.1575	0.197502	0.159568
30wk	OPC1	Arhgap17	1.02591e-22	9.73901e-22	21.0115	1.24487	0.159742
30wk	OPC1	Fto	8.70745e-15	2.42402e-14	13.6155	0.330764	0.160102
30wk	OPC1	Rapgef4	1.94277e-11	4.41806e-11	10.3548	0.513869	0.160165
30wk	OPC1	Pip5k1a	2.00138e-22	1.67455e-21	20.7761	1.08571	0.160389
30wk	OPC1	Wdr37	4.82612e-19	2.00492e-18	17.6979	1.09982	0.160831
30wk	OPC1	Shank1	4.24491e-22	3.2015e-21	20.4946	2.59862	0.160881
30wk	OPC1	Usp4	6.85534e-23	7.43708e-22	21.1286	1.44015	0.161053
30wk	OPC1	Lrmda	1.12981e-18	4.50593e-18	17.3462	0.31627	0.161153
30wk	OPC1	Prr16	1.00366e-14	2.78241e-14	13.5556	0.34922	0.161704
30wk	OPC1	Qser1	2.54098e-21	1.5599e-20	19.8069	1.25079	0.161918
30wk	OPC1	Mib1	6.58823e-22	4.73237e-21	20.3249	0.654522	0.162386
30wk	OPC1	Plpp3	4.39225e-17	1.47523e-16	15.8311	0.458182	0.162397
30wk	OPC1	Dpp10	2.8832e-14	7.76201e-14	13.11	0.176106	0.1625
30wk	OPC1	Gria4	8.25602e-08	1.56331e-07	6.80596	0.0741652	0.16281
30wk	OPC1	Gm20754	3.30975e-15	9.53749e-15	14.0206	0.269812	0.163267
30wk	OPC1	Nfat5	2.49823e-22	2.03243e-21	20.692	0.303329	0.163284
30wk	OPC1	Sik2	3.5666e-20	1.7509e-19	18.7567	0.38088	0.16338
30wk	OPC1	Slain1	1.37447e-17	4.86087e-17	16.3133	1.7342	0.163407
30wk	OPC1	Traf3	2.34146e-20	1.18333e-19	18.9269	0.956557	0.163661
30wk	OPC1	Galnt1	7.22585e-17	2.38728e-16	15.6221	0.505786	0.164085
30wk	OPC1	Pdlim5	9.71252e-20	4.46228e-19	18.3504	0.763595	0.164797
30wk	OPC1	Pde4b	0.000160951	0.000255941	3.59186	0.0910265	0.165092
30wk	OPC1	Rsrc1	4.22404e-18	1.57556e-17	16.8026	0.475675	0.166053
30wk	OPC1	Zdhhc2	4.10013e-19	1.7226e-18	17.7638	0.627616	0.166101
30wk	OPC1	Scg5	7.79866e-17	2.5694e-16	15.5902	0.731028	0.166111
30wk	OPC1	Setd2	2.5598e-17	8.79861e-17	16.0556	0.74309	0.166161
30wk	OPC1	Chpt1	1.7578e-18	6.85589e-18	17.1639	0.451834	0.166381
30wk	OPC1	Dbx2	5.91428e-19	2.43331e-18	17.6138	0.981166	0.166464
30wk	OPC1	Tom1l2	7.56893e-20	3.53628e-19	18.4515	0.38994	0.166544
30wk	OPC1	B3glct	2.18714e-22	1.81123e-21	20.742	2.04403	0.166756
30wk	OPC1	Ppp3ca	1.15216e-15	3.43011e-15	14.4647	0.231774	0.166862
30wk	OPC1	Setd7	8.10163e-17	2.66341e-16	15.5746	0.978743	0.166951
30wk	OPC1	Nipal2	9.61234e-21	5.2303e-20	19.2815	2.2592	0.167139
30wk	OPC1	Mta3	2.04332e-19	8.94313e-19	18.0485	0.738558	0.167984
30wk	OPC1	Tecr	1.98217e-18	7.67807e-18	17.1147	1.00808	0.167991
30wk	OPC1	Cog5	3.02017e-21	1.81909e-20	19.7401	0.402508	0.16821
30wk	OPC1	Marf1	1.90441e-18	7.39202e-18	17.1312	0.999881	0.168312
30wk	OPC1	Neto1	2.46259e-17	8.47735e-17	16.0717	0.328335	0.16836
30wk	OPC1	Gprasp1	1.02591e-22	9.73901e-22	21.0115	0.634848	0.168758
30wk	OPC1	Pak2	2.2317e-21	1.38395e-20	19.8589	0.867143	0.168908
30wk	OPC1	Fam168a	4.63352e-19	1.93164e-18	17.7141	0.408646	0.169205
30wk	OPC1	Asap1	4.37519e-14	1.16362e-13	12.9342	0.26097	0.169294
30wk	OPC1	App	0.00280256	0.00412486	2.38459	0.122732	0.169663
30wk	OPC1	Ank2	1.23048e-16	3.97875e-16	15.4003	0.152367	0.169878
30wk	OPC1	Ddx10	3.71901e-22	2.85819e-21	20.5439	1.15269	0.169888
30wk	OPC1	Shisa9	2.02857e-17	7.04e-17	16.1524	0.558807	0.170117
30wk	OPC1	Mbd5	6.39041e-16	1.94234e-15	14.7117	0.217911	0.170162
30wk	OPC1	Pard3	5.01747e-11	1.11745e-10	9.95177	0.324698	0.170574
30wk	OPC1	Mbp	3.67348e-09	7.43464e-09	8.12874	0.285713	0.170904
30wk	OPC1	Sema3d	3.68796e-15	1.06017e-14	13.9746	0.165294	0.171189
30wk	OPC1	Vgll4	1.89572e-20	9.7393e-20	19.0115	1.26931	0.171948
30wk	OPC1	Ghr	3.1056e-17	1.05926e-16	15.975	0.511178	0.172169
30wk	OPC1	Frmd4a	8.04843e-09	1.60197e-08	7.79534	0.0893766	0.172206
30wk	OPC1	Cstpp1	1.66302e-19	7.36837e-19	18.1326	0.52097	0.172242
30wk	OPC1	Wdr33	1.33401e-15	3.94969e-15	14.4034	0.385528	0.172609
30wk	OPC1	Pgp	2.13713e-21	1.33583e-20	19.8742	2.53738	0.172925
30wk	OPC1	Senp6	4.84429e-22	3.59841e-21	20.4439	0.424617	0.174405
30wk	OPC1	Tln2	3.48223e-19	1.47864e-18	17.8301	0.483712	0.17458
30wk	OPC1	Ccl25	1.17303e-22	1.08713e-21	20.9637	1.13232	0.175356
30wk	OPC1	Fam219a	4.78269e-20	2.3059e-19	18.6372	0.559874	0.175678
30wk	OPC1	Csrnp3	7.0321e-15	1.96949e-14	13.7056	0.440609	0.17584
30wk	OPC1	Leng8	2.76251e-15	7.99513e-15	14.0972	0.518611	0.176021
30wk	OPC1	Arhgef28	2.89259e-21	1.74923e-20	19.7572	0.41536	0.177031
30wk	OPC1	Il1rap	1.98217e-18	7.67807e-18	17.1147	0.487443	0.177969
30wk	OPC1	Nktr	3.48223e-19	1.47864e-18	17.8301	0.436094	0.179268
30wk	OPC1	Pcdh15	1.14529e-11	2.63576e-11	10.5791	0.0804577	0.179308
30wk	OPC1	Rab8b	8.97071e-23	8.85379e-22	21.0529	1.00031	0.180037
30wk	OPC1	Dnah5	5.30978e-16	1.62766e-15	14.7884	0.474395	0.180509
30wk	OPC1	Rab11fip3	1.26905e-21	8.38174e-21	20.0767	0.656486	0.18059
30wk	OPC1	Papola	6.34069e-13	1.56861e-12	11.8045	0.834919	0.181726
30wk	OPC1	Dctn1	1.60254e-22	1.38962e-21	20.8571	1.27265	0.182088
30wk	OPC1	Atxn2l	1.87655e-21	1.18679e-20	19.9256	0.641005	0.18221
30wk	OPC1	Nrcam	2.8178e-16	8.84729e-16	15.0532	0.153798	0.182214
30wk	OPC1	Rora	2.03729e-13	5.18041e-13	12.2856	0.0941731	0.182562
30wk	OPC1	Ntm	6.49389e-10	1.36719e-09	8.86417	0.0870939	0.183208
30wk	OPC1	Fus	3.78895e-12	8.93135e-12	11.0491	0.377787	0.183277
30wk	OPC1	Tnrc6a	1.72056e-21	1.09702e-20	19.9598	0.496708	0.183805
30wk	OPC1	Faf1	4.39475e-18	1.63627e-17	16.7861	0.443712	0.184341
30wk	OPC1	Cdh13	3.1056e-17	1.05926e-16	15.975	0.212454	0.184513
30wk	OPC1	Farp1	1.55855e-18	6.11988e-18	17.2133	0.349115	0.184596
30wk	OPC1	Cntn4	3.7604e-10	8.02066e-10	9.09579	0.149367	0.184607
30wk	OPC1	Hnrnph3	7.84273e-23	8.07124e-22	21.0931	0.73442	0.184753
30wk	OPC1	Macf1	5.47539e-15	1.54458e-14	13.8112	0.195994	0.184879
30wk	OPC1	Rab2a	5.79612e-18	2.13001e-17	16.6716	0.693398	0.185326
30wk	OPC1	Cp	4.57228e-18	1.69874e-17	16.7699	0.732386	0.18588
30wk	OPC1	Snx25	1.66499e-16	5.31993e-16	15.2741	0.353429	0.186631
30wk	OPC1	Msrb3	4.74291e-17	1.58923e-16	15.7988	0.67519	0.186952
30wk	OPC1	Far1	2.32584e-18	8.93893e-18	17.0487	0.843467	0.18714
30wk	OPC1	Grid2	4.88946e-12	1.14599e-11	10.9408	0.0844017	0.187265
30wk	OPC1	Ptn	8.4162e-17	2.76321e-16	15.5586	0.34511	0.187927
30wk	OPC1	Cdh2	3.85334e-13	9.63379e-13	12.0162	0.369426	0.188264
30wk	OPC1	Ptpro	1.2398e-15	3.68377e-15	14.4337	0.399184	0.189423
30wk	OPC1	Gtf2i	4.39225e-17	1.47523e-16	15.8311	0.443796	0.189476
30wk	OPC1	Map7	7.82577e-15	2.18529e-14	13.6605	0.422461	0.190374
30wk	OPC1	Kcnip1	9.58862e-16	2.87126e-15	14.5419	0.397232	0.190815
30wk	OPC1	Phf21a	1.88186e-19	8.27966e-19	18.082	0.265107	0.190929
30wk	OPC1	Pde7a	3.08007e-19	1.31826e-18	17.88	1.09675	0.191319
30wk	OPC1	Epb41l3	6.69458e-17	2.21791e-16	15.6541	0.883116	0.1915
30wk	OPC1	Pcdh11x	9.34882e-15	2.59682e-14	13.5856	0.252235	0.191684
30wk	OPC1	St3gal3	5.06156e-21	2.91081e-20	19.536	1.06692	0.191735
30wk	OPC1	Nxph1	0.000169912	0.000269831	3.56891	0.0938834	0.192205
30wk	OPC1	Gm48383	6.85534e-23	7.43708e-22	21.1286	1.52592	0.192263
30wk	OPC1	Adra1a	5.67882e-19	2.33942e-18	17.6309	0.856907	0.19355
30wk	OPC1	Kif13a	3.3338e-12	7.88968e-12	11.1029	0.504517	0.194309
30wk	OPC1	Vcan	1.07742e-14	2.98358e-14	13.5253	0.103151	0.196032
30wk	OPC1	Myo16	3.62748e-19	1.53571e-18	17.8137	0.656258	0.196621
30wk	OPC1	Gpr158	7.97597e-16	2.40202e-15	14.6194	0.399016	0.196768
30wk	OPC1	Stau2	3.20874e-19	1.36919e-18	17.8635	0.571309	0.197717
30wk	OPC1	Kcnt2	2.8391e-18	1.07961e-17	16.9667	0.545056	0.198024
30wk	OPC1	Spg7	4.27081e-19	1.78801e-18	17.7476	1.15119	0.198899
30wk	OPC1	Chic2	1.79688e-21	1.14055e-20	19.9429	0.980573	0.199729
30wk	OPC1	Kcnh5	9.7278e-13	2.3826e-12	11.6229	0.48223	0.200026
30wk	OPC1	Robo1	8.68302e-07	1.55988e-06	5.80691	0.126921	0.200246
30wk	OPC1	Grm5	2.02851e-08	3.9521e-08	7.40317	0.133312	0.200437
30wk	OPC1	Kcnd3	1.66499e-16	5.31993e-16	15.2741	0.40275	0.201374
30wk	OPC1	Trps1	3.35475e-17	1.13893e-16	15.9435	0.309838	0.20152
30wk	OPC1	Gabrb3	4.22664e-17	1.42171e-16	15.8472	0.454743	0.201765
30wk	OPC1	Stxbp6	1.72898e-16	5.51582e-16	15.2584	0.70686	0.202484
30wk	OPC1	Pdzd2	1.79539e-16	5.72527e-16	15.2422	0.386195	0.203805
30wk	OPC1	Immp2l	1.17626e-18	4.6796e-18	17.3298	0.415051	0.204427
30wk	OPC1	Lima1	1.66972e-20	8.67862e-20	19.0615	0.734021	0.204959
30wk	OPC1	Map7d2	6.85534e-23	7.43708e-22	21.1286	0.792058	0.205222
30wk	OPC1	Adam22	9.08191e-17	2.97273e-16	15.5268	0.424902	0.206887
30wk	OPC1	Nipsnap2	1.53277e-22	1.33887e-21	20.8733	1.35665	0.206983
30wk	OPC1	Cab39	6.85534e-23	7.43708e-22	21.1286	1.48525	0.207035
30wk	OPC1	Sh3rf3	9.23426e-19	3.71751e-18	17.4297	0.652322	0.207113
30wk	OPC1	Sulf1	6.27195e-18	2.29742e-17	16.6388	0.558077	0.207587
30wk	OPC1	Gm47167	8.57793e-23	8.58589e-22	21.0662	0.826324	0.207692
30wk	OPC1	Rapgef6	5.91428e-19	2.43331e-18	17.6138	0.812004	0.207715
30wk	OPC1	Pdgfra	2.56948e-15	7.45555e-15	14.1275	0.212602	0.208606
30wk	OPC1	Rngtt	2.77035e-21	1.68204e-20	19.7742	0.690361	0.209147
30wk	OPC1	Khdrbs2	4.57228e-18	1.69874e-17	16.7699	0.362217	0.209775
30wk	OPC1	Dock9	9.61481e-19	3.8659e-18	17.4127	0.237726	0.210273
30wk	OPC1	Luc7l2	3.20874e-19	1.36919e-18	17.8635	0.257606	0.210692
30wk	OPC1	Ppp2r2b	3.94367e-16	1.22296e-15	14.9126	0.205835	0.211384
30wk	OPC1	Mdga2	6.39625e-14	1.67846e-13	12.7751	0.116575	0.212015
30wk	OPC1	Kirrel3	3.55739e-15	1.02355e-14	13.9899	0.274944	0.212669
30wk	OPC1	Wwc2	1.46601e-22	1.28951e-21	20.8896	1.31688	0.212731
30wk	OPC1	Pde4d	6.7863e-18	2.47302e-17	16.6068	0.125776	0.212955
30wk	OPC1	Ptp4a2	1.02591e-22	9.73901e-22	21.0115	1.33794	0.213158
30wk	OPC1	Cpe	1.29802e-19	5.84612e-19	18.2331	1.07836	0.213771
30wk	OPC1	Kalrn	5.45263e-19	2.24992e-18	17.6478	1.03876	0.217506
30wk	OPC1	Fam117b	4.84429e-22	3.59841e-21	20.4439	1.27804	0.219129
30wk	OPC1	Sobp	5.45263e-19	2.24992e-18	17.6478	0.393759	0.221076
30wk	OPC1	Parp8	1.35077e-20	7.11559e-20	19.1478	0.466383	0.222327
30wk	OPC1	Sptbn1	1.51032e-21	9.76169e-21	20.0105	0.451009	0.222332
30wk	OPC1	D030068K23Rik	1.59582e-19	7.08448e-19	18.1497	1.15918	0.224461
30wk	OPC1	Ocrl	7.49889e-23	7.84137e-22	21.1056	1.33702	0.225248
30wk	OPC1	Arhgef26	2.10886e-17	7.30632e-17	16.1363	1.1645	0.227159
30wk	OPC1	Sntg1	1.77985e-13	4.53955e-13	12.343	0.152586	0.228904
30wk	OPC1	Epc1	4.24491e-22	3.2015e-21	20.4946	0.634949	0.229187
30wk	OPC1	Ptprd	1.85291e-15	5.43206e-15	14.265	0.223452	0.229281
30wk	OPC1	Itga9	1.50262e-13	3.85201e-13	12.4143	0.20588	0.229368
30wk	OPC1	Smg6	1.00306e-20	5.42921e-20	19.2653	0.567418	0.23007
30wk	OPC1	Rnf141	6.85534e-23	7.43708e-22	21.1286	2.05485	0.230177
30wk	OPC1	Pcdh17	1.14065e-16	3.6978e-16	15.4321	0.416248	0.231524
30wk	OPC1	Zfp652	1.0423e-18	4.17084e-18	17.3798	1.25583	0.231647
30wk	OPC1	Stard13	9.94774e-16	2.97447e-15	14.5266	0.598627	0.23358
30wk	OPC1	Abtb2	4.04496e-20	1.96866e-19	18.7058	0.378682	0.234911
30wk	OPC1	Tcf4	2.65711e-20	1.33185e-19	18.8755	0.152309	0.236927
30wk	OPC1	Large1	1.00306e-20	5.42921e-20	19.2653	0.333384	0.241012
30wk	OPC1	Plce1	5.19994e-20	2.49749e-19	18.6025	1.13374	0.241838
30wk	OPC1	Il1rapl1	4.52933e-14	1.20291e-13	12.9198	0.0978827	0.24234
30wk	OPC1	Thsd7b	2.31151e-19	1.00393e-18	17.9983	0.787591	0.242443
30wk	OPC1	Atf7ip	1.67544e-22	1.43852e-21	20.8421	0.582521	0.242936
30wk	OPC1	Tsc22d1	1.00306e-20	5.42921e-20	19.2653	0.641535	0.243013
30wk	OPC1	Neo1	3.75021e-18	1.40647e-17	16.8519	0.539911	0.243315
30wk	OPC1	E130307A14Rik	1.47039e-20	7.70984e-20	19.113	0.480268	0.246569
30wk	OPC1	Adarb2	8.10943e-15	2.26115e-14	13.6457	0.120789	0.24885
30wk	OPC1	Ptprk	3.40479e-22	2.64816e-21	20.5771	0.312018	0.249729
30wk	OPC1	Dcc	2.30459e-15	6.71016e-15	14.1733	0.168009	0.250893
30wk	OPC1	Ric8b	6.85534e-23	7.43708e-22	21.1286	1.80362	0.251426
30wk	OPC1	Dtna	1.66972e-20	8.67862e-20	19.0615	0.489403	0.255864
30wk	OPC1	Ildr2	2.34146e-20	1.18333e-19	18.9269	2.14432	0.258995
30wk	OPC1	Xrcc4	7.26029e-20	3.3991e-19	18.4686	0.630301	0.260393
30wk	OPC1	Tenm2	4.84892e-21	2.79705e-20	19.5533	0.427031	0.260478
30wk	OPC1	Ankrd12	6.85534e-23	7.43708e-22	21.1286	0.481371	0.260849
30wk	OPC1	Pcmtd1	5.06214e-22	3.74548e-21	20.4265	0.535281	0.261188
30wk	OPC1	Mmp16	1.70494e-14	4.65641e-14	13.3319	0.186711	0.264232
30wk	OPC1	Fry	4.27081e-19	1.78801e-18	17.7476	0.238474	0.265186
30wk	OPC1	Grm7	6.44358e-17	2.13851e-16	15.6699	0.276173	0.267994
30wk	OPC1	Chst11	1.60148e-15	4.71264e-15	14.3267	0.323843	0.270648
30wk	OPC1	Arhgef9	2.00138e-22	1.67455e-21	20.7761	1.03198	0.272935
30wk	OPC1	Maml2	4.75688e-18	1.76414e-17	16.7535	0.214172	0.275354
30wk	OPC1	Sox2ot	3.07911e-15	8.88643e-15	14.0513	0.148625	0.276061
30wk	OPC1	Plppr5	3.58858e-21	2.12582e-20	19.6725	1.28428	0.278439
30wk	OPC1	Nckap5	6.54543e-21	3.69564e-20	19.4323	0.328001	0.281507
30wk	OPC1	Elavl1	1.22657e-22	1.12478e-21	20.9489	1.02166	0.282076
30wk	OPC1	Wwp1	8.57793e-23	8.58589e-22	21.0662	0.936136	0.283175
30wk	OPC1	Spon1	3.20874e-19	1.36919e-18	17.8635	0.291993	0.28767
30wk	OPC1	Emid1	6.27195e-18	2.29742e-17	16.6388	0.857069	0.287836
30wk	OPC1	Dlc1	2.49823e-22	2.03243e-21	20.692	0.929067	0.28956
30wk	OPC1	Nalf1	2.6144e-16	8.22349e-16	15.0849	0.149429	0.294826
30wk	OPC1	Slc35f1	1.93585e-16	6.15237e-16	15.211	0.179249	0.301785
30wk	OPC1	Afap1l2	2.14722e-18	8.28482e-18	17.0817	0.634022	0.303102
30wk	OPC1	Nlgn1	1.96221e-14	5.3333e-14	13.273	0.101582	0.306824
30wk	OPC1	Thrb	2.61442e-19	1.12856e-18	17.9475	0.59476	0.329767
30wk	OPC1	Xylt1	2.01008e-16	6.38204e-16	15.195	0.178158	0.3374
30wk	OPC1	Erbb4	2.02857e-17	7.04e-17	16.1524	0.166604	0.33775
30wk	OPC1	Gm56750	1.08713e-17	3.88658e-17	16.4104	0.517527	0.342564
30wk	OPC1	Myt1l	1.62236e-18	6.35608e-18	17.1968	0.727921	0.348867
30wk	OPC1	Marchf1	1.23048e-16	3.97875e-16	15.4003	0.324891	0.358547
30wk	OPC1	Lrrc4c	8.27552e-16	2.48925e-15	14.6039	0.108795	0.361378
30wk	OPC1	Dennd1b	4.63574e-22	3.46052e-21	20.4609	1.26958	0.371871
30wk	OPC1	Nrxn1	6.20187e-17	2.0604e-16	15.686	0.123758	0.395787
30wk	OPC1	Aldh1a1	1.32719e-18	5.24873e-18	17.2799	1.10498	0.405675
30wk	OPC1	Macrod2	3.43726e-21	2.04475e-20	19.6894	0.35681	0.411019
30wk	OPC1	Opcml	1.08713e-17	3.88658e-17	16.4104	0.160707	0.451309
30wk	OPC1	Lrp1b	1.42915e-17	5.04246e-17	16.2974	0.164835	0.454543
30wk	OPC1	Kcnq5	8.20146e-22	5.71176e-21	20.2432	0.887646	0.543824
30wk	OPC1	Lhfpl3	1.19519e-15	3.55308e-15	14.4494	0.187932	0.586625
30wk	OPC2	Malat1	7.05718e-08	1.4359e-07	6.84288	-0.100312	-0.768811
30wk	OPC2	Gm28198	7.05718e-08	1.4359e-07	6.84288	-2.96404	-0.573837
30wk	OPC2	Tmcc1	7.05718e-08	1.4359e-07	6.84288	-0.938947	-0.556344
30wk	OPC2	Unc13c	7.05718e-08	1.4359e-07	6.84288	-0.494873	-0.541762
30wk	OPC2	9130019P16Rik	7.05718e-08	1.4359e-07	6.84288	-1.68094	-0.518354
30wk	OPC2	Ctdspl2	7.05718e-08	1.4359e-07	6.84288	-2.74989	-0.469834
30wk	OPC2	Ext1	7.05718e-08	1.4359e-07	6.84288	-0.654185	-0.4689
30wk	OPC2	Ubn2	7.05718e-08	1.4359e-07	6.84288	-0.783304	-0.456621
30wk	OPC2	Gm26854	7.05718e-08	1.4359e-07	6.84288	-2.25211	-0.455994
30wk	OPC2	Tpr	7.05718e-08	1.4359e-07	6.84288	-1.05787	-0.407157
30wk	OPC2	Gjc3	7.05718e-08	1.4359e-07	6.84288	-0.540468	-0.406575
30wk	OPC2	Rbfox2	7.05718e-08	1.4359e-07	6.84288	-0.720399	-0.395483
30wk	OPC2	Lcorl	7.05718e-08	1.4359e-07	6.84288	-1.16972	-0.391147
30wk	OPC2	Asic2	7.05718e-08	1.4359e-07	6.84288	-0.486062	-0.387047
30wk	OPC2	Specc1	7.05718e-08	1.4359e-07	6.84288	-0.55085	-0.384844
30wk	OPC2	Kctd8	7.05718e-08	1.4359e-07	6.84288	-0.435242	-0.374134
30wk	OPC2	Ptpra	7.05718e-08	1.4359e-07	6.84288	-1.12662	-0.373918
30wk	OPC2	Vwc2	7.05718e-08	1.4359e-07	6.84288	-1.63231	-0.372592
30wk	OPC2	Ehbp1	7.05718e-08	1.4359e-07	6.84288	-0.613146	-0.370939
30wk	OPC2	Camk2g	7.05718e-08	1.4359e-07	6.84288	-2.29722	-0.370721
30wk	OPC2	Mcc	7.05718e-08	1.4359e-07	6.84288	-1.58299	-0.368321
30wk	OPC2	Khdc4	7.05718e-08	1.4359e-07	6.84288	-1.57972	-0.364007
30wk	OPC2	Tulp4	7.05718e-08	1.4359e-07	6.84288	-0.616239	-0.357324
30wk	OPC2	Ntrk2	7.05718e-08	1.4359e-07	6.84288	-0.494048	-0.356703
30wk	OPC2	Dtna	7.05718e-08	1.4359e-07	6.84288	-0.519205	-0.356605
30wk	OPC2	Gm27016	7.05718e-08	1.4359e-07	6.84288	-1.45536	-0.355772
30wk	OPC2	Vps50	7.05718e-08	1.4359e-07	6.84288	-3.11665	-0.353854
30wk	OPC2	Fbxl2	7.05718e-08	1.4359e-07	6.84288	-1.05521	-0.349652
30wk	OPC2	Rprd1a	7.05718e-08	1.4359e-07	6.84288	-1.56082	-0.348327
30wk	OPC2	C730002L08Rik	7.05718e-08	1.4359e-07	6.84288	-1.70134	-0.344922
30wk	OPC2	Tbl1x	7.05718e-08	1.4359e-07	6.84288	-1.13105	-0.344872
30wk	OPC2	1700109K24Rik	7.05718e-08	1.4359e-07	6.84288	-1.69737	-0.341226
30wk	OPC2	Cdkl5	7.05718e-08	1.4359e-07	6.84288	-1.4727	-0.340773
30wk	OPC2	Bsn	7.05718e-08	1.4359e-07	6.84288	-1.27998	-0.340475
30wk	OPC2	Sltm	7.05718e-08	1.4359e-07	6.84288	-0.721424	-0.33978
30wk	OPC2	A930015D03Rik	7.05718e-08	1.4359e-07	6.84288	-1.43442	-0.33869
30wk	OPC2	Xkr4	7.05718e-08	1.4359e-07	6.84288	-0.348556	-0.338533
30wk	OPC2	Usp29	7.05718e-08	1.4359e-07	6.84288	-0.993882	-0.336744
30wk	OPC2	Psma3	7.05718e-08	1.4359e-07	6.84288	-1.32939	-0.336645
30wk	OPC2	Rbfox1	5.42793e-07	9.28831e-07	6.03206	-0.119755	-0.335756
30wk	OPC2	Thsd7a	8.20211e-08	1.61478e-07	6.79189	-0.705107	-0.33128
30wk	OPC2	Zfp704	7.05718e-08	1.4359e-07	6.84288	-0.965885	-0.331187
30wk	OPC2	Strada	7.05718e-08	1.4359e-07	6.84288	-3.14861	-0.329654
30wk	OPC2	Cfl2	7.05718e-08	1.4359e-07	6.84288	-1.66564	-0.328782
30wk	OPC2	Pcca	7.05718e-08	1.4359e-07	6.84288	-0.550421	-0.327846
30wk	OPC2	Wdr12	7.05718e-08	1.4359e-07	6.84288	-3.06499	-0.325889
30wk	OPC2	Gm42912	7.05718e-08	1.4359e-07	6.84288	-1.10859	-0.32581
30wk	OPC2	Cyth1	7.05718e-08	1.4359e-07	6.84288	-1.48525	-0.324552
30wk	OPC2	Spock1	7.05718e-08	1.4359e-07	6.84288	-0.820408	-0.323445
30wk	OPC2	Zfp385b	7.05718e-08	1.4359e-07	6.84288	-0.405775	-0.322881
30wk	OPC2	Kcnd2	9.47704e-07	1.57679e-06	5.80223	-0.099113	-0.321843
30wk	OPC2	Adam23	7.05718e-08	1.4359e-07	6.84288	-0.586637	-0.318777
30wk	OPC2	Rc3h2	7.05718e-08	1.4359e-07	6.84288	-1.59057	-0.316834
30wk	OPC2	Ubr3	7.05718e-08	1.4359e-07	6.84288	-0.705965	-0.316584
30wk	OPC2	Cmss1	7.05718e-08	1.4359e-07	6.84288	-1.33334	-0.316545
30wk	OPC2	4930473D10Rik	7.05718e-08	1.4359e-07	6.84288	-1.4011	-0.316267
30wk	OPC2	Dyrk1a	7.05718e-08	1.4359e-07	6.84288	-0.943734	-0.315105
30wk	OPC2	Ahcyl2	7.05718e-08	1.4359e-07	6.84288	-1.12855	-0.314941
30wk	OPC2	Dis3l2	7.05718e-08	1.4359e-07	6.84288	-1.11982	-0.314373
30wk	OPC2	Gabra6	7.05718e-08	1.4359e-07	6.84288	-0.593264	-0.312982
30wk	OPC2	Myo16	7.05718e-08	1.4359e-07	6.84288	-0.864116	-0.312512
30wk	OPC2	Mir100hg	7.05718e-08	1.4359e-07	6.84288	-0.607939	-0.312204
30wk	OPC2	Zcchc7	7.05718e-08	1.4359e-07	6.84288	-0.475242	-0.311444
30wk	OPC2	Osbpl9	7.05718e-08	1.4359e-07	6.84288	-0.805802	-0.310869
30wk	OPC2	Tial1	7.05718e-08	1.4359e-07	6.84288	-0.748679	-0.310255
30wk	OPC2	Nyap2	7.05718e-08	1.4359e-07	6.84288	-0.828543	-0.309427
30wk	OPC2	Neto1	7.05718e-08	1.4359e-07	6.84288	-0.803525	-0.309308
30wk	OPC2	Pacsin1	7.05718e-08	1.4359e-07	6.84288	-1.22255	-0.308859
30wk	OPC2	Ttc3	7.05718e-08	1.4359e-07	6.84288	-0.466562	-0.307172
30wk	OPC2	Ccnl1	7.05718e-08	1.4359e-07	6.84288	-1.16246	-0.307085
30wk	OPC2	Lysmd4	7.05718e-08	1.4359e-07	6.84288	-0.719813	-0.306751
30wk	OPC2	Wac	7.05718e-08	1.4359e-07	6.84288	-0.727483	-0.305667
30wk	OPC2	Cadps2	7.05718e-08	1.4359e-07	6.84288	-0.327245	-0.30545
30wk	OPC2	Mapre1	7.05718e-08	1.4359e-07	6.84288	-3.51684	-0.3023
30wk	OPC2	Zswim6	7.05718e-08	1.4359e-07	6.84288	-0.740736	-0.301435
30wk	OPC2	Tnrc6a	7.05718e-08	1.4359e-07	6.84288	-0.69157	-0.300048
30wk	OPC2	Csnk1d	7.05718e-08	1.4359e-07	6.84288	-2.29232	-0.299338
30wk	OPC2	Slc23a2	7.05718e-08	1.4359e-07	6.84288	-1.34348	-0.298289
30wk	OPC2	Zfp961	7.05718e-08	1.4359e-07	6.84288	-2.20869	-0.297513
30wk	OPC2	Arl13b	7.05718e-08	1.4359e-07	6.84288	-2.24578	-0.294851
30wk	OPC2	Ptpn4	7.05718e-08	1.4359e-07	6.84288	-0.555806	-0.294614
30wk	OPC2	Btg1	7.05718e-08	1.4359e-07	6.84288	-2.18944	-0.294552
30wk	OPC2	Agtpbp1	7.05718e-08	1.4359e-07	6.84288	-0.892005	-0.294288
30wk	OPC2	Odf2	7.05718e-08	1.4359e-07	6.84288	-0.829277	-0.293852
30wk	OPC2	Gm10475	7.05718e-08	1.4359e-07	6.84288	-3.51748	-0.293063
30wk	OPC2	Abhd2	7.05718e-08	1.4359e-07	6.84288	-0.479731	-0.293025
30wk	OPC2	Ythdf3	7.05718e-08	1.4359e-07	6.84288	-1.50548	-0.292262
30wk	OPC2	Grin3a	4.09041e-07	7.12426e-07	6.14726	-0.371688	-0.291796
30wk	OPC2	Kirrel3	7.05718e-08	1.4359e-07	6.84288	-0.264321	-0.291671
30wk	OPC2	1700037C18Rik	7.05718e-08	1.4359e-07	6.84288	-2.93284	-0.290735
30wk	OPC2	Smarcad1	7.05718e-08	1.4359e-07	6.84288	-1.18315	-0.29063
30wk	OPC2	Gm15577	7.05718e-08	1.4359e-07	6.84288	-0.91532	-0.290016
30wk	OPC2	Pcbp2	7.05718e-08	1.4359e-07	6.84288	-0.620828	-0.289598
30wk	OPC2	Airn	7.05718e-08	1.4359e-07	6.84288	-0.704789	-0.289265
30wk	OPC2	Hnrnpu	7.05718e-08	1.4359e-07	6.84288	-0.637247	-0.288648
30wk	OPC2	Gm16599	7.05718e-08	1.4359e-07	6.84288	-0.583428	-0.288549
30wk	OPC2	Atp5pb	7.05718e-08	1.4359e-07	6.84288	-2.72633	-0.288428
30wk	OPC2	Depdc5	7.05718e-08	1.4359e-07	6.84288	-0.95699	-0.28783
30wk	OPC2	Zc3h7a	7.05718e-08	1.4359e-07	6.84288	-1.31768	-0.287801
30wk	OPC2	Ywhae	7.05718e-08	1.4359e-07	6.84288	-0.82824	-0.286126
30wk	OPC2	Gm28376	7.05718e-08	1.4359e-07	6.84288	-0.51015	-0.285114
30wk	OPC2	Ubl3	7.05718e-08	1.4359e-07	6.84288	-1.69483	-0.284967
30wk	OPC2	Cacna1e	7.05718e-08	1.4359e-07	6.84288	-0.4918	-0.284886
30wk	OPC2	Tmem108	7.05718e-08	1.4359e-07	6.84288	-0.319889	-0.28458
30wk	OPC2	Lin7a	7.05718e-08	1.4359e-07	6.84288	-0.373495	-0.283828
30wk	OPC2	Bptf	7.05718e-08	1.4359e-07	6.84288	-0.601408	-0.283129
30wk	OPC2	Pard3	7.05718e-08	1.4359e-07	6.84288	-0.611218	-0.282857
30wk	OPC2	Sumo1	7.05718e-08	1.4359e-07	6.84288	-0.941551	-0.282687
30wk	OPC2	Rab3gap1	7.05718e-08	1.4359e-07	6.84288	-1.04233	-0.282334
30wk	OPC2	Atp1a1	7.05718e-08	1.4359e-07	6.84288	-0.97336	-0.282308
30wk	OPC2	Gm19522	7.05718e-08	1.4359e-07	6.84288	-1.79238	-0.281605
30wk	OPC2	Gm19938	7.05718e-08	1.4359e-07	6.84288	-5.62575	-0.281467
30wk	OPC2	Galnt13	7.05718e-08	1.4359e-07	6.84288	-0.235737	-0.281434
30wk	OPC2	Ap2a2	7.05718e-08	1.4359e-07	6.84288	-1.66673	-0.280832
30wk	OPC2	Ctps2	7.05718e-08	1.4359e-07	6.84288	-1.82713	-0.280595
30wk	OPC2	Phactr1	7.05718e-08	1.4359e-07	6.84288	-0.365813	-0.280331
30wk	OPC2	App	7.05718e-08	1.4359e-07	6.84288	-0.371639	-0.280096
30wk	OPC2	Rptor	7.05718e-08	1.4359e-07	6.84288	-0.573826	-0.278535
30wk	OPC2	Zfp949	7.05718e-08	1.4359e-07	6.84288	-2.23312	-0.278128
30wk	OPC2	Nsd1	7.05718e-08	1.4359e-07	6.84288	-0.381868	-0.277545
30wk	OPC2	Hdgfl3	7.05718e-08	1.4359e-07	6.84288	-1.49312	-0.276946
30wk	OPC2	Zbtb16	7.05718e-08	1.4359e-07	6.84288	-0.714703	-0.276867
30wk	OPC2	Wnk1	7.05718e-08	1.4359e-07	6.84288	-0.504214	-0.276698
30wk	OPC2	Capn15	7.05718e-08	1.4359e-07	6.84288	-1.44906	-0.275336
30wk	OPC2	Ahcyl1	7.05718e-08	1.4359e-07	6.84288	-0.983674	-0.275241
30wk	OPC2	Cnot4	7.05718e-08	1.4359e-07	6.84288	-0.48728	-0.274711
30wk	OPC2	Brd9	7.05718e-08	1.4359e-07	6.84288	-0.917824	-0.274219
30wk	OPC2	Birc2	7.05718e-08	1.4359e-07	6.84288	-1.89758	-0.273193
30wk	OPC2	Madd	7.05718e-08	1.4359e-07	6.84288	-1.14014	-0.273118
30wk	OPC2	Zfp407	7.05718e-08	1.4359e-07	6.84288	-0.893587	-0.272867
30wk	OPC2	Rapgef6	7.05718e-08	1.4359e-07	6.84288	-0.546246	-0.272362
30wk	OPC2	R3hdm2	7.05718e-08	1.4359e-07	6.84288	-0.490784	-0.272103
30wk	OPC2	Supt20	7.05718e-08	1.4359e-07	6.84288	-0.995285	-0.272002
30wk	OPC2	Git2	7.05718e-08	1.4359e-07	6.84288	-1.26496	-0.271776
30wk	OPC2	Evi5l	7.05718e-08	1.4359e-07	6.84288	-0.830832	-0.27161
30wk	OPC2	Ppp1r9a	7.05718e-08	1.4359e-07	6.84288	-0.431792	-0.270897
30wk	OPC2	Tcp11l1	7.05718e-08	1.4359e-07	6.84288	-0.902018	-0.270869
30wk	OPC2	Tshz1	7.05718e-08	1.4359e-07	6.84288	-1.32355	-0.270569
30wk	OPC2	Camk1d	7.05718e-08	1.4359e-07	6.84288	-0.714895	-0.270455
30wk	OPC2	Actr3	7.05718e-08	1.4359e-07	6.84288	-1.2611	-0.269639
30wk	OPC2	Mrtfa	7.05718e-08	1.4359e-07	6.84288	-1.12944	-0.269606
30wk	OPC2	Phka1	7.05718e-08	1.4359e-07	6.84288	-0.566354	-0.26953
30wk	OPC2	Ncoa2	7.05718e-08	1.4359e-07	6.84288	-0.498693	-0.26861
30wk	OPC2	Sbno1	7.05718e-08	1.4359e-07	6.84288	-0.861009	-0.268523
30wk	OPC2	Kcnip4	0.000388169	0.000511592	3.29108	-0.0988547	-0.268359
30wk	OPC2	Ubap2l	7.05718e-08	1.4359e-07	6.84288	-0.711542	-0.267752
30wk	OPC2	Tlk2	7.05718e-08	1.4359e-07	6.84288	-0.913829	-0.267034
30wk	OPC2	Hunk	7.05718e-08	1.4359e-07	6.84288	-0.797995	-0.26659
30wk	OPC2	Zfhx2	7.05718e-08	1.4359e-07	6.84288	-1.15143	-0.266253
30wk	OPC2	Frmd6	7.05718e-08	1.4359e-07	6.84288	-0.933757	-0.266161
30wk	OPC2	Klhl33	7.05718e-08	1.4359e-07	6.84288	-1.97478	-0.266087
30wk	OPC2	Vps45	7.05718e-08	1.4359e-07	6.84288	-2.68939	-0.265974
30wk	OPC2	Acadsb	7.05718e-08	1.4359e-07	6.84288	-1.51108	-0.26589
30wk	OPC2	4930578G10Rik	7.05718e-08	1.4359e-07	6.84288	-0.731271	-0.265823
30wk	OPC2	Arhgap23	7.05718e-08	1.4359e-07	6.84288	-2.1421	-0.264808
30wk	OPC2	Zfp292	7.05718e-08	1.4359e-07	6.84288	-1.0275	-0.264407
30wk	OPC2	Cdkal1	7.05718e-08	1.4359e-07	6.84288	-0.604818	-0.263528
30wk	OPC2	Gsk3b	7.05718e-08	1.4359e-07	6.84288	-0.511933	-0.263526
30wk	OPC2	Snx24	7.05718e-08	1.4359e-07	6.84288	-1.44261	-0.263339
30wk	OPC2	Sh3bp5	7.05718e-08	1.4359e-07	6.84288	-1.60816	-0.263185
30wk	OPC2	Glg1	7.05718e-08	1.4359e-07	6.84288	-0.805975	-0.262711
30wk	OPC2	Glod4	7.05718e-08	1.4359e-07	6.84288	-2.80708	-0.261793
30wk	OPC2	Apba2	7.05718e-08	1.4359e-07	6.84288	-0.507696	-0.261315
30wk	OPC2	Gm36975	7.05718e-08	1.4359e-07	6.84288	-0.39209	-0.26113
30wk	OPC2	Gm40528	7.05718e-08	1.4359e-07	6.84288	-1.25228	-0.261044
30wk	OPC2	Stag1	7.05718e-08	1.4359e-07	6.84288	-0.293095	-0.259719
30wk	OPC2	Fsd1l	7.05718e-08	1.4359e-07	6.84288	-1.40782	-0.259525
30wk	OPC2	Erp44	7.05718e-08	1.4359e-07	6.84288	-1.70541	-0.259512
30wk	OPC2	Reps2	7.05718e-08	1.4359e-07	6.84288	-1.82265	-0.259175
30wk	OPC2	Pkib	7.05718e-08	1.4359e-07	6.84288	-0.885365	-0.259158
30wk	OPC2	Napb	7.05718e-08	1.4359e-07	6.84288	-2.49257	-0.258418
30wk	OPC2	Stxbp1	7.05718e-08	1.4359e-07	6.84288	-0.673613	-0.258072
30wk	OPC2	Thrap3	7.05718e-08	1.4359e-07	6.84288	-0.943223	-0.25777
30wk	OPC2	Gtdc1	7.05718e-08	1.4359e-07	6.84288	-0.548021	-0.257722
30wk	OPC2	Slc10a7	7.05718e-08	1.4359e-07	6.84288	-0.874367	-0.257118
30wk	OPC2	Sptb	7.05718e-08	1.4359e-07	6.84288	-0.889576	-0.257112
30wk	OPC2	Tmem196	7.05718e-08	1.4359e-07	6.84288	-1.46386	-0.25692
30wk	OPC2	Sec63	7.05718e-08	1.4359e-07	6.84288	-1.17143	-0.256892
30wk	OPC2	Crlf3	7.05718e-08	1.4359e-07	6.84288	-0.792556	-0.256393
30wk	OPC2	Capzb	7.05718e-08	1.4359e-07	6.84288	-2.24724	-0.256387
30wk	OPC2	Tafa2	1.28219e-07	2.39527e-07	6.62065	-0.549775	-0.256382
30wk	OPC2	Prkar1a	7.05718e-08	1.4359e-07	6.84288	-1.80601	-0.256026
30wk	OPC2	Kansl1	7.05718e-08	1.4359e-07	6.84288	-0.322212	-0.25567
30wk	OPC2	Srsf7	7.05718e-08	1.4359e-07	6.84288	-0.657599	-0.255302
30wk	OPC2	4930517O19Rik	7.05718e-08	1.4359e-07	6.84288	-0.609629	-0.255197
30wk	OPC2	Elavl3	7.05718e-08	1.4359e-07	6.84288	-0.558808	-0.254971
30wk	OPC2	Septin3	7.05718e-08	1.4359e-07	6.84288	-2.32419	-0.254839
30wk	OPC2	Cry2	7.05718e-08	1.4359e-07	6.84288	-2.16618	-0.25452
30wk	OPC2	Spire1	7.05718e-08	1.4359e-07	6.84288	-0.53149	-0.253556
30wk	OPC2	Bbip1	7.05718e-08	1.4359e-07	6.84288	-0.929777	-0.25322
30wk	OPC2	Camkmt	7.05718e-08	1.4359e-07	6.84288	-0.738456	-0.253209
30wk	OPC2	Zbtb11	7.05718e-08	1.4359e-07	6.84288	-1.04839	-0.252783
30wk	OPC2	Apaf1	7.05718e-08	1.4359e-07	6.84288	-2.22646	-0.25265
30wk	OPC2	Hpcal1	7.05718e-08	1.4359e-07	6.84288	-2.64967	-0.252112
30wk	OPC2	Fto	7.05718e-08	1.4359e-07	6.84288	-0.473878	-0.25202
30wk	OPC2	Mark3	7.05718e-08	1.4359e-07	6.84288	-0.658066	-0.251595
30wk	OPC2	Slc7a14	7.05718e-08	1.4359e-07	6.84288	-1.33303	-0.250993
30wk	OPC2	6530403H02Rik	7.05718e-08	1.4359e-07	6.84288	-1.16128	-0.250416
30wk	OPC2	C130073E24Rik	7.05718e-08	1.4359e-07	6.84288	-1.30207	-0.250167
30wk	OPC2	Gab2	7.05718e-08	1.4359e-07	6.84288	-0.52317	-0.24999
30wk	OPC2	Polb	7.05718e-08	1.4359e-07	6.84288	-0.832506	-0.24993
30wk	OPC2	Gm17227	7.05718e-08	1.4359e-07	6.84288	-1.04519	-0.249343
30wk	OPC2	Gm14966	7.05718e-08	1.4359e-07	6.84288	-3.44453	-0.249198
30wk	OPC2	Hnrnpdl	7.05718e-08	1.4359e-07	6.84288	-0.860225	-0.248685
30wk	OPC2	Sgk3	7.05718e-08	1.4359e-07	6.84288	-1.89342	-0.248682
30wk	OPC2	Brsk2	7.05718e-08	1.4359e-07	6.84288	-1.42289	-0.247728
30wk	OPC2	Arl15	7.05718e-08	1.4359e-07	6.84288	-0.428087	-0.247367
30wk	OPC2	H2az1	7.05718e-08	1.4359e-07	6.84288	-8.04212	-0.247194
30wk	OPC2	Enpp2	7.05718e-08	1.4359e-07	6.84288	-0.690264	-0.246529
30wk	OPC2	Nr6a1	7.05718e-08	1.4359e-07	6.84288	-0.485411	-0.246446
30wk	OPC2	Arb2a	7.05718e-08	1.4359e-07	6.84288	-0.44489	-0.245756
30wk	OPC2	Klf12	1.28219e-07	2.39527e-07	6.62065	-0.293114	-0.245338
30wk	OPC2	Ptn	7.05718e-08	1.4359e-07	6.84288	-0.472946	-0.245214
30wk	OPC2	H3f3a	7.05718e-08	1.4359e-07	6.84288	-1.51827	-0.244888
30wk	OPC2	ENSMUSG00000095041	7.05718e-08	1.4359e-07	6.84288	-0.470795	-0.244668
30wk	OPC2	Ice1	7.05718e-08	1.4359e-07	6.84288	-1.80221	-0.244277
30wk	OPC2	Pcnx	7.05718e-08	1.4359e-07	6.84288	-0.837093	-0.244186
30wk	OPC2	Arhgef7	7.05718e-08	1.4359e-07	6.84288	-0.829438	-0.244179
30wk	OPC2	Ppm1e	7.05718e-08	1.4359e-07	6.84288	-0.680463	-0.244177
30wk	OPC2	Apba1	7.05718e-08	1.4359e-07	6.84288	-0.399002	-0.244134
30wk	OPC2	Ap2b1	7.05718e-08	1.4359e-07	6.84288	-0.787212	-0.244121
30wk	OPC2	Epc1	7.05718e-08	1.4359e-07	6.84288	-0.569758	-0.24359
30wk	OPC2	Smad2	7.05718e-08	1.4359e-07	6.84288	-2.0463	-0.243468
30wk	OPC2	Cacna2d3	7.05718e-08	1.4359e-07	6.84288	-0.492355	-0.243195
30wk	OPC2	Vps13c	7.05718e-08	1.4359e-07	6.84288	-0.781553	-0.243008
30wk	OPC2	Eef2k	7.05718e-08	1.4359e-07	6.84288	-1.91994	-0.242462
30wk	OPC2	Basp1	7.05718e-08	1.4359e-07	6.84288	-1.4258	-0.241711
30wk	OPC2	D630045J12Rik	7.05718e-08	1.4359e-07	6.84288	-0.699718	-0.241346
30wk	OPC2	Arf1	7.05718e-08	1.4359e-07	6.84288	-3.47954	-0.241249
30wk	OPC2	2610035D17Rik	7.05718e-08	1.4359e-07	6.84288	-0.393234	-0.240942
30wk	OPC2	Ankfy1	7.05718e-08	1.4359e-07	6.84288	-1.58603	-0.240597
30wk	OPC2	Asxl1	7.05718e-08	1.4359e-07	6.84288	-0.967761	-0.239973
30wk	OPC2	Atg14	7.05718e-08	1.4359e-07	6.84288	-7.27188	-0.239502
30wk	OPC2	Gm42439	7.05718e-08	1.4359e-07	6.84288	-1.00737	-0.23947
30wk	OPC2	Ctnna2	2.30319e-07	4.13556e-07	6.38347	-0.134113	-0.239354
30wk	OPC2	Gm2694	7.05718e-08	1.4359e-07	6.84288	-0.709542	-0.238771
30wk	OPC2	Uvrag	7.05718e-08	1.4359e-07	6.84288	-0.738081	-0.238767
30wk	OPC2	Chn2	7.05718e-08	1.4359e-07	6.84288	-0.234226	-0.238595
30wk	OPC2	Gm57286	7.05718e-08	1.4359e-07	6.84288	-2.31128	-0.237574
30wk	OPC2	Rab3c	7.05718e-08	1.4359e-07	6.84288	-0.517752	-0.237215
30wk	OPC2	Nopchap1	7.05718e-08	1.4359e-07	6.84288	-0.857834	-0.237194
30wk	OPC2	Hps4	7.05718e-08	1.4359e-07	6.84288	-1.278	-0.236872
30wk	OPC2	Inpp5a	7.05718e-08	1.4359e-07	6.84288	-1.56957	-0.236859
30wk	OPC2	Hycc2	7.05718e-08	1.4359e-07	6.84288	-1.30268	-0.236772
30wk	OPC2	Timm44	7.05718e-08	1.4359e-07	6.84288	-1.18867	-0.236679
30wk	OPC2	Gm17106	7.05718e-08	1.4359e-07	6.84288	-0.545348	-0.236358
30wk	OPC2	Etv6	7.05718e-08	1.4359e-07	6.84288	-0.735695	-0.236122
30wk	OPC2	Scn1b	7.05718e-08	1.4359e-07	6.84288	-1.6729	-0.235886
30wk	OPC2	Arhgap21	7.05718e-08	1.4359e-07	6.84288	-0.419997	-0.235869
30wk	OPC2	Pibf1	7.05718e-08	1.4359e-07	6.84288	-0.904047	-0.235643
30wk	OPC2	Prkaa2	7.05718e-08	1.4359e-07	6.84288	-1.66297	-0.235564
30wk	OPC2	Speg	7.05718e-08	1.4359e-07	6.84288	-1.06674	-0.235194
30wk	OPC2	Zdhhc21	7.05718e-08	1.4359e-07	6.84288	-1.21081	-0.234693
30wk	OPC2	Gps2	7.05718e-08	1.4359e-07	6.84288	-1.22305	-0.234659
30wk	OPC2	Cyfip2	7.05718e-08	1.4359e-07	6.84288	-0.762646	-0.234607
30wk	OPC2	Smap1	7.05718e-08	1.4359e-07	6.84288	-0.71138	-0.234547
30wk	OPC2	1700025G04Rik	7.05718e-08	1.4359e-07	6.84288	-0.380241	-0.234538
30wk	OPC2	Cux2	7.05718e-08	1.4359e-07	6.84288	-1.05335	-0.234234
30wk	OPC2	Zmym4	7.05718e-08	1.4359e-07	6.84288	-0.506801	-0.234078
30wk	OPC2	Rnf144b	7.05718e-08	1.4359e-07	6.84288	-1.08193	-0.233816
30wk	OPC2	Mical2	7.05718e-08	1.4359e-07	6.84288	-1.90053	-0.233445
30wk	OPC2	Tcf20	7.05718e-08	1.4359e-07	6.84288	-0.700945	-0.233291
30wk	OPC2	Auts2	7.05718e-08	1.4359e-07	6.84288	-0.197704	-0.231559
30wk	OPC2	Fbxo34	7.05718e-08	1.4359e-07	6.84288	-2.51864	-0.231405
30wk	OPC2	Rb1	7.05718e-08	1.4359e-07	6.84288	-0.751935	-0.231197
30wk	OPC2	Edc3	7.05718e-08	1.4359e-07	6.84288	-5.13054	-0.230954
30wk	OPC2	Mga	7.05718e-08	1.4359e-07	6.84288	-0.64732	-0.230686
30wk	OPC2	Akap7	7.05718e-08	1.4359e-07	6.84288	-0.855953	-0.230586
30wk	OPC2	Shoc2	7.05718e-08	1.4359e-07	6.84288	-1.38847	-0.230576
30wk	OPC2	Wdr33	7.05718e-08	1.4359e-07	6.84288	-0.495197	-0.230555
30wk	OPC2	Zranb1	7.05718e-08	1.4359e-07	6.84288	-0.755991	-0.230542
30wk	OPC2	Gabpb2	7.05718e-08	1.4359e-07	6.84288	-1.11661	-0.230137
30wk	OPC2	Rab2a	7.05718e-08	1.4359e-07	6.84288	-0.683543	-0.229795
30wk	OPC2	Brwd1	7.05718e-08	1.4359e-07	6.84288	-0.72491	-0.22969
30wk	OPC2	Rsrp1	7.05718e-08	1.4359e-07	6.84288	-0.438041	-0.229679
30wk	OPC2	Smg6	7.05718e-08	1.4359e-07	6.84288	-0.411517	-0.229494
30wk	OPC2	Ttll11	7.05718e-08	1.4359e-07	6.84288	-1.14766	-0.229358
30wk	OPC2	Kdm4c	7.05718e-08	1.4359e-07	6.84288	-0.68526	-0.228788
30wk	OPC2	Zbtb37	7.05718e-08	1.4359e-07	6.84288	-5.39301	-0.228647
30wk	OPC2	Ankra2	7.05718e-08	1.4359e-07	6.84288	-3.1371	-0.228363
30wk	OPC2	Kmt2b	7.05718e-08	1.4359e-07	6.84288	-1.81258	-0.228001
30wk	OPC2	Stim1	7.05718e-08	1.4359e-07	6.84288	-1.08022	-0.227889
30wk	OPC2	D430041D05Rik	7.05718e-08	1.4359e-07	6.84288	-0.611767	-0.227864
30wk	OPC2	Serp2	7.05718e-08	1.4359e-07	6.84288	-2.79344	-0.227752
30wk	OPC2	Thoc2	7.05718e-08	1.4359e-07	6.84288	-0.72992	-0.22774
30wk	OPC2	Abl1	7.05718e-08	1.4359e-07	6.84288	-1.1769	-0.227543
30wk	OPC2	Macrod1	7.05718e-08	1.4359e-07	6.84288	-0.868216	-0.227482
30wk	OPC2	Lrba	7.05718e-08	1.4359e-07	6.84288	-0.408818	-0.227397
30wk	OPC2	Trhde	7.05718e-08	1.4359e-07	6.84288	-0.395021	-0.226895
30wk	OPC2	Gnb5	7.05718e-08	1.4359e-07	6.84288	-2.19289	-0.226887
30wk	OPC2	Neto2	7.05718e-08	1.4359e-07	6.84288	-0.922051	-0.226753
30wk	OPC2	2610020C07Rik	7.05718e-08	1.4359e-07	6.84288	-0.721636	-0.226661
30wk	OPC2	Ppt1	7.05718e-08	1.4359e-07	6.84288	-0.851194	-0.226556
30wk	OPC2	Sh3gl2	7.05718e-08	1.4359e-07	6.84288	-0.258501	-0.226361
30wk	OPC2	Col11a1	7.05718e-08	1.4359e-07	6.84288	-0.868316	-0.226108
30wk	OPC2	Gucy1a2	4.71362e-07	8.12638e-07	6.0901	-0.363403	-0.22609
30wk	OPC2	Pi4kb	7.05718e-08	1.4359e-07	6.84288	-0.874107	-0.225411
30wk	OPC2	Znhit6	7.05718e-08	1.4359e-07	6.84288	-2.91238	-0.225209
30wk	OPC2	Stx12	7.05718e-08	1.4359e-07	6.84288	-2.08043	-0.224929
30wk	OPC2	Epb41l3	7.05718e-08	1.4359e-07	6.84288	-0.530075	-0.224714
30wk	OPC2	Pard3b	7.05718e-08	1.4359e-07	6.84288	-1.51959	-0.224671
30wk	OPC2	Ube2d2a	7.05718e-08	1.4359e-07	6.84288	-0.818081	-0.224611
30wk	OPC2	Eefsec	7.05718e-08	1.4359e-07	6.84288	-1.59256	-0.224585
30wk	OPC2	4732471J01Rik	7.05718e-08	1.4359e-07	6.84288	-1.63675	-0.224551
30wk	OPC2	Mctp1	7.05718e-08	1.4359e-07	6.84288	-0.273758	-0.224473
30wk	OPC2	Plk5	7.05718e-08	1.4359e-07	6.84288	-1.79987	-0.224468
30wk	OPC2	Hlcs	7.05718e-08	1.4359e-07	6.84288	-2.27546	-0.224248
30wk	OPC2	Wwox	7.05718e-08	1.4359e-07	6.84288	-0.258382	-0.224105
30wk	OPC2	Kansl1l	7.05718e-08	1.4359e-07	6.84288	-0.387902	-0.224072
30wk	OPC2	Efr3a	7.05718e-08	1.4359e-07	6.84288	-1.81355	-0.22387
30wk	OPC2	Gm26871	1.28219e-07	2.39527e-07	6.62065	-0.574721	-0.223817
30wk	OPC2	Usp12	7.05718e-08	1.4359e-07	6.84288	-2.895	-0.223805
30wk	OPC2	Etnk1	7.05718e-08	1.4359e-07	6.84288	-0.482634	-0.223648
30wk	OPC2	Gpr176	7.05718e-08	1.4359e-07	6.84288	-1.28652	-0.223573
30wk	OPC2	Il16	7.05718e-08	1.4359e-07	6.84288	-0.632487	-0.223512
30wk	OPC2	Trip4	7.05718e-08	1.4359e-07	6.84288	-1.09106	-0.223402
30wk	OPC2	Src	7.05718e-08	1.4359e-07	6.84288	-1.62192	-0.223131
30wk	OPC2	Ccdc167	7.05718e-08	1.4359e-07	6.84288	-6.83028	-0.223002
30wk	OPC2	Cspp1	7.05718e-08	1.4359e-07	6.84288	-0.495614	-0.222961
30wk	OPC2	Fryl	7.05718e-08	1.4359e-07	6.84288	-0.483933	-0.222587
30wk	OPC2	Flrt1	7.05718e-08	1.4359e-07	6.84288	-2.78167	-0.222452
30wk	OPC2	Gm49003	7.05718e-08	1.4359e-07	6.84288	-1.93272	-0.222304
30wk	OPC2	Ric1	7.05718e-08	1.4359e-07	6.84288	-1.91182	-0.22162
30wk	OPC2	Tmem163	7.05718e-08	1.4359e-07	6.84288	-0.380874	-0.221491
30wk	OPC2	Phrf1	7.05718e-08	1.4359e-07	6.84288	-1.71196	-0.221339
30wk	OPC2	Mbtd1	7.05718e-08	1.4359e-07	6.84288	-0.546944	-0.220302
30wk	OPC2	Tenm3	7.05718e-08	1.4359e-07	6.84288	-4.29577	-0.220248
30wk	OPC2	Zzz3	7.05718e-08	1.4359e-07	6.84288	-1.06658	-0.22018
30wk	OPC2	6430548M08Rik	7.05718e-08	1.4359e-07	6.84288	-2.63946	-0.219771
30wk	OPC2	Slc8a1	7.05718e-08	1.4359e-07	6.84288	-0.300653	-0.219698
30wk	OPC2	Gm20642	7.05718e-08	1.4359e-07	6.84288	-0.537978	-0.219396
30wk	OPC2	Snrpn	7.05718e-08	1.4359e-07	6.84288	-1.07395	-0.218951
30wk	OPC2	Ptprs	7.05718e-08	1.4359e-07	6.84288	-0.453814	-0.218895
30wk	OPC2	Tbc1d31	7.05718e-08	1.4359e-07	6.84288	-1.78595	-0.218563
30wk	OPC2	Cox20	7.05718e-08	1.4359e-07	6.84288	-2.30272	-0.21847
30wk	OPC2	Zbtb18	7.05718e-08	1.4359e-07	6.84288	-2.49591	-0.218421
30wk	OPC2	Tbccd1	7.05718e-08	1.4359e-07	6.84288	-6.52325	-0.218193
30wk	OPC2	Mysm1	7.05718e-08	1.4359e-07	6.84288	-0.739225	-0.218156
30wk	OPC2	Rbm3	7.05718e-08	1.4359e-07	6.84288	-1.03391	-0.21792
30wk	OPC2	Kbtbd11	7.05718e-08	1.4359e-07	6.84288	-1.84243	-0.21763
30wk	OPC2	Rars1	7.05718e-08	1.4359e-07	6.84288	-5.59246	-0.217629
30wk	OPC2	4932443L11Rik	7.05718e-08	1.4359e-07	6.84288	-0.347393	-0.217584
30wk	OPC2	Atp6v1h	7.05718e-08	1.4359e-07	6.84288	-1.02725	-0.217368
30wk	OPC2	Zranb2	7.05718e-08	1.4359e-07	6.84288	-0.351664	-0.21734
30wk	OPC2	5031425E22Rik	7.05718e-08	1.4359e-07	6.84288	-0.709327	-0.217292
30wk	OPC2	Rep15	7.05718e-08	1.4359e-07	6.84288	-6.54118	-0.217285
30wk	OPC2	U2af2	7.05718e-08	1.4359e-07	6.84288	-1.26496	-0.21702
30wk	OPC2	Dpp6	8.20211e-08	1.61478e-07	6.79189	-0.133719	-0.216852
30wk	OPC2	Zfp445	7.05718e-08	1.4359e-07	6.84288	-0.784214	-0.216751
30wk	OPC2	Ptchd1	7.05718e-08	1.4359e-07	6.84288	-2.95475	-0.216582
30wk	OPC2	Pogz	7.05718e-08	1.4359e-07	6.84288	-0.972699	-0.216104
30wk	OPC2	Snhg9	7.05718e-08	1.4359e-07	6.84288	-2.51841	-0.21579
30wk	OPC2	Gnai1	7.05718e-08	1.4359e-07	6.84288	-0.725522	-0.215752
30wk	OPC2	Cadps	7.05718e-08	1.4359e-07	6.84288	-0.256382	-0.215722
30wk	OPC2	Lemd3	7.05718e-08	1.4359e-07	6.84288	-0.975	-0.215403
30wk	OPC2	Zfp398	7.05718e-08	1.4359e-07	6.84288	-1.18418	-0.21522
30wk	OPC2	Glt1d1	7.05718e-08	1.4359e-07	6.84288	-2.02422	-0.214935
30wk	OPC2	Arfip1	7.05718e-08	1.4359e-07	6.84288	-1.46265	-0.214799
30wk	OPC2	Acsl4	7.05718e-08	1.4359e-07	6.84288	-1.3082	-0.214776
30wk	OPC2	Pxdc1	7.05718e-08	1.4359e-07	6.84288	-1.92708	-0.214671
30wk	OPC2	Cpeb3	7.05718e-08	1.4359e-07	6.84288	-0.440517	-0.214634
30wk	OPC2	Ccnt2	7.05718e-08	1.4359e-07	6.84288	-0.540856	-0.214602
30wk	OPC2	Ampd3	7.05718e-08	1.4359e-07	6.84288	-0.727252	-0.21415
30wk	OPC2	Ifrd1	7.05718e-08	1.4359e-07	6.84288	-1.91733	-0.213977
30wk	OPC2	Ddx50	7.05718e-08	1.4359e-07	6.84288	-0.673909	-0.213704
30wk	OPC2	Tmem132b	7.05718e-08	1.4359e-07	6.84288	-0.46508	-0.213655
30wk	OPC2	Pds5a	7.05718e-08	1.4359e-07	6.84288	-0.544487	-0.213621
30wk	OPC2	Usp13	7.05718e-08	1.4359e-07	6.84288	-2.66551	-0.213553
30wk	OPC2	Exoc4	7.05718e-08	1.4359e-07	6.84288	-0.263249	-0.213418
30wk	OPC2	Arhgap20	7.05718e-08	1.4359e-07	6.84288	-1.14726	-0.213331
30wk	OPC2	Ctif	7.05718e-08	1.4359e-07	6.84288	-0.994373	-0.213239
30wk	OPC2	Rab8b	7.05718e-08	1.4359e-07	6.84288	-1.40551	-0.21313
30wk	OPC2	Stx3	7.05718e-08	1.4359e-07	6.84288	-1.10614	-0.213006
30wk	OPC2	Mllt3	7.05718e-08	1.4359e-07	6.84288	-0.371842	-0.212775
30wk	OPC2	Zmiz1	9.526e-08	1.82497e-07	6.73875	-0.353359	-0.21267
30wk	OPC2	Chl1	7.05718e-08	1.4359e-07	6.84288	-0.451894	-0.212625
30wk	OPC2	Ipo11	7.05718e-08	1.4359e-07	6.84288	-1.71378	-0.212305
30wk	OPC2	Lims1	7.05718e-08	1.4359e-07	6.84288	-0.598985	-0.212259
30wk	OPC2	Arrdc3	7.05718e-08	1.4359e-07	6.84288	-2.30555	-0.212245
30wk	OPC2	Ufl1	7.05718e-08	1.4359e-07	6.84288	-1.60556	-0.212126
30wk	OPC2	Cog4	7.05718e-08	1.4359e-07	6.84288	-1.58509	-0.211697
30wk	OPC2	Myo1d	7.05718e-08	1.4359e-07	6.84288	-5.86398	-0.211434
30wk	OPC2	Dpysl3	7.05718e-08	1.4359e-07	6.84288	-0.777892	-0.211361
30wk	OPC2	Epha5	3.07373e-07	5.42788e-07	6.26537	-0.381228	-0.211335
30wk	OPC2	Iqgap1	7.05718e-08	1.4359e-07	6.84288	-2.43358	-0.210922
30wk	OPC2	Gramd1b	7.05718e-08	1.4359e-07	6.84288	-0.45984	-0.210423
30wk	OPC2	Emc2	7.05718e-08	1.4359e-07	6.84288	-1.08418	-0.210213
30wk	OPC2	Clock	7.05718e-08	1.4359e-07	6.84288	-0.54214	-0.210003
30wk	OPC2	4930512B01Rik	7.05718e-08	1.4359e-07	6.84288	-1.7402	-0.209434
30wk	OPC2	Usp14	7.05718e-08	1.4359e-07	6.84288	-0.946138	-0.209333
30wk	OPC2	Luc7l3	7.05718e-08	1.4359e-07	6.84288	-0.347101	-0.209168
30wk	OPC2	Gm26979	7.05718e-08	1.4359e-07	6.84288	-1.85511	-0.209167
30wk	OPC2	Ncoa5	7.05718e-08	1.4359e-07	6.84288	-1.00333	-0.208607
30wk	OPC2	Tra2b	7.05718e-08	1.4359e-07	6.84288	-0.55602	-0.208571
30wk	OPC2	Rasal2	7.05718e-08	1.4359e-07	6.84288	-0.574434	-0.208332
30wk	OPC2	Bcl7a	7.05718e-08	1.4359e-07	6.84288	-1.14898	-0.20807
30wk	OPC2	Pip4p2	7.05718e-08	1.4359e-07	6.84288	-1.16729	-0.207997
30wk	OPC2	Osbpl6	7.05718e-08	1.4359e-07	6.84288	-0.416133	-0.207917
30wk	OPC2	Gm36279	7.05718e-08	1.4359e-07	6.84288	-2.15507	-0.207807
30wk	OPC2	Cntn6	7.05718e-08	1.4359e-07	6.84288	-0.207086	-0.207715
30wk	OPC2	Ugdh	8.20211e-08	1.61478e-07	6.79189	-0.621022	-0.207673
30wk	OPC2	Pcnx2	7.05718e-08	1.4359e-07	6.84288	-2.15291	-0.207489
30wk	OPC2	A330015K06Rik	7.05718e-08	1.4359e-07	6.84288	-0.605644	-0.207408
30wk	OPC2	Chmp3	7.05718e-08	1.4359e-07	6.84288	-1.22484	-0.207345
30wk	OPC2	Styx	7.05718e-08	1.4359e-07	6.84288	-1.30474	-0.207225
30wk	OPC2	Rbm27	7.05718e-08	1.4359e-07	6.84288	-1.06412	-0.207038
30wk	OPC2	St7	7.05718e-08	1.4359e-07	6.84288	-0.618091	-0.206214
30wk	OPC2	Ube2e2	7.05718e-08	1.4359e-07	6.84288	-0.254124	-0.20614
30wk	OPC2	Abi2	7.05718e-08	1.4359e-07	6.84288	-0.555864	-0.206102
30wk	OPC2	0610043K17Rik	7.05718e-08	1.4359e-07	6.84288	-2.30967	-0.205767
30wk	OPC2	Psme4	7.05718e-08	1.4359e-07	6.84288	-0.47126	-0.205716
30wk	OPC2	Rif1	7.05718e-08	1.4359e-07	6.84288	-0.473083	-0.205565
30wk	OPC2	Fam199x	7.05718e-08	1.4359e-07	6.84288	-7.10019	-0.205477
30wk	OPC2	Uqcrh	7.01757e-08	1.4359e-07	6.84288	-10.5632	-0.205239
30wk	OPC2	Ankrd11	4.71362e-07	8.12638e-07	6.0901	-0.262137	-0.205233
30wk	OPC2	Boc	7.05718e-08	1.4359e-07	6.84288	-1.36953	-0.205128
30wk	OPC2	Galnt1	7.05718e-08	1.4359e-07	6.84288	-0.714284	-0.205006
30wk	OPC2	Cmtm5	7.05718e-08	1.4359e-07	6.84288	-2.64722	-0.204855
30wk	OPC2	Parp6	7.05718e-08	1.4359e-07	6.84288	-1.52407	-0.204749
30wk	OPC2	Eif3b	7.05718e-08	1.4359e-07	6.84288	-1.89948	-0.204588
30wk	OPC2	Gnptg	7.05718e-08	1.4359e-07	6.84288	-1.44622	-0.204472
30wk	OPC2	Eeig2	7.05718e-08	1.4359e-07	6.84288	-1.63265	-0.204446
30wk	OPC2	Ankrd44	7.05718e-08	1.4359e-07	6.84288	-0.912102	-0.204402
30wk	OPC2	Tbc1d9	7.05718e-08	1.4359e-07	6.84288	-1.20122	-0.204358
30wk	OPC2	Trerf1	7.05718e-08	1.4359e-07	6.84288	-0.613609	-0.204177
30wk	OPC2	Zcwpw2	7.05718e-08	1.4359e-07	6.84288	-2.06166	-0.203996
30wk	OPC2	Rab28	7.05718e-08	1.4359e-07	6.84288	-0.726511	-0.203959
30wk	OPC2	Ryr3	7.05718e-08	1.4359e-07	6.84288	-0.654943	-0.2037
30wk	OPC2	Adck5	7.05718e-08	1.4359e-07	6.84288	-12.2206	-0.203465
30wk	OPC2	Gkap1	7.05718e-08	1.4359e-07	6.84288	-0.738918	-0.2033
30wk	OPC2	Gm49797	7.05718e-08	1.4359e-07	6.84288	-0.748842	-0.203299
30wk	OPC2	Sfpq	7.05718e-08	1.4359e-07	6.84288	-0.430368	-0.203156
30wk	OPC2	Itgb1bp1	7.05718e-08	1.4359e-07	6.84288	-8.02827	-0.202981
30wk	OPC2	Sgk1	7.05718e-08	1.4359e-07	6.84288	-0.493995	-0.202757
30wk	OPC2	6820431F20Rik	7.05718e-08	1.4359e-07	6.84288	-0.398307	-0.202745
30wk	OPC2	Neurod1	7.05718e-08	1.4359e-07	6.84288	-2.86562	-0.202739
30wk	OPC2	Snrpd3	7.05718e-08	1.4359e-07	6.84288	-5.75168	-0.202544
30wk	OPC2	Usp15	7.05718e-08	1.4359e-07	6.84288	-0.522467	-0.202384
30wk	OPC2	Arhgef28	7.05718e-08	1.4359e-07	6.84288	-0.587024	-0.202159
30wk	OPC2	Nr1d2	7.05718e-08	1.4359e-07	6.84288	-0.840017	-0.202138
30wk	OPC2	Pafah1b2	7.05718e-08	1.4359e-07	6.84288	-1.12334	-0.202138
30wk	OPC2	Nr6a1os	7.05718e-08	1.4359e-07	6.84288	-1.15069	-0.201877
30wk	OPC2	Aatk	7.05718e-08	1.4359e-07	6.84288	-0.94596	-0.201821
30wk	OPC2	4930532I03Rik	7.05718e-08	1.4359e-07	6.84288	-0.758644	-0.201768
30wk	OPC2	Calr	7.05718e-08	1.4359e-07	6.84288	-2.73523	-0.201669
30wk	OPC2	Hectd4	7.05718e-08	1.4359e-07	6.84288	-0.420661	-0.201636
30wk	OPC2	Mcts1	7.05718e-08	1.4359e-07	6.84288	-2.54227	-0.201181
30wk	OPC2	Trim2	7.05718e-08	1.4359e-07	6.84288	-0.474606	-0.201156
30wk	OPC2	Grik3	7.05718e-08	1.4359e-07	6.84288	-0.682227	-0.200848
30wk	OPC2	Phlpp1	7.05718e-08	1.4359e-07	6.84288	-0.27279	-0.200442
30wk	OPC2	Fntb	7.05718e-08	1.4359e-07	6.84288	-1.18293	-0.200332
30wk	OPC2	Mir124a-1hg	7.05718e-08	1.4359e-07	6.84288	-0.287969	-0.200324
30wk	OPC2	Rbm25	7.05718e-08	1.4359e-07	6.84288	-0.33906	-0.200284
30wk	OPC2	Rpl11	7.05718e-08	1.4359e-07	6.84288	-2.35961	-0.200212
30wk	OPC2	Dnajc12	7.05718e-08	1.4359e-07	6.84288	-6.59868	-0.200075
30wk	OPC2	Rhbdl3	7.05718e-08	1.4359e-07	6.84288	-5.02817	-0.200028
30wk	OPC2	Arid4a	7.05718e-08	1.4359e-07	6.84288	-0.961465	-0.199873
30wk	OPC2	Dek	7.05718e-08	1.4359e-07	6.84288	-1.37203	-0.199862
30wk	OPC2	Disp3	7.05718e-08	1.4359e-07	6.84288	-4.36323	-0.19984
30wk	OPC2	Mlycd	7.05718e-08	1.4359e-07	6.84288	-5.09787	-0.199714
30wk	OPC2	Ttc19	7.05718e-08	1.4359e-07	6.84288	-0.573767	-0.199525
30wk	OPC2	Actr2	7.05718e-08	1.4359e-07	6.84288	-0.916199	-0.199499
30wk	OPC2	Dip2a	7.05718e-08	1.4359e-07	6.84288	-1.27421	-0.199255
30wk	OPC2	Rhobtb3	7.05718e-08	1.4359e-07	6.84288	-1.4385	-0.198967
30wk	OPC2	Ephb2	7.05718e-08	1.4359e-07	6.84288	-0.95583	-0.198844
30wk	OPC2	Asap3	7.05718e-08	1.4359e-07	6.84288	-4.74032	-0.198759
30wk	OPC2	Nf1	7.05718e-08	1.4359e-07	6.84288	-0.271187	-0.198154
30wk	OPC2	Ggact	7.05718e-08	1.4359e-07	6.84288	-0.467271	-0.197902
30wk	OPC2	Kcnb1	7.05718e-08	1.4359e-07	6.84288	-1.13138	-0.197857
30wk	OPC2	Sh3rf3	9.526e-08	1.82497e-07	6.73875	-0.597486	-0.197792
30wk	OPC2	Ssx2ip	7.05718e-08	1.4359e-07	6.84288	-2.0283	-0.197463
30wk	OPC2	Pias2	7.05718e-08	1.4359e-07	6.84288	-0.620493	-0.197401
30wk	OPC2	Dennd1a	7.05718e-08	1.4359e-07	6.84288	-0.292704	-0.197374
30wk	OPC2	Snrnp40	7.05718e-08	1.4359e-07	6.84288	-1.33332	-0.197229
30wk	OPC2	Dpy19l4	7.05718e-08	1.4359e-07	6.84288	-1.02723	-0.197163
30wk	OPC2	Thoc1	7.05718e-08	1.4359e-07	6.84288	-0.616541	-0.197132
30wk	OPC2	Gdi2	7.05718e-08	1.4359e-07	6.84288	-1.10198	-0.197062
30wk	OPC2	Ubap2	7.05718e-08	1.4359e-07	6.84288	-1.25681	-0.196958
30wk	OPC2	Cdip1	7.05718e-08	1.4359e-07	6.84288	-0.658722	-0.196916
30wk	OPC2	Peg3	7.05718e-08	1.4359e-07	6.84288	-0.409549	-0.196771
30wk	OPC2	Sphkap	7.05718e-08	1.4359e-07	6.84288	-0.269401	-0.196683
30wk	OPC2	Prdm10	7.05718e-08	1.4359e-07	6.84288	-1.56228	-0.196668
30wk	OPC2	Tmem59	7.05718e-08	1.4359e-07	6.84288	-1.86642	-0.196418
30wk	OPC2	Mbnl1	7.05718e-08	1.4359e-07	6.84288	-0.423427	-0.196314
30wk	OPC2	Clstn2	7.05718e-08	1.4359e-07	6.84288	-0.601098	-0.196107
30wk	OPC2	Afap1l2	7.05718e-08	1.4359e-07	6.84288	-0.432654	-0.196093
30wk	OPC2	Kif3c	7.05718e-08	1.4359e-07	6.84288	-0.736276	-0.195941
30wk	OPC2	Mmp24	7.05718e-08	1.4359e-07	6.84288	-0.594731	-0.195906
30wk	OPC2	Alkbh3	7.05718e-08	1.4359e-07	6.84288	-6.1002	-0.195789
30wk	OPC2	Oip5os1	7.05718e-08	1.4359e-07	6.84288	-1.14141	-0.195739
30wk	OPC2	Bltp2	7.05718e-08	1.4359e-07	6.84288	-1.06777	-0.195631
30wk	OPC2	Ube2r2	7.05718e-08	1.4359e-07	6.84288	-0.790342	-0.195628
30wk	OPC2	Ndufaf6	7.05718e-08	1.4359e-07	6.84288	-2.62651	-0.195381
30wk	OPC2	Gm57404	7.05718e-08	1.4359e-07	6.84288	-2.72887	-0.195344
30wk	OPC2	Rps15a	6.86105e-08	1.4359e-07	6.84288	-9.61163	-0.195035
30wk	OPC2	Gm36146	7.05718e-08	1.4359e-07	6.84288	-0.751134	-0.195028
30wk	OPC2	Zdhhc17	7.05718e-08	1.4359e-07	6.84288	-0.579443	-0.194814
30wk	OPC2	1700126G02Rik	7.05718e-08	1.4359e-07	6.84288	-1.90246	-0.194813
30wk	OPC2	Ap2a1	7.05718e-08	1.4359e-07	6.84288	-2.27485	-0.194773
30wk	OPC2	Ppp2r2a	7.05718e-08	1.4359e-07	6.84288	-0.551421	-0.194759
30wk	OPC2	ENSMUSG00000121413	7.04726e-08	1.4359e-07	6.84288	-7.05189	-0.194714
30wk	OPC2	Mafg	7.05718e-08	1.4359e-07	6.84288	-1.46733	-0.194635
30wk	OPC2	Exosc1	7.05718e-08	1.4359e-07	6.84288	-6.75165	-0.194463
30wk	OPC2	Zfp692	7.05718e-08	1.4359e-07	6.84288	-0.932945	-0.194369
30wk	OPC2	Arhgef12	7.05718e-08	1.4359e-07	6.84288	-0.400918	-0.193846
30wk	OPC2	Mtcl3	7.05718e-08	1.4359e-07	6.84288	-0.62423	-0.193769
30wk	OPC2	Ncor1	7.05718e-08	1.4359e-07	6.84288	-0.329418	-0.193646
30wk	OPC2	Nampt	7.05718e-08	1.4359e-07	6.84288	-1.40728	-0.19364
30wk	OPC2	Nup188	7.05718e-08	1.4359e-07	6.84288	-1.03916	-0.193624
30wk	OPC2	Rab40c	7.05718e-08	1.4359e-07	6.84288	-0.99157	-0.193537
30wk	OPC2	Ptbp2	7.05718e-08	1.4359e-07	6.84288	-0.433003	-0.19343
30wk	OPC2	Ddx42	7.05718e-08	1.4359e-07	6.84288	-1.09372	-0.193031
30wk	OPC2	Fam168a	7.05718e-08	1.4359e-07	6.84288	-0.364936	-0.192925
30wk	OPC2	Adat1	7.05718e-08	1.4359e-07	6.84288	-2.42014	-0.19283
30wk	OPC2	Sike1	7.05718e-08	1.4359e-07	6.84288	-5.42389	-0.192815
30wk	OPC2	Hook3	7.05718e-08	1.4359e-07	6.84288	-0.472408	-0.192764
30wk	OPC2	Thrb	7.05718e-08	1.4359e-07	6.84288	-0.377332	-0.192606
30wk	OPC2	Pappa	7.05718e-08	1.4359e-07	6.84288	-1.05031	-0.192456
30wk	OPC2	Syt2	7.05718e-08	1.4359e-07	6.84288	-0.745389	-0.192176
30wk	OPC2	Nrep	7.05718e-08	1.4359e-07	6.84288	-1.29638	-0.192022
30wk	OPC2	Ghr	7.05718e-08	1.4359e-07	6.84288	-0.629257	-0.191909
30wk	OPC2	Agap3	7.05718e-08	1.4359e-07	6.84288	-0.90497	-0.191848
30wk	OPC2	H3f3b	7.05718e-08	1.4359e-07	6.84288	-1.05472	-0.191836
30wk	OPC2	Pop1	7.05718e-08	1.4359e-07	6.84288	-7.70608	-0.191746
30wk	OPC2	Zfp942	7.05718e-08	1.4359e-07	6.84288	-4.65953	-0.191351
30wk	OPC2	Secisbp2l	7.05718e-08	1.4359e-07	6.84288	-2.63611	-0.191305
30wk	OPC2	Stx7	7.05718e-08	1.4359e-07	6.84288	-2.48278	-0.191304
30wk	OPC2	Ajm1	7.05718e-08	1.4359e-07	6.84288	-2.45108	-0.191276
30wk	OPC2	Gm26672	7.05718e-08	1.4359e-07	6.84288	-0.494099	-0.191266
30wk	OPC2	Lbh	7.05718e-08	1.4359e-07	6.84288	-1.14266	-0.191258
30wk	OPC2	Tmem39a	7.05718e-08	1.4359e-07	6.84288	-2.12013	-0.191137
30wk	OPC2	Ralgapb	7.05718e-08	1.4359e-07	6.84288	-0.994031	-0.191095
30wk	OPC2	Gpcpd1	7.05718e-08	1.4359e-07	6.84288	-0.561249	-0.190982
30wk	OPC2	Rbm14	7.05718e-08	1.4359e-07	6.84288	-3.18473	-0.190968
30wk	OPC2	Pakap	7.05718e-08	1.4359e-07	6.84288	-2.87024	-0.190897
30wk	OPC2	Fbxo3	7.05718e-08	1.4359e-07	6.84288	-0.801095	-0.190846
30wk	OPC2	Pycard	7.05718e-08	1.4359e-07	6.84288	-1.99843	-0.190751
30wk	OPC2	Gm15563	7.05718e-08	1.4359e-07	6.84288	-0.480925	-0.19066
30wk	OPC2	Gng12	7.05718e-08	1.4359e-07	6.84288	-0.992109	-0.190584
30wk	OPC2	Hsp90aa1	7.05718e-08	1.4359e-07	6.84288	-1.08227	-0.19058
30wk	OPC2	Hs3st1	7.05718e-08	1.4359e-07	6.84288	-1.84414	-0.190536
30wk	OPC2	Cdc5l	7.05718e-08	1.4359e-07	6.84288	-1.55854	-0.190474
30wk	OPC2	Pls1	7.05718e-08	1.4359e-07	6.84288	-2.82282	-0.190441
30wk	OPC2	Ppip5k2	7.05718e-08	1.4359e-07	6.84288	-1.35919	-0.190094
30wk	OPC2	Mnat1	7.05718e-08	1.4359e-07	6.84288	-0.6183	-0.190084
30wk	OPC2	5330434G04Rik	7.05718e-08	1.4359e-07	6.84288	-0.443764	-0.190067
30wk	OPC2	Zdhhc15	7.05718e-08	1.4359e-07	6.84288	-1.96446	-0.190012
30wk	OPC2	Gpbp1	7.05718e-08	1.4359e-07	6.84288	-0.755602	-0.18984
30wk	OPC2	Hjurp	7.05718e-08	1.4359e-07	6.84288	-1.44411	-0.189821
30wk	OPC2	Pot1a	7.05718e-08	1.4359e-07	6.84288	-1.68893	-0.189769
30wk	OPC2	Cltc	7.05718e-08	1.4359e-07	6.84288	-0.636848	-0.189587
30wk	OPC2	Ralgapa1	7.05718e-08	1.4359e-07	6.84288	-0.35537	-0.189438
30wk	OPC2	Acaca	7.05718e-08	1.4359e-07	6.84288	-0.401316	-0.1893
30wk	OPC2	Gm13748	7.05718e-08	1.4359e-07	6.84288	-6.14771	-0.188926
30wk	OPC2	Neat1	7.05718e-08	1.4359e-07	6.84288	-1.34518	-0.18884
30wk	OPC2	Srp72	7.05718e-08	1.4359e-07	6.84288	-1.95915	-0.188821
30wk	OPC2	Asxl2	7.05718e-08	1.4359e-07	6.84288	-0.543181	-0.188391
30wk	OPC2	Grk5	7.05718e-08	1.4359e-07	6.84288	-0.530712	-0.188388
30wk	OPC2	Ddx46	7.05718e-08	1.4359e-07	6.84288	-0.623533	-0.188178
30wk	OPC2	Ppp2r3a	7.05718e-08	1.4359e-07	6.84288	-0.411946	-0.188168
30wk	OPC2	Bcan	7.05718e-08	1.4359e-07	6.84288	-0.583674	-0.187739
30wk	OPC2	Ceacam2	7.05718e-08	1.4359e-07	6.84288	-2.60774	-0.187706
30wk	OPC2	Slc9a9	7.05718e-08	1.4359e-07	6.84288	-0.333023	-0.18725
30wk	OPC2	Nphp1	7.05718e-08	1.4359e-07	6.84288	-1.99607	-0.187204
30wk	OPC2	Sar1b	7.05718e-08	1.4359e-07	6.84288	-1.37944	-0.186652
30wk	OPC2	4931403E22Rik	7.05718e-08	1.4359e-07	6.84288	-1.85845	-0.186514
30wk	OPC2	Actn4	7.05718e-08	1.4359e-07	6.84288	-0.835472	-0.186491
30wk	OPC2	Scfd1	7.05718e-08	1.4359e-07	6.84288	-1.7011	-0.186457
30wk	OPC2	Herc2	7.05718e-08	1.4359e-07	6.84288	-0.482599	-0.186405
30wk	OPC2	Abce1	7.05718e-08	1.4359e-07	6.84288	-1.18724	-0.186129
30wk	OPC2	Dhx29	7.05718e-08	1.4359e-07	6.84288	-5.66976	-0.18592
30wk	OPC2	Chd6	7.05718e-08	1.4359e-07	6.84288	-0.33535	-0.18564
30wk	OPC2	Pld5	7.05718e-08	1.4359e-07	6.84288	-0.324871	-0.185602
30wk	OPC2	Rnf152	7.05718e-08	1.4359e-07	6.84288	-1.30586	-0.185305
30wk	OPC2	Macf1	7.05718e-08	1.4359e-07	6.84288	-0.189575	-0.185224
30wk	OPC2	Dnajc6	7.05718e-08	1.4359e-07	6.84288	-0.540888	-0.185192
30wk	OPC2	Rcor1	7.05718e-08	1.4359e-07	6.84288	-0.59519	-0.185119
30wk	OPC2	Hnrnpc	7.05718e-08	1.4359e-07	6.84288	-0.575007	-0.185092
30wk	OPC2	Zfp444	7.05718e-08	1.4359e-07	6.84288	-1.96239	-0.184925
30wk	OPC2	Mapk1ip1l	7.05718e-08	1.4359e-07	6.84288	-1.4973	-0.184676
30wk	OPC2	Arhgef3	7.05718e-08	1.4359e-07	6.84288	-0.900473	-0.18454
30wk	OPC2	Rassf8	7.05718e-08	1.4359e-07	6.84288	-2.69885	-0.184467
30wk	OPC2	Spast	7.05718e-08	1.4359e-07	6.84288	-0.943041	-0.184322
30wk	OPC2	Ndufaf4	7.05718e-08	1.4359e-07	6.84288	-1.60312	-0.18426
30wk	OPC2	Rnpepl1	7.05718e-08	1.4359e-07	6.84288	-2.37053	-0.184122
30wk	OPC2	Ddhd2	7.05718e-08	1.4359e-07	6.84288	-0.607819	-0.184114
30wk	OPC2	Gm12027	7.05718e-08	1.4359e-07	6.84288	-1.10824	-0.184054
30wk	OPC2	Nxn	7.05718e-08	1.4359e-07	6.84288	-0.589213	-0.183583
30wk	OPC2	Hnrnph1	7.05718e-08	1.4359e-07	6.84288	-0.359258	-0.183572
30wk	OPC2	Sec11a	7.05718e-08	1.4359e-07	6.84288	-1.82796	-0.183366
30wk	OPC2	Pde6d	7.05718e-08	1.4359e-07	6.84288	-1.37463	-0.183296
30wk	OPC2	Mir9-2hg	7.05718e-08	1.4359e-07	6.84288	-0.403917	-0.183107
30wk	OPC2	Brd1	7.05718e-08	1.4359e-07	6.84288	-0.830081	-0.183094
30wk	OPC2	Gpr137c	7.05718e-08	1.4359e-07	6.84288	-0.341113	-0.18306
30wk	OPC2	Angpt1	7.05718e-08	1.4359e-07	6.84288	-0.582309	-0.182985
30wk	OPC2	Ap1g1	7.05718e-08	1.4359e-07	6.84288	-0.6999	-0.18284
30wk	OPC2	Srcin1	7.05718e-08	1.4359e-07	6.84288	-0.526215	-0.182657
30wk	OPC2	Uqcrc2	7.05718e-08	1.4359e-07	6.84288	-1.92754	-0.182644
30wk	OPC2	Eif3e	7.05718e-08	1.4359e-07	6.84288	-2.70632	-0.182411
30wk	OPC2	Shank1	7.05718e-08	1.4359e-07	6.84288	-0.978105	-0.182227
30wk	OPC2	Rhob	7.05718e-08	1.4359e-07	6.84288	-4.4702	-0.181883
30wk	OPC2	Acvr1b	7.05718e-08	1.4359e-07	6.84288	-1.58883	-0.181754
30wk	OPC2	Ralgps1	7.05718e-08	1.4359e-07	6.84288	-0.453916	-0.181725
30wk	OPC2	Sass6	7.05718e-08	1.4359e-07	6.84288	-2.76307	-0.181658
30wk	OPC2	Nsmce2	7.05718e-08	1.4359e-07	6.84288	-0.541718	-0.181607
30wk	OPC2	Dgcr2	7.05718e-08	1.4359e-07	6.84288	-2.1457	-0.181557
30wk	OPC2	Atrx	7.05718e-08	1.4359e-07	6.84288	-0.283034	-0.181288
30wk	OPC2	Car10	7.05718e-08	1.4359e-07	6.84288	-0.130718	-0.18123
30wk	OPC2	1500004A13Rik	7.05718e-08	1.4359e-07	6.84288	-0.505112	-0.180998
30wk	OPC2	Hdac6	7.05718e-08	1.4359e-07	6.84288	-2.76624	-0.180949
30wk	OPC2	Nufip2	7.05718e-08	1.4359e-07	6.84288	-0.800982	-0.180783
30wk	OPC2	Cdh6	7.05718e-08	1.4359e-07	6.84288	-1.18939	-0.180309
30wk	OPC2	Pank1	7.05718e-08	1.4359e-07	6.84288	-2.21536	-0.180279
30wk	OPC2	Tmod3	7.05718e-08	1.4359e-07	6.84288	-1.09338	-0.179997
30wk	OPC2	Mast4	7.05718e-08	1.4359e-07	6.84288	-0.560609	-0.179811
30wk	OPC2	Ltbp3	7.05718e-08	1.4359e-07	6.84288	-1.80504	-0.179744
30wk	OPC2	Zdhhc2	7.05718e-08	1.4359e-07	6.84288	-0.820959	-0.179427
30wk	OPC2	Sec16a	7.05718e-08	1.4359e-07	6.84288	-1.04846	-0.179296
30wk	OPC2	B230217J21Rik	7.05718e-08	1.4359e-07	6.84288	-0.636355	-0.179271
30wk	OPC2	Pip5k1b	7.05718e-08	1.4359e-07	6.84288	-0.400428	-0.179158
30wk	OPC2	Angptl2	7.05718e-08	1.4359e-07	6.84288	-1.16548	-0.179022
30wk	OPC2	Fmnl2	7.05718e-08	1.4359e-07	6.84288	-0.370779	-0.179012
30wk	OPC2	Dnajc19	7.05718e-08	1.4359e-07	6.84288	-0.540699	-0.178949
30wk	OPC2	Trim9	7.05718e-08	1.4359e-07	6.84288	-0.611181	-0.17889
30wk	OPC2	Gsdme	7.05718e-08	1.4359e-07	6.84288	-0.469474	-0.17886
30wk	OPC2	Eml5	7.05718e-08	1.4359e-07	6.84288	-0.284316	-0.178679
30wk	OPC2	Xrcc1	7.05718e-08	1.4359e-07	6.84288	-7.10676	-0.178204
30wk	OPC2	5330438D12Rik	7.05718e-08	1.4359e-07	6.84288	-0.233175	-0.17797
30wk	OPC2	Tmem178b	7.05718e-08	1.4359e-07	6.84288	-0.219483	-0.177919
30wk	OPC2	Usp47	7.05718e-08	1.4359e-07	6.84288	-0.48043	-0.17788
30wk	OPC2	Gm10544	7.05718e-08	1.4359e-07	6.84288	-1.43372	-0.177865
30wk	OPC2	Sez6	7.05718e-08	1.4359e-07	6.84288	-1.2607	-0.1778
30wk	OPC2	Jpx	7.05718e-08	1.4359e-07	6.84288	-0.93024	-0.177718
30wk	OPC2	Hcfc2	7.05718e-08	1.4359e-07	6.84288	-1.01	-0.177651
30wk	OPC2	Aldh1a1	7.05718e-08	1.4359e-07	6.84288	-0.458529	-0.177616
30wk	OPC2	Sycp3	7.05718e-08	1.4359e-07	6.84288	-0.99079	-0.177272
30wk	OPC2	Lrfn5	1.10557e-07	2.08886e-07	6.68009	-0.570789	-0.177157
30wk	OPC2	Vezt	7.05718e-08	1.4359e-07	6.84288	-0.626161	-0.177118
30wk	OPC2	B230219D22Rik	7.05718e-08	1.4359e-07	6.84288	-1.62779	-0.17696
30wk	OPC2	Gm57315	7.05718e-08	1.4359e-07	6.84288	-1.54097	-0.176869
30wk	OPC2	Ndufb1	7.05718e-08	1.4359e-07	6.84288	-2.1467	-0.176778
30wk	OPC2	Zfyve28	7.05718e-08	1.4359e-07	6.84288	-0.753919	-0.176754
30wk	OPC2	Clk4	7.05718e-08	1.4359e-07	6.84288	-0.528536	-0.17674
[truncated: 9,093 more rows]

## Sheet: SCA1 KI
timepoint	Cell type	Gene	pval	pval_corrected	nlog10pvalcorrected	log2FC	emd
5wk	OPC1	Kcnip4	4.54492e-19	4.62461e-18	17.3349	-0.981771	-0.410114
5wk	OPC1	Tenm2	2.73277e-15	1.08653e-14	13.964	-0.468304	-0.329668
5wk	OPC1	Pid1	6.2589e-17	3.31585e-16	15.4794	-0.29022	-0.314204
5wk	OPC1	Car10	2.08291e-16	1.00634e-15	14.9973	-0.46223	-0.310982
5wk	OPC1	Lsamp	2.37757e-13	7.35881e-13	12.1332	-0.0598705	-0.290885
5wk	OPC1	Rora	5.04863e-14	1.68984e-13	12.7722	-0.119137	-0.282641
5wk	OPC1	Brinp3	1.73995e-12	4.92848e-12	11.3073	-0.149833	-0.275147
5wk	OPC1	2210408I21Rik	4.50013e-18	3.13188e-17	16.5042	-0.750026	-0.259653
5wk	OPC1	Foxp2	7.12142e-18	4.75414e-17	16.3229	-0.864946	-0.255408
5wk	OPC1	Map2k6	4.74486e-19	4.65795e-18	17.3318	-1.41976	-0.250394
5wk	OPC1	Anks1b	6.00023e-11	1.46492e-10	9.83419	-0.0968415	-0.248517
5wk	OPC1	Arnt2	4.96621e-16	2.24929e-15	14.648	-0.509683	-0.248194
5wk	OPC1	Cyp7b1	1.45525e-16	7.23768e-16	15.1404	-0.857348	-0.242695
5wk	OPC1	Meis2	3.96876e-18	2.79506e-17	16.5536	-1.94765	-0.24221
5wk	OPC1	Fam155a	4.00212e-15	1.55379e-14	13.8086	-0.102271	-0.241828
5wk	OPC1	Unc13c	1.56353e-17	9.43649e-17	16.0252	-0.273779	-0.237752
5wk	OPC1	AC149090.1	1.07208e-08	2.19883e-08	7.65781	-0.420914	-0.235338
5wk	OPC1	Sema6d	9.0664e-11	2.18048e-10	9.66145	-0.245947	-0.233411
5wk	OPC1	Lrrc4c	2.43503e-11	6.17434e-11	10.2094	-0.0585328	-0.227578
5wk	OPC1	Nrg3	5.63257e-14	1.86712e-13	12.7288	-0.129085	-0.227094
5wk	OPC1	Usp29	5.78233e-18	3.93271e-17	16.4053	-0.810663	-0.226968
5wk	OPC1	Chsy3	7.42386e-18	4.92419e-17	16.3077	-0.664114	-0.226421
5wk	OPC1	Cacna2d3	1.76893e-17	1.05497e-16	15.9768	-0.320759	-0.224469
5wk	OPC1	Brinp1	2.16733e-16	1.04492e-15	14.9809	-0.319835	-0.22338
5wk	OPC1	Galnt13	1.60579e-13	5.06273e-13	12.2956	-0.257391	-0.220933
5wk	OPC1	Gm26871	4.96621e-16	2.24929e-15	14.648	-0.512572	-0.218803
5wk	OPC1	Pde4b	1.58727e-07	2.99172e-07	6.52408	-0.115787	-0.211428
5wk	OPC1	Slc23a2	1.02591e-18	8.66895e-18	17.062	-0.912761	-0.211083
5wk	OPC1	Lrfn5	1.55135e-14	5.58382e-14	13.2531	-0.451981	-0.209935
5wk	OPC1	Plppr1	1.51163e-09	3.29209e-09	8.48253	-0.385019	-0.207155
5wk	OPC1	Erbb4	2.34454e-15	9.48989e-15	14.0227	-0.0885316	-0.20709
5wk	OPC1	Ptprn2	2.86045e-16	1.34946e-15	14.8698	-0.283388	-0.205605
5wk	OPC1	Scfd2	8.06729e-18	5.22828e-17	16.2816	-0.329848	-0.20553
5wk	OPC1	Sgcz	0.00564574	0.00751709	2.12395	-0.147498	-0.201726
5wk	OPC1	Mdga2	8.78422e-11	2.11459e-10	9.67477	-0.0874321	-0.2014
5wk	OPC1	Tafa1	2.62122e-12	7.28371e-12	11.1376	-0.300215	-0.200656
5wk	OPC1	Galnt10	2.60697e-14	9.10081e-14	13.0409	-0.386141	-0.200292
5wk	OPC1	Kank1	7.33441e-15	2.74974e-14	13.5607	-0.485905	-0.200099
5wk	OPC1	Aopep	1.12676e-15	4.81482e-15	14.3174	-0.367176	-0.199472
5wk	OPC1	Rab3c	7.53416e-14	2.46383e-13	12.6084	-0.640041	-0.197878
5wk	OPC1	Usp32	7.73898e-18	5.06322e-17	16.2956	-0.462878	-0.196364
5wk	OPC1	Zfp36l1	1.32444e-18	1.07683e-17	16.9679	-0.818227	-0.193101
5wk	OPC1	Lrrn1	6.55255e-18	4.4043e-17	16.3561	-0.604159	-0.192084
5wk	OPC1	Gm4876	3.35309e-10	7.69473e-10	9.11381	-0.148583	-0.191822
5wk	OPC1	Ddx17	2.26286e-17	1.32054e-16	15.8792	-0.352013	-0.191092
5wk	OPC1	Fgf14	9.35347e-13	2.72265e-12	11.565	-0.086845	-0.187896
5wk	OPC1	Ppp1r21	3.2206e-16	1.5073e-15	14.8218	-0.453035	-0.186594
5wk	OPC1	Trpm3	2.6843e-11	6.77891e-11	10.1688	-0.408329	-0.186555
5wk	OPC1	Tafa2	3.00272e-12	8.29244e-12	11.0813	-0.227155	-0.183903
5wk	OPC1	Ncald	8.72624e-13	2.54906e-12	11.5936	-0.235858	-0.183769
5wk	OPC1	Asxl1	3.06487e-15	1.20832e-14	13.9178	-0.590854	-0.183534
5wk	OPC1	Ankrd11	5.63088e-15	2.13984e-14	13.6696	-0.165478	-0.178442
5wk	OPC1	Zfp950	1.70706e-16	8.38098e-16	15.0767	-0.574601	-0.177416
5wk	OPC1	Cacna1e	2.43503e-11	6.17434e-11	10.2094	-0.623009	-0.177148
5wk	OPC1	Sept8	1.60579e-13	5.06273e-13	12.2956	-0.700534	-0.176755
5wk	OPC1	Dcc	6.81555e-11	1.65594e-10	9.78096	-0.0954177	-0.176168
5wk	OPC1	Cdo1	9.5237e-18	6.07298e-17	16.2166	-0.974074	-0.175612
5wk	OPC1	Ank3	4.6534e-13	1.39894e-12	11.8542	-0.134614	-0.175361
5wk	OPC1	Bcap29	8.28708e-19	7.3804e-18	17.1319	-1.79619	-0.174958
5wk	OPC1	Antxr1	4.96621e-16	2.24929e-15	14.648	-0.507966	-0.172222
5wk	OPC1	Slc1a1	1.12676e-15	4.81482e-15	14.3174	-0.319531	-0.171569
5wk	OPC1	Ppfia2	6.78551e-17	3.56555e-16	15.4479	-0.180661	-0.171155
5wk	OPC1	Dock9	3.43852e-12	9.45168e-12	11.0245	-0.174042	-0.170805
5wk	OPC1	Rasa1	9.5237e-18	6.07298e-17	16.2166	-0.578404	-0.17061
5wk	OPC1	Dennd5b	8.76569e-18	5.63841e-17	16.2488	-0.444415	-0.169506
5wk	OPC1	Ncam2	0.000180347	0.00027156	3.56613	-0.074176	-0.168144
5wk	OPC1	Uba5	1.11718e-18	9.3294e-18	17.0301	-1.44377	-0.167014
5wk	OPC1	Ntrk3	6.28279e-14	2.07201e-13	12.6836	-0.150019	-0.16663
5wk	OPC1	Pcdh15	2.27614e-06	3.95688e-06	5.40265	-0.0604395	-0.166607
5wk	OPC1	Pdgfra	1.00633e-13	3.2487e-13	12.4883	-0.145658	-0.166105
5wk	OPC1	Ralgps1	9.1913e-15	3.39532e-14	13.4691	-0.527355	-0.165463
5wk	OPC1	Ralbp1	9.83074e-19	8.41731e-18	17.0748	-0.92243	-0.164944
5wk	OPC1	Epn2	2.74752e-08	5.47726e-08	7.26144	-0.0940617	-0.164425
5wk	OPC1	Prkg1	3.21338e-12	8.85289e-12	11.0529	-0.115186	-0.162616
5wk	OPC1	Ulk2	4.17343e-17	2.3144e-16	15.6356	-0.378775	-0.162321
5wk	OPC1	Lrp1b	6.74965e-10	1.51062e-09	8.82085	-0.0497165	-0.160504
5wk	OPC1	Tshz2	0.000523303	0.000761843	3.11813	-0.235364	-0.15983
5wk	OPC1	Bmerb1	3.54665e-17	1.98657e-16	15.7019	-0.371328	-0.159373
5wk	OPC1	Crebrf	4.98227e-12	1.34655e-11	10.8708	-0.561279	-0.159056
5wk	OPC1	Mb21d2	1.59591e-15	6.64748e-15	14.1773	-0.299581	-0.159011
5wk	OPC1	Wasf1	1.57621e-16	7.80165e-16	15.1078	-0.555874	-0.158201
5wk	OPC1	Pcsk2	2.4636e-13	7.61252e-13	12.1185	-0.340976	-0.157377
5wk	OPC1	Kcnb2	1.05849e-09	2.32906e-09	8.63282	-0.308088	-0.15412
5wk	OPC1	Ophn1	5.62916e-11	1.37889e-10	9.86047	-0.332156	-0.153955
5wk	OPC1	Gm4258	7.06382e-16	3.11857e-15	14.506	-0.199016	-0.153737
5wk	OPC1	Cap2	1.00633e-13	3.2487e-13	12.4883	-0.887761	-0.153494
5wk	OPC1	Fgf13	1.11718e-18	9.3294e-18	17.0301	-0.772856	-0.152688
5wk	OPC1	Mark3	2.08291e-16	1.00634e-15	14.9973	-0.351005	-0.152315
5wk	OPC1	Fgf12	1.26503e-11	3.2976e-11	10.4818	-0.102346	-0.151986
5wk	OPC1	Slc35f1	0.00148447	0.0020831	2.68129	-0.0670147	-0.151912
5wk	OPC1	Pcdh9	1.38768e-05	2.27985e-05	4.64209	-0.0456266	-0.151764
5wk	OPC1	Babam2	1.08389e-15	4.6451e-15	14.333	-0.352498	-0.151434
5wk	OPC1	Rtl4	6.86362e-08	1.32775e-07	6.87688	-0.1979	-0.151298
5wk	OPC1	Spen	2.60687e-18	1.93917e-17	16.7124	-0.522997	-0.150312
5wk	OPC1	Mast4	2.97586e-16	1.39911e-15	14.8541	-0.387304	-0.149173
5wk	OPC1	Rfx7	9.1913e-15	3.39532e-14	13.4691	-0.318216	-0.148914
5wk	OPC1	Dpp6	1.30741e-11	3.39949e-11	10.4686	-0.100315	-0.146909
5wk	OPC1	Nrg1	4.98593e-09	1.04675e-08	7.98016	-0.22522	-0.146697
5wk	OPC1	Grik2	7.86205e-13	2.30773e-12	11.6368	-0.116542	-0.146331
5wk	OPC1	Ppp2r2b	3.33109e-09	7.08775e-09	8.14949	-0.113245	-0.145882
5wk	OPC1	Mindy3	2.83599e-18	2.09451e-17	16.6789	-0.779794	-0.144867
5wk	OPC1	Fhit	1.6456e-11	4.2351e-11	10.3731	-0.218712	-0.144769
5wk	OPC1	Araf	5.8416e-14	1.93144e-13	12.7141	-0.434366	-0.144519
5wk	OPC1	1700025G04Rik	1.31559e-15	5.56408e-15	14.2546	-0.266164	-0.14408
5wk	OPC1	Ahcyl1	1.36747e-15	5.77048e-15	14.2388	-0.617081	-0.144033
5wk	OPC1	Kcnip3	6.44693e-09	1.34308e-08	7.8719	-0.119075	-0.143915
5wk	OPC1	Dcaf5	1.93488e-15	7.94394e-15	14.1	-0.490154	-0.143677
5wk	OPC1	Fnbp1	7.65836e-17	3.99268e-16	15.3987	-0.721898	-0.142001
5wk	OPC1	2810403D21Rik	6.51696e-17	3.43756e-16	15.4637	-1.52457	-0.14178
5wk	OPC1	Dpysl3	1.10863e-14	4.05253e-14	13.3923	-0.303596	-0.141727
5wk	OPC1	Elfn1	8.64893e-19	7.66626e-18	17.1154	-1.16192	-0.141634
5wk	OPC1	Zfp318	9.13694e-18	5.85894e-17	16.2322	-0.842309	-0.141432
5wk	OPC1	Man1a2	5.02615e-15	1.92099e-14	13.7165	-0.522263	-0.140802
5wk	OPC1	Gmds	1.19173e-12	3.4307e-12	11.4646	-0.236595	-0.1405
5wk	OPC1	Lrrtm4	1.25713e-06	2.22649e-06	5.65238	-0.0507335	-0.140312
5wk	OPC1	Auts2	3.5413e-06	6.07336e-06	5.21657	-0.126247	-0.139932
5wk	OPC1	Eps15l1	1.08389e-15	4.6451e-15	14.333	-0.376554	-0.139844
5wk	OPC1	Lrch3	3.70878e-15	1.4467e-14	13.8396	-0.197491	-0.139602
5wk	OPC1	Smox	3.49942e-18	2.5275e-17	16.5973	-0.651733	-0.13933
5wk	OPC1	Nlgn1	2.22331e-06	3.86895e-06	5.41241	-0.0406953	-0.139131
5wk	OPC1	Mfsd14a	5.54369e-17	2.98835e-16	15.5246	-1.05009	-0.138094
5wk	OPC1	Cstf3	1.27224e-17	7.90979e-17	16.1018	-0.423519	-0.137326
5wk	OPC1	Kctd8	2.62122e-12	7.28371e-12	11.1376	-0.287016	-0.136755
5wk	OPC1	Ptprr	1.03781e-12	3.00565e-12	11.5221	-0.504115	-0.136624
5wk	OPC1	Ptprs	4.90921e-17	2.68239e-16	15.5715	-0.306553	-0.136616
5wk	OPC1	Prrx1	1.93889e-14	6.88743e-14	13.1619	-0.459137	-0.136339
5wk	OPC1	R3hdm1	4.48545e-15	1.72875e-14	13.7623	-0.26271	-0.135815
5wk	OPC1	Git2	5.63088e-15	2.13984e-14	13.6696	-0.561862	-0.135524
5wk	OPC1	Dscaml1	1.80429e-09	3.91129e-09	8.40768	-0.0776174	-0.135461
5wk	OPC1	Smc6	3.15758e-13	9.63715e-13	12.0161	-0.572736	-0.135232
5wk	OPC1	Tcf4	5.02615e-15	1.92099e-14	13.7165	-0.085158	-0.135129
5wk	OPC1	Cacna1d	4.65834e-12	1.26281e-11	10.8987	-0.212572	-0.135028
5wk	OPC1	Sltm	3.76695e-14	1.28184e-13	12.8922	-0.243451	-0.134291
5wk	OPC1	Cbx1	7.42386e-18	4.92419e-17	16.3077	-0.813026	-0.133992
5wk	OPC1	Wdr47	4.5266e-17	2.49084e-16	15.6037	-1.17972	-0.133624
5wk	OPC1	Rock1	5.11427e-11	1.25739e-10	9.90053	-0.317424	-0.133534
5wk	OPC1	Ints6l	2.34454e-15	9.48989e-15	14.0227	-0.557535	-0.132691
5wk	OPC1	Actr1b	7.94019e-19	7.11445e-18	17.1479	-2.00287	-0.131582
5wk	OPC1	Maml2	1.62897e-08	3.30129e-08	7.48132	-0.0798742	-0.131311
5wk	OPC1	Tmem135	2.60697e-14	9.10081e-14	13.0409	-0.331456	-0.131258
5wk	OPC1	C130073E24Rik	6.51696e-17	3.43756e-16	15.4637	-0.597037	-0.131118
5wk	OPC1	B3galt1	2.95849e-11	7.45311e-11	10.1277	-0.181621	-0.130962
5wk	OPC1	Ift81	1.92043e-17	1.1371e-16	15.9442	-1.04737	-0.130708
5wk	OPC1	1110004F10Rik	3.3555e-18	2.43206e-17	16.614	-0.58848	-0.130588
5wk	OPC1	Gmcl1	2.43617e-15	9.83092e-15	14.0074	-0.781489	-0.130438
5wk	OPC1	Arpp21	4.06837e-07	7.44509e-07	6.12813	-0.118451	-0.130126
5wk	OPC1	Tbc1d5	2.77281e-11	6.99559e-11	10.1552	-0.188622	-0.129165
5wk	OPC1	Galntl6	7.06311e-15	2.65623e-14	13.5757	-0.840347	-0.127628
5wk	OPC1	Gmeb1	2.6654e-17	1.5329e-16	15.8145	-0.850972	-0.127579
5wk	OPC1	Dgkb	4.35406e-06	7.41671e-06	5.12979	-0.122202	-0.127578
5wk	OPC1	Dok6	5.15241e-12	1.39144e-11	10.8565	-0.138119	-0.127416
5wk	OPC1	Plce1	1.80016e-14	6.41449e-14	13.1928	-0.398504	-0.126459
5wk	OPC1	9630028H03Rik	1.30402e-08	2.6613e-08	7.57491	-0.584172	-0.126435
5wk	OPC1	Acss1	1.7345e-14	6.19584e-14	13.2079	-0.376478	-0.126024
5wk	OPC1	Gpr45	2.08291e-16	1.00634e-15	14.9973	-0.465039	-0.12546
5wk	OPC1	Smyd3	4.27704e-07	7.81586e-07	6.10702	-0.179002	-0.125357
5wk	OPC1	Gm47591	5.10162e-18	3.51727e-17	16.4538	-0.574151	-0.125203
5wk	OPC1	Dner	1.39639e-11	3.619e-11	10.4414	-0.232064	-0.125153
5wk	OPC1	Fcho2	2.25512e-16	1.07868e-15	14.9671	-0.28819	-0.124339
5wk	OPC1	Cacnb4	1.81552e-11	4.65903e-11	10.3317	-0.274459	-0.124031
5wk	OPC1	Kcnq5	4.47531e-08	8.76999e-08	7.057	-0.159896	-0.123846
5wk	OPC1	Nmt2	4.96621e-16	2.24929e-15	14.648	-0.80436	-0.12377
5wk	OPC1	Glis1	8.08543e-10	1.79885e-09	8.74501	-0.703961	-0.12284
5wk	OPC1	Erbin	1.78768e-13	5.60621e-13	12.2513	-0.341132	-0.121914
5wk	OPC1	Sesn3	2.13681e-13	6.65655e-13	12.1768	-0.369873	-0.121779
5wk	OPC1	Tmem243	1.92824e-12	5.42752e-12	11.2654	-0.447847	-0.121464
5wk	OPC1	Glod4	4.17343e-17	2.3144e-16	15.6356	-1.42146	-0.121384
5wk	OPC1	Canx	4.96621e-16	2.24929e-15	14.648	-0.473495	-0.121378
5wk	OPC1	Cttnbp2	3.0478e-13	9.31999e-13	12.0306	-0.130036	-0.121179
5wk	OPC1	Ppib	8.10065e-14	2.64113e-13	12.5782	-0.595644	-0.121141
5wk	OPC1	Dleu2	1.03781e-12	3.00565e-12	11.5221	-0.227207	-0.120722
5wk	OPC1	Lgr5	8.99643e-17	4.63755e-16	15.3337	-0.775566	-0.12067
5wk	OPC1	Cdc5l	3.64943e-18	2.62116e-17	16.5815	-0.77641	-0.12049
5wk	OPC1	Susd5	1.03758e-11	2.72503e-11	10.5646	-0.225032	-0.120454
5wk	OPC1	Gmps	2.86045e-16	1.34946e-15	14.8698	-0.688778	-0.119689
5wk	OPC1	Gon4l	9.90763e-15	3.64492e-14	13.4383	-0.583148	-0.119228
5wk	OPC1	Ebf1	6.05525e-07	1.09557e-06	5.96036	-0.399456	-0.118692
5wk	OPC1	Kctd4	8.99643e-17	4.63755e-16	15.3337	-1.3221	-0.118672
5wk	OPC1	Brk1	5.10162e-18	3.51727e-17	16.4538	-1.71499	-0.118571
5wk	OPC1	Eif4e2	6.01093e-17	3.19268e-16	15.4958	-1.71226	-0.118397
5wk	OPC1	Zfp362	7.60765e-19	6.84622e-18	17.1645	-0.931225	-0.118313
5wk	OPC1	Pdia3	1.03463e-17	6.54898e-17	16.1838	-0.726018	-0.118252
5wk	OPC1	Mtmr3	3.55681e-12	9.75865e-12	11.0106	-0.266981	-0.117938
5wk	OPC1	Tsix	0.00701438	0.00926229	2.03328	-0.942793	-0.117896
5wk	OPC1	Gnao1	1.55135e-14	5.58382e-14	13.2531	-0.188182	-0.117531
5wk	OPC1	Kcnc2	5.84795e-15	2.21784e-14	13.6541	-1.25979	-0.117478
5wk	OPC1	Rnf128	2.71905e-18	2.01753e-17	16.6952	-2.64144	-0.117321
5wk	OPC1	Plekha7	1.33645e-14	4.84157e-14	13.315	-1.23786	-0.11722
5wk	OPC1	Hltf	3.2206e-16	1.5073e-15	14.8218	-0.76508	-0.116431
5wk	OPC1	Dcaf1	1.04331e-13	3.35912e-13	12.4738	-0.789176	-0.115831
5wk	OPC1	Kdm4c	1.92824e-12	5.42752e-12	11.2654	-0.310857	-0.115826
5wk	OPC1	Rph3a	2.60697e-14	9.10081e-14	13.0409	-1.07507	-0.115761
5wk	OPC1	Jakmip2	1.16665e-10	2.77925e-10	9.55607	-0.241853	-0.115563
5wk	OPC1	Dpyd	6.7567e-14	2.21978e-13	12.6537	-0.0824629	-0.115462
5wk	OPC1	Upf2	3.96775e-07	7.2687e-07	6.13854	-0.415371	-0.114939
5wk	OPC1	Basp1	5.22026e-15	1.99002e-14	13.7011	-0.33771	-0.114426
5wk	OPC1	Lmo3	8.28708e-19	7.3804e-18	17.1319	-1.06996	-0.114072
5wk	OPC1	Cnot6	1.43996e-14	5.20468e-14	13.2836	-0.830738	-0.113949
5wk	OPC1	Rgs20	4.70803e-09	9.90116e-09	8.00431	-0.280531	-0.11368
5wk	OPC1	Shkbp1	7.94019e-19	7.11445e-18	17.1479	-2.32204	-0.113655
5wk	OPC1	Zfp445	6.09231e-12	1.63436e-11	10.7867	-0.483535	-0.113174
5wk	OPC1	Csmd1	0.00082409	0.00117829	2.92875	-0.032821	-0.113152
5wk	OPC1	Rab11a	3.08497e-18	2.24941e-17	16.6479	-0.867541	-0.112775
5wk	OPC1	Kcnab1	5.54542e-13	1.65433e-12	11.7814	-0.708383	-0.112676
5wk	OPC1	Rbfox3	1.84862e-16	9.00737e-16	15.0454	-1.07979	-0.112664
5wk	OPC1	Cit	1.12676e-15	4.81482e-15	14.3174	-0.384711	-0.112599
5wk	OPC1	Ptprk	2.17133e-15	8.83037e-15	14.054	-0.114822	-0.11256
5wk	OPC1	Rorb	1.23319e-08	2.52074e-08	7.59847	-0.347126	-0.112493
5wk	OPC1	Tmem106b	2.08291e-16	1.00634e-15	14.9973	-1.13284	-0.112478
5wk	OPC1	Exoc6b	1.20502e-13	3.84677e-13	12.4149	-0.167236	-0.112391
5wk	OPC1	Arhgef26	4.41413e-16	2.01383e-15	14.696	-0.37383	-0.112151
5wk	OPC1	Ccdc82	9.36547e-17	4.81936e-16	15.317	-1.07087	-0.11212
5wk	OPC1	Mbtd1	6.44693e-09	1.34308e-08	7.8719	-0.272824	-0.112119
5wk	OPC1	Lncppara	2.43617e-15	9.83092e-15	14.0074	-0.258325	-0.11208
5wk	OPC1	Xrcc5	1.56974e-12	4.4672e-12	11.35	-0.622896	-0.111899
5wk	OPC1	Mir9-3hg	4.06508e-06	6.94051e-06	5.15861	-0.101597	-0.111822
5wk	OPC1	Ep400	7.06496e-17	3.6992e-16	15.4319	-0.390786	-0.111799
5wk	OPC1	Gab2	2.0718e-06	3.61108e-06	5.44236	-0.145891	-0.111656
5wk	OPC1	Nfu1	3.49942e-18	2.5275e-17	16.5973	-1.2221	-0.111635
5wk	OPC1	Faf1	5.8118e-11	1.4216e-10	9.84722	-0.234388	-0.111514
5wk	OPC1	Zdhhc14	6.84862e-07	1.23446e-06	5.90852	-0.116998	-0.111212
5wk	OPC1	Thoc1	2.28164e-09	4.90843e-09	8.30906	-0.56093	-0.111175
5wk	OPC1	Sergef	2.86418e-11	7.21904e-11	10.1415	-0.499501	-0.111165
5wk	OPC1	Ube3a	1.92353e-10	4.49513e-10	9.34726	-0.290522	-0.111094
5wk	OPC1	Dlgap1	0.00099432	0.00141288	2.8499	-0.0502185	-0.110953
5wk	OPC1	Gm28960	9.13694e-18	5.85894e-17	16.2322	-1.57503	-0.110848
5wk	OPC1	Sox8	6.25918e-06	1.05263e-05	4.97772	-0.259153	-0.110824
5wk	OPC1	Dach1	2.6216e-10	6.06397e-10	9.21724	-0.479719	-0.110757
5wk	OPC1	Jarid2	1.03781e-12	3.00565e-12	11.5221	-0.28901	-0.110732
5wk	OPC1	Cntn6	2.08974e-09	4.51253e-09	8.34558	-0.151197	-0.1105
5wk	OPC1	Itga9	2.14701e-08	4.31429e-08	7.36509	-0.0732525	-0.110172
5wk	OPC1	Dennd1a	2.16693e-14	7.65269e-14	13.1162	-0.121421	-0.11016
5wk	OPC1	Slc24a3	3.32437e-08	6.58397e-08	7.18151	-0.188741	-0.109601
5wk	OPC1	Cyld	6.09002e-09	1.27065e-08	7.89597	-0.244906	-0.10958
5wk	OPC1	Slc9a9	8.51063e-11	2.05112e-10	9.68801	-0.12528	-0.108948
5wk	OPC1	Phf20l1	2.13763e-11	5.44568e-11	10.2639	-0.249873	-0.10889
5wk	OPC1	Negr1	1.06157e-10	2.538e-10	9.59551	-0.0694692	-0.108814
5wk	OPC1	Ppm1h	2.17133e-15	8.83037e-15	14.054	-0.433966	-0.108754
5wk	OPC1	Snap23	3.40506e-17	1.91349e-16	15.7182	-0.719292	-0.108698
5wk	OPC1	Tspoap1	3.21743e-18	2.34e-17	16.6308	-0.919844	-0.108252
5wk	OPC1	Svil	3.9561e-11	9.82596e-11	10.0076	-0.179759	-0.108242
5wk	OPC1	Kdm3b	2.21065e-12	6.18701e-12	11.2085	-0.414551	-0.108039
5wk	OPC1	Ppargc1a	3.69404e-17	2.0652e-16	15.685	-1.55738	-0.108033
5wk	OPC1	Atad2b	4.49886e-11	1.11178e-10	9.95398	-0.235056	-0.107981
5wk	OPC1	Tle4	1.30001e-05	2.13886e-05	4.66982	-0.366866	-0.107826
5wk	OPC1	Gpr158	1.75587e-06	3.07523e-06	5.51212	-0.160322	-0.107759
5wk	OPC1	Cbx5	6.40961e-19	5.90985e-18	17.2284	-0.355699	-0.107654
5wk	OPC1	Numb	1.24014e-16	6.22788e-16	15.2057	-0.360031	-0.10742
5wk	OPC1	Dtnb	1.45772e-08	2.96326e-08	7.52823	-0.202414	-0.107251
5wk	OPC1	Brinp2	2.08291e-16	1.00634e-15	14.9973	-0.584655	-0.107207
5wk	OPC1	Rbm25	7.38815e-10	1.6494e-09	8.78267	-0.199915	-0.106717
5wk	OPC1	Rnft2	2.17199e-17	1.27254e-16	15.8953	-1.47124	-0.106711
5wk	OPC1	Fign	8.14034e-13	2.38636e-12	11.6223	-0.149567	-0.106542
5wk	OPC1	Ccnh	3.2206e-16	1.5073e-15	14.8218	-0.624971	-0.106454
5wk	OPC1	Cacng4	8.33182e-10	1.85127e-09	8.73253	-0.0827684	-0.106225
5wk	OPC1	Gm48091	6.09002e-09	1.27065e-08	7.89597	-0.360309	-0.1058
5wk	OPC1	Btbd8	2.01215e-14	7.1317e-14	13.1468	-0.829325	-0.105589
5wk	OPC1	Hlf	7.12142e-18	4.75414e-17	16.3229	-0.693863	-0.105528
5wk	OPC1	Fam189a1	1.41772e-08	2.88423e-08	7.53997	-0.16819	-0.105141
5wk	OPC1	Grik3	3.84911e-09	8.15214e-09	8.08873	-0.218406	-0.104968
5wk	OPC1	Usp34	2.43617e-15	9.83092e-15	14.0074	-0.145041	-0.104931
5wk	OPC1	Ndufaf7	3.0213e-14	1.04081e-13	12.9826	-0.769747	-0.104789
5wk	OPC1	Slc16a7	3.00272e-12	8.29244e-12	11.0813	-0.449429	-0.104128
5wk	OPC1	Glt8d1	6.6021e-11	1.60711e-10	9.79396	-0.467167	-0.104054
5wk	OPC1	Gfpt2	4.99189e-13	1.49677e-12	11.8248	-0.630556	-0.103962
5wk	OPC1	Exoc4	1.46546e-12	4.1837e-12	11.3784	-0.102409	-0.103958
5wk	OPC1	Map3k5	1.30741e-11	3.39949e-11	10.4686	-0.457126	-0.103817
5wk	OPC1	Tpm1	5.8416e-14	1.93144e-13	12.7141	-0.197281	-0.103764
5wk	OPC1	Prkd1	1.75705e-11	4.51461e-11	10.3454	-0.205162	-0.10369
5wk	OPC1	Fxr2	7.60765e-19	6.84622e-18	17.1645	-0.993607	-0.103645
5wk	OPC1	Hnrnpa2b1	6.3952e-11	1.55895e-10	9.80717	-0.142564	-0.103551
5wk	OPC1	Mtif2	8.24538e-11	1.98905e-10	9.70135	-0.556856	-0.103507
5wk	OPC1	Gorasp2	2.00091e-17	1.18069e-16	15.9279	-1.20277	-0.103181
5wk	OPC1	Jam3	4.72578e-07	8.6115e-07	6.06492	-0.33323	-0.103091
5wk	OPC1	Slc25a27	3.5916e-11	8.96055e-11	10.0477	-0.509408	-0.103011
5wk	OPC1	Elf1	1.04241e-08	2.13947e-08	7.66969	-0.366158	-0.102833
5wk	OPC1	Mccc2	6.02858e-18	4.08538e-17	16.3888	-1.17505	-0.102794
5wk	OPC1	Arhgap39	5.28056e-11	1.29565e-10	9.88751	-0.373823	-0.102685
5wk	OPC1	Kcnj6	1.03463e-17	6.54898e-17	16.1838	-1.63979	-0.102675
5wk	OPC1	Txndc16	1.00249e-12	2.91029e-12	11.5361	-0.397172	-0.102641
5wk	OPC1	Hjurp	3.0213e-14	1.04081e-13	12.9826	-0.57361	-0.102625
5wk	OPC1	Zfp408	1.28747e-14	4.67317e-14	13.3304	-1.74057	-0.10258
5wk	OPC1	Cdyl2	2.64493e-13	8.15451e-13	12.0886	-0.52945	-0.102388
5wk	OPC1	Fam222a	4.50013e-18	3.13188e-17	16.5042	-1.10265	-0.10229
5wk	OPC1	Ubac2	0.000248294	0.000370011	3.43178	-0.299033	-0.102235
5wk	OPC1	Pced1b	2.39604e-18	1.80052e-17	16.7446	-0.804963	-0.101842
5wk	OPC1	Rab3ip	3.64943e-18	2.62116e-17	16.5815	-0.896157	-0.101795
5wk	OPC1	Peak1	8.526e-15	3.16656e-14	13.4994	-0.239603	-0.101792
5wk	OPC1	Nnat	4.83914e-15	1.85674e-14	13.7312	-0.255178	-0.101588
5wk	OPC1	Upp2	2.94176e-13	9.01177e-13	12.0452	-0.282716	-0.101569
5wk	OPC1	Zfp462	7.26289e-11	1.75986e-10	9.75452	-0.0950659	-0.101286
5wk	OPC1	Sumo2	3.92263e-16	1.8092e-15	14.7425	-0.33383	-0.101207
5wk	OPC1	Shfl	2.11099e-18	1.60798e-17	16.7937	-1.0644	-0.10108
5wk	OPC1	Ppp1r9a	3.4575e-10	7.92639e-10	9.10092	-0.111744	-0.100966
5wk	OPC1	Edem3	2.20207e-18	1.6669e-17	16.7781	-0.86719	-0.100899
5wk	OPC1	Brap	6.53288e-16	2.90155e-15	14.5374	-1.472	-0.10058
5wk	OPC1	Ppt1	9.13694e-18	5.85894e-17	16.2322	-0.496051	-0.100405
5wk	OPC1	Chn1	2.13681e-13	6.65655e-13	12.1768	-0.599365	-0.100368
5wk	OPC1	Tkt	2.51245e-14	8.78868e-14	13.0561	-1.17495	-0.100194
5wk	OPC1	Fbxo38	5.42174e-15	2.06416e-14	13.6853	-0.696744	-0.100061
5wk	OPC1	Phf6	2.4213e-14	8.49288e-14	13.0709	-0.518371	-0.100033
5wk	OPC1	Mapk8	5.63257e-14	1.86712e-13	12.7288	-0.481038	-0.100021
5wk	OPC1	Slc3a2	2.21427e-13	6.88229e-13	12.1623	0.916913	0.100014
5wk	OPC1	Mapk8ip1	7.08202e-13	2.09007e-12	11.6798	1.1784	0.100015
5wk	OPC1	Hnrnpul2	2.37757e-13	7.35881e-13	12.1332	1.46293	0.100143
5wk	OPC1	Mt3	2.26286e-17	1.32054e-16	15.8792	3.72246	0.100166
5wk	OPC1	Nfix	7.6138e-10	1.69776e-09	8.77012	0.282891	0.100167
5wk	OPC1	Fam234b	1.66431e-13	5.2368e-13	12.2809	0.73662	0.100248
5wk	OPC1	Sorcs3	1.01964e-07	1.94655e-07	6.71074	0.0953939	0.100275
5wk	OPC1	Mbnl2	9.05628e-09	1.86485e-08	7.72936	0.175463	0.100327
5wk	OPC1	Zfp532	2.44135e-16	1.16077e-15	14.9353	0.307939	0.100394
5wk	OPC1	Sirpa	6.01093e-17	3.19268e-16	15.4958	2.15247	0.10047
5wk	OPC1	Timm23	1.03463e-17	6.54898e-17	16.1838	0.693236	0.100485
5wk	OPC1	Dctn2	4.659e-15	1.79195e-14	13.7467	0.631423	0.100524
5wk	OPC1	Rpl23	3.49942e-18	2.5275e-17	16.5973	4.07282	0.100583
5wk	OPC1	Tmem65	1.08389e-15	4.6451e-15	14.333	1.56288	0.100594
5wk	OPC1	Gpatch8	1.87589e-11	4.80796e-11	10.318	0.152784	0.100606
5wk	OPC1	P2ry14	2.51245e-14	8.78868e-14	13.0561	0.262346	0.100649
5wk	OPC1	Ica1	6.33747e-08	1.22942e-07	6.9103	0.195909	0.100689
5wk	OPC1	Peli2	4.07758e-09	8.62364e-09	8.06431	0.270262	0.100723
5wk	OPC1	Stradb	7.42386e-18	4.92419e-17	16.3077	2.01209	0.100764
5wk	OPC1	Atp5d	1.16577e-18	9.66483e-18	17.0148	3.29447	0.100768
5wk	OPC1	Fmn1	4.95311e-11	1.2201e-10	9.91361	0.33387	0.100791
5wk	OPC1	Nudc	2.43617e-15	9.83092e-15	14.0074	1.47676	0.100915
5wk	OPC1	Arf1	1.06788e-14	3.9126e-14	13.4075	1.8432	0.100916
5wk	OPC1	Slc25a11	9.83074e-19	8.41731e-18	17.0748	3.48953	0.10093
5wk	OPC1	Znrf1	2.24866e-14	7.91962e-14	13.1013	0.29847	0.100948
5wk	OPC1	Zfp91	5.8416e-14	1.93144e-13	12.7141	1.00762	0.100968
5wk	OPC1	Wnk2	2.34454e-15	9.48989e-15	14.0227	0.518908	0.101116
5wk	OPC1	Bcat2	1.00292e-15	4.32955e-15	14.3636	1.61099	0.101139
5wk	OPC1	Rbfox2	1.1655e-05	1.92463e-05	4.71565	0.17048	0.101418
5wk	OPC1	Capn15	2.13681e-13	6.65655e-13	12.1768	0.5544	0.10152
5wk	OPC1	Ndufb9	1.27224e-17	7.90979e-17	16.1018	2.68091	0.101579
5wk	OPC1	Ccdc47	3.06487e-15	1.20832e-14	13.9178	0.858667	0.101595
5wk	OPC1	Sos1	1.47735e-15	6.17981e-15	14.209	0.376986	0.101635
5wk	OPC1	Dnajc27	3.84747e-17	2.14574e-16	15.6684	1.06552	0.101637
5wk	OPC1	Sfswap	9.67784e-10	2.13654e-09	8.67029	0.403924	0.101658
5wk	OPC1	Mrpl51	1.32444e-18	1.07683e-17	16.9679	4.22892	0.101689
5wk	OPC1	Atrn	1.56974e-12	4.4672e-12	11.35	0.287627	0.101803
5wk	OPC1	Mcm3ap	6.40961e-19	5.90985e-18	17.2284	1.31657	0.101837
5wk	OPC1	Lrp1	2.51549e-11	6.37053e-11	10.1958	0.149689	0.101841
5wk	OPC1	Clstn3	3.37393e-14	1.15496e-13	12.9374	1.61044	0.102012
5wk	OPC1	Dnajb14	2.43617e-15	9.83092e-15	14.0074	0.836735	0.102013
5wk	OPC1	Ypel3	3.13841e-17	1.7772e-16	15.7503	2.91193	0.102169
5wk	OPC1	Mt1	1.24026e-14	4.51055e-14	13.3458	2.32542	0.102371
5wk	OPC1	Rbms3	0.000400049	0.00058696	3.23139	0.0850538	0.102383
5wk	OPC1	Kif13a	4.81764e-12	1.30411e-11	10.8847	0.185786	0.102433
5wk	OPC1	Fam102b	2.6654e-17	1.5329e-16	15.8145	1.08698	0.102453
5wk	OPC1	Foxk1	1.09969e-16	5.59331e-16	15.2523	0.613448	0.102579
5wk	OPC1	Med23	3.62535e-16	1.68489e-15	14.7734	0.796397	0.102644
5wk	OPC1	Mblac2	3.05584e-11	7.68522e-11	10.1143	0.53644	0.102653
5wk	OPC1	Gsdme	8.526e-15	3.16656e-14	13.4994	0.382749	0.102716
5wk	OPC1	Thra	1.60579e-13	5.06273e-13	12.2956	0.347916	0.10274
5wk	OPC1	Stard9	3.25177e-10	7.47385e-10	9.12646	0.1485	0.102766
5wk	OPC1	Brd1	7.33319e-13	2.15771e-12	11.666	0.393683	0.10286
5wk	OPC1	Zfand5	1.28188e-10	3.04321e-10	9.51667	0.899107	0.103032
5wk	OPC1	Cse1l	1.06157e-10	2.538e-10	9.59551	0.654691	0.103035
5wk	OPC1	Aimp1	1.04263e-15	4.4813e-15	14.3486	1.20797	0.103072
5wk	OPC1	Sike1	2.44135e-16	1.16077e-15	14.9353	1.26763	0.103103
5wk	OPC1	Skap2	3.8527e-15	1.49944e-14	13.8241	0.628733	0.103207
5wk	OPC1	Foxp1	3.83075e-11	9.53183e-11	10.0208	0.256417	0.103212
5wk	OPC1	Cox16	8.3211e-09	1.71826e-08	7.76491	0.16444	0.103364
5wk	OPC1	Anp32a	1.92043e-17	1.1371e-16	15.9442	1.73306	0.103402
5wk	OPC1	D630003M21Rik	7.73898e-18	5.06322e-17	16.2956	1.98363	0.103435
5wk	OPC1	Fopnl	2.46462e-10	5.71111e-10	9.24328	0.798352	0.103447
5wk	OPC1	Eea1	2.64026e-09	5.65751e-09	8.24737	0.327274	0.103479
5wk	OPC1	Setbp1	4.06508e-06	6.94051e-06	5.15861	0.106998	0.103568
5wk	OPC1	Ap1ar	5.88253e-19	5.54021e-18	17.2565	0.955924	0.10358
5wk	OPC1	Pdk2	9.42008e-19	8.22483e-18	17.0849	3.09155	0.103644
5wk	OPC1	Apopt1	6.02858e-18	4.08538e-17	16.3888	0.683447	0.103694
5wk	OPC1	Zcrb1	2.08472e-17	1.22664e-16	15.9113	1.1731	0.103732
5wk	OPC1	Prpsap1	1.04263e-15	4.4813e-15	14.3486	0.705196	0.103736
5wk	OPC1	Gm32509	8.12946e-07	1.45782e-06	5.8363	0.119053	0.103759
5wk	OPC1	Coq10a	2.00091e-17	1.18069e-16	15.9279	1.37148	0.10378
5wk	OPC1	Nbeal1	1.43986e-17	8.81384e-17	16.0548	0.347749	0.103957
5wk	OPC1	Nemf	6.28236e-16	2.80113e-15	14.5527	0.400892	0.103985
5wk	OPC1	Adora1	4.24067e-08	8.32362e-08	7.07969	0.762343	0.10403
5wk	OPC1	Nup214	4.81973e-13	1.4462e-12	11.8398	0.575628	0.104088
5wk	OPC1	Ap4e1	2.94998e-15	1.16682e-14	13.933	0.746499	0.104151
5wk	OPC1	Itpr2	9.85446e-09	2.02537e-08	7.6935	0.113505	0.104279
5wk	OPC1	Tmem108	7.73891e-11	1.87103e-10	9.72792	0.140886	0.104279
5wk	OPC1	Adra1a	4.35406e-06	7.41671e-06	5.12979	0.31161	0.104485
5wk	OPC1	Caap1	1.70706e-16	8.38098e-16	15.0767	0.68004	0.104516
5wk	OPC1	Dcaf6	2.44872e-12	6.82644e-12	11.1658	0.328366	0.104635
5wk	OPC1	Nrxn3	1.58025e-05	2.58531e-05	4.58749	0.0307238	0.104802
5wk	OPC1	Ccni	3.90268e-13	1.18186e-12	11.9274	1.65004	0.10483
5wk	OPC1	Rab30	9.71076e-12	2.5585e-11	10.592	0.329969	0.104904
5wk	OPC1	Cdh22	3.40506e-17	1.91349e-16	15.7182	0.901788	0.104905
5wk	OPC1	S1pr2	5.37151e-16	2.42117e-15	14.616	1.15512	0.10491
5wk	OPC1	Taf8	1.60579e-13	5.06273e-13	12.2956	1.36286	0.104945
5wk	OPC1	Inpp4b	9.93238e-08	1.89826e-07	6.72165	0.188777	0.104977
5wk	OPC1	Cox20	4.2439e-16	1.94218e-15	14.7117	1.74299	0.105051
5wk	OPC1	Gdap1	6.51696e-17	3.43756e-16	15.4637	1.91544	0.105055
5wk	OPC1	Gm27003	2.6654e-17	1.5329e-16	15.8145	2.10037	0.10507
5wk	OPC1	Akap13	5.58621e-16	2.51136e-15	14.6001	0.261894	0.105165
5wk	OPC1	Snx9	1.6456e-11	4.2351e-11	10.3731	0.313463	0.105197
5wk	OPC1	Fbxo11	2.39625e-08	4.79972e-08	7.31878	0.21824	0.105264
5wk	OPC1	Selenow	1.72384e-15	7.13711e-15	14.1465	1.74707	0.105431
5wk	OPC1	Myo5a	1.24915e-13	3.97842e-13	12.4003	0.148809	0.105461
5wk	OPC1	Prkcb	2.63016e-15	1.04916e-14	13.9792	0.116828	0.105476
5wk	OPC1	Gsap	6.36135e-07	1.14964e-06	5.93944	0.182217	0.105514
5wk	OPC1	Hcfc2	3.30802e-15	1.29922e-14	13.8863	1.4034	0.10554
5wk	OPC1	Rpl6	9.35347e-13	2.72265e-12	11.565	1.11694	0.105697
5wk	OPC1	Kdm4b	1.42136e-15	5.98079e-15	14.2232	0.443214	0.105756
5wk	OPC1	Rnf123	7.61596e-15	2.84702e-14	13.5456	1.17511	0.106259
5wk	OPC1	Mia3	2.28159e-11	5.79739e-11	10.2368	0.76725	0.106401
5wk	OPC1	Cdc123	6.09231e-12	1.63436e-11	10.7867	0.567595	0.106429
5wk	OPC1	Tubgcp6	6.40961e-19	5.90985e-18	17.2284	1.93417	0.106461
5wk	OPC1	Map3k4	4.55172e-10	1.03396e-09	8.9855	0.484195	0.106664
5wk	OPC1	Rps10	1.5044e-18	1.20744e-17	16.9181	4.18415	0.106776
5wk	OPC1	Usp53	3.09584e-16	1.45188e-15	14.8381	0.698031	0.106859
5wk	OPC1	Fnbp4	3.76695e-14	1.28184e-13	12.8922	0.433959	0.106889
5wk	OPC1	Rnf11	5.37151e-16	2.42117e-15	14.616	1.41516	0.106924
5wk	OPC1	Thsd7a	9.67501e-08	1.85078e-07	6.73264	0.128004	0.107129
5wk	OPC1	Fbxo28	5.02615e-15	1.92099e-14	13.7165	0.853821	0.107186
5wk	OPC1	Slc39a14	2.29704e-18	1.7337e-17	16.761	1.31384	0.107269
5wk	OPC1	Kcnc3	1.44308e-11	3.73484e-11	10.4277	0.940706	0.107347
5wk	OPC1	Rexo2	6.55255e-18	4.4043e-17	16.3561	1.53229	0.107364
5wk	OPC1	Spata13	3.93616e-12	1.07551e-11	10.9684	1.18856	0.107444
5wk	OPC1	Cript	1.1239e-17	7.0728e-17	16.1504	2.82364	0.107497
5wk	OPC1	Rnf8	4.86754e-14	1.63267e-13	12.7871	0.751251	0.107501
5wk	OPC1	Dynll2	2.45601e-17	1.42399e-16	15.8465	2.24459	0.107542
5wk	OPC1	Rnf144b	3.27125e-13	9.97374e-13	12.0011	0.382445	0.107642
5wk	OPC1	Phf3	1.93889e-14	6.88743e-14	13.1619	0.264577	0.10766
5wk	OPC1	Apbb1	2.43617e-15	9.83092e-15	14.0074	1.79547	0.107694
5wk	OPC1	Suds3	1.21758e-15	5.17181e-15	14.2864	1.3115	0.10778
5wk	OPC1	Gga3	6.0413e-16	2.70124e-15	14.5684	0.781874	0.107782
5wk	OPC1	Ankrd13c	1.37879e-08	2.80807e-08	7.55159	0.42187	0.107995
5wk	OPC1	Hint3	7.63723e-16	3.35307e-15	14.4746	1.29414	0.108096
5wk	OPC1	Arhgap44	2.27614e-06	3.95688e-06	5.40265	0.432447	0.10822
5wk	OPC1	Mpp7	2.6654e-17	1.5329e-16	15.8145	1.45733	0.108294
5wk	OPC1	Sar1b	8.8525e-15	3.28074e-14	13.484	0.725015	0.108343
5wk	OPC1	Plaa	2.74947e-16	1.30097e-15	14.8857	0.762677	0.108417
5wk	OPC1	Wdcp	4.1875e-13	1.26514e-12	11.8979	1.40911	0.108479
5wk	OPC1	Rnasek	2.08472e-17	1.22664e-16	15.9113	3.11125	0.108566
5wk	OPC1	Psmc5	1.26932e-18	1.03814e-17	16.9837	2.56613	0.10858
5wk	OPC1	Cacnb2	1.26812e-08	2.5901e-08	7.58668	0.142528	0.108602
5wk	OPC1	Tdp1	1.26932e-18	1.03814e-17	16.9837	1.22078	0.108645
5wk	OPC1	Ggact	8.99643e-17	4.63755e-16	15.3337	0.948338	0.108675
5wk	OPC1	Akap8l	1.23358e-12	3.54772e-12	11.4501	0.274795	0.108716
5wk	OPC1	Zbtb7a	6.01093e-17	3.19268e-16	15.4958	1.31624	0.108719
5wk	OPC1	Map3k3	8.10065e-14	2.64113e-13	12.5782	0.347878	0.108912
5wk	OPC1	Selenoo	4.54492e-19	4.62461e-18	17.3349	1.93939	0.108921
5wk	OPC1	Pank2	3.0213e-14	1.04081e-13	12.9826	0.554941	0.108973
5wk	OPC1	Tpst1	1.20502e-13	3.84677e-13	12.4149	0.624055	0.10903
5wk	OPC1	Zmat2	4.54492e-19	4.62461e-18	17.3349	1.85054	0.109076
5wk	OPC1	Wbp4	7.06496e-17	3.6992e-16	15.4319	0.798624	0.109143
5wk	OPC1	Phip	6.7567e-14	2.21978e-13	12.6537	0.252971	0.109156
5wk	OPC1	Dipk1a	1.34346e-16	6.71892e-16	15.1727	1.00506	0.109159
5wk	OPC1	Nyap2	1.57621e-16	7.80165e-16	15.1078	1.20562	0.109193
5wk	OPC1	Rundc3b	1.3227e-10	3.13796e-10	9.50335	0.536998	0.10928
5wk	OPC1	Eif3j1	2.29704e-18	1.7337e-17	16.761	0.860339	0.109357
5wk	OPC1	Tbc1d32	3.3503e-16	1.5634e-15	14.8059	0.859887	0.109359
5wk	OPC1	Fam172a	3.56507e-10	8.16123e-10	9.08824	0.167987	0.109561
5wk	OPC1	Dag1	9.3621e-14	3.03562e-13	12.5178	0.578916	0.109713
5wk	OPC1	Itpr1	4.98294e-08	9.7315e-08	7.01182	0.46516	0.109763
5wk	OPC1	6030407O03Rik	6.14049e-19	5.71276e-18	17.2432	1.95337	0.109765
5wk	OPC1	Ube2l3	3.90771e-14	1.32646e-13	12.8773	0.717539	0.109789
5wk	OPC1	Sumf1	5.10162e-18	3.51727e-17	16.4538	1.38469	0.109841
5wk	OPC1	Clk1	1.6456e-11	4.2351e-11	10.3731	0.275174	0.109956
5wk	OPC1	Cpd	4.41413e-16	2.01383e-15	14.696	0.737603	0.10996
5wk	OPC1	Klf7	2.08974e-09	4.51253e-09	8.34558	0.228648	0.109974
5wk	OPC1	Ttc27	2.35748e-17	1.3711e-16	15.8629	1.12033	0.110037
5wk	OPC1	Mgat3	1.03781e-12	3.00565e-12	11.5221	0.788361	0.110146
5wk	OPC1	Platr25	1.5493e-13	4.89585e-13	12.3102	0.710448	0.110163
5wk	OPC1	Rsrc2	1.3409e-08	2.73332e-08	7.56331	0.328466	0.110188
5wk	OPC1	Dip2b	8.39939e-14	2.73464e-13	12.5631	0.321727	0.110306
5wk	OPC1	Gna12	2.2945e-13	7.11877e-13	12.1476	0.51707	0.110433
5wk	OPC1	Slk	1.34223e-13	4.265e-13	12.3701	0.655437	0.11064
5wk	OPC1	Dnajc19	9.54285e-15	3.51888e-14	13.4536	0.801967	0.110662
5wk	OPC1	Bend6	1.8527e-13	5.79953e-13	12.2366	1.15534	0.110764
5wk	OPC1	Rab6b	4.41515e-10	1.00471e-09	8.99796	0.705829	0.110889
5wk	OPC1	Hcn1	4.95349e-19	4.83516e-18	17.3156	1.28829	0.110963
5wk	OPC1	Setdb1	1.24014e-16	6.22788e-16	15.2057	0.648306	0.111063
5wk	OPC1	Spop	7.53416e-14	2.46383e-13	12.6084	0.422391	0.111125
5wk	OPC1	Osbpl6	9.08751e-12	2.3995e-11	10.6199	0.248541	0.111346
5wk	OPC1	Dab2ip	8.40934e-18	5.4346e-17	16.2648	4.02791	0.111348
5wk	OPC1	Sdhb	3.57015e-15	1.39553e-14	13.8553	0.897236	0.111359
5wk	OPC1	Prpf40b	1.75705e-11	4.51461e-11	10.3454	0.811006	0.111395
5wk	OPC1	Gm26691	1.04263e-15	4.4813e-15	14.3486	0.544868	0.111442
5wk	OPC1	Nova2	1.04263e-15	4.4813e-15	14.3486	0.438446	0.111529
5wk	OPC1	Atp6ap2	1.45525e-16	7.23768e-16	15.1404	1.15678	0.111539
5wk	OPC1	Gm39326	5.17117e-19	4.99331e-18	17.3016	1.99363	0.111607
5wk	OPC1	Nck1	3.43663e-15	1.34614e-14	13.8709	1.16457	0.111683
5wk	OPC1	Ccdc85b	2.49926e-18	1.86788e-17	16.7287	4.23825	0.111768
5wk	OPC1	Pygo1	9.92661e-18	6.30846e-17	16.2001	0.943291	0.111841
5wk	OPC1	Rfwd3	7.73898e-18	5.06322e-17	16.2956	1.02043	0.111854
5wk	OPC1	Prrc1	1.26932e-18	1.03814e-17	16.9837	0.783057	0.111899
5wk	OPC1	Nucks1	1.39129e-13	4.41343e-13	12.3552	1.20992	0.111958
5wk	OPC1	Sox2ot	0.00494513	0.00661627	2.17939	0.0108239	0.112091
5wk	OPC1	Rhoj	6.80169e-15	2.56399e-14	13.5911	0.537544	0.112137
5wk	OPC1	Psmb3	4.95349e-19	4.83516e-18	17.3156	2.69828	0.11219
5wk	OPC1	Gnal	1.18426e-11	3.0937e-11	10.5095	0.56476	0.112234
5wk	OPC1	Morf4l2	8.06729e-18	5.22828e-17	16.2816	0.800761	0.112241
5wk	OPC1	Ntm	2.67349e-08	5.33534e-08	7.27284	0.0447831	0.112313
5wk	OPC1	Wsb2	2.7766e-17	1.59109e-16	15.7983	1.63985	0.112385
5wk	OPC1	Zfr2	1.24229e-10	2.95295e-10	9.52974	0.633976	0.112386
5wk	OPC1	Fra10ac1	3.48515e-16	1.62376e-15	14.7895	1.21703	0.112477
5wk	OPC1	Klhl22	1.29487e-13	4.11894e-13	12.3852	0.778713	0.11287
5wk	OPC1	Tars	4.74486e-19	4.65795e-18	17.3318	2.60387	0.112924
5wk	OPC1	Pdcd6	1.85947e-18	1.45617e-17	16.8368	2.24314	0.113009
5wk	OPC1	Tigd2	8.92507e-16	3.87724e-15	14.4115	1.26805	0.113031
5wk	OPC1	Prpf40a	1.35118e-11	3.50845e-11	10.4549	0.380729	0.113062
5wk	OPC1	Tcerg1	6.29951e-12	1.68841e-11	10.7725	0.425407	0.113134
5wk	OPC1	Cox6a1	1.06788e-14	3.9126e-14	13.4075	1.94251	0.113321
5wk	OPC1	Pola1	4.83733e-10	1.09558e-09	8.96036	0.387578	0.113325
5wk	OPC1	Glcci1	8.72624e-13	2.54906e-12	11.5936	0.269063	0.11339
5wk	OPC1	Bzw1	9.5237e-18	6.07298e-17	16.2166	1.49383	0.113427
5wk	OPC1	Vps13d	4.31923e-09	9.11228e-09	8.04037	0.29639	0.113588
5wk	OPC1	Cdk5rap2	1.15746e-09	2.5406e-09	8.59506	0.284951	0.11361
5wk	OPC1	Kdm5d	9.3621e-14	3.03562e-13	12.5178	1.06185	0.113766
5wk	OPC1	Map3k1	8.5035e-12	2.24961e-11	10.6479	0.338048	0.113846
5wk	OPC1	St3gal6	2.37757e-13	7.35881e-13	12.1332	0.398648	0.113848
5wk	OPC1	9930021J03Rik	3.25211e-14	1.11548e-13	12.9525	0.267299	0.113918
5wk	OPC1	Clasp1	5.11738e-05	8.0461e-05	4.09441	0.213895	0.113988
5wk	OPC1	Cspg4	1.05849e-09	2.32906e-09	8.63282	0.174408	0.113991
5wk	OPC1	Thada	4.50421e-12	1.22279e-11	10.9126	0.317987	0.114221
5wk	OPC1	Usp36	2.20207e-18	1.6669e-17	16.7781	1.22644	0.114224
5wk	OPC1	Slitrk1	3.43852e-12	9.45168e-12	11.0245	1.24196	0.114301
5wk	OPC1	Gprc5b	9.74942e-17	4.99949e-16	15.3011	1.29056	0.114515
5wk	OPC1	Tpr	3.0213e-14	1.04081e-13	12.9826	0.283336	0.114561
5wk	OPC1	Rin2	2.33143e-08	4.67305e-08	7.3304	0.14053	0.114736
5wk	OPC1	Dcp1b	2.35748e-17	1.3711e-16	15.8629	0.738752	0.114846
5wk	OPC1	Immp2l	2.74045e-13	8.43388e-13	12.074	0.210398	0.114992
5wk	OPC1	Cwc27	1.02861e-14	3.77542e-14	13.423	0.374927	0.115162
5wk	OPC1	Atp5c1	1.43996e-14	5.20468e-14	13.2836	0.756252	0.115179
5wk	OPC1	Emsy	5.04863e-14	1.68984e-13	12.7722	0.490776	0.115265
5wk	OPC1	Frmd3	9.27911e-16	4.02088e-15	14.3957	0.646485	0.115266
5wk	OPC1	Ndufa10	4.59108e-16	2.09271e-15	14.6793	1.32371	0.115367
5wk	OPC1	Smad2	4.81764e-12	1.30411e-11	10.8847	0.68221	0.115375
5wk	OPC1	Pcbp4	4.34648e-17	2.40197e-16	15.6194	2.16986	0.115404
5wk	OPC1	Qtrt2	4.31564e-18	3.01773e-17	16.5203	1.7121	0.115512
5wk	OPC1	Brcc3	7.97322e-17	4.14531e-16	15.3824	1.65377	0.115601
5wk	OPC1	Gm29502	1.76893e-17	1.05497e-16	15.9768	1.22689	0.115764
5wk	OPC1	Il17d	2.35748e-17	1.3711e-16	15.8629	0.655129	0.11592
5wk	OPC1	Trpc5	6.81555e-11	1.65594e-10	9.78096	0.862679	0.11594
5wk	OPC1	Zswim6	2.94998e-15	1.16682e-14	13.933	0.22451	0.115998
5wk	OPC1	Wars2	2.17199e-17	1.27254e-16	15.8953	0.948949	0.116061
5wk	OPC1	Tcf12	5.54369e-17	2.98835e-16	15.5246	0.11842	0.116073
5wk	OPC1	Eya1	1.25673e-07	2.38438e-07	6.62262	0.288559	0.116094
5wk	OPC1	Sarnp	1.80016e-14	6.41449e-14	13.1928	0.401194	0.116158
5wk	OPC1	Bsg	3.3503e-16	1.5634e-15	14.8059	3.16597	0.116186
5wk	OPC1	Anks6	2.49926e-18	1.86788e-17	16.7287	1.34086	0.116319
5wk	OPC1	Desi2	3.27125e-13	9.97374e-13	12.0011	0.271391	0.116358
5wk	OPC1	Cdh10	9.1913e-15	3.39532e-14	13.4691	0.117353	0.116382
5wk	OPC1	Gpm6a	1.02737e-09	2.26324e-09	8.64527	0.162342	0.116433
5wk	OPC1	Agl	9.54285e-15	3.51888e-14	13.4536	0.53197	0.116595
5wk	OPC1	Prex1	7.93329e-07	1.42363e-06	5.8466	0.180114	0.116762
5wk	OPC1	Fam207a	5.3983e-19	5.1643e-18	17.287	2.58451	0.116809
5wk	OPC1	Fgd4	3.8527e-15	1.49944e-14	13.8241	1.39228	0.116848
5wk	OPC1	Itgav	2.78793e-07	5.16139e-07	6.28723	0.191486	0.117019
5wk	OPC1	Fam78b	5.11231e-17	2.78124e-16	15.5558	1.97048	0.117181
5wk	OPC1	Mdm4	1.5355e-15	6.41268e-15	14.193	0.355499	0.117256
5wk	OPC1	Ncoa2	3.35309e-10	7.69473e-10	9.11381	0.183381	0.117317
5wk	OPC1	Cenpv	1.26565e-15	5.36386e-15	14.2705	0.603488	0.117372
5wk	OPC1	Atxn7l1	6.83114e-18	4.57516e-17	16.3396	1.00895	0.117437
5wk	OPC1	Klhdc10	5.91885e-09	1.23594e-08	7.908	0.252377	0.117563
5wk	OPC1	Atpif1	1.93488e-15	7.94394e-15	14.1	1.34303	0.117659
5wk	OPC1	Cnksr3	4.6534e-13	1.39894e-12	11.8542	1.39446	0.118051
5wk	OPC1	St8sia1	4.48545e-15	1.72875e-14	13.7623	0.45762	0.118123
5wk	OPC1	St3gal2	2.45601e-17	1.42399e-16	15.8465	1.83487	0.118129
5wk	OPC1	Pard3	1.60579e-13	5.06273e-13	12.2956	0.178011	0.11819
5wk	OPC1	Pbx3	4.48545e-15	1.72875e-14	13.7623	0.300925	0.1182
5wk	OPC1	Klhl7	3.13462e-14	1.07697e-13	12.9678	0.433987	0.118217
5wk	OPC1	Syt11	0.00701438	0.00926229	2.03328	0.238714	0.118379
5wk	OPC1	Zfp266	3.3503e-16	1.5634e-15	14.8059	0.422677	0.118437
5wk	OPC1	Mrps25	3.21743e-18	2.34e-17	16.6308	1.77903	0.118619
5wk	OPC1	Ppwd1	2.17199e-17	1.27254e-16	15.8953	0.837588	0.118668
5wk	OPC1	Chd7	1.16611e-08	2.38717e-08	7.62212	0.179228	0.118703
5wk	OPC1	Mindy2	4.86754e-14	1.63267e-13	12.7871	0.892224	0.118744
5wk	OPC1	Rarb	7.33319e-13	2.15771e-12	11.666	0.962118	0.118907
5wk	OPC1	Raf1	2.3667e-12	6.6076e-12	11.18	0.361886	0.119109
5wk	OPC1	Appl2	1.47735e-15	6.17981e-15	14.209	1.16402	0.119118
5wk	OPC1	D10Wsu102e	6.28236e-16	2.80113e-15	14.5527	1.00215	0.119121
5wk	OPC1	Camk1d	1.51163e-09	3.29209e-09	8.48253	0.261159	0.119197
5wk	OPC1	Rab11fip2	2.01215e-14	7.1317e-14	13.1468	0.303776	0.119378
5wk	OPC1	Wwp2	1.93983e-18	1.49631e-17	16.825	0.762124	0.119379
5wk	OPC1	Slc25a4	2.01215e-14	7.1317e-14	13.1468	2.16532	0.119509
5wk	OPC1	Sec61a2	3.26905e-17	1.8451e-16	15.734	0.512383	0.119653
5wk	OPC1	Shank1	4.96621e-16	2.24929e-15	14.648	1.26187	0.119682
5wk	OPC1	Aldoa	3.26905e-17	1.8451e-16	15.734	2.79468	0.119787
5wk	OPC1	Abcc4	9.5237e-18	6.07298e-17	16.2166	1.01371	0.120047
5wk	OPC1	Pou2f1	8.99643e-17	4.63755e-16	15.3337	0.267653	0.120132
5wk	OPC1	Cyp2j6	4.5266e-17	2.49084e-16	15.6037	0.471099	0.120628
5wk	OPC1	Atp5h	6.02858e-18	4.08538e-17	16.3888	3.17275	0.120639
5wk	OPC1	Nudt21	3.26905e-17	1.8451e-16	15.734	1.16761	0.12065
5wk	OPC1	Tubb3	8.28708e-19	7.3804e-18	17.1319	1.66154	0.120692
5wk	OPC1	Ip6k1	6.51696e-17	3.43756e-16	15.4637	0.429957	0.120758
5wk	OPC1	Tmem183a	7.60765e-19	6.84622e-18	17.1645	3.51324	0.120842
5wk	OPC1	Cyfip2	2.83936e-13	8.72526e-13	12.0592	0.332013	0.120849
5wk	OPC1	Slf1	4.52431e-14	1.52398e-13	12.817	0.60004	0.12088
5wk	OPC1	Pik3r1	2.95849e-11	7.45311e-11	10.1277	0.131909	0.121008
5wk	OPC1	Apba2	6.05825e-14	2.00115e-13	12.6987	0.206837	0.121017
5wk	OPC1	Cklf	6.9833e-19	6.35924e-18	17.1966	1.66061	0.12121
5wk	OPC1	Etv4	2.9016e-08	5.77437e-08	7.2385	0.215061	0.12126
5wk	OPC1	Ambra1	1.3648e-10	3.23263e-10	9.49044	0.220827	0.121346
5wk	OPC1	Pde8b	6.35424e-10	1.42506e-09	8.84617	0.223066	0.12143
5wk	OPC1	Synj1	1.93488e-15	7.94394e-15	14.1	0.52962	0.121471
5wk	OPC1	Fbrsl1	5.37151e-16	2.42117e-15	14.616	0.821391	0.12188
5wk	OPC1	Diaph2	1.01489e-16	5.19272e-16	15.2846	0.17221	0.122001
5wk	OPC1	Ldhb	2.83933e-15	1.12586e-14	13.9485	2.71816	0.122124
5wk	OPC1	Hspa14	4.5266e-17	2.49084e-16	15.6037	1.76754	0.12214
5wk	OPC1	Aplp2	1.08161e-13	3.47595e-13	12.4589	0.594821	0.122223
5wk	OPC1	Slc12a2	2.86045e-16	1.34946e-15	14.8698	0.669727	0.122358
5wk	OPC1	Itm2c	3.0213e-14	1.04081e-13	12.9826	1.29333	0.122452
5wk	OPC1	Kifc3	1.05849e-09	2.32906e-09	8.63282	0.490465	0.122472
5wk	OPC1	Hmgcl	1.69766e-17	1.01717e-16	15.9926	0.971016	0.122636
5wk	OPC1	Strap	4.95349e-19	4.83516e-18	17.3156	5.75476	0.122691
5wk	OPC1	Abhd17b	2.01215e-14	7.1317e-14	13.1468	0.425685	0.122696
5wk	OPC1	Arfgap1	3.09584e-16	1.45188e-15	14.8381	0.790261	0.122924
5wk	OPC1	Tomm40	4.05363e-14	1.37441e-13	12.8619	0.866593	0.122999
5wk	OPC1	Lmcd1	1.44308e-11	3.73484e-11	10.4277	0.575229	0.123039
5wk	OPC1	Zfp706	6.14049e-19	5.71276e-18	17.2432	4.87303	0.123057
5wk	OPC1	Auh	1.59591e-15	6.64748e-15	14.1773	0.661432	0.123222
5wk	OPC1	Clip3	5.32369e-17	2.88332e-16	15.5401	1.81365	0.12335
5wk	OPC1	Ldah	4.00718e-17	2.22819e-16	15.652	0.774018	0.123388
5wk	OPC1	Hnrnpa3	3.8527e-15	1.49944e-14	13.8241	0.437529	0.123415
5wk	OPC1	Sec14l1	7.12142e-18	4.75414e-17	16.3229	1.71894	0.12349
5wk	OPC1	P2rx7	9.74942e-17	4.99949e-16	15.3011	0.471161	0.123545
5wk	OPC1	Eapp	3.13841e-17	1.7772e-16	15.7503	1.49817	0.12355
5wk	OPC1	Gclm	1.84314e-17	1.09638e-16	15.96	2.67315	0.123625
5wk	OPC1	Mpdz	7.19964e-12	1.91845e-11	10.717	0.394273	0.123776
5wk	OPC1	Ano4	1.24229e-10	2.95295e-10	9.52974	0.227473	0.123953
5wk	OPC1	Plp1	0.00012046	0.000183406	3.73659	0.447646	0.124028
5wk	OPC1	Chmp3	9.64697e-16	4.1724e-15	14.3796	1.18534	0.124332
5wk	OPC1	Stxbp6	9.31509e-09	1.91623e-08	7.71755	0.297205	0.124361
5wk	OPC1	Hnrnpa1	1.56353e-17	9.43649e-17	16.0252	1.57026	0.124592
5wk	OPC1	Stxbp5l	1.67141e-07	3.14427e-07	6.50248	0.251608	0.124651
5wk	OPC1	Lmbr1	3.09584e-16	1.45188e-15	14.8381	0.437996	0.124679
5wk	OPC1	Gm11417	4.71408e-17	2.58504e-16	15.5875	0.537178	0.124702
5wk	OPC1	Prickle2	2.20685e-08	4.42937e-08	7.35366	0.144248	0.124713
5wk	OPC1	Rps6ka5	1.70847e-18	1.35074e-17	16.8694	0.912984	0.124732
5wk	OPC1	Armc8	1.7345e-14	6.19584e-14	13.2079	0.474243	0.12476
5wk	OPC1	Ube2r2	5.54369e-17	2.98835e-16	15.5246	0.429626	0.124834
5wk	OPC1	Nkx2-2os	2.08813e-14	7.38072e-14	13.1319	0.527661	0.12514
5wk	OPC1	Rab18	5.88253e-19	5.54021e-18	17.2565	1.68377	0.125141
5wk	OPC1	Prkd3	1.5696e-18	1.25392e-17	16.9017	0.473425	0.125145
5wk	OPC1	Lrrc8b	1.02591e-18	8.66895e-18	17.062	1.13671	0.125212
5wk	OPC1	Strbp	5.63088e-15	2.13984e-14	13.6696	0.140942	0.125294
5wk	OPC1	Ccdc6	1.27224e-17	7.90979e-17	16.1018	0.793074	0.125319
5wk	OPC1	Vamp2	2.7766e-17	1.59109e-16	15.7983	3.19791	0.125342
5wk	OPC1	Rpl10a	1.12676e-15	4.81482e-15	14.3174	1.6092	0.125548
5wk	OPC1	Uqcrh	1.69766e-17	1.01717e-16	15.9926	2.53862	0.125571
5wk	OPC1	Rnf180	2.05315e-07	3.83688e-07	6.41602	0.244611	0.125617
5wk	OPC1	Bcap31	1.19146e-16	6.00094e-16	15.2218	1.34647	0.125675
5wk	OPC1	Usp8	2.17133e-15	8.83037e-15	14.054	1.10376	0.125801
5wk	OPC1	Actr2	1.5355e-15	6.41268e-15	14.193	0.602147	0.125894
5wk	OPC1	Ppia	6.3071e-15	2.38627e-14	13.6223	1.99239	0.125975
5wk	OPC1	Trerf1	3.05356e-09	6.51336e-09	8.1862	0.227205	0.126118
5wk	OPC1	Pip4k2a	9.1913e-15	3.39532e-14	13.4691	0.345741	0.126156
5wk	OPC1	Wwp1	1.1713e-15	4.99067e-15	14.3018	0.421301	0.126464
5wk	OPC1	Gm20732	2.00091e-17	1.18069e-16	15.9279	0.583563	0.126486
5wk	OPC1	Abca1	2.53134e-15	1.0196e-14	13.9916	0.488419	0.126521
5wk	OPC1	Tra2a	1.59251e-11	4.10203e-11	10.387	0.182527	0.1267
5wk	OPC1	Esyt2	1.4991e-10	3.53529e-10	9.45157	0.385964	0.126713
5wk	OPC1	Zadh2	1.1239e-17	7.0728e-17	16.1504	1.30356	0.126753
5wk	OPC1	Map4k4	1.17134e-17	7.35118e-17	16.1336	0.167119	0.126787
5wk	OPC1	Gosr1	1.27224e-17	7.90979e-17	16.1018	1.21037	0.126856
5wk	OPC1	Tns3	2.20846e-11	5.61849e-11	10.2504	0.162197	0.126935
5wk	OPC1	Khdrbs3	1.56974e-12	4.4672e-12	11.35	0.4101	0.126988
5wk	OPC1	Zeb2	3.24485e-07	5.98798e-07	6.22272	0.0951581	0.12703
5wk	OPC1	Rab40c	3.84747e-17	2.14574e-16	15.6684	0.635362	0.127051
5wk	OPC1	Fbxl3	3.15758e-13	9.63715e-13	12.0161	1.03624	0.127198
5wk	OPC1	Clip2	7.73891e-11	1.87103e-10	9.72792	0.305607	0.127263
5wk	OPC1	Tmem132d	1.73995e-12	4.92848e-12	11.3073	0.0986964	0.127285
5wk	OPC1	Cetn3	6.51696e-17	3.43756e-16	15.4637	2.38253	0.127401
5wk	OPC1	Adam23	3.90771e-14	1.32646e-13	12.8773	0.233086	0.12746
5wk	OPC1	Rnf32	7.34502e-16	3.23441e-15	14.4902	0.916508	0.127475
5wk	OPC1	Adarb1	3.06487e-15	1.20832e-14	13.9178	1.70334	0.127536
5wk	OPC1	Ints8	5.63088e-15	2.13984e-14	13.6696	0.634865	0.127749
5wk	OPC1	Ddx1	1.56353e-17	9.43649e-17	16.0252	0.810815	0.127764
5wk	OPC1	Ptpn21	2.97586e-16	1.39911e-15	14.8541	1.59528	0.127766
5wk	OPC1	Cxxc5	2.17199e-17	1.27254e-16	15.8953	1.18237	0.127785
5wk	OPC1	Gm11650	9.13694e-18	5.85894e-17	16.2322	1.30099	0.1278
5wk	OPC1	Eif1b	7.63723e-16	3.35307e-15	14.4746	3.03389	0.127912
5wk	OPC1	Lnx1	1.923e-08	3.87436e-08	7.4118	0.26399	0.128085
5wk	OPC1	Rbm39	2.83933e-15	1.12586e-14	13.9485	0.146718	0.128108
5wk	OPC1	Tead1	1.07435e-12	3.10886e-12	11.5074	0.431935	0.128374
5wk	OPC1	Fndc1	8.25645e-16	3.6027e-15	14.4434	0.909658	0.128532
5wk	OPC1	Lypla1	2.74045e-13	8.43388e-13	12.074	0.82768	0.128911
5wk	OPC1	A330076H08Rik	3.55681e-12	9.75865e-12	11.0106	0.249467	0.129096
5wk	OPC1	Serf2	3.01292e-17	1.71602e-16	15.7655	2.36134	0.129313
5wk	OPC1	Rab6a	2.25629e-15	9.15607e-15	14.0383	0.62136	0.129569
5wk	OPC1	Gfra1	8.76569e-18	5.63841e-17	16.2488	0.21109	0.129638
5wk	OPC1	L1cam	1.93488e-15	7.94394e-15	14.1	1.96074	0.12971
5wk	OPC1	Srgap1	4.70803e-09	9.90116e-09	8.00431	0.111209	0.130081
5wk	OPC1	Lrrfip1	2.74752e-08	5.47726e-08	7.26144	0.223385	0.130189
5wk	OPC1	Add2	6.81555e-11	1.65594e-10	9.78096	0.949176	0.130225
5wk	OPC1	Cdk12	2.24866e-14	7.91962e-14	13.1013	0.339277	0.130236
5wk	OPC1	Ddx6	1.19476e-14	4.3489e-14	13.3616	0.536952	0.130508
5wk	OPC1	Cd9	1.65166e-09	3.58795e-09	8.44515	0.276004	0.131086
5wk	OPC1	Calr	1.49463e-14	5.39097e-14	13.2683	1.36303	0.131102
5wk	OPC1	Usp4	3.26905e-17	1.8451e-16	15.734	0.696367	0.131151
5wk	OPC1	Lrrn2	6.8393e-13	2.02191e-12	11.6942	0.498185	0.131225
5wk	OPC1	Lpp	3.70929e-11	9.23741e-11	10.0344	0.28795	0.131317
5wk	OPC1	Nptn	1.4991e-10	3.53529e-10	9.45157	0.306135	0.131319
5wk	OPC1	Snrpf	1.63758e-18	1.30318e-17	16.885	2.51502	0.131371
5wk	OPC1	Csnk2a2	7.19964e-12	1.91845e-11	10.717	0.258442	0.131376
5wk	OPC1	Zyg11b	1.69766e-17	1.01717e-16	15.9926	0.546232	0.131377
5wk	OPC1	Ago3	1.86336e-12	5.2535e-12	11.2796	0.325957	0.131437
5wk	OPC1	Sh3bp5	4.41413e-16	2.01383e-15	14.696	1.35125	0.131602
5wk	OPC1	Egfem1	4.87992e-06	8.25996e-06	5.08302	0.0926342	0.131663
5wk	OPC1	Myef2	4.33747e-13	1.30892e-12	11.8831	0.411651	0.131707
5wk	OPC1	Fut9	1.80016e-14	6.41449e-14	13.1928	0.2124	0.131726
5wk	OPC1	Pabpc1	1.92043e-17	1.1371e-16	15.9442	1.24795	0.131748
5wk	OPC1	4930402H24Rik	7.34502e-16	3.23441e-15	14.4902	0.199206	0.131802
5wk	OPC1	Dgki	3.93616e-12	1.07551e-11	10.9684	0.179554	0.132132
5wk	OPC1	Tanc2	1.31559e-15	5.56408e-15	14.2546	0.141854	0.132915
5wk	OPC1	Luc7l3	1.14579e-11	2.99738e-11	10.5233	0.267961	0.133139
5wk	OPC1	Apbb2	3.00272e-12	8.29244e-12	11.0813	0.229494	0.133248
5wk	OPC1	Ankhd1	3.18416e-15	1.25272e-14	13.9021	0.311542	0.13328
5wk	OPC1	Selenof	8.99643e-17	4.63755e-16	15.3337	1.64353	0.133332
5wk	OPC1	Pdxdc1	2.80562e-12	7.77517e-12	11.1093	0.677886	0.133437
5wk	OPC1	Fmnl2	5.8118e-11	1.4216e-10	9.84722	0.182429	0.133613
5wk	OPC1	Tut4	2.97586e-16	1.39911e-15	14.8541	0.230319	0.133738
5wk	OPC1	Nlgn3	3.00272e-12	8.29244e-12	11.0813	0.511339	0.133778
5wk	OPC1	Kif1a	7.33319e-13	2.15771e-12	11.666	0.449946	0.134063
5wk	OPC1	Ap2a2	4.2439e-16	1.94218e-15	14.7117	1.18655	0.134206
5wk	OPC1	St3gal5	7.33319e-13	2.15771e-12	11.666	1.26011	0.13431
5wk	OPC1	St7l	3.30802e-15	1.29922e-14	13.8863	0.542806	0.13448
5wk	OPC1	Wipf1	5.15241e-12	1.39144e-11	10.8565	0.170191	0.13476
5wk	OPC1	Snrnp48	3.54665e-17	1.98657e-16	15.7019	0.540435	0.134763
5wk	OPC1	Ak2	4.54492e-19	4.62461e-18	17.3349	2.01927	0.134828
5wk	OPC1	Zmat5	4.69284e-14	1.57817e-13	12.8018	1.45397	0.134961
5wk	OPC1	Xpo7	7.06496e-17	3.6992e-16	15.4319	0.341784	0.135056
5wk	OPC1	Reep3	9.35347e-13	2.72265e-12	11.565	0.930316	0.135286
5wk	OPC1	Parp11	3.3555e-18	2.43206e-17	16.614	0.892545	0.135777
5wk	OPC1	Stk24	1.00379e-11	2.6393e-11	10.5785	0.47693	0.13587
5wk	OPC1	Cacng7	2.71188e-12	7.52449e-12	11.1235	0.41765	0.135914
5wk	OPC1	Rps26	6.14049e-19	5.71276e-18	17.2432	4.39762	0.136124
5wk	OPC1	Eif2s3y	1.28188e-10	3.04321e-10	9.51667	0.627273	0.136132
5wk	OPC1	Gm9801	5.3983e-19	5.1643e-18	17.287	0.553551	0.136494
5wk	OPC1	Vbp1	9.42008e-19	8.22483e-18	17.0849	2.21969	0.136512
5wk	OPC1	Bcl7b	1.11718e-18	9.3294e-18	17.0301	3.73361	0.136756
5wk	OPC1	Dgke	5.31924e-18	3.64781e-17	16.438	2.37311	0.137548
5wk	OPC1	Sh3pxd2a	1.50043e-17	9.13048e-17	16.0395	1.77699	0.137585
5wk	OPC1	Cntn3	4.05363e-14	1.37441e-13	12.8619	0.431965	0.137711
5wk	OPC1	Ndufs4	1.49463e-14	5.39097e-14	13.2683	0.458699	0.137807
5wk	OPC1	Scel	5.4309e-14	1.80432e-13	12.7437	0.634533	0.137869
5wk	OPC1	Tbc1d4	1.38169e-17	8.49814e-17	16.0707	1.03523	0.137872
5wk	OPC1	Ldlrad3	1.59571e-10	3.75371e-10	9.42554	0.298924	0.138223
5wk	OPC1	Cpeb4	3.62535e-16	1.68489e-15	14.7734	0.423511	0.138302
5wk	OPC1	Synrg	3.13462e-14	1.07697e-13	12.9678	0.401607	0.138368
5wk	OPC1	Cdc37l1	3.0478e-13	9.31999e-13	12.0306	0.378389	0.138459
5wk	OPC1	Psip1	1.20389e-10	2.86498e-10	9.54288	0.41154	0.138483
5wk	OPC1	Rpl19	1.27224e-17	7.90979e-17	16.1018	3.8317	0.138664
5wk	OPC1	Snap91	1.03662e-06	1.84609e-06	5.73375	0.26227	0.138716
5wk	OPC1	Hspa4l	1.21758e-15	5.17181e-15	14.2864	1.41974	0.138848
5wk	OPC1	Fbxw11	1.50043e-17	9.13048e-17	16.0395	0.541126	0.139445
5wk	OPC1	Adamts20	3.06487e-15	1.20832e-14	13.9178	1.82685	0.139446
5wk	OPC1	Stxbp1	1.03758e-11	2.72503e-11	10.5646	0.91834	0.139502
5wk	OPC1	Rubcn	1.50043e-17	9.13048e-17	16.0395	0.61545	0.139552
5wk	OPC1	3110021N24Rik	3.50023e-14	1.19701e-13	12.9219	0.435369	0.139593
5wk	OPC1	Gnb4	1.22399e-11	3.19466e-11	10.4956	0.450607	0.139667
5wk	OPC1	Ksr2	9.03451e-13	2.6339e-12	11.5794	0.794394	0.139705
5wk	OPC1	Atp1a2	4.77011e-06	8.07806e-06	5.09269	0.268299	0.13976
5wk	OPC1	Map4k5	2.80562e-12	7.77517e-12	11.1093	0.336034	0.139801
5wk	OPC1	Lrmda	3.14347e-09	6.70098e-09	8.17386	0.266917	0.139925
5wk	OPC1	Asap2	2.00091e-17	1.18069e-16	15.9279	0.340134	0.140051
5wk	OPC1	Zmat3	2.64273e-16	1.2519e-15	14.9024	0.837839	0.140173
5wk	OPC1	Gdpd1	4.00212e-15	1.55379e-14	13.8086	0.619812	0.140672
5wk	OPC1	Kcnq3	6.19464e-11	1.51131e-10	9.82065	0.130169	0.140742
5wk	OPC1	Sorcs1	1.062e-06	1.88933e-06	5.72369	0.120043	0.141335
5wk	OPC1	Trir	7.06496e-17	3.6992e-16	15.4319	3.16877	0.141356
5wk	OPC1	Abcc5	2.62122e-12	7.28371e-12	11.1376	0.326997	0.141464
5wk	OPC1	Uqcrc2	2.44135e-16	1.16077e-15	14.9353	1.10838	0.141482
5wk	OPC1	Urgcp	1.62923e-17	9.8101e-17	16.0083	0.580126	0.141488
5wk	OPC1	Crebbp	4.02902e-10	9.1927e-10	9.03656	0.180027	0.141685
5wk	OPC1	Tmx3	4.98227e-12	1.34655e-11	10.8708	0.699331	0.141858
5wk	OPC1	Stau2	1.80016e-14	6.41449e-14	13.1928	0.267601	0.141997
5wk	OPC1	Psap	5.32824e-12	1.43723e-11	10.8425	0.594661	0.142034
5wk	OPC1	Sorcs2	7.06382e-16	3.11857e-15	14.506	1.47896	0.142236
5wk	OPC1	Cd2ap	9.90763e-15	3.64492e-14	13.4383	0.386494	0.142314
5wk	OPC1	Tmem132b	1.6813e-12	4.76953e-12	11.3215	0.153497	0.142471
5wk	OPC1	Hsp90aa1	1.80016e-14	6.41449e-14	13.1928	1.17767	0.142584
5wk	OPC1	Ndufa13	1.63758e-18	1.30318e-17	16.885	4.73449	0.142596
5wk	OPC1	Hnrnpr	1.16665e-10	2.77925e-10	9.55607	0.266438	0.142627
5wk	OPC1	Stmn3	6.78551e-17	3.56555e-16	15.4479	1.5256	0.142654
5wk	OPC1	Ccdc117	2.83599e-18	2.09451e-17	16.6789	2.20739	0.142722
5wk	OPC1	Abcg1	7.53416e-14	2.46383e-13	12.6084	0.840529	0.142781
5wk	OPC1	Atxn7l3b	4.59108e-16	2.09271e-15	14.6793	1.16274	0.142865
5wk	OPC1	Rtn1	3.2353e-08	6.41556e-08	7.19277	0.275659	0.142906
5wk	OPC1	Man2a1	3.37393e-14	1.15496e-13	12.9374	0.813944	0.142959
5wk	OPC1	Uchl1	1.11718e-18	9.3294e-18	17.0301	2.95697	0.142996
5wk	OPC1	Nfkb1	1.32444e-18	1.07683e-17	16.9679	0.401609	0.143072
5wk	OPC1	Txn2	2.83933e-15	1.12586e-14	13.9485	1.58529	0.143178
5wk	OPC1	Glce	2.17199e-17	1.27254e-16	15.8953	1.29415	0.143207
5wk	OPC1	Ctnna3	4.83733e-10	1.09558e-09	8.96036	0.119511	0.143318
5wk	OPC1	Copg2	2.91202e-14	1.0094e-13	12.9959	0.455392	0.143572
5wk	OPC1	Phactr1	6.74965e-10	1.51062e-09	8.82085	0.141443	0.143658
5wk	OPC1	Gtdc1	5.94747e-13	1.76992e-12	11.752	0.324879	0.143935
5wk	OPC1	Ptpro	4.77502e-16	2.17223e-15	14.6631	0.282892	0.143938
5wk	OPC1	Csmd2	3.58878e-07	6.60669e-07	6.18002	0.0996083	0.144045
5wk	OPC1	Pcsk1n	1.99533e-12	5.60796e-12	11.2512	1.28059	0.144241
5wk	OPC1	Atp1b2	2.08951e-15	8.53296e-15	14.0689	1.61211	0.144354
5wk	OPC1	Dido1	5.63088e-15	2.13984e-14	13.6696	0.569136	0.144413
5wk	OPC1	Pafah1b1	2.53134e-15	1.0196e-14	13.9916	0.221775	0.144489
5wk	OPC1	Aatk	4.96621e-16	2.24929e-15	14.648	0.615904	0.144842
5wk	OPC1	Mtcl1	2.13681e-13	6.65655e-13	12.1768	0.906272	0.144853
5wk	OPC1	Pde7a	2.25512e-16	1.07868e-15	14.9671	0.507851	0.145068
5wk	OPC1	Mpc2	2.25629e-15	9.15607e-15	14.0383	1.25042	0.145142
5wk	OPC1	Acbd6	3.70878e-15	1.4467e-14	13.8396	0.583766	0.145162
5wk	OPC1	Fez1	7.73898e-18	5.06322e-17	16.2956	0.722906	0.1454
5wk	OPC1	Frrs1l	1.38169e-17	8.49814e-17	16.0707	1.62943	0.145592
5wk	OPC1	Elk4	6.9833e-19	6.35924e-18	17.1966	2.24178	0.145657
5wk	OPC1	Chpt1	2.20846e-11	5.61849e-11	10.2504	0.330653	0.146114
5wk	OPC1	Epb41l1	1.1509e-14	4.19888e-14	13.3769	0.541094	0.146204
5wk	OPC1	Bicral	3.54665e-17	1.98657e-16	15.7019	0.447682	0.146341
5wk	OPC1	Fbxl2	6.40961e-19	5.90985e-18	17.2284	0.671199	0.146819
5wk	OPC1	Birc6	1.19173e-12	3.4307e-12	11.4646	0.244543	0.146952
5wk	OPC1	Lncpint	4.659e-15	1.79195e-14	13.7467	0.224994	0.147108
5wk	OPC1	Mapk1	7.97322e-17	4.14531e-16	15.3824	0.413195	0.147366
5wk	OPC1	Arfgef1	3.93616e-12	1.07551e-11	10.9684	0.342407	0.147711
5wk	OPC1	Prkcz	1.02861e-14	3.77542e-14	13.423	0.615587	0.148661
5wk	OPC1	Pxk	2.16733e-16	1.04492e-15	14.9809	0.509747	0.149089
5wk	OPC1	9330182L06Rik	2.25629e-15	9.15607e-15	14.0383	0.56461	0.149179
5wk	OPC1	Lrrc4b	2.91202e-14	1.0094e-13	12.9959	0.464091	0.149203
5wk	OPC1	Crtc3	5.54542e-13	1.65433e-12	11.7814	0.505421	0.149296
5wk	OPC1	Lats1	6.55255e-18	4.4043e-17	16.3561	0.964045	0.149569
5wk	OPC1	Nap1l1	1.61018e-14	5.79154e-14	13.2372	1.19818	0.149998
5wk	OPC1	Galnt7	6.07326e-15	2.30117e-14	13.6381	1.11779	0.150141
5wk	OPC1	Vps13b	5.4309e-14	1.80432e-13	12.7437	0.264945	0.150197
5wk	OPC1	Elovl5	6.02858e-18	4.08538e-17	16.3888	1.26584	0.150381
5wk	OPC1	Uba1	2.6654e-17	1.5329e-16	15.8145	2.01376	0.150404
5wk	OPC1	Tbc1d16	7.94019e-19	7.11445e-18	17.1479	1.61835	0.15092
5wk	OPC1	Tmed10	6.14049e-19	5.71276e-18	17.2432	0.852627	0.151129
5wk	OPC1	Micu2	4.00212e-15	1.55379e-14	13.8086	0.596494	0.151207
5wk	OPC1	Shc4	1.30402e-08	2.6613e-08	7.57491	0.262915	0.151331
5wk	OPC1	Cst3	3.63118e-14	1.23871e-13	12.907	1.98507	0.151387
5wk	OPC1	Klf13	5.58621e-16	2.51136e-15	14.6001	1.7768	0.151941
5wk	OPC1	Dgcr2	2.26286e-17	1.32054e-16	15.8792	1.57299	0.152258
5wk	OPC1	Gabarapl2	2.83599e-18	2.09451e-17	16.6789	2.47749	0.152489
5wk	OPC1	Ubc	3.84747e-17	2.14574e-16	15.6684	2.72969	0.152663
5wk	OPC1	Sycp3	5.78233e-18	3.93271e-17	16.4053	0.83856	0.152664
5wk	OPC1	Sec11c	1.26932e-18	1.03814e-17	16.9837	2.44857	0.152824
5wk	OPC1	mt-Co3	4.31828e-15	1.66743e-14	13.778	2.20674	0.152921
5wk	OPC1	Flnb	1.92043e-17	1.1371e-16	15.9442	0.431538	0.153179
5wk	OPC1	Nfic	1.24014e-16	6.22788e-16	15.2057	1.84947	0.153261
5wk	OPC1	Arhgef7	1.30741e-11	3.39949e-11	10.4686	0.721256	0.153804
5wk	OPC1	Gapdh	1.09969e-16	5.59331e-16	15.2523	3.41334	0.153811
5wk	OPC1	Oip5os1	8.92507e-16	3.87724e-15	14.4115	1.77388	0.153903
5wk	OPC1	Tbc1d12	1.43996e-14	5.20468e-14	13.2836	0.429838	0.154089
5wk	OPC1	Gabrb1	9.05628e-09	1.86485e-08	7.72936	0.309803	0.154103
5wk	OPC1	Ubxn1	1.21646e-18	1.00366e-17	16.9984	3.54681	0.154133
5wk	OPC1	Tia1	1.87589e-11	4.80796e-11	10.318	0.327867	0.154134
5wk	OPC1	Aftph	7.9409e-16	3.47088e-15	14.4596	0.668382	0.154589
5wk	OPC1	Macrod2	3.63691e-13	1.10478e-12	11.9567	0.102684	0.154604
5wk	OPC1	Eno1	4.59108e-16	2.09271e-15	14.6793	1.16765	0.154735
5wk	OPC1	Gpsm1	7.42386e-18	4.92419e-17	16.3077	1.70167	0.155499
5wk	OPC1	Vps53	2.25629e-15	9.15607e-15	14.0383	1.23341	0.155667
5wk	OPC1	Sh3glb1	6.40961e-19	5.90985e-18	17.2284	0.692673	0.15605
5wk	OPC1	Eif3c	2.6654e-17	1.5329e-16	15.8145	1.17016	0.156699
5wk	OPC1	Gm42948	5.63004e-10	1.26678e-09	8.8973	0.4433	0.156893
5wk	OPC1	Pea15a	3.13841e-17	1.7772e-16	15.7503	2.35	0.157041
5wk	OPC1	Set	1.70706e-16	8.38098e-16	15.0767	1.93535	0.157106
5wk	OPC1	Atp5f1	2.25512e-16	1.07868e-15	14.9671	1.65408	0.157137
5wk	OPC1	Smim14	3.54665e-17	1.98657e-16	15.7019	0.549833	0.15738
5wk	OPC1	Stmn2	5.17009e-13	1.54683e-12	11.8106	1.87066	0.157444
5wk	OPC1	Slc6a1	6.00023e-11	1.46492e-10	9.83419	0.309554	0.157526
5wk	OPC1	Vdac1	2.35748e-17	1.3711e-16	15.8629	1.75018	0.157694
5wk	OPC1	Rpl7l1	4.5266e-17	2.49084e-16	15.6037	1.56984	0.15784
5wk	OPC1	Zbtb38	6.01093e-17	3.19268e-16	15.4958	0.570103	0.157885
5wk	OPC1	Cdk16	2.89238e-17	1.65193e-16	15.782	2.12305	0.158167
5wk	OPC1	Syn3	7.33441e-15	2.74974e-14	13.5607	0.38263	0.158295
5wk	OPC1	Gm16168	5.63257e-14	1.86712e-13	12.7288	0.501737	0.158373
5wk	OPC1	Trim33	8.21136e-15	3.0574e-14	13.5146	0.477047	0.158471
5wk	OPC1	Cntln	5.17117e-19	4.99331e-18	17.3016	0.435571	0.158786
5wk	OPC1	Eef2k	1.79153e-15	7.38775e-15	14.1315	0.882095	0.158926
5wk	OPC1	Fam120c	1.50043e-17	9.13048e-17	16.0395	0.533355	0.159274
5wk	OPC1	Atp6v0a2	4.00718e-17	2.22819e-16	15.652	1.22262	0.159413
5wk	OPC1	Tmx1	2.83599e-18	2.09451e-17	16.6789	3.20651	0.159449
5wk	OPC1	Phldb1	9.08751e-12	2.3995e-11	10.6199	0.314925	0.159803
5wk	OPC1	Pebp1	1.01489e-16	5.19272e-16	15.2846	1.13925	0.160082
5wk	OPC1	Tra2b	3.64943e-18	2.62116e-17	16.5815	0.601048	0.160232
5wk	OPC1	Bax	6.69039e-19	6.1331e-18	17.2123	3.32827	0.160233
5wk	OPC1	Ctps2	6.53288e-16	2.90155e-15	14.5374	1.02632	0.160683
5wk	OPC1	Prkn	2.39604e-18	1.80052e-17	16.7446	0.142625	0.16095
5wk	OPC1	Mphosph8	6.78551e-17	3.56555e-16	15.4479	1.0107	0.161472
5wk	OPC1	Wdr17	4.13861e-18	2.90873e-17	16.5363	0.569822	0.161506
5wk	OPC1	Ppp1r12a	7.06382e-16	3.11857e-15	14.506	0.248167	0.161605
5wk	OPC1	Tiam1	1.79153e-15	7.38775e-15	14.1315	1.08413	0.161629
5wk	OPC1	Map1a	8.64174e-17	4.47484e-16	15.3492	1.39927	0.16178
5wk	OPC1	Gpcpd1	7.5931e-13	2.23164e-12	11.6514	0.349784	0.161786
5wk	OPC1	Pkm	6.51696e-17	3.43756e-16	15.4637	1.89172	0.161952
5wk	OPC1	Kif3c	2.54007e-16	1.20576e-15	14.9187	0.454107	0.161972
5wk	OPC1	Rufy2	2.49926e-18	1.86788e-17	16.7287	0.651198	0.162101
5wk	OPC1	Mertk	9.39407e-12	2.47696e-11	10.6061	0.375893	0.16213
5wk	OPC1	Sem1	5.77265e-17	3.09963e-16	15.5087	2.29626	0.162323
5wk	OPC1	Psma3	1.44189e-18	1.16088e-17	16.9352	0.58908	0.162632
5wk	OPC1	Fbxl5	1.10863e-14	4.05253e-14	13.3923	0.812149	0.162668
5wk	OPC1	Snrk	2.00091e-17	1.18069e-16	15.9279	1.91424	0.162899
5wk	OPC1	Ugdh	4.2439e-16	1.94218e-15	14.7117	0.380732	0.163328
5wk	OPC1	Vcan	1.61472e-05	2.64024e-05	4.57836	0.0813718	0.163378
5wk	OPC1	Fancc	1.03463e-17	6.54898e-17	16.1838	1.02391	0.163704
5wk	OPC1	Dbi	3.63691e-13	1.10478e-12	11.9567	2.06793	0.163873
5wk	OPC1	Fam219a	4.86754e-14	1.63267e-13	12.7871	0.341826	0.163903
5wk	OPC1	Asb13	4.54492e-19	4.62461e-18	17.3349	3.55179	0.16413
5wk	OPC1	Atp6v1e1	1.21646e-18	1.00366e-17	16.9984	1.78329	0.164261
5wk	OPC1	Otud7a	9.90763e-15	3.64492e-14	13.4383	0.237799	0.164933
5wk	OPC1	Pcsk6	6.2589e-17	3.31585e-16	15.4794	0.463262	0.165375
5wk	OPC1	Ppp2r2c	9.42008e-19	8.22483e-18	17.0849	1.6664	0.165388
5wk	OPC1	Eef1a1	1.79153e-15	7.38775e-15	14.1315	2.13891	0.165501
5wk	OPC1	Cipc	2.34454e-15	9.48989e-15	14.0227	0.624762	0.165658
5wk	OPC1	Plekhm2	1.27687e-12	3.66559e-12	11.4359	0.692527	0.165838
5wk	OPC1	Nebl	3.06487e-15	1.20832e-14	13.9178	0.177862	0.166399
5wk	OPC1	Tecr	1.72491e-13	5.41924e-13	12.2661	0.691536	0.166907
5wk	OPC1	Tmem245	5.11231e-17	2.78124e-16	15.5558	0.699966	0.166942
5wk	OPC1	Cpne8	3.01292e-17	1.71602e-16	15.7655	0.347905	0.167054
5wk	OPC1	Zfp609	8.99643e-17	4.63755e-16	15.3337	0.368756	0.167221
5wk	OPC1	Scg3	1.42136e-15	5.98079e-15	14.2232	1.48826	0.167572
5wk	OPC1	Npas3	2.34935e-09	5.04934e-09	8.29677	0.0674671	0.167703
5wk	OPC1	Immp1l	6.51696e-17	3.43756e-16	15.4637	0.611103	0.168827
5wk	OPC1	Micu3	1.03758e-11	2.72503e-11	10.5646	0.655784	0.169472
5wk	OPC1	Hipk3	9.3621e-14	3.03562e-13	12.5178	1.04144	0.169662
5wk	OPC1	9330159F19Rik	3.70878e-15	1.4467e-14	13.8396	0.356878	0.169881
5wk	OPC1	Trim35	1.45525e-16	7.23768e-16	15.1404	0.738252	0.169982
5wk	OPC1	Fbxw7	1.32444e-18	1.07683e-17	16.9679	1.4229	0.170121
5wk	OPC1	Plcb4	1.31559e-15	5.56408e-15	14.2546	0.305364	0.170227
5wk	OPC1	Rpl13	7.06382e-16	3.11857e-15	14.506	2.91321	0.170258
5wk	OPC1	Trim44	1.50043e-17	9.13048e-17	16.0395	0.388239	0.170606
5wk	OPC1	Cry2	2.95789e-18	2.16938e-17	16.6637	1.22856	0.171296
5wk	OPC1	Sdha	1.93983e-18	1.49631e-17	16.825	1.11676	0.171403
5wk	OPC1	B3gntl1	9.74942e-17	4.99949e-16	15.3011	0.96072	0.17141
5wk	OPC1	E130307A14Rik	5.4309e-14	1.80432e-13	12.7437	0.263354	0.17142
5wk	OPC1	Pak3	9.97142e-10	2.19876e-09	8.65782	0.254067	0.171427
5wk	OPC1	Ddx24	6.51696e-17	3.43756e-16	15.4637	0.808945	0.171952
5wk	OPC1	Ccnc	4.89279e-18	3.38688e-17	16.4702	1.22823	0.172187
5wk	OPC1	Clta	3.3555e-18	2.43206e-17	16.614	1.48962	0.172272
5wk	OPC1	Ncl	1.21758e-15	5.17181e-15	14.2864	1.97104	0.173089
5wk	OPC1	Slc25a3	1.5355e-15	6.41268e-15	14.193	2.02635	0.173405
5wk	OPC1	Commd3	4.54492e-19	4.62461e-18	17.3349	1.58347	0.173902
5wk	OPC1	Gabbr2	3.70929e-11	9.23741e-11	10.0344	0.474832	0.173972
5wk	OPC1	Grb2	1.09969e-16	5.59331e-16	15.2523	0.92525	0.174212
5wk	OPC1	Gm42047	1.45525e-16	7.23768e-16	15.1404	1.03891	0.174213
5wk	OPC1	Lims1	3.37393e-14	1.15496e-13	12.9374	0.360782	0.174726
5wk	OPC1	Tmem59	3.62535e-16	1.68489e-15	14.7734	1.13069	0.174828
5wk	OPC1	Sec62	1.36747e-15	5.77048e-15	14.2388	0.740763	0.175111
5wk	OPC1	Nap1l5	7.34502e-16	3.23441e-15	14.4902	2.43727	0.175818
5wk	OPC1	Ndufs2	5.78233e-18	3.93271e-17	16.4053	2.96048	0.176111
5wk	OPC1	Fbxo3	1.5696e-18	1.25392e-17	16.9017	1.53149	0.176254
5wk	OPC1	Setd5	1.20502e-13	3.84677e-13	12.4149	0.251881	0.176503
5wk	OPC1	Slc25a12	8.58435e-16	3.73867e-15	14.4273	0.567777	0.176774
5wk	OPC1	Rbfox1	1.55912e-06	2.74229e-06	5.56189	0.0619223	0.177168
5wk	OPC1	Mpc1	1.27224e-17	7.90979e-17	16.1018	0.957674	0.177429
5wk	OPC1	Prxl2a	6.55255e-18	4.4043e-17	16.3561	1.97705	0.177692
5wk	OPC1	Dnm1	1.27687e-12	3.66559e-12	11.4359	1.0173	0.177951
5wk	OPC1	Eid1	4.5266e-17	2.49084e-16	15.6037	2.18394	0.178445
5wk	OPC1	Klf9	2.00173e-16	9.70072e-16	15.0132	0.958697	0.179109
5wk	OPC1	Msi2	1.27224e-17	7.90979e-17	16.1018	0.224112	0.179416
5wk	OPC1	Megf10	2.64273e-16	1.2519e-15	14.9024	0.718084	0.180215
5wk	OPC1	Lyst	1.56353e-17	9.43649e-17	16.0252	0.789555	0.180384
5wk	OPC1	Grm7	9.67784e-10	2.13654e-09	8.67029	0.122708	0.180774
5wk	OPC1	Ergic2	4.54492e-19	4.62461e-18	17.3349	1.1075	0.181145
5wk	OPC1	Sik2	1.19146e-16	6.00094e-16	15.2218	0.334595	0.181165
5wk	OPC1	Itm2b	6.51551e-14	2.14464e-13	12.6686	1.72975	0.181956
5wk	OPC1	H3f3a	1.12676e-15	4.81482e-15	14.3174	1.96939	0.18235
5wk	OPC1	Klf3	7.9409e-16	3.47088e-15	14.4596	0.848011	0.18302
5wk	OPC1	Slc4a8	7.60765e-19	6.84622e-18	17.1645	1.37193	0.183087
5wk	OPC1	Klc1	3.08497e-18	2.24941e-17	16.6479	0.809687	0.18326
5wk	OPC1	Thrb	1.45525e-16	7.23768e-16	15.1404	0.264789	0.183426
5wk	OPC1	Tab2	1.69766e-17	1.01717e-16	15.9926	0.870837	0.185
5wk	OPC1	Lhfpl3	0.00681614	0.0090132	2.04512	0.00533775	0.185527
5wk	OPC1	Psd3	7.73898e-18	5.06322e-17	16.2956	0.211742	0.185591
5wk	OPC1	Zfp704	1.73995e-12	4.92848e-12	11.3073	0.408262	0.186237
5wk	OPC1	E130308A19Rik	4.15724e-15	1.60947e-14	13.7933	0.485584	0.186957
5wk	OPC1	Gm14211	1.5044e-18	1.20744e-17	16.9181	4.3155	0.187376
5wk	OPC1	Prkaca	2.11099e-18	1.60798e-17	16.7937	1.56575	0.188149
5wk	OPC1	Tspan3	4.00718e-17	2.22819e-16	15.652	0.613602	0.18817
5wk	OPC1	Cbx6	9.92661e-18	6.30846e-17	16.2001	2.48722	0.190094
5wk	OPC1	Eif4g2	1.14467e-16	5.77653e-16	15.2383	0.991352	0.190493
5wk	OPC1	Apoe	2.34935e-09	5.04934e-09	8.29677	0.784306	0.190916
5wk	OPC1	Ywhab	3.96876e-18	2.79506e-17	16.5536	3.38946	0.191231
5wk	OPC1	Mtch2	2.08951e-15	8.53296e-15	14.0689	1.17305	0.191897
5wk	OPC1	Epb41l2	4.50013e-18	3.13188e-17	16.5042	1.00584	0.192093
5wk	OPC1	Spire1	4.96621e-16	2.24929e-15	14.648	0.339371	0.192137
5wk	OPC1	Actb	2.73277e-15	1.08653e-14	13.964	1.92726	0.19294
5wk	OPC1	Tubb4a	6.55255e-18	4.4043e-17	16.3561	1.63815	0.193873
5wk	OPC1	Ube2e3	6.80169e-15	2.56399e-14	13.5911	1.09196	0.194274
5wk	OPC1	Cd47	3.7675e-13	1.14277e-12	11.942	1.28671	0.194578
5wk	OPC1	Atp5a1	2.94998e-15	1.16682e-14	13.933	1.05439	0.194585
5wk	OPC1	Cyb5r4	2.6654e-17	1.5329e-16	15.8145	1.10951	0.194954
5wk	OPC1	Galnt17	5.4309e-14	1.80432e-13	12.7437	0.520353	0.195387
5wk	OPC1	Cox4i1	5.54369e-17	2.98835e-16	15.5246	3.19029	0.195958
5wk	OPC1	Npepps	7.94019e-19	7.11445e-18	17.1479	0.466694	0.19707
5wk	OPC1	Ldlrad4	2.74045e-13	8.43388e-13	12.074	0.231225	0.197576
5wk	OPC1	Spcs2	8.28708e-19	7.3804e-18	17.1319	1.96309	0.19922
5wk	OPC1	mt-Co1	5.58621e-16	2.51136e-15	14.6001	2.28723	0.199339
5wk	OPC1	Madd	1.03463e-17	6.54898e-17	16.1838	1.36974	0.201056
5wk	OPC1	Ube2w	2.6654e-17	1.5329e-16	15.8145	0.933981	0.201876
5wk	OPC1	mt-Atp6	4.90921e-17	2.68239e-16	15.5715	2.80124	0.202674
5wk	OPC1	Eif1	1.59591e-15	6.64748e-15	14.1773	1.9873	0.203092
5wk	OPC1	Rapgef4	2.28159e-11	5.79739e-11	10.2368	0.480133	0.203199
5wk	OPC1	Ccnt2	1.16577e-18	9.66483e-18	17.0148	0.580417	0.203922
5wk	OPC1	Mef2a	9.74942e-17	4.99949e-16	15.3011	0.45151	0.204099
5wk	OPC1	Erc1	6.8393e-13	2.02191e-12	11.6942	0.933553	0.204484
5wk	OPC1	Smurf2	3.37393e-14	1.15496e-13	12.9374	0.499146	0.205183
5wk	OPC1	Atp2b1	1.28747e-14	4.67317e-14	13.3304	0.600343	0.20606
5wk	OPC1	Mobp	6.80169e-15	2.56399e-14	13.5911	1.4131	0.206377
5wk	OPC1	Tmbim6	1.57621e-16	7.80165e-16	15.1078	1.37965	0.206437
5wk	OPC1	Oaz1	4.41413e-16	2.01383e-15	14.696	2.46668	0.207007
5wk	OPC1	Scn8a	7.28888e-19	6.60835e-18	17.1799	0.458808	0.209739
5wk	OPC1	Kdm2b	4.95349e-19	4.83516e-18	17.3156	1.0775	0.211288
5wk	OPC1	Calm1	1.92367e-16	9.34879e-16	15.0292	2.71488	0.211417
5wk	OPC1	Rpl11	2.02362e-18	1.55002e-17	16.8097	2.63198	0.211434
5wk	OPC1	Ywhae	7.9409e-16	3.47088e-15	14.4596	0.72599	0.211985
5wk	OPC1	Kif5c	3.70878e-15	1.4467e-14	13.8396	1.35597	0.212205
5wk	OPC1	Atp8a2	1.76893e-17	1.05497e-16	15.9768	0.799683	0.213474
5wk	OPC1	Nrcam	6.00023e-11	1.46492e-10	9.83419	0.171789	0.213683
5wk	OPC1	Kcnip1	8.10065e-14	2.64113e-13	12.5782	0.288863	0.213849
5wk	OPC1	Micos10	5.77265e-17	3.09963e-16	15.5087	2.45624	0.215907
5wk	OPC1	Arhgap31	1.80016e-14	6.41449e-14	13.1928	0.136538	0.216043
5wk	OPC1	Pgbd5	7.73898e-18	5.06322e-17	16.2956	2.18089	0.219121
5wk	OPC1	Gria4	7.16903e-10	1.60222e-09	8.79528	0.0927994	0.219632
5wk	OPC1	Dgkd	7.33441e-15	2.74974e-14	13.5607	1.38219	0.221065
5wk	OPC1	Chl1	3.06487e-15	1.20832e-14	13.9178	0.784569	0.221763
5wk	OPC1	Cuedc1	1.04331e-13	3.35912e-13	12.4738	0.444407	0.221808
5wk	OPC1	Ubb	3.84747e-17	2.14574e-16	15.6684	3.09248	0.223499
5wk	OPC1	Megf9	4.95349e-19	4.83516e-18	17.3156	0.803709	0.224336
5wk	OPC1	Ptma	4.08015e-16	1.87723e-15	14.7265	1.84799	0.227832
5wk	OPC1	Sptan1	3.90771e-14	1.32646e-13	12.8773	0.550991	0.230546
5wk	OPC1	Gucy1a2	1.76893e-17	1.05497e-16	15.9768	0.366316	0.231755
5wk	OPC1	Supt3	8.30085e-17	4.31022e-16	15.3655	0.513551	0.232609
5wk	OPC1	Slc1a3	9.27911e-16	4.02088e-15	14.3957	0.825771	0.23305
5wk	OPC1	Sf3b2	8.28708e-19	7.3804e-18	17.1319	0.93033	0.233601
5wk	OPC1	Zbtb16	3.70825e-06	6.34861e-06	5.19732	0.329356	0.235857
5wk	OPC1	Cfl2	5.63528e-19	5.34639e-18	17.2719	1.57117	0.236174
5wk	OPC1	Scd2	6.54981e-15	2.47265e-14	13.6068	1.43562	0.240585
5wk	OPC1	Srsf2	2.29704e-18	1.7337e-17	16.761	1.18966	0.24087
5wk	OPC1	Tuba1a	1.1239e-17	7.0728e-17	16.1504	1.57872	0.240978
5wk	OPC1	Pde10a	6.54903e-10	1.46715e-09	8.83353	0.292521	0.241535
5wk	OPC1	Rnf216	7.42386e-18	4.92419e-17	16.3077	0.508563	0.245037
5wk	OPC1	Hsp90ab1	2.83933e-15	1.12586e-14	13.9485	1.73612	0.247403
5wk	OPC1	Fkbp5	6.8393e-13	2.02191e-12	11.6942	0.74556	0.250818
5wk	OPC1	Camkmt	3.26905e-17	1.8451e-16	15.734	0.49791	0.250921
5wk	OPC1	Cox7c	6.02858e-18	4.08538e-17	16.3888	3.19566	0.250996
5wk	OPC1	Olfm2	7.84616e-10	1.7475e-09	8.75758	0.290508	0.251871
5wk	OPC1	S100b	1.27224e-17	7.90979e-17	16.1018	3.32419	0.258364
5wk	OPC1	Fth1	1.93889e-14	6.88743e-14	13.1619	1.32608	0.25932
5wk	OPC1	Vash1	1.26932e-18	1.03814e-17	16.9837	1.06973	0.261402
5wk	OPC1	Tcp11l1	6.9833e-19	6.35924e-18	17.1966	1.07454	0.263318
5wk	OPC1	Nckap5	2.28159e-11	5.79739e-11	10.2368	0.206955	0.264553
5wk	OPC1	Cd81	8.8525e-15	3.28074e-14	13.484	1.78238	0.266127
5wk	OPC1	Ube2n	1.21646e-18	1.00366e-17	16.9984	1.68557	0.273792
5wk	OPC1	Mgat5b	3.13841e-17	1.7772e-16	15.7503	0.580436	0.284473
5wk	OPC1	Etv6	7.97322e-17	4.14531e-16	15.3824	0.529018	0.288259
5wk	OPC1	Sparcl1	7.63723e-16	3.35307e-15	14.4746	1.10618	0.314039
5wk	OPC1	Mbp	2.63016e-15	1.04916e-14	13.9792	0.929132	0.316325
5wk	OPC1	Grm5	2.35709e-11	5.98406e-11	10.223	0.148976	0.332492
5wk	OPC1	Kif5b	1.70847e-18	1.35074e-17	16.8694	1.19585	0.339789
5wk	OPC1	Gm2164	6.80169e-15	2.56399e-14	13.5911	0.459384	0.341947
5wk	OPC1	Nkain3	7.34502e-16	3.23441e-15	14.4902	0.620274	0.346479
5wk	OPC1	Ckb	5.84795e-15	2.21784e-14	13.6541	1.96083	0.35304
5wk	OPC1	AY036118	2.08472e-17	1.22664e-16	15.9113	0.988162	0.451691
5wk	OPC2	Kcnip4	1.7419e-07	1.03213e-06	5.98627	-0.586659	-1.95155
5wk	OPC2	Clstn2	2.05384e-08	1.51938e-07	6.81833	-1.07654	-0.453376
5wk	OPC2	Adarb2	0.00103164	0.00258969	2.58675	-0.238022	-0.359986
5wk	OPC2	Itga9	1.59332e-05	6.15541e-05	4.21074	-0.408722	-0.355729
5wk	OPC2	Grm5	0.0010701	0.00267944	2.57196	-0.317524	-0.345963
5wk	OPC2	Mmp16	0.000145537	0.000444172	3.35245	-0.286795	-0.334725
5wk	OPC2	Ptprz1	0.000994463	0.0025099	2.60034	-0.263613	-0.330531
5wk	OPC2	Vcan	0.000228824	0.00067026	3.17376	-0.270199	-0.313731
5wk	OPC2	Sox6	0.00142901	0.00348544	2.45774	-0.230059	-0.308542
5wk	OPC2	Epn2	0.000524729	0.00140567	2.85212	-0.250252	-0.286604
5wk	OPC2	Grm4	0.000158162	0.00047968	3.31905	-0.536063	-0.269216
5wk	OPC2	Fam135b	0.000139586	0.000433011	3.3635	-0.411947	-0.267553
5wk	OPC2	Prkg1	6.75894e-05	0.000226526	3.64488	-0.315419	-0.256253
5wk	OPC2	Ptprt	1.0922e-05	4.37988e-05	4.35854	-0.191189	-0.254599
5wk	OPC2	Megf11	0.000659736	0.00172966	2.76204	-0.211863	-0.250477
5wk	OPC2	Gabrg3	9.14355e-05	0.000298316	3.52532	-0.56008	-0.234414
5wk	OPC2	Tafa1	3.47822e-05	0.000125639	3.90087	-0.612747	-0.234398
5wk	OPC2	Tmem132d	0.000103919	0.000334993	3.47496	-0.296232	-0.228491
5wk	OPC2	Cdh6	7.79727e-09	6.40294e-08	7.19362	-1.01614	-0.218326
5wk	OPC2	Cspg5	0.000545277	0.0014553	2.83705	-0.393376	-0.217279
5wk	OPC2	Serpine2	0.000857812	0.00219916	2.65774	-0.451257	-0.213092
5wk	OPC2	Rgs7bp	2.97778e-10	3.51062e-09	8.45462	-0.356676	-0.209101
5wk	OPC2	Cdh13	0.000369684	0.00103374	2.98559	-0.26836	-0.206799
5wk	OPC2	Grip1	0.00153463	0.00365808	2.43675	-0.482194	-0.203038
5wk	OPC2	Susd5	2.93306e-08	2.09283e-07	6.67927	-0.803724	-0.202094
5wk	OPC2	Calcrl	1.47245e-07	8.84886e-07	6.05311	-0.717916	-0.20105
5wk	OPC2	Tafa2	9.14355e-05	0.000298316	3.52532	-0.44807	-0.200493
5wk	OPC2	Neu4	6.42909e-06	2.70236e-05	4.56826	-0.523444	-0.197523
5wk	OPC2	Fchsd2	0.00041584	0.00115154	2.93872	-0.210097	-0.191724
5wk	OPC2	Stat2	4.73594e-11	7.2437e-10	9.14004	-0.691412	-0.185143
5wk	OPC2	Cc2d2a	1.38559e-12	3.81471e-11	10.4185	-0.703196	-0.182789
5wk	OPC2	Ntn1	0.000179046	0.000536234	3.27065	-0.421917	-0.17964
5wk	OPC2	Pdzd2	0.000228824	0.00067026	3.17376	-0.480355	-0.173365
5wk	OPC2	Vxn	3.56947e-07	1.96773e-06	5.70604	-0.626496	-0.171772
5wk	OPC2	Alk	2.01075e-05	7.62407e-05	4.11781	-0.530243	-0.171668
5wk	OPC2	Ror1	0.0027685	0.00623832	2.20493	-0.334872	-0.170086
5wk	OPC2	Sema3d	0.000128366	0.000405158	3.39238	-0.267093	-0.168065
5wk	OPC2	Gm20754	2.49973e-06	1.15236e-05	4.93841	-0.495362	-0.167942
5wk	OPC2	Nrcam	0.000118	0.000375033	3.42593	-0.162613	-0.165329
5wk	OPC2	Abcc8	1.35042e-06	6.56454e-06	5.1828	-0.855967	-0.163264
5wk	OPC2	Gm48091	9.36895e-09	7.58853e-08	7.11984	-0.437124	-0.161894
5wk	OPC2	Prex1	0.00019438	0.000578219	3.23791	-0.411761	-0.160945
5wk	OPC2	Dok6	0.000566572	0.00150587	2.82221	-0.29282	-0.158434
5wk	OPC2	Plpp3	6.19419e-05	0.000209492	3.67883	-0.562266	-0.157872
5wk	OPC2	Grik4	0.0041268	0.00893669	2.04882	-0.269807	-0.156598
5wk	OPC2	Epb41l1	1.73501e-09	1.65895e-08	7.78017	-0.327113	-0.154354
5wk	OPC2	Adam12	0.00306314	0.00683476	2.16528	-0.251387	-0.154097
5wk	OPC2	Macrod1	9.44067e-11	1.3063e-09	8.88396	-0.463452	-0.153138
5wk	OPC2	Cbx5	2.1643e-12	5.50515e-11	10.2592	-0.4325	-0.152431
5wk	OPC2	Gsap	7.05926e-05	0.000235461	3.62808	-0.533178	-0.151935
5wk	OPC2	Igsf21	4.17302e-08	2.8822e-07	6.54028	-0.318592	-0.151438
5wk	OPC2	Pik3c2b	9.02059e-06	3.67829e-05	4.43435	-0.0130313	-0.150674
5wk	OPC2	Hip1	0.00350049	0.0076977	2.11364	-0.191116	-0.15056
5wk	OPC2	Scn1a	2.64945e-05	9.77411e-05	4.00992	-0.261071	-0.150376
5wk	OPC2	Arhgap35	1.39195e-07	8.41193e-07	6.0751	-0.214389	-0.149814
5wk	OPC2	Dgkh	1.73501e-09	1.65895e-08	7.78017	-0.55571	-0.149237
5wk	OPC2	Galnt10	5.83074e-06	2.47231e-05	4.6069	-0.486077	-0.148911
5wk	OPC2	Jam3	0.0028637	0.00643087	2.19173	-0.12547	-0.145538
5wk	OPC2	Daam2	0.00137875	0.00337221	2.47209	-0.183583	-0.144458
5wk	OPC2	Pitpnm3	1.49791e-06	7.22529e-06	5.14114	-0.912097	-0.143461
5wk	OPC2	Bcap31	2.35106e-11	4.01984e-10	9.39579	-1.02484	-0.142904
5wk	OPC2	P4ha1	4.14122e-13	1.49198e-11	10.8262	-0.561762	-0.141914
5wk	OPC2	Plppr1	4.19929e-09	3.66254e-08	7.43622	-0.442877	-0.141821
5wk	OPC2	Rad50	4.85446e-12	1.07368e-10	9.96912	-1.02815	-0.13951
5wk	OPC2	Stk32a	0.0041268	0.00893669	2.04882	-0.287825	-0.139413
5wk	OPC2	Zmynd11	1.84188e-07	1.08411e-06	5.96493	-0.267229	-0.138202
5wk	OPC2	Dym	3.47822e-05	0.000125639	3.90087	-0.307505	-0.137142
5wk	OPC2	Fry	6.19419e-05	0.000209492	3.67883	-0.113785	-0.136595
5wk	OPC2	Itgav	0.000303245	0.000863318	3.06383	-0.485388	-0.135941
5wk	OPC2	Rab30	2.43094e-07	1.39614e-06	5.85507	-0.330485	-0.135002
5wk	OPC2	Pou2f1	1.6162e-08	1.23608e-07	6.90795	-0.258281	-0.134245
5wk	OPC2	Itpr2	0.000826483	0.00212504	2.67263	-0.185182	-0.133132
5wk	OPC2	Sema5b	0.0010701	0.00267944	2.57196	-0.254952	-0.132939
5wk	OPC2	Pten	1.43182e-09	1.3995e-08	7.85403	-0.291139	-0.132662
5wk	OPC2	Gm47271	1.25908e-09	1.25232e-08	7.90228	-0.5922	-0.129693
5wk	OPC2	Ninj2	0.000432385	0.00119346	2.92319	-0.174941	-0.12893
5wk	OPC2	Btaf1	6.24871e-11	9.14832e-10	9.03866	-0.262407	-0.128145
5wk	OPC2	Kif3a	3.20009e-07	1.77815e-06	5.75003	-0.316859	-0.128099
5wk	OPC2	Atp1a2	0.00296189	0.00663379	2.17824	-0.367658	-0.127973
5wk	OPC2	Dock9	2.7068e-11	4.53978e-10	9.34297	-0.127682	-0.127922
5wk	OPC2	Fam102a	0.000485781	0.0013114	2.88226	-0.0956056	-0.127658
5wk	OPC2	Efs	6.57892e-10	7.02976e-09	8.15306	-1.1778	-0.126465
5wk	OPC2	Lrrc4	0.000328352	0.000927895	3.0325	-0.263115	-0.125604
5wk	OPC2	Pdzd4	4.75598e-05	0.000165134	3.78216	-0.366364	-0.125592
5wk	OPC2	Abhd2	0.00123759	0.00305498	2.51499	-0.237321	-0.124849
5wk	OPC2	Sh3bp4	3.80542e-05	0.000136276	3.86558	-0.400908	-0.124417
5wk	OPC2	Kalrn	0.000341623	0.000962303	3.01669	-0.445023	-0.124159
5wk	OPC2	Pknox2	2.31383e-08	1.69012e-07	6.77208	-0.266276	-0.124113
5wk	OPC2	Mpzl1	2.41769e-05	9.02007e-05	4.04479	-0.24796	-0.12286
5wk	OPC2	Lrp1	1.91971e-05	7.29871e-05	4.13675	-0.21904	-0.122704
5wk	OPC2	Pou2f2	1.04137e-05	4.19373e-05	4.3774	-0.450517	-0.122581
5wk	OPC2	Ildr2	9.91224e-08	6.19698e-07	6.20782	-1.39508	-0.122566
5wk	OPC2	Mark1	7.33279e-09	6.06137e-08	7.21743	-0.423783	-0.122294
5wk	OPC2	Syn2	0.000303245	0.000863318	3.06383	-0.143387	-0.121504
5wk	OPC2	Atrnl1	7.33279e-09	6.06137e-08	7.21743	-0.471814	-0.12132
5wk	OPC2	Cadm1	0.000923799	0.00234954	2.62902	-0.084533	-0.120371
5wk	OPC2	Serinc5	7.37217e-05	0.00024514	3.61059	-0.258092	-0.120263
5wk	OPC2	Rlf	4.42399e-08	3.02217e-07	6.51968	-0.285196	-0.119507
5wk	OPC2	Basp1	1.6162e-08	1.23608e-07	6.90795	-0.543106	-0.118519
5wk	OPC2	Uck2	4.97056e-08	3.35785e-07	6.47394	-0.669284	-0.118061
5wk	OPC2	Mphosph8	1.33253e-11	2.45144e-10	9.61058	-0.373306	-0.116893
5wk	OPC2	Ccdc85a	3.84274e-11	6.12053e-10	9.21321	-1.22443	-0.116873
5wk	OPC2	Nt5c2	3.76927e-07	2.06922e-06	5.68419	-0.286064	-0.116185
5wk	OPC2	Bicra	7.33279e-09	6.06137e-08	7.21743	-0.335385	-0.116035
5wk	OPC2	Rchy1	8.53999e-10	8.9047e-09	8.05038	-0.603193	-0.114642
5wk	OPC2	Ptgfrn	6.47073e-05	0.000217697	3.66215	-0.643258	-0.114397
5wk	OPC2	Ate1	8.03778e-05	0.000264824	3.57704	-0.361269	-0.113785
5wk	OPC2	Armh4	1.45068e-05	5.65392e-05	4.24765	-0.20728	-0.113142
5wk	OPC2	4930594M22Rik	0.00338612	0.00747461	2.12641	-0.668041	-0.112773
5wk	OPC2	Spaca6	3.47822e-05	0.000125639	3.90087	-0.375118	-0.112451
5wk	OPC2	Wdcp	3.84274e-11	6.12053e-10	9.21321	-1.11691	-0.112099
5wk	OPC2	Tmem100	2.60565e-08	1.87784e-07	6.72634	-0.84194	-0.11201
5wk	OPC2	Plekha6	6.63891e-08	4.30948e-07	6.36558	-0.236858	-0.110807
5wk	OPC2	Gpr45	1.84071e-06	8.71584e-06	5.05969	-0.528771	-0.110762
5wk	OPC2	Zc3h7b	2.10042e-09	1.97259e-08	7.70496	-0.498259	-0.110745
5wk	OPC2	AC149090.1	0.000545277	0.0014553	2.83705	-0.172919	-0.110683
5wk	OPC2	4930509J09Rik	1.07512e-11	2.04937e-10	9.68838	-1.03084	-0.110382
5wk	OPC2	Ttc17	5.92886e-05	0.000201755	3.69518	-0.225457	-0.109057
5wk	OPC2	Pcgf5	1.93471e-08	1.4425e-07	6.84089	-0.352144	-0.108404
5wk	OPC2	Trim44	0.000504905	0.00135855	2.86692	-0.214689	-0.108239
5wk	OPC2	Ankrd11	0.000279945	0.00080383	3.09484	-0.121588	-0.107779
5wk	OPC2	Ptprs	4.43554e-07	2.39946e-06	5.61989	-0.250429	-0.107582
5wk	OPC2	Farp1	4.35149e-05	0.000152315	3.81726	-0.170998	-0.107496
5wk	OPC2	Slc22a15	2.14605e-06	1.00315e-05	4.99863	-0.563334	-0.107107
5wk	OPC2	Pygo1	1.62708e-10	2.11699e-09	8.67428	-1.96968	-0.107098
5wk	OPC2	Mlh3	2.5228e-11	4.29031e-10	9.36751	-1.05107	-0.106364
5wk	OPC2	Dtnbp1	1.31571e-07	8.0001e-07	6.0969	-0.597403	-0.106018
5wk	OPC2	Gpt2	2.90899e-06	1.3195e-05	4.87959	-0.432249	-0.105953
5wk	OPC2	Rorb	2.10589e-05	7.94419e-05	4.09995	-0.630451	-0.105898
5wk	OPC2	Ddr1	3.47822e-05	0.000125639	3.90087	-0.13661	-0.105749
5wk	OPC2	Cep78	3.94503e-09	3.49341e-08	7.45675	-0.537867	-0.105554
5wk	OPC2	Plk5	1.84071e-06	8.71584e-06	5.05969	-1.39687	-0.105313
5wk	OPC2	Acbd3	5.03211e-06	2.16031e-05	4.66548	-0.497933	-0.105004
5wk	OPC2	Hs2st1	9.02059e-06	3.67829e-05	4.43435	-0.28625	-0.105003
5wk	OPC2	Smarcd2	5.7296e-09	4.85972e-08	7.31339	-0.843143	-0.104426
5wk	OPC2	Agap2	1.09621e-06	5.42888e-06	5.26529	-0.742402	-0.10436
5wk	OPC2	Gm33680	0.000103919	0.000334993	3.47496	-0.513739	-0.104185
5wk	OPC2	Usp13	9.36352e-08	5.88961e-07	6.22991	-0.726156	-0.104182
5wk	OPC2	Mpp7	7.08593e-06	2.95282e-05	4.52976	-0.315433	-0.104054
5wk	OPC2	Syngr1	0.0015901	0.00377437	2.42316	-0.422429	-0.103799
5wk	OPC2	Scn3a	3.92857e-06	1.7307e-05	4.76178	-0.925716	-0.103149
5wk	OPC2	Adam23	2.41769e-05	9.02007e-05	4.04479	-0.149243	-0.103146
5wk	OPC2	Meis2	3.80542e-05	0.000136276	3.86558	-1.23777	-0.103069
5wk	OPC2	Hps4	1.34886e-08	1.05092e-07	6.97843	-0.719594	-0.103028
5wk	OPC2	Jazf1	0.000315565	0.000895277	3.04804	-0.214106	-0.102865
5wk	OPC2	Galnt3	6.42909e-06	2.70236e-05	4.56826	-0.646462	-0.102822
5wk	OPC2	Ptpn12	1.84188e-07	1.08411e-06	5.96493	-0.299762	-0.102527
5wk	OPC2	Taok2	1.73253e-12	4.63022e-11	10.3344	-0.727062	-0.102057
5wk	OPC2	Simc1	1.39195e-07	8.41193e-07	6.0751	-0.646016	-0.101616
5wk	OPC2	Lims1	3.50016e-08	2.45249e-07	6.61039	-0.238497	-0.101277
5wk	OPC2	Akap7	0.000399887	0.00111035	2.95454	-0.267841	-0.101025
5wk	OPC2	Afg3l2	7.57987e-07	3.90461e-06	5.40842	-0.540027	-0.100639
5wk	OPC2	Dennd5a	1.25908e-09	1.25232e-08	7.90228	-0.166343	-0.100369
5wk	OPC2	Vta1	3.93587e-08	2.72958e-07	6.5639	-0.489557	-0.100236
5wk	OPC2	Elfn1	1.84071e-06	8.71584e-06	5.05969	-1.17164	-0.100133
5wk	OPC2	Zfand3	3.37991e-07	1.86931e-06	5.72832	0.16845	0.100006
5wk	OPC2	Shld1	0.000128366	0.000405158	3.39238	0.585607	0.100176
5wk	OPC2	Arfgef1	2.10589e-05	7.94419e-05	4.09995	0.224818	0.100179
5wk	OPC2	Lrba	2.43094e-07	1.39614e-06	5.85507	0.16009	0.100303
5wk	OPC2	Gatad2b	9.54303e-05	0.000310368	3.50812	0.184424	0.100324
5wk	OPC2	Insig2	2.38461e-09	2.21754e-08	7.65413	0.636231	0.10038
5wk	OPC2	Ube2l3	3.02953e-07	1.6901e-06	5.77209	0.486533	0.100412
5wk	OPC2	Zfp518a	1.07512e-11	2.04937e-10	9.68838	1.31352	0.100424
5wk	OPC2	Ccser2	3.92857e-06	1.7307e-05	4.76178	0.300181	0.100453
5wk	OPC2	Nme7	8.84426e-08	5.5852e-07	6.25296	0.616176	0.100779
5wk	OPC2	Set	3.0697e-09	2.78816e-08	7.55468	0.576439	0.100818
5wk	OPC2	Ncoa1	2.2787e-10	2.79185e-09	8.55411	0.135987	0.100832
5wk	OPC2	Gm13883	9.92792e-06	4.0131e-05	4.39652	1.32523	0.100874
5wk	OPC2	Rps7	3.30023e-08	2.32683e-07	6.63324	1.47	0.100959
5wk	OPC2	Mbip	5.80584e-07	3.05779e-06	5.51459	0.55304	0.101026
5wk	OPC2	Sos1	1.32026e-05	5.19522e-05	4.2844	0.242458	0.101306
5wk	OPC2	Rab11fip4	0.000291377	0.000833831	3.07892	0.353901	0.101418
5wk	OPC2	Cyp20a1	2.04122e-11	3.56718e-10	9.44768	0.830365	0.101436
5wk	OPC2	Eipr1	8.23089e-11	1.15995e-09	8.93556	0.587825	0.101511
5wk	OPC2	8430419K02Rik	3.50016e-08	2.45249e-07	6.61039	0.961097	0.101582
5wk	OPC2	Eif4g3	6.75894e-05	0.000226526	3.64488	0.1355	0.101671
5wk	OPC2	Capza1	4.68956e-08	3.18434e-07	6.49698	0.379106	0.101746
5wk	OPC2	Carmil1	5.83074e-06	2.47231e-05	4.6069	0.247559	0.101793
5wk	OPC2	Ckap5	1.20108e-05	4.77933e-05	4.32063	0.204746	0.101828
5wk	OPC2	Gm19500	1.91971e-05	7.29871e-05	4.13675	2.12331	0.101854
5wk	OPC2	Golga5	1.62758e-09	1.5676e-08	7.80476	0.722461	0.101856
5wk	OPC2	Cdc42	9.92792e-06	4.0131e-05	4.39652	0.227593	0.101947
5wk	OPC2	Prox1os	1.02707e-12	2.94378e-11	10.5311	1.66615	0.101985
5wk	OPC2	Ppid	3.63556e-10	4.18424e-09	8.37838	0.875627	0.102022
5wk	OPC2	Smap2	2.49973e-06	1.15236e-05	4.93841	0.376892	0.102036
5wk	OPC2	Tafa5	2.49973e-06	1.15236e-05	4.93841	0.149919	0.102221
5wk	OPC2	Pabpn1	6.49153e-12	1.34901e-10	9.86998	0.210183	0.102242
5wk	OPC2	Snx15	1.86611e-12	4.9427e-11	10.306	1.08101	0.102266
5wk	OPC2	Rpl6	4.73703e-10	5.2779e-09	8.27754	0.350667	0.102449
5wk	OPC2	Sqstm1	4.15078e-10	4.69748e-09	8.32813	0.896735	0.102646
5wk	OPC2	Slc25a13	5.50264e-07	2.91753e-06	5.53498	1.34314	0.102689
5wk	OPC2	Rpl17	4.12042e-11	6.47588e-10	9.1887	1.54715	0.102775
5wk	OPC2	Rngtt	0.000219712	0.000646364	3.18952	0.234287	0.10295
5wk	OPC2	Rassf8	4.68188e-07	2.5218e-06	5.59829	0.459283	0.103014
5wk	OPC2	Apc2	1.12469e-08	8.91785e-08	7.04974	0.617381	0.103166
5wk	OPC2	Map4k5	0.000796219	0.00205501	2.68719	0.215921	0.103199
5wk	OPC2	Atp6v0e	3.03708e-05	0.000110989	3.95472	0.590265	0.103479
5wk	OPC2	Fam184a	0.000432385	0.00119346	2.92319	0.248178	0.103522
5wk	OPC2	Lin52	3.32482e-05	0.000120778	3.91801	0.354844	0.103563
5wk	OPC2	Lta4h	1.11046e-07	6.87898e-07	6.16248	0.880263	0.103584
5wk	OPC2	4632427E13Rik	0.000268934	0.000775404	3.11047	0.221942	0.103651
5wk	OPC2	Cdc42bpa	4.75598e-05	0.000165134	3.78216	0.119165	0.103923
5wk	OPC2	Fnbp4	3.21676e-06	1.44886e-05	4.83898	0.335592	0.103977
5wk	OPC2	Thoc7	0.000268934	0.000775404	3.11047	0.348276	0.103981
5wk	OPC2	Ergic3	5.22108e-12	1.12745e-10	9.9479	0.835142	0.104004
5wk	OPC2	Hsp90aa1	0.000766986	0.00198561	2.70211	0.352674	0.104054
5wk	OPC2	Mpc1	5.43015e-05	0.000186253	3.7299	0.3011	0.104105
5wk	OPC2	Cerk	0.000291377	0.000833831	3.07892	0.324489	0.10411
5wk	OPC2	Ndufa13	6.74987e-06	2.82021e-05	4.54972	1.10455	0.10412
5wk	OPC2	Slc25a4	4.94139e-07	2.65015e-06	5.57673	0.479157	0.104147
5wk	OPC2	Narf	1.04025e-06	5.16901e-06	5.28659	0.583543	0.104207
5wk	OPC2	Nebl	0.00306314	0.00683476	2.16528	0.157545	0.104252
5wk	OPC2	Megf9	9.95825e-09	8.00397e-08	7.09669	0.350746	0.104391
5wk	OPC2	Ncor1	1.82231e-08	1.36598e-07	6.86455	0.141436	0.104407
5wk	OPC2	Peli1	1.47245e-07	8.84886e-07	6.05311	0.327729	0.104541
5wk	OPC2	Tasor	0.000145537	0.000444172	3.35245	0.23959	0.104631
5wk	OPC2	Snupn	3.48068e-09	3.11947e-08	7.50592	0.726001	0.104637
5wk	OPC2	Mrtfb	1.66083e-06	7.94174e-06	5.10008	0.273768	0.104671
5wk	OPC2	Tex2	0.000202503	0.000600499	3.22149	0.411478	0.104726
5wk	OPC2	Secisbp2l	3.47822e-05	0.000125639	3.90087	0.525172	0.104756
5wk	OPC2	Enox2	0.0041268	0.00893669	2.04882	0.320132	0.104789
5wk	OPC2	Zfp292	3.55563e-06	1.58167e-05	4.80088	0.255995	0.104817
5wk	OPC2	Slc25a23	5.91501e-08	3.92109e-07	6.40659	0.383717	0.104818
5wk	OPC2	Arglu1	7.79727e-09	6.40294e-08	7.19362	0.186424	0.104858
5wk	OPC2	Arhgef12	2.30917e-05	8.6574e-05	4.06261	0.188275	0.104893
5wk	OPC2	Aff3	0.000399887	0.00111035	2.95454	0.327457	0.105068
5wk	OPC2	Suclg1	5.7296e-09	4.85972e-08	7.31339	0.535554	0.10514
5wk	OPC2	Xpo6	0.000566572	0.00150587	2.82221	0.374762	0.105174
5wk	OPC2	R3hdm1	0.000151726	0.000461517	3.33581	0.154851	0.105356
5wk	OPC2	6430590A07Rik	5.7296e-09	4.85972e-08	7.31339	0.444344	0.105423
5wk	OPC2	Ap3b2	8.19282e-06	3.37555e-05	4.47165	0.39032	0.105446
5wk	OPC2	Dbi	4.33885e-06	1.89248e-05	4.72297	0.926497	0.105519
5wk	OPC2	Mia2	3.97983e-07	2.17575e-06	5.66239	0.313696	0.105548
5wk	OPC2	Zfp326	1.57735e-06	7.58074e-06	5.12029	0.53544	0.105563
5wk	OPC2	Gm28375	3.34121e-11	5.41253e-10	9.2666	0.608921	0.105599
5wk	OPC2	Arhgap21	2.64945e-05	9.77411e-05	4.00992	0.146238	0.105619
5wk	OPC2	Kif5b	5.92886e-05	0.000201755	3.69518	0.253167	0.105754
5wk	OPC2	Rpl41	1.62708e-10	2.11699e-09	8.67428	1.34158	0.105779
5wk	OPC2	Uhrf2	1.66956e-05	6.42277e-05	4.19228	0.310533	0.105896
5wk	OPC2	Tusc3	2.2787e-10	2.79185e-09	8.55411	0.501456	0.105911
5wk	OPC2	Mga	9.46387e-06	3.84123e-05	4.41553	0.246826	0.106173
5wk	OPC2	Hnrnpu	0.000133866	0.000421116	3.3756	0.175522	0.10622
5wk	OPC2	Slc44a5	5.67432e-05	0.000193704	3.71286	0.299942	0.106266
5wk	OPC2	Pacs1	3.97978e-05	0.000141878	3.84809	0.250652	0.1063
5wk	OPC2	Dpp8	2.86775e-07	1.60778e-06	5.79377	0.440034	0.106469
5wk	OPC2	Ddx5	1.04137e-05	4.19373e-05	4.3774	0.134218	0.106536
5wk	OPC2	Stag2	1.10671e-09	1.11479e-08	7.95281	0.252536	0.106538
5wk	OPC2	Raf1	4.97136e-05	0.000171808	3.76496	0.278487	0.106777
5wk	OPC2	Iars2	2.03924e-06	9.56425e-06	5.01935	0.544953	0.10683
5wk	OPC2	Mvb12b	0.000145537	0.000444172	3.35245	0.312476	0.106836
5wk	OPC2	Ptk2	5.58235e-08	3.72345e-07	6.42905	0.160273	0.10696
5wk	OPC2	Slc22a17	9.36465e-07	4.73402e-06	5.32477	0.329512	0.107016
5wk	OPC2	Cend1	1.34886e-08	1.05092e-07	6.97843	1.41478	0.107018
5wk	OPC2	Tmem131	8.3915e-05	0.000275598	3.55972	0.272747	0.107055
5wk	OPC2	Slc9a9	3.80542e-05	0.000136276	3.86558	0.156504	0.107071
5wk	OPC2	Ndufc2	9.92792e-06	4.0131e-05	4.39652	0.977573	0.107107
5wk	OPC2	Rpl10a	2.35106e-11	4.01984e-10	9.39579	0.887732	0.107117
5wk	OPC2	Bcl9	4.55909e-06	1.97727e-05	4.70393	0.300835	0.107269
5wk	OPC2	Rpl28	2.90392e-11	4.80249e-10	9.31853	1.47487	0.107311
5wk	OPC2	Dennd1a	1.52182e-08	1.17298e-07	6.93071	0.116161	0.107331
5wk	OPC2	Rap1b	1.84188e-07	1.08411e-06	5.96493	0.696897	0.107364
5wk	OPC2	Atg5	1.32769e-10	1.77115e-09	8.75174	0.575897	0.107415
5wk	OPC2	9630028H03Rik	2.10589e-05	7.94419e-05	4.09995	0.44051	0.107471
5wk	OPC2	Tcf25	1.15498e-11	2.17713e-10	9.66212	0.199516	0.1075
5wk	OPC2	Pi4ka	0.00203303	0.0047339	2.32478	0.208892	0.107579
5wk	OPC2	Snx13	1.66956e-05	6.42277e-05	4.19228	0.229493	0.107641
5wk	OPC2	Slf1	3.92857e-06	1.7307e-05	4.76178	0.337455	0.107668
5wk	OPC2	4930420G21Rik	3.76927e-07	2.06922e-06	5.68419	2.69346	0.107729
5wk	OPC2	Tank	1.49289e-12	4.06766e-11	10.3907	0.460534	0.107738
5wk	OPC2	Myl6	5.21474e-07	2.77979e-06	5.55599	0.670841	0.107837
5wk	OPC2	Mtf2	1.47245e-07	8.84886e-07	6.05311	0.337787	0.108009
5wk	OPC2	App	0.00115104	0.00286215	2.54331	0.118549	0.108026
5wk	OPC2	Slc15a2	4.82314e-13	1.66612e-11	10.7783	2.21781	0.108284
5wk	OPC2	Fis1	1.43107e-11	2.60445e-10	9.58428	0.613757	0.108624
5wk	OPC2	Rnf169	0.00217895	0.00504102	2.29748	0.263766	0.108713
5wk	OPC2	Lars2	3.70578e-09	3.29755e-08	7.48181	0.517104	0.108732
5wk	OPC2	Dynll2	2.03924e-06	9.56425e-06	5.01935	0.84599	0.108784
5wk	OPC2	Mfsd6	1.99211e-10	2.52008e-09	8.59859	0.492307	0.10889
5wk	OPC2	Sorbs1	0.000711485	0.00185183	2.7324	0.184433	0.108996
5wk	OPC2	Ogt	1.47245e-07	8.84886e-07	6.05311	0.184634	0.109209
5wk	OPC2	Map2k4	0.000545277	0.0014553	2.83705	0.203971	0.109267
5wk	OPC2	Mfn1	3.63833e-05	0.000130885	3.88311	0.399649	0.109302
5wk	OPC2	Rpl37a	7.88807e-08	5.05535e-07	6.29625	1.06962	0.109335
5wk	OPC2	6720427I07Rik	5.92886e-05	0.000201755	3.69518	0.392985	0.10944
5wk	OPC2	Szrd1	2.04122e-11	3.56718e-10	9.44768	0.774865	0.109523
5wk	OPC2	Syp	0.00176775	0.00416069	2.38083	0.180446	0.10973
5wk	OPC2	Mrps28	2.10589e-05	7.94419e-05	4.09995	0.517242	0.109748
5wk	OPC2	Pcnx	0.000268934	0.000775404	3.11047	0.310743	0.109805
5wk	OPC2	Rhou	0.000133866	0.000421116	3.3756	0.152669	0.109844
5wk	OPC2	Tasp1	7.69818e-05	0.000254767	3.59386	0.305697	0.109854
5wk	OPC2	Inpp5a	0.000315565	0.000895277	3.04804	0.278005	0.109866
5wk	OPC2	Nkain3	0.0015901	0.00377437	2.42316	0.282959	0.109929
5wk	OPC2	Gm48678	1.04137e-05	4.19373e-05	4.3774	0.376226	0.110005
5wk	OPC2	Atp2a2	3.02953e-07	1.6901e-06	5.77209	0.246617	0.110049
5wk	OPC2	Nfrkb	1.09621e-06	5.42888e-06	5.26529	0.604698	0.110199
5wk	OPC2	Retreg3	3.1114e-08	2.20812e-07	6.65598	0.489111	0.110248
5wk	OPC2	Itch	0.00225545	0.00520279	2.28376	0.15524	0.11032
5wk	OPC2	Cdc14b	0.000384508	0.00107103	2.9702	0.337615	0.110461
5wk	OPC2	Snx24	0.000711485	0.00185183	2.7324	0.241424	0.110583
5wk	OPC2	Gpd2	3.73764e-06	1.65396e-05	4.78148	0.55185	0.110847
5wk	OPC2	Exoc4	7.17314e-11	1.02798e-09	8.98802	0.11229	0.111002
5wk	OPC2	Sugt1	1.39195e-07	8.41193e-07	6.0751	0.556185	0.111126
5wk	OPC2	Peli2	2.62959e-06	1.2066e-05	4.91844	0.246516	0.111355
5wk	OPC2	Rab3gap1	2.2787e-10	2.79185e-09	8.55411	0.332805	0.111416
5wk	OPC2	Cop1	1.94739e-07	1.14084e-06	5.94278	0.291358	0.111541
5wk	OPC2	Ccdc186	1.11046e-07	6.87898e-07	6.16248	0.405062	0.111577
5wk	OPC2	Tulp4	0.00012308	0.000389926	3.40902	0.154864	0.111636
5wk	OPC2	Stx12	4.5131e-12	1.00757e-10	9.99672	0.565187	0.111835
5wk	OPC2	Nup188	8.88385e-07	4.52428e-06	5.34445	0.743645	0.111879
5wk	OPC2	Eif3i	2.00979e-12	5.25289e-11	10.2796	1.51819	0.111902
5wk	OPC2	Ssh2	6.75894e-05	0.000226526	3.64488	0.147829	0.112071
5wk	OPC2	Ndufc1	1.28586e-12	3.57332e-11	10.4469	2.02733	0.11215
5wk	OPC2	Bcar1	2.86775e-07	1.60778e-06	5.79377	0.626787	0.112218
5wk	OPC2	Pcyt2	0.00183091	0.00429613	2.36692	0.232297	0.112328
5wk	OPC2	Rp9	0.00183091	0.00429613	2.36692	0.284003	0.112506
5wk	OPC2	Zfand6	5.80584e-07	3.05779e-06	5.51459	0.355671	0.112526
5wk	OPC2	Atp5a1	5.67432e-05	0.000193704	3.71286	0.326013	0.112587
5wk	OPC2	Rpl22l1	5.40383e-10	5.94822e-09	8.22561	1.34797	0.112832
5wk	OPC2	Cnrip1	0.000711485	0.00185183	2.7324	0.329437	0.112868
5wk	OPC2	Aacs	5.50264e-07	2.91753e-06	5.53498	0.914099	0.112896
5wk	OPC2	9630014M24Rik	0.00327517	0.00726279	2.1389	0.228562	0.112921
5wk	OPC2	Mrfap1	1.84188e-07	1.08411e-06	5.96493	1.25072	0.113046
5wk	OPC2	Cblb	3.32482e-05	0.000120778	3.91801	0.298908	0.113058
5wk	OPC2	Bcat1	0.000566572	0.00150587	2.82221	0.497262	0.11306
5wk	OPC2	Calr	2.18008e-08	1.60178e-07	6.7954	0.78729	0.113241
5wk	OPC2	Ecpas	0.00103164	0.00258969	2.58675	0.162498	0.113381
5wk	OPC2	Hmgn3	1.6162e-08	1.23608e-07	6.90795	0.63358	0.113485
5wk	OPC2	Sclt1	1.74928e-05	6.70985e-05	4.17329	0.292823	0.11359
5wk	OPC2	Ywhab	2.86775e-07	1.60778e-06	5.79377	0.822651	0.11386
5wk	OPC2	Gbf1	2.30017e-07	1.32785e-06	5.87685	0.201724	0.113873
5wk	OPC2	Eif4a2	1.03743e-09	1.0526e-08	7.97774	0.471348	0.113922
5wk	OPC2	Tmed10	6.12292e-06	2.58465e-05	4.5876	0.49392	0.114006
5wk	OPC2	1110019D14Rik	1.42233e-06	6.89011e-06	5.16177	0.745043	0.11414
5wk	OPC2	Relch	1.0922e-05	4.37988e-05	4.35854	0.260914	0.114269
5wk	OPC2	Hmgxb3	6.63891e-08	4.30948e-07	6.36558	0.623571	0.114272
5wk	OPC2	Hacd2	3.20009e-07	1.77815e-06	5.75003	0.603533	0.114374
5wk	OPC2	Ppp6r3	1.42233e-06	6.89011e-06	5.16177	0.237142	0.114421
5wk	OPC2	Arhgef2	2.76591e-06	1.26378e-05	4.89833	0.433983	0.114444
5wk	OPC2	Dusp3	0.00103164	0.00258969	2.58675	0.72085	0.114627
5wk	OPC2	Synj2	0.00361836	0.00793484	2.10046	1.02002	0.114633
5wk	OPC2	Dctn2	2.00979e-12	5.25289e-11	10.2796	0.576844	0.114766
5wk	OPC2	Rps8	3.73764e-06	1.65396e-05	4.78148	0.617476	0.114894
5wk	OPC2	Ptpdc1	4.12883e-06	1.81119e-05	4.74204	0.763113	0.114962
5wk	OPC2	Plekhm2	6.63891e-08	4.30948e-07	6.36558	0.396822	0.114975
5wk	OPC2	Mtch2	0.000766986	0.00198561	2.70211	0.29037	0.115075
5wk	OPC2	Acaca	5.80584e-07	3.05779e-06	5.51459	0.210312	0.115095
5wk	OPC2	Focad	0.000151726	0.000461517	3.33581	0.301197	0.115103
5wk	OPC2	Ywhah	1.5204e-05	5.90351e-05	4.22889	0.951376	0.115108
5wk	OPC2	Nrg3os	0.000279945	0.00080383	3.09484	0.150809	0.115458
5wk	OPC2	Ptma	0.000485781	0.0013114	2.88226	0.410463	0.115789
5wk	OPC2	Rps14	7.502e-12	1.52953e-10	9.81544	1.95161	0.116211
5wk	OPC2	Cemip2	0.00128309	0.00315515	2.50098	0.57582	0.116265
5wk	OPC2	Rps15a	5.26786e-08	3.53754e-07	6.4513	0.819546	0.116384
5wk	OPC2	Nuak1	0.000923799	0.00234954	2.62902	0.640458	0.116527
5wk	OPC2	Daam1	0.000164854	0.000498067	3.30271	0.287319	0.116592
5wk	OPC2	Dmxl1	0.00142901	0.00348544	2.45774	0.188368	0.116598
5wk	OPC2	Fntb	0.0015901	0.00377437	2.42316	0.3322	0.116629
5wk	OPC2	Clta	1.73501e-09	1.65895e-08	7.78017	0.545401	0.116728
5wk	OPC2	Rpl9	5.83126e-11	8.66546e-10	9.06221	1.3724	0.116913
5wk	OPC2	Zmym4	3.05917e-06	1.38312e-05	4.85914	0.181674	0.117016
5wk	OPC2	Dtd1	7.57987e-07	3.90461e-06	5.40842	0.354847	0.117372
5wk	OPC2	Calm1	0.00350049	0.0076977	2.11364	0.376117	0.117431
5wk	OPC2	Nsmce2	1.384e-05	5.42357e-05	4.26571	0.23812	0.117548
5wk	OPC2	Atp5md	1.10671e-09	1.11479e-08	7.95281	1.33211	0.117676
5wk	OPC2	Mtm1	0.000467334	0.00126607	2.89754	0.393488	0.117796
5wk	OPC2	Abhd16a	1.91971e-05	7.29871e-05	4.13675	0.444203	0.117901
5wk	OPC2	Snx2	2.2787e-10	2.79185e-09	8.55411	0.494305	0.117902
5wk	OPC2	Ndufb8	6.81519e-07	3.54222e-06	5.45072	1.06941	0.117964
5wk	OPC2	Serinc1	1.11046e-07	6.87898e-07	6.16248	0.541631	0.118003
5wk	OPC2	Sec24b	3.40192e-10	3.94403e-09	8.40406	0.325904	0.118012
5wk	OPC2	Mbd2	3.26891e-09	2.94636e-08	7.53071	0.467101	0.118144
5wk	OPC2	Tmem229b	2.10589e-05	7.94419e-05	4.09995	0.579373	0.118337
5wk	OPC2	Dcaf6	2.45554e-08	1.78211e-07	6.74907	0.28795	0.118426
5wk	OPC2	Ccdc12	1.52182e-08	1.17298e-07	6.93071	0.517918	0.118541
5wk	OPC2	Ndufa6	1.43281e-08	1.11086e-07	6.95434	1.0708	0.118626
5wk	OPC2	Tmtc2	8.59719e-06	3.52077e-05	4.45336	0.120741	0.118757
5wk	OPC2	Rnf216	2.03924e-06	9.56425e-06	5.01935	0.245977	0.11878
5wk	OPC2	Thsd4	9.95825e-09	8.00397e-08	7.09669	0.704762	0.118959
5wk	OPC2	Adam10	4.68956e-08	3.18434e-07	6.49698	0.261794	0.118963
5wk	OPC2	Rmnd1	2.19079e-11	3.78397e-10	9.42205	0.873888	0.119079
5wk	OPC2	Ncl	9.36465e-07	4.73402e-06	5.32477	0.453894	0.119193
5wk	OPC2	Atp5h	4.75598e-05	0.000165134	3.78216	0.880356	0.119242
5wk	OPC2	Srp72	1.15877e-10	1.57052e-09	8.80396	0.714229	0.119597
5wk	OPC2	Atp1b3	8.84426e-08	5.5852e-07	6.25296	0.476899	0.119683
5wk	OPC2	Tle5	6.19419e-05	0.000209492	3.67883	0.651201	0.119904
5wk	OPC2	Braf	5.83074e-06	2.47231e-05	4.6069	0.199025	0.120072
5wk	OPC2	Pde3a	0.00373983	0.00817478	2.08752	0.44795	0.120197
5wk	OPC2	Camkmt	1.52664e-09	1.47879e-08	7.83009	0.243486	0.120578
5wk	OPC2	Prox1	0.000164854	0.000498067	3.30271	0.467814	0.120734
5wk	OPC2	Cox5b	4.12042e-11	6.47588e-10	9.1887	1.72911	0.12079
5wk	OPC2	Mdm4	2.50907e-12	6.17049e-11	10.2097	0.257223	0.121199
5wk	OPC2	Gm45904	0.000890239	0.00227345	2.64332	0.589308	0.121411
5wk	OPC2	Zfp512	3.84274e-11	6.12053e-10	9.21321	0.756063	0.121452
5wk	OPC2	9130015G15Rik	8.84426e-08	5.5852e-07	6.25296	1.10333	0.121475
5wk	OPC2	Rpl27a	0.000145537	0.000444172	3.35245	0.587676	0.121546
5wk	OPC2	Arrdc3	1.74928e-05	6.70985e-05	4.17329	0.97755	0.121583
5wk	OPC2	Aatf	3.36789e-12	7.89791e-11	10.1025	0.381003	0.121714
5wk	OPC2	Rnf130	0.00103164	0.00258969	2.58675	0.164441	0.121948
5wk	OPC2	Vps41	8.23089e-11	1.15995e-09	8.93556	0.32871	0.122569
5wk	OPC2	Armc8	7.69818e-05	0.000254767	3.59386	0.380895	0.122654
5wk	OPC2	Wwp2	5.40383e-10	5.94822e-09	8.22561	0.56094	0.122666
5wk	OPC2	Mink1	4.75598e-05	0.000165134	3.78216	0.497968	0.122683
5wk	OPC2	Cldn11	0.000133866	0.000421116	3.3756	1.44356	0.122715
5wk	OPC2	Rapgef2	2.25824e-06	1.05166e-05	4.97813	0.185081	0.122725
5wk	OPC2	Atp2c1	9.87045e-07	4.91906e-06	5.30812	0.331179	0.122763
5wk	OPC2	Rps9	3.50016e-08	2.45249e-07	6.61039	1.09429	0.122935
5wk	OPC2	Uqcrq	3.1114e-08	2.20812e-07	6.65598	1.26196	0.12297
5wk	OPC2	Tor1aip2	2.88234e-09	2.63604e-08	7.57905	0.582277	0.123085
5wk	OPC2	Ankrd40	6.48317e-09	5.42711e-08	7.26543	0.757241	0.123101
5wk	OPC2	St13	5.07657e-11	7.63964e-10	9.11693	0.449953	0.123108
5wk	OPC2	Zfhx2	5.92886e-05	0.000201755	3.69518	0.382676	0.123111
5wk	OPC2	Secisbp2	1.35042e-06	6.56454e-06	5.1828	0.675527	0.123117
5wk	OPC2	Enox1	0.000238289	0.000695665	3.1576	0.18744	0.123129
5wk	OPC2	Phf8	4.85446e-12	1.07368e-10	9.96912	0.432527	0.123184
5wk	OPC2	Bbs9	2.37604e-06	1.10112e-05	4.95817	0.328087	0.123226
5wk	OPC2	Tmem178b	0.00241588	0.00551445	2.2585	0.0998912	0.12333
5wk	OPC2	Azi2	7.44831e-08	4.79423e-07	6.31928	0.785437	0.123368
5wk	OPC2	Ypel3	1.384e-05	5.42357e-05	4.26571	0.701641	0.123429
5wk	OPC2	Supt3	0.000108427	0.000347351	3.45923	0.269943	0.123854
5wk	OPC2	Mapk10	0.000504905	0.00135855	2.86692	0.0136973	0.12386
5wk	OPC2	Timp3	1.47245e-07	8.84886e-07	6.05311	0.6516	0.123987
5wk	OPC2	Pacs2	0.00128309	0.00315515	2.50098	0.543017	0.124
5wk	OPC2	Nrip1	4.97136e-05	0.000171808	3.76496	0.373989	0.12435
5wk	OPC2	Abl1	3.92857e-06	1.7307e-05	4.76178	0.526185	0.124478
5wk	OPC2	Plekhm3	2.31383e-08	1.69012e-07	6.77208	0.393061	0.124586
5wk	OPC2	Copb2	2.1643e-12	5.50515e-11	10.2592	1.37147	0.124603
5wk	OPC2	Agfg1	2.90899e-06	1.3195e-05	4.87959	0.286756	0.124697
5wk	OPC2	Rock2	0.00225545	0.00520279	2.28376	0.159551	0.125051
5wk	OPC2	Shisa4	1.83261e-05	6.99669e-05	4.15511	0.57122	0.125251
5wk	OPC2	Atp8a1	1.91971e-05	7.29871e-05	4.13675	0.163661	0.125263
5wk	OPC2	Fbxl3	1.43281e-08	1.11086e-07	6.95434	0.558649	0.125833
5wk	OPC2	Soga3	2.25824e-06	1.05166e-05	4.97813	0.286414	0.125868
5wk	OPC2	Ppp1r13b	2.2053e-05	8.29417e-05	4.08123	0.404872	0.126011
5wk	OPC2	Cox7b	5.19596e-05	0.00017884	3.74753	0.643649	0.126027
5wk	OPC2	Nrd1	1.57735e-06	7.58074e-06	5.12029	0.305811	0.126043
5wk	OPC2	Nap1l5	0.00148095	0.00360176	2.44349	0.491521	0.126171
5wk	OPC2	Ubn1	4.79001e-06	2.06797e-05	4.68446	0.421243	0.126227
5wk	OPC2	Nsmaf	1.14541e-05	4.57237e-05	4.33986	0.376377	0.126333
5wk	OPC2	Ppp2r2a	4.68188e-07	2.5218e-06	5.59829	0.308907	0.126528
5wk	OPC2	Usp31	1.84071e-06	8.71584e-06	5.05969	0.574125	0.126546
5wk	OPC2	Gapdh	1.97099e-09	1.86356e-08	7.72966	0.791178	0.126609
5wk	OPC2	Actr1b	6.48317e-09	5.42711e-08	7.26543	0.978735	0.126659
5wk	OPC2	Zfyve1	4.12883e-06	1.81119e-05	4.74204	0.620366	0.126679
5wk	OPC2	Idh3b	1.03743e-09	1.0526e-08	7.97774	0.709085	0.127154
5wk	OPC2	Aplp2	0.00123759	0.00305498	2.51499	0.204529	0.127163
5wk	OPC2	Cyp4f13	5.2043e-13	1.76441e-11	10.7534	1.38979	0.127176
5wk	OPC2	1700025G04Rik	0.00041584	0.00115154	2.93872	0.169212	0.127296
5wk	OPC2	Psma3	3.47822e-05	0.000125639	3.90087	0.315368	0.127339
5wk	OPC2	Inava	5.77074e-10	6.30098e-09	8.20059	0.706787	0.127628
5wk	OPC2	Prepl	2.18008e-08	1.60178e-07	6.7954	0.734179	0.127968
5wk	OPC2	Aldoa	2.71434e-07	1.5341e-06	5.81415	0.821373	0.127993
5wk	OPC2	Ccnc	3.97983e-07	2.17575e-06	5.66239	0.554168	0.128154
5wk	OPC2	Rpl8	4.73594e-11	7.2437e-10	9.14004	1.45906	0.128432
5wk	OPC2	Zfand5	2.01075e-05	7.62407e-05	4.11781	0.474204	0.128665
5wk	OPC2	Zfp804a	0.000796219	0.00205501	2.68719	0.267006	0.128674
5wk	OPC2	Osbpl9	0.000994463	0.0025099	2.60034	0.192934	0.128689
5wk	OPC2	Gtdc1	1.43107e-11	2.60445e-10	9.58428	0.283613	0.12888
5wk	OPC2	Jakmip2	1.0492e-07	6.52678e-07	6.1853	0.237998	0.1289
5wk	OPC2	Zfp407	8.66613e-12	1.72682e-10	9.76275	0.283319	0.128914
5wk	OPC2	Rps18	6.49153e-12	1.34901e-10	9.86998	2.03585	0.12897
5wk	OPC2	Stim2	8.42687e-07	4.30727e-06	5.3658	0.366855	0.129237
5wk	OPC2	Letm2	4.19929e-09	3.66254e-08	7.43622	0.663518	0.129411
5wk	OPC2	Tmod1	0.000210943	0.000623269	3.20532	0.410354	0.129521
5wk	OPC2	Rpl30	2.60544e-10	3.14989e-09	8.5017	1.09941	0.129655
5wk	OPC2	Atp1b1	0.00203303	0.0047339	2.32478	0.404937	0.129815
5wk	OPC2	Arap2	4.54948e-05	0.000158637	3.7996	0.258407	0.129831
5wk	OPC2	Selenow	3.97983e-07	2.17575e-06	5.66239	0.749352	0.130025
5wk	OPC2	Sv2a	4.68188e-07	2.5218e-06	5.59829	0.599313	0.13007
5wk	OPC2	Tasor2	2.43673e-10	2.9686e-09	8.52745	0.441231	0.130205
5wk	OPC2	Vamp4	6.03759e-12	1.26688e-10	9.89726	0.589107	0.130234
5wk	OPC2	Actn4	2.38461e-09	2.21754e-08	7.65413	0.384876	0.130255
5wk	OPC2	Trip4	1.39195e-07	8.41193e-07	6.0751	0.471068	0.130438
5wk	OPC2	Slc12a5	0.000145537	0.000444172	3.35245	0.384121	0.13048
5wk	OPC2	Frmpd4	1.5204e-05	5.90351e-05	4.22889	0.413028	0.130516
5wk	OPC2	Zfp532	0.000113118	0.00036087	3.44265	0.334182	0.130609
5wk	OPC2	Celf2	0.00189613	0.00443821	2.35279	0.0408029	0.131406
5wk	OPC2	Elovl7	0.000113118	0.00036087	3.44265	1.11022	0.131472
5wk	OPC2	Adam11	1.04137e-05	4.19373e-05	4.3774	0.659722	0.131489
5wk	OPC2	Ptpn11	4.35149e-05	0.000152315	3.81726	0.401065	0.131559
5wk	OPC2	Xrcc6	3.30023e-08	2.32683e-07	6.63324	0.519544	0.131673
5wk	OPC2	Picalm	5.7296e-09	4.85972e-08	7.31339	0.288949	0.131871
5wk	OPC2	Hnrnpk	6.48317e-09	5.42711e-08	7.26543	0.587162	0.13204
5wk	OPC2	Klhdc10	0.000399887	0.00111035	2.95454	0.200934	0.132056
5wk	OPC2	Litaf	1.11046e-07	6.87898e-07	6.16248	1.21858	0.132077
5wk	OPC2	Ndst1	5.44113e-11	8.14693e-10	9.08901	1.19032	0.132205
5wk	OPC2	Arpp21	0.000504905	0.00135855	2.86692	0.00123119	0.132268
5wk	OPC2	Scaper	3.02953e-07	1.6901e-06	5.77209	0.203432	0.132623
5wk	OPC2	Hnrnpa3	1.08237e-10	1.47456e-09	8.83134	0.33959	0.13271
5wk	OPC2	Igf1r	1.84188e-07	1.08411e-06	5.96493	0.195752	0.132792
5wk	OPC2	Mapk4	1.62758e-09	1.5676e-08	7.80476	0.535884	0.13282
5wk	OPC2	Hs3st5	0.000611505	0.00161642	2.79145	0.659629	0.133199
5wk	OPC2	Cacna1b	0.00225545	0.00520279	2.28376	0.319183	0.133199
5wk	OPC2	Brdt	1.66083e-06	7.94174e-06	5.10008	0.794155	0.133424
5wk	OPC2	Xkr4	7.05926e-05	0.000235461	3.62808	0.120334	0.133608
5wk	OPC2	Unc5c	1.32769e-10	1.77115e-09	8.75174	0.082715	0.133797
5wk	OPC2	Mob3b	0.000635195	0.00167289	2.77653	1.77693	0.133896
5wk	OPC2	Tpt1	1.15498e-11	2.17713e-10	9.66212	1.8748	0.133946
5wk	OPC2	Satb1	8.0635e-12	1.62035e-10	9.79039	0.743109	0.134107
5wk	OPC2	Mboat2	2.10042e-09	1.97259e-08	7.70496	0.578654	0.134156
5wk	OPC2	Ttc19	3.05917e-06	1.38312e-05	4.85914	0.281127	0.134284
5wk	OPC2	Nhlrc2	1.07512e-11	2.04937e-10	9.68838	0.489427	0.134742
5wk	OPC2	Ulk2	3.02953e-07	1.6901e-06	5.77209	0.272106	0.134943
5wk	OPC2	mt-Co3	8.00202e-10	8.40283e-09	8.07557	1.27378	0.13495
5wk	OPC2	Gm13402	5.50264e-07	2.91753e-06	5.53498	0.859814	0.135026
5wk	OPC2	Ppib	6.24871e-11	9.14832e-10	9.03866	0.636831	0.135408
5wk	OPC2	Mdh1	5.67432e-05	0.000193704	3.71286	0.61509	0.135636
5wk	OPC2	Dtna	0.000303245	0.000863318	3.06383	0.166003	0.135645
5wk	OPC2	Cep170	2.97778e-10	3.51062e-09	8.45462	0.296665	0.135661
5wk	OPC2	Cox6c	3.11506e-11	5.07738e-10	9.29436	2.13344	0.136157
5wk	OPC2	Slco3a1	0.000328352	0.000927895	3.0325	0.185698	0.136217
5wk	OPC2	Cald1	3.76927e-07	2.06922e-06	5.68419	0.269314	0.136365
5wk	OPC2	Itm2b	0.00386499	0.00842199	2.07459	0.363588	0.136658
5wk	OPC2	Pard3b	1.39195e-07	8.41193e-07	6.0751	1.00041	0.136736
5wk	OPC2	Ncoa2	3.71182e-08	2.58705e-07	6.5872	0.199563	0.136968
5wk	OPC2	Lekr1	6.03759e-12	1.26688e-10	9.89726	1.55719	0.137325
5wk	OPC2	Hnrnpl	2.76466e-08	1.98041e-07	6.70325	0.355186	0.137619
5wk	OPC2	Cox7c	1.0922e-05	4.37988e-05	4.35854	0.682053	0.13765
5wk	OPC2	Sfpq	4.19531e-12	9.48221e-11	10.0231	0.268406	0.137681
5wk	OPC2	Arfgef3	0.0015901	0.00377437	2.42316	0.262486	0.137859
5wk	OPC2	Dennd6a	1.08237e-10	1.47456e-09	8.83134	0.442076	0.137964
5wk	OPC2	Uqcrh	5.03211e-06	2.16031e-05	4.66548	1.09241	0.13831
5wk	OPC2	Stmn4	1.39195e-07	8.41193e-07	6.0751	1.11032	0.138384
5wk	OPC2	Fbxw4	3.18296e-10	3.7083e-09	8.43083	0.42153	0.138398
5wk	OPC2	Rab5b	2.31383e-08	1.69012e-07	6.77208	0.517149	0.138668
5wk	OPC2	Me3	9.95895e-05	0.000322282	3.49176	0.0419477	0.139151
5wk	OPC2	Zfp62	7.17314e-11	1.02798e-09	8.98802	0.741898	0.139463
5wk	OPC2	Slc12a2	0.000355395	0.000996718	3.00143	0.341865	0.139758
5wk	OPC2	Tspan2	0.000485781	0.0013114	2.88226	0.721773	0.139899
5wk	OPC2	Zranb1	8.35292e-08	5.3188e-07	6.27419	0.325693	0.140085
5wk	OPC2	mt-Co1	2.97778e-10	3.51062e-09	8.45462	1.20525	0.140283
5wk	OPC2	Chchd7	1.34274e-09	1.32499e-08	7.87779	1.84917	0.14029
5wk	OPC2	Cyth1	0.000179046	0.000536234	3.27065	0.415525	0.140579
5wk	OPC2	Vopp1	5.80584e-07	3.05779e-06	5.51459	1.05057	0.140603
5wk	OPC2	Firre	3.71182e-08	2.58705e-07	6.5872	0.692016	0.140666
5wk	OPC2	Mtmr2	1.14541e-05	4.57237e-05	4.33986	0.942417	0.140797
5wk	OPC2	Kat2b	4.97056e-08	3.35785e-07	6.47394	0.302592	0.140879
5wk	OPC2	Rbm28	2.60544e-10	3.14989e-09	8.5017	0.524179	0.141089
5wk	OPC2	Ano3	0.00225545	0.00520279	2.28376	0.0438261	0.141326
5wk	OPC2	Gprin3	8.03778e-05	0.000264824	3.57704	0.681906	0.141416
5wk	OPC2	Eif1	6.12292e-06	2.58465e-05	4.5876	0.591878	0.141641
5wk	OPC2	Pacrg	0.00306314	0.00683476	2.16528	0.276379	0.142076
5wk	OPC2	Ahctf1	6.81519e-07	3.54222e-06	5.45072	0.506785	0.142456
5wk	OPC2	Gm5087	9.11318e-10	9.45253e-09	8.02445	2.25632	0.143439
5wk	OPC2	Ppp2r3a	6.12292e-06	2.58465e-05	4.5876	0.280682	0.143742
5wk	OPC2	Tent2	2.62959e-06	1.2066e-05	4.91844	0.499907	0.144577
5wk	OPC2	Apod	2.41769e-05	9.02007e-05	4.04479	1.4243	0.145297
5wk	OPC2	Ipcef1	0.00296189	0.00663379	2.17824	0.583112	0.145977
5wk	OPC2	Ctif	2.31383e-08	1.69012e-07	6.77208	0.356568	0.146067
5wk	OPC2	Gm19710	3.1114e-08	2.20812e-07	6.65598	0.685954	0.146417
5wk	OPC2	Gm26618	3.34121e-11	5.41253e-10	9.2666	0.733407	0.146463
5wk	OPC2	S100b	1.47245e-07	8.84886e-07	6.05311	1.45199	0.147029
5wk	OPC2	Micu2	4.19929e-09	3.66254e-08	7.43622	0.510465	0.14738
5wk	OPC2	Atp5c1	1.43182e-09	1.3995e-08	7.85403	0.534321	0.148475
5wk	OPC2	Cfl1	3.30023e-08	2.32683e-07	6.63324	0.975558	0.149052
5wk	OPC2	Tacc1	3.73764e-06	1.65396e-05	4.78148	0.690343	0.149062
5wk	OPC2	Calb2	0.000566572	0.00150587	2.82221	0.807079	0.149337
5wk	OPC2	Hnrnph1	7.02342e-10	7.46104e-09	8.1272	0.455418	0.149801
5wk	OPC2	Fmnl2	2.41769e-05	9.02007e-05	4.04479	0.188745	0.15027
5wk	OPC2	Ppia	2.88234e-09	2.63604e-08	7.57905	0.608687	0.15077
5wk	OPC2	Dot1l	1.86233e-10	2.3749e-09	8.62436	0.459931	0.151362
5wk	OPC2	Kif1b	5.43015e-05	0.000186253	3.7299	0.151168	0.151629
5wk	OPC2	Phactr1	7.17314e-11	1.02798e-09	8.98802	0.144049	0.151674
5wk	OPC2	Sfswap	1.384e-05	5.42357e-05	4.26571	0.426083	0.151789
5wk	OPC2	Unc5d	1.60834e-12	4.34728e-11	10.3618	2.26077	0.15193
5wk	OPC2	Suco	1.55744e-07	9.29843e-07	6.03159	0.62517	0.152212
5wk	OPC2	Trpc1	5.26786e-08	3.53754e-07	6.4513	0.78304	0.152321
5wk	OPC2	Srsf2	3.84274e-11	6.12053e-10	9.21321	0.525059	0.152349
5wk	OPC2	Pebp1	2.1307e-10	2.67402e-09	8.57283	0.505685	0.152518
5wk	OPC2	Snx30	0.0010701	0.00267944	2.57196	0.361026	0.152743
5wk	OPC2	Fstl4	0.000524729	0.00140567	2.85212	0.800043	0.152758
5wk	OPC2	Selenom	0.000315565	0.000895277	3.04804	0.825586	0.152773
5wk	OPC2	Rsrc1	4.46947e-09	3.88675e-08	7.41041	0.319481	0.152974
5wk	OPC2	B3galt1	1.74855e-06	8.33265e-06	5.07922	0.177698	0.15313
5wk	OPC2	B430010I23Rik	1.84188e-07	1.08411e-06	5.96493	0.635394	0.153196
5wk	OPC2	Phf21a	6.03759e-12	1.26688e-10	9.89726	0.175779	0.153287
5wk	OPC2	Rsrp1	1.74083e-10	2.24042e-09	8.64967	0.28338	0.153569
5wk	OPC2	Abcc5	6.12511e-07	3.2124e-06	5.49317	0.298025	0.153657
5wk	OPC2	Stim1	3.50016e-08	2.45249e-07	6.61039	0.493525	0.153688
5wk	OPC2	A330049N07Rik	0.0025867	0.00586711	2.23158	1.50639	0.154614
5wk	OPC2	Zfp398	3.76927e-07	2.06922e-06	5.68419	0.466188	0.154733
5wk	OPC2	Ank3	1.04137e-05	4.19373e-05	4.3774	0.102925	0.155767
5wk	OPC2	Wdr44	1.24065e-11	2.30745e-10	9.63687	0.755174	0.155847
5wk	OPC2	Tra2a	9.44067e-11	1.3063e-09	8.88396	0.243655	0.155977
5wk	OPC2	Ice1	1.15498e-11	2.17713e-10	9.66212	0.526649	0.156267
5wk	OPC2	Trim2	0.000171812	0.000516394	3.28702	0.274168	0.156277
5wk	OPC2	Nxpe4	1.19506e-08	9.42856e-08	7.02555	0.86545	0.156379
5wk	OPC2	Nbas	9.36895e-09	7.58853e-08	7.11984	0.419035	0.156393
5wk	OPC2	Syndig1	6.47073e-05	0.000217697	3.66215	0.600378	0.156438
5wk	OPC2	Hivep3	0.000118	0.000375033	3.42593	0.249117	0.156695
5wk	OPC2	Srcap	3.03708e-05	0.000110989	3.95472	0.407091	0.157759
5wk	OPC2	Osbpl1a	5.80584e-07	3.05779e-06	5.51459	0.453215	0.15795
5wk	OPC2	Slc44a1	0.0010701	0.00267944	2.57196	0.258143	0.158522
5wk	OPC2	Atp6v0c	2.05384e-08	1.51938e-07	6.81833	0.681095	0.158605
5wk	OPC2	Ubb	9.92792e-06	4.0131e-05	4.39652	0.551583	0.158891
5wk	OPC2	Epb41l3	2.49973e-06	1.15236e-05	4.93841	0.258841	0.159861
5wk	OPC2	Mrtfa	3.56947e-07	1.96773e-06	5.70604	0.489215	0.159882
5wk	OPC2	Mirg	3.21676e-06	1.44886e-05	4.83898	0.773021	0.160006
5wk	OPC2	Tspan5	0.00123759	0.00305498	2.51499	0.223479	0.161146
5wk	OPC2	Myo1d	0.000258331	0.000747647	3.1263	0.998875	0.161578
5wk	OPC2	Ppp4r3b	6.12292e-06	2.58465e-05	4.5876	0.489707	0.162118
5wk	OPC2	Clasp2	5.44113e-11	8.14693e-10	9.08901	0.173157	0.162291
5wk	OPC2	Agpat4	2.10042e-09	1.97259e-08	7.70496	0.558162	0.16243
5wk	OPC2	Eef1a1	5.38549e-09	4.61236e-08	7.33608	0.980815	0.163238
5wk	OPC2	Scaf4	1.73253e-12	4.63022e-11	10.3344	0.611933	0.163601
5wk	OPC2	Myt1l	0.000128366	0.000405158	3.39238	0.0273665	0.164627
5wk	OPC2	Slc20a2	0.000219712	0.000646364	3.18952	0.488996	0.165331
5wk	OPC2	Cep97	2.19079e-11	3.78397e-10	9.42205	1.09368	0.16538
5wk	OPC2	Nfia	4.43446e-10	4.98761e-09	8.30211	0.132191	0.165642
5wk	OPC2	Rftn1	1.39195e-07	8.41193e-07	6.0751	1.791	0.16585
5wk	OPC2	Luc7l2	1.53673e-11	2.76076e-10	9.55897	0.194908	0.166833
5wk	OPC2	Gm47283	1.93471e-08	1.4425e-07	6.84089	0.269489	0.167007
5wk	OPC2	Rit2	0.00123759	0.00305498	2.51499	0.192171	0.167703
5wk	OPC2	A330076H08Rik	0.00103164	0.00258969	2.58675	0.182541	0.170418
5wk	OPC2	Grid2	0.00361836	0.00793484	2.10046	0.0841611	0.170818
5wk	OPC2	Sorl1	0.000341623	0.000962303	3.01669	0.373908	0.170918
5wk	OPC2	Inpp5f	9.72382e-10	9.9254e-09	8.00325	0.566152	0.171107
5wk	OPC2	Iqsec1	4.1617e-05	0.000147303	3.83179	0.264542	0.171369
5wk	OPC2	Tbc1d5	3.37991e-07	1.86931e-06	5.72832	0.271527	0.172625
5wk	OPC2	D7Ertd443e	8.75991e-05	0.000286745	3.5425	1.84905	0.173849
5wk	OPC2	Cemip	0.000611505	0.00161642	2.79145	0.767055	0.173937
5wk	OPC2	Slain1	3.38213e-06	1.51643e-05	4.81918	0.715282	0.173971
5wk	OPC2	Dync1i1	0.00217895	0.00504102	2.29748	0.201894	0.174283
5wk	OPC2	Tia1	4.14122e-13	1.49198e-11	10.8262	0.335892	0.175103
5wk	OPC2	Actb	5.83074e-06	2.47231e-05	4.6069	0.766222	0.175136
5wk	OPC2	Hmg20a	6.16192e-10	6.69879e-09	8.174	0.373196	0.175435
5wk	OPC2	Creb5	1.93471e-08	1.4425e-07	6.84089	0.279793	0.175643
5wk	OPC2	Oaz1	2.25824e-06	1.05166e-05	4.97813	0.765596	0.177622
5wk	OPC2	Sorbs2	3.21676e-06	1.44886e-05	4.83898	0.481813	0.179927
5wk	OPC2	Map1a	5.83126e-11	8.66546e-10	9.06221	0.829618	0.180117
5wk	OPC2	Nos1ap	6.5341e-13	2.1081e-11	10.6761	0.878946	0.180426
5wk	OPC2	Pbx3	3.12943e-12	7.44165e-11	10.1283	0.558544	0.181521
5wk	OPC2	Utrn	2.60544e-10	3.14989e-09	8.5017	0.429901	0.182212
5wk	OPC2	Mag	0.000796219	0.00205501	2.68719	1.37978	0.182857
5wk	OPC2	Ankib1	6.69534e-11	9.72422e-10	9.01215	0.495181	0.183043
5wk	OPC2	Pak7	2.41769e-05	9.02007e-05	4.04479	0.240287	0.183237
5wk	OPC2	Dnajc6	3.63833e-05	0.000130885	3.88311	0.370782	0.18335
5wk	OPC2	Akap8l	2.70612e-09	2.4989e-08	7.60225	0.414507	0.183398
5wk	OPC2	Pak1	5.2859e-06	2.25905e-05	4.64607	0.347216	0.184413
5wk	OPC2	Dgki	6.74987e-06	2.82021e-05	4.54972	0.245534	0.184505
5wk	OPC2	Tmem165	7.04751e-13	2.23526e-11	10.6507	1.0587	0.184638
5wk	OPC2	Akap9	3.70578e-09	3.29755e-08	7.48181	0.305092	0.185181
5wk	OPC2	Cwc27	4.73594e-11	7.2437e-10	9.14004	0.517255	0.187739
5wk	OPC2	Tmem117	2.76466e-08	1.98041e-07	6.70325	0.391447	0.191918
5wk	OPC2	Kif13b	3.32482e-05	0.000120778	3.91801	0.455662	0.192427
5wk	OPC2	Cox4i1	6.48317e-09	5.42711e-08	7.26543	0.955829	0.193989
5wk	OPC2	Plekhh1	4.17302e-08	2.8822e-07	6.54028	1.8556	0.194339
5wk	OPC2	Adarb1	0.00327517	0.00726279	2.1389	0.216367	0.194496
5wk	OPC2	Oip5os1	7.03234e-08	4.54374e-07	6.34259	0.704134	0.195196
5wk	OPC2	Gabrb3	0.00338612	0.00747461	2.12641	0.0564444	0.196399
5wk	OPC2	Ckb	4.43554e-07	2.39946e-06	5.61989	0.5685	0.19701
5wk	OPC2	Nfib	9.54303e-05	0.000310368	3.50812	0.132382	0.197123
5wk	OPC2	Lmbr1	4.12042e-11	6.47588e-10	9.1887	0.594634	0.197978
5wk	OPC2	Rasgef1b	5.55192e-06	2.36419e-05	4.62632	0.372243	0.201138
5wk	OPC2	Med13	2.70111e-12	6.59493e-11	10.1808	0.441929	0.201168
5wk	OPC2	Pnn	1.15498e-11	2.17713e-10	9.66212	0.406131	0.202106
5wk	OPC2	Angpt1	3.0697e-09	2.78816e-08	7.55468	0.587264	0.202496
5wk	OPC2	Rian	0.000611505	0.00161642	2.79145	0.262621	0.203538
5wk	OPC2	Ank2	1.19506e-08	9.42856e-08	7.02555	0.125328	0.205748
5wk	OPC2	5031439G07Rik	4.12042e-11	6.47588e-10	9.1887	0.935796	0.206596
5wk	OPC2	Gria2	3.47822e-05	0.000125639	3.90087	0.0463562	0.208241
5wk	OPC2	Frmd4b	1.0922e-05	4.37988e-05	4.35854	1.08695	0.210582
5wk	OPC2	Rora	0.000890239	0.00227345	2.64332	0.00886064	0.212951
5wk	OPC2	Ephb1	3.47822e-05	0.000125639	3.90087	0.30314	0.213064
5wk	OPC2	Tenm2	5.03211e-06	2.16031e-05	4.66548	0.266626	0.219199
5wk	OPC2	A330015K06Rik	9.36895e-09	7.58853e-08	7.11984	0.781619	0.219957
5wk	OPC2	Fth1	3.93587e-08	2.72958e-07	6.5639	0.794885	0.223365
5wk	OPC2	Zfp536	2.77311e-05	0.000102002	3.99139	0.257088	0.224356
5wk	OPC2	Shtn1	3.88484e-10	4.42607e-09	8.35398	0.722175	0.226012
5wk	OPC2	Nyap2	0.00148095	0.00360176	2.44349	0.410403	0.233723
5wk	OPC2	Elmo1	0.000890239	0.00227345	2.64332	0.350952	0.237472
5wk	OPC2	Naaladl2	1.2697e-08	9.948e-08	7.00226	0.240516	0.240218
5wk	OPC2	H3f3b	3.80542e-05	0.000136276	3.86558	0.812283	0.245143
5wk	OPC2	Zdhhc20	2.05873e-07	1.20221e-06	5.92002	0.654059	0.247002
5wk	OPC2	Kctd8	0.00386499	0.00842199	2.07459	0.147003	0.247796
5wk	OPC2	Ptchd4	0.000145537	0.000444172	3.35245	0.604157	0.251209
5wk	OPC2	Ebf1	0.000202503	0.000600499	3.22149	0.193819	0.253377
5wk	OPC2	Ttll7	7.49716e-10	7.91471e-09	8.10157	0.642488	0.258296
5wk	OPC2	Arhgap23	2.2053e-05	8.29417e-05	4.08123	0.688027	0.260402
5wk	OPC2	Fstl5	0.000659736	0.00172966	2.76204	0.184204	0.262011
5wk	OPC2	Pakap	3.0697e-09	2.78816e-08	7.55468	1.63975	0.262183
5wk	OPC2	Pde4b	0.000118	0.000375033	3.42593	0.130271	0.272851
5wk	OPC2	Adamts18	0.000210943	0.000623269	3.20532	0.655922	0.2734
5wk	OPC2	Pclo	0.00338612	0.00747461	2.12641	0.181687	0.277158
5wk	OPC2	Hcn1	4.97136e-05	0.000171808	3.76496	0.627364	0.279964
5wk	OPC2	Mobp	1.93471e-08	1.4425e-07	6.84089	1.07384	0.287117
5wk	OPC2	Cdh20	0.0023344	0.00534646	2.27193	0.327064	0.297203
5wk	OPC2	Inpp4b	0.00183091	0.00429613	2.36692	0.177042	0.304561
5wk	OPC2	Plxdc2	5.77074e-10	6.30098e-09	8.20059	0.569386	0.312881
5wk	OPC2	Frmd5	5.55192e-06	2.36419e-05	4.62632	0.437705	0.339528
5wk	OPC2	Lrp1b	0.00327517	0.00726279	2.1389	0.142253	0.355105
5wk	OPC2	Magi2	7.44831e-08	4.79423e-07	6.31928	0.154908	0.359837
5wk	OPC2	Snhg11	0.000524729	0.00140567	2.85212	0.195647	0.377911
5wk	OPC2	Kcnb2	4.43554e-07	2.39946e-06	5.61989	0.553218	0.382289
5wk	OPC2	Nrg3	0.0010701	0.00267944	2.57196	0.0842726	0.390676
5wk	OPC2	Slc24a2	0.000566572	0.00150587	2.82221	0.962285	0.399995
5wk	OPC2	Pcdh9	5.2859e-06	2.25905e-05	4.64607	0.134503	0.430767
5wk	OPC2	Synpr	1.83261e-05	6.99669e-05	4.15511	0.803488	0.447576
5wk	OPC2	Mbp	0.000545277	0.0014553	2.83705	0.761128	0.498683
5wk	OPC2	Meg3	0.000219712	0.000646364	3.18952	0.205088	0.5669
5wk	OPC2	Cntnap2	0.00386499	0.00842199	2.07459	0.199033	0.657116
5wk	OPC2	Nkain2	1.5204e-05	5.90351e-05	4.22889	1.48356	0.745658
5wk	COP	Kcnip4	9.50186e-12	5.93724e-10	9.22642	-1.11018	-0.568336
5wk	COP	Slc24a2	0.00297162	0.00915807	2.0382	-0.535108	-0.485835
5wk	COP	Frmd5	0.00307069	0.00942286	2.02582	-0.323259	-0.464278
5wk	COP	Grm7	0.000920963	0.0033705	2.47231	-0.664875	-0.392126
5wk	COP	Pitpnc1	0.0002556	0.00112937	2.94717	-1.03444	-0.375498
5wk	COP	Sox2ot	0.00126928	0.00442425	2.35416	-0.274246	-0.368683
5wk	COP	Rbfox1	0.00212965	0.0068872	2.16196	-0.459588	-0.32609
5wk	COP	Klhl2	0.0012253	0.00430103	2.36643	-0.430749	-0.306975
5wk	COP	Carmil1	0.00102578	0.00369048	2.43292	-0.714867	-0.293754
5wk	COP	Gnao1	2.18079e-06	2.03541e-05	4.69135	-0.349881	-0.285149
5wk	COP	Ppp1r9a	3.63028e-10	1.17584e-08	7.92965	-0.416478	-0.261751
5wk	COP	Tjp1	0.000362749	0.00151633	2.81921	-0.282328	-0.236705
5wk	COP	Cdc42bpa	0.00071378	0.0027172	2.56588	-0.314038	-0.234685
5wk	COP	Smad7	0.00235584	0.00750334	2.12475	-0.605853	-0.229163
5wk	COP	Irf2	3.78878e-11	1.79143e-09	8.7468	-0.48685	-0.228861
5wk	COP	Car2	7.2089e-05	0.000394545	3.4039	-0.724575	-0.224283
5wk	COP	Tprkb	0.000227052	0.00101734	2.99253	-0.690525	-0.220955
5wk	COP	AC149090.1	0.000826148	0.0030626	2.51391	-0.307974	-0.19936
5wk	COP	Erg28	4.36556e-12	3.59885e-10	9.44384	-1.64732	-0.198422
5wk	COP	Agap1	0.00110168	0.00392597	2.40605	-0.200664	-0.195992
5wk	COP	Ptpra	0.0002556	0.00112937	2.94717	-0.32095	-0.190678
5wk	COP	Tmod2	0.00269165	0.00841858	2.07476	-0.318014	-0.188196
5wk	COP	D7Ertd443e	0.00146016	0.00500139	2.30091	-0.575669	-0.186035
5wk	COP	Cyth1	0.000349044	0.00146491	2.83419	-0.448393	-0.185031
5wk	COP	Mms19	1.13283e-06	1.18317e-05	4.92695	-0.879969	-0.183187
5wk	COP	9430041J12Rik	0.000920963	0.0033705	2.47231	-0.892804	-0.180754
5wk	COP	Zcchc7	7.52023e-05	0.000409921	3.3873	-0.194703	-0.17864
5wk	COP	Kndc1	0.0016203	0.00546906	2.26209	-0.46502	-0.177314
5wk	COP	Plekha5	8.17585e-09	1.69673e-07	6.77039	-0.341781	-0.176121
5wk	COP	Stxbp6	0.00220273	0.0070816	2.14987	-0.549849	-0.175199
5wk	COP	Ugt8a	0.000335824	0.00141773	2.84841	-0.208687	-0.174668
5wk	COP	Plekhh1	0.000218221	0.000983153	3.00738	-0.668528	-0.173514
5wk	COP	Rnf214	1.38409e-09	3.67786e-08	7.4344	-0.689736	-0.171598
5wk	COP	Ssh2	0.000768059	0.00289499	2.53835	-0.261095	-0.169482
5wk	COP	Otulin	7.84424e-05	0.00042556	3.37104	-0.571348	-0.167103
5wk	COP	St3gal4	0.000287487	0.0012479	2.90382	-0.543672	-0.161806
5wk	COP	Cnrip1	1.07627e-09	2.97722e-08	7.52619	-1.07826	-0.159508
5wk	COP	Gm14858	0.0001787	0.000837514	3.07701	-1.05482	-0.15906
5wk	COP	Cemip2	3.39877e-06	2.99311e-05	4.52388	-1.62163	-0.15862
5wk	COP	Ednrb	4.49888e-05	0.000270783	3.56738	-0.848473	-0.158348
5wk	COP	Cmss1	0.000227052	0.00101734	2.99253	-0.296477	-0.155305
5wk	COP	Dao	0.0012253	0.00430103	2.36643	-0.819395	-0.154792
5wk	COP	Ipo8	4.4734e-09	1.00474e-07	6.99795	-0.762498	-0.154017
5wk	COP	Picalm	0.00131471	0.0045694	2.34014	-0.355047	-0.153473
5wk	COP	Asb3	3.23653e-06	2.87341e-05	4.5416	-0.46225	-0.15179
5wk	COP	Gm42413	0.000164863	0.00078048	3.10764	-0.965907	-0.150404
5wk	COP	Nufip2	1.36036e-07	1.92447e-06	5.71569	-0.424567	-0.148854
5wk	COP	Cdk8	8.67932e-09	1.78007e-07	6.74956	-0.370606	-0.147656
5wk	COP	Uty	3.50488e-09	8.09406e-08	7.09183	-0.42577	-0.147127
5wk	COP	Tnfaip6	0.000888292	0.00326761	2.48577	-1.03379	-0.147105
5wk	COP	Cnot1	1.22076e-09	3.30123e-08	7.48132	-0.393603	-0.146105
5wk	COP	Pcm1	0.000152039	0.000726971	3.13848	-0.22471	-0.145524
5wk	COP	Supt16	9.77826e-09	1.98088e-07	6.70314	-0.721364	-0.144121
5wk	COP	Tpd52l1	7.2089e-05	0.000394545	3.4039	-1.61761	-0.143876
5wk	COP	Oga	1.56865e-09	4.12054e-08	7.38505	-0.489518	-0.14309
5wk	COP	Cep95	1.1463e-09	3.14795e-08	7.50197	-0.729694	-0.1428
5wk	COP	Rcan1	2.28971e-12	2.16081e-10	9.66538	-1.22949	-0.141914
5wk	COP	Gpam	0.00220273	0.0070816	2.14987	-0.80122	-0.141761
5wk	COP	Fam168a	8.53228e-05	0.000453131	3.34378	-0.249321	-0.141524
5wk	COP	Idh1	2.34531e-07	3.08918e-06	5.51016	-1.06481	-0.140698
5wk	COP	Ppm1a	3.87301e-10	1.24392e-08	7.90521	-0.569243	-0.140489
5wk	COP	Scmh1	7.52023e-05	0.000409921	3.3873	-0.301438	-0.139976
5wk	COP	Tnik	0.000856698	0.00316103	2.50017	-0.0578095	-0.139841
5wk	COP	Atp6v0a1	0.000740458	0.00280525	2.55203	-0.463183	-0.13966
5wk	COP	Zfp710	4.40695e-10	1.38819e-08	7.85755	-0.992387	-0.138731
5wk	COP	Srgap2	1.53584e-06	1.51093e-05	4.82076	-0.409036	-0.137982
5wk	COP	Josd2	2.2278e-08	4.0195e-07	6.39583	-0.643551	-0.137907
5wk	COP	Eprs	3.96419e-08	6.43815e-07	6.19124	-0.642892	-0.137835
5wk	COP	Tet3	2.27812e-09	5.59335e-08	7.25233	-0.398499	-0.137245
5wk	COP	Wdr7	1.46023e-06	1.46804e-05	4.83326	-0.340802	-0.13678
5wk	COP	Tex10	2.42345e-09	5.87469e-08	7.23101	-0.984437	-0.136484
5wk	COP	Phactr4	8.53228e-05	0.000453131	3.34378	-0.516614	-0.135971
5wk	COP	Fam126a	8.52315e-11	3.53815e-09	8.45122	-0.59339	-0.135825
5wk	COP	Ermn	0.000376957	0.00156403	2.80576	-0.833892	-0.135331
5wk	COP	Efnb3	0.000335824	0.00141773	2.84841	-1.01794	-0.134059
5wk	COP	Trp53bp2	0.00156521	0.00531124	2.2748	-0.490666	-0.133465
5wk	COP	C030029H02Rik	0.000422763	0.00172844	2.76235	-0.920173	-0.132911
5wk	COP	Lgr4	0.000826148	0.0030626	2.51391	-0.777347	-0.132604
5wk	COP	Dpy19l1	0.000422763	0.00172844	2.76235	-0.571555	-0.132461
5wk	COP	Vps41	8.44951e-06	6.54388e-05	4.18416	-0.427935	-0.131904
5wk	COP	A230001M10Rik	0.00278218	0.00865802	2.06258	-0.725879	-0.131519
5wk	COP	Mal	0.00317276	0.00969975	2.01324	-0.659195	-0.131263
5wk	COP	Epc1	0.00156521	0.00531124	2.2748	-0.177882	-0.130719
5wk	COP	Chuk	0.000362749	0.00151633	2.81921	-0.476261	-0.13055
5wk	COP	Dazap1	2.18079e-06	2.03541e-05	4.69135	-0.371547	-0.130161
5wk	COP	Smg6	9.71627e-07	1.04021e-05	4.98288	-0.243782	-0.129331
5wk	COP	Cat	1.15306e-07	1.66972e-06	5.77736	-1.06603	-0.129328
5wk	COP	Emsy	1.23965e-08	2.43804e-07	6.61296	-0.489407	-0.129188
5wk	COP	Acaca	0.000615753	0.00238601	2.62233	-0.17662	-0.128865
5wk	COP	Hmgcs1	1.89124e-09	4.86209e-08	7.31318	-0.714824	-0.128506
5wk	COP	Ptpa	4.94507e-07	5.81242e-06	5.23564	-0.566108	-0.127537
5wk	COP	H2afy	3.39877e-06	2.99311e-05	4.52388	-0.529784	-0.127386
5wk	COP	Atad5	4.36556e-12	3.59885e-10	9.44384	-1.33129	-0.126807
5wk	COP	Tcf20	0.000109546	0.000564774	3.24813	-0.303285	-0.12664
5wk	COP	Sertad2	4.69818e-05	0.000280716	3.55173	-0.401849	-0.126099
5wk	COP	Ubl3	0.000152039	0.000726971	3.13848	-0.183486	-0.125531
5wk	COP	Usf3	4.70327e-08	7.50559e-07	6.12462	-0.953127	-0.125354
5wk	COP	Cpeb2	0.000391684	0.00161752	2.79115	-0.282535	-0.125242
5wk	COP	Lncppara	2.65881e-06	2.41856e-05	4.61644	-0.259967	-0.125098
5wk	COP	Msmo1	1.43714e-07	2.02063e-06	5.69451	-0.505526	-0.124165
5wk	COP	Ube2w	3.3124e-05	0.000208452	3.68099	-0.385743	-0.123189
5wk	COP	Rtn3	6.34643e-05	0.000352218	3.45319	-0.199475	-0.122373
5wk	COP	Rmnd5a	1.36036e-07	1.92447e-06	5.71569	-0.577594	-0.122182
5wk	COP	Hmgcr	0.000114167	0.000585697	3.23233	-0.601892	-0.120522
5wk	COP	Lgi4	0.00278218	0.00865802	2.06258	-1.6954	-0.11954
5wk	COP	Metap1d	7.84424e-05	0.00042556	3.37104	-0.432919	-0.119438
5wk	COP	Mex3c	3.63028e-10	1.17584e-08	7.92965	-1.08445	-0.119039
5wk	COP	Gm19500	0.00199011	0.00650011	2.18708	-0.725328	-0.118729
5wk	COP	Tkt	5.12218e-05	0.000299724	3.52328	-0.809183	-0.118725
5wk	COP	Tlk2	2.93406e-06	2.63755e-05	4.5788	-0.279882	-0.118584
5wk	COP	Per3	0.00131471	0.0045694	2.34014	-0.46087	-0.118219
5wk	COP	Eif5	0.0020588	0.00669204	2.17444	-0.684563	-0.117059
5wk	COP	Mtch1	2.79944e-10	9.46854e-09	8.02372	-0.669753	-0.116548
5wk	COP	Rsrc1	4.30761e-05	0.000260708	3.58385	-0.19913	-0.11603
5wk	COP	Sbf2	0.000287487	0.0012479	2.90382	-0.180377	-0.115607
5wk	COP	Cbfa2t2	0.00118274	0.00417141	2.37972	-0.347022	-0.115205
5wk	COP	Atxn7l3b	7.52023e-05	0.000409921	3.3873	-0.477973	-0.11505
5wk	COP	Cyp51	1.78591e-06	1.71933e-05	4.76464	-0.712024	-0.114736
5wk	COP	Rsf1os1	1.19207e-06	1.23639e-05	4.90784	-0.915421	-0.114059
5wk	COP	Med27	5.2551e-06	4.33177e-05	4.36333	-0.377722	-0.113794
5wk	COP	Ldlr	6.67171e-06	5.33086e-05	4.2732	-0.522281	-0.113243
5wk	COP	Zfp426	1.23965e-08	2.43804e-07	6.61296	-1.00397	-0.112788
5wk	COP	Kcnip3	0.00192354	0.00631233	2.19981	-0.670553	-0.112619
5wk	COP	Clu	0.00287548	0.00890966	2.05014	-0.464078	-0.112503
5wk	COP	Lrrc28	1.61604e-05	0.000114028	3.94299	-0.501472	-0.111854
5wk	COP	Fads2	0.000391684	0.00161752	2.79115	-0.569343	-0.111812
5wk	COP	Chchd3	0.000349044	0.00146491	2.83419	-0.220077	-0.111736
5wk	COP	Tiparp	4.00372e-07	4.91506e-06	5.30847	-1.02112	-0.111351
5wk	COP	Erf	2.15531e-10	7.60394e-09	8.11896	-1.74305	-0.111284
5wk	COP	Xpo7	0.00071378	0.0027172	2.56588	-0.24581	-0.109916
5wk	COP	Gls	9.2298e-07	9.94632e-06	5.00234	-0.368345	-0.109824
5wk	COP	Snx3	5.26844e-08	8.25809e-07	6.08312	-0.518487	-0.109529
5wk	COP	Hmgb1	0.00114154	0.00405292	2.39223	-0.374045	-0.109211
5wk	COP	Ric8b	7.45332e-11	3.15932e-09	8.50041	-0.554793	-0.109043
5wk	COP	Tex2	4.69147e-07	5.55133e-06	5.2556	-0.450404	-0.10791
5wk	COP	Ascc3	0.000109546	0.000564774	3.24813	-0.197136	-0.107893
5wk	COP	Stim2	0.000114167	0.000585697	3.23233	-0.445103	-0.107267
5wk	COP	Eif2s1	4.06512e-12	3.42726e-10	9.46505	-1.03323	-0.106537
5wk	COP	Mtf2	1.78591e-06	1.71933e-05	4.76464	-0.465051	-0.10613
5wk	COP	Hbb-bs	3.39877e-06	2.99311e-05	4.52388	-1.66181	-0.105985
5wk	COP	Npc2	2.32087e-05	0.000154312	3.8116	-0.770499	-0.105911
5wk	COP	Map7d2	0.000236218	0.00105163	2.97814	-0.303719	-0.105596
5wk	COP	Xiap	6.67171e-06	5.33086e-05	4.2732	-0.310131	-0.105574
5wk	COP	Pcnp	3.18854e-10	1.0621e-08	7.97384	-0.63114	-0.105457
5wk	COP	Tmem248	1.22076e-09	3.30123e-08	7.48132	-1.45053	-0.105414
5wk	COP	Elmo2	0.000265841	0.00116876	2.93227	-0.779288	-0.105408
5wk	COP	Snrnp48	7.84424e-05	0.00042556	3.37104	-0.377851	-0.105385
5wk	COP	Srebf2	3.72588e-09	8.5442e-08	7.06833	-0.303451	-0.105288
5wk	COP	Cnot10	4.77333e-06	4.01843e-05	4.39594	-0.296498	-0.105254
5wk	COP	Lin7a	0.00102578	0.00369048	2.43292	-0.892295	-0.105157
5wk	COP	Chd2	1.61604e-05	0.000114028	3.94299	-0.211857	-0.105015
5wk	COP	Shroom2	0.00212965	0.0068872	2.16196	-0.397508	-0.104899
5wk	COP	Kif2a	1.61604e-05	0.000114028	3.94299	-0.408538	-0.104872
5wk	COP	Dtnbp1	1.21851e-07	1.74643e-06	5.75785	-0.642265	-0.104627
5wk	COP	Cadm4	4.70327e-08	7.50559e-07	6.12462	-0.388984	-0.104402
5wk	COP	Zcchc17	0.000123964	0.000629344	3.20111	-0.805216	-0.104294
5wk	COP	Twf1	3.08674e-11	1.51242e-09	8.82033	-1.97864	-0.10426
5wk	COP	Txlng	3.3124e-05	0.000208452	3.68099	-0.409615	-0.104109
5wk	COP	Pea15a	0.000105103	0.000545544	3.26317	-0.919881	-0.103933
5wk	COP	Ubr2	0.000201518	0.00092628	3.03326	-0.23127	-0.103839
5wk	COP	Dnajc1	1.38821e-06	1.40861e-05	4.85121	-0.170511	-0.103781
5wk	COP	Hspa4l	0.00010083	0.000525028	3.27982	-0.843265	-0.103056
5wk	COP	Frs2	2.77482e-05	0.000180312	3.74397	-0.367671	-0.103027
5wk	COP	Dyrk1a	0.000209714	0.000949862	3.02234	-0.216009	-0.102507
5wk	COP	Hspa8	0.00146016	0.00500139	2.30091	-0.648296	-0.102481
5wk	COP	Mto1	0.000152039	0.000726971	3.13848	-0.68164	-0.102251
5wk	COP	Dstn	0.00118274	0.00417141	2.37972	-0.520711	-0.101812
5wk	COP	Nfx1	0.000456134	0.00184676	2.73359	-0.294598	-0.101808
5wk	COP	Phf20l1	0.00287548	0.00890966	2.05014	-0.182997	-0.101512
5wk	COP	Gm16541	0.000140158	0.000677365	3.16918	-0.831763	-0.101102
5wk	COP	Sipa1l3	0.00287548	0.00890966	2.05014	-0.437216	-0.101044
5wk	COP	Cryab	0.00260383	0.00817511	2.08751	-0.47372	-0.10083
5wk	COP	Tmlhe	6.08133e-05	0.000339394	3.4693	-0.493299	-0.100683
5wk	COP	Gm14296	6.98453e-08	1.06425e-06	5.97296	-1.37715	-0.100238
5wk	COP	Gak	0.0016203	0.00546906	2.26209	-0.447	-0.100156
5wk	COP	Kbtbd2	2.361e-08	4.22989e-07	6.37367	-1.51916	-0.100023
5wk	COP	Rps14	0.000639011	0.00246489	2.6082	0.784657	0.100412
5wk	COP	Mdh1	0.0002556	0.00112937	2.94717	0.541822	0.100587
5wk	COP	Pitrm1	2.01248e-09	5.02179e-08	7.29914	1.05467	0.100723
5wk	COP	Slc25a38	2.69123e-11	1.34164e-09	8.87236	1.49954	0.100806
5wk	COP	Use1	1.56908e-08	2.97865e-07	6.52598	1.82221	0.100887
5wk	COP	Wdfy1	0.00212965	0.0068872	2.16196	0.634659	0.101224
5wk	COP	9930021J03Rik	0.000639011	0.00246489	2.6082	0.254146	0.101345
5wk	COP	Ptms	3.46149e-05	0.000216764	3.66401	0.877698	0.101362
5wk	COP	Acer3	0.000439153	0.00178676	2.74793	0.511903	0.101581
5wk	COP	Ubn1	8.44951e-06	6.54388e-05	4.18416	0.345273	0.101583
5wk	COP	Mast2	7.90704e-07	8.64272e-06	5.06335	0.378694	0.101599
5wk	COP	Ppig	4.94507e-07	5.81242e-06	5.23564	0.330871	0.101723
5wk	COP	Med15	6.42458e-07	7.19378e-06	5.14304	0.383596	0.101937
5wk	COP	Sdhc	8.44951e-06	6.54388e-05	4.18416	0.861821	0.101944
5wk	COP	Aacs	2.34531e-07	3.08918e-06	5.51016	0.772108	0.101952
5wk	COP	Arl8a	1.01893e-05	7.69632e-05	4.11372	0.624793	0.102085
5wk	COP	Ttc21b	2.77482e-05	0.000180312	3.74397	0.746249	0.102506
5wk	COP	Pdcd6ip	1.23965e-08	2.43804e-07	6.61296	0.567039	0.102813
5wk	COP	Cntrl	1.39495e-08	2.69267e-07	6.56982	0.461851	0.102951
5wk	COP	Bcat1	6.08133e-05	0.000339394	3.4693	0.347744	0.103013
5wk	COP	Mri1	0.00136164	0.00470966	2.32701	0.707891	0.103057
5wk	COP	Tmem175	7.68991e-06	6.05373e-05	4.21798	0.379974	0.103309
5wk	COP	Akap9	1.54388e-05	0.000109814	3.95934	0.195649	0.103785
5wk	COP	Nisch	0.000456134	0.00184676	2.73359	0.230908	0.104107
5wk	COP	Pbrm1	0.00179648	0.00598531	2.22291	0.193963	0.104218
5wk	COP	Rab11fip3	0.000152039	0.000726971	3.13848	0.244927	0.104345
5wk	COP	Virma	6.62244e-05	0.000365942	3.43659	0.474583	0.104516
5wk	COP	Sf3b3	0.00013455	0.000653987	3.18443	0.446527	0.104702
5wk	COP	Uhrf2	2.53821e-05	0.000166971	3.77736	0.415408	0.104744
5wk	COP	Tmbim1	0.000989672	0.00359157	2.44472	0.371921	0.104917
5wk	COP	Pag1	0.0001787	0.000837514	3.07701	0.242305	0.105006
5wk	COP	Cenpc1	9.67209e-05	0.000506162	3.29571	0.51192	0.105094
5wk	COP	Ppp6r3	0.000109546	0.000564774	3.24813	0.239997	0.105247
5wk	COP	Plxnb1	2.79318e-06	2.52676e-05	4.59744	1.06143	0.105551
5wk	COP	A330102I10Rik	3.94632e-05	0.000242721	3.61489	0.982005	0.105638
5wk	COP	Pggt1b	1.98291e-08	3.61464e-07	6.44193	0.819679	0.105948
5wk	COP	A930015D03Rik	2.34531e-07	3.08918e-06	5.51016	0.454821	0.106001
5wk	COP	Tro	3.16941e-05	0.000200665	3.69753	1.3211	0.106019
5wk	COP	Prkdc	8.06116e-06	6.28557e-05	4.20166	0.335437	0.106047
5wk	COP	Mfsd14b	9.21287e-09	1.87628e-07	6.7267	1.11621	0.106082
5wk	COP	Atp2c1	0.0020588	0.00669204	2.17444	0.222476	0.106096
5wk	COP	Tnk2	4.49888e-05	0.000270783	3.56738	0.548333	0.106192
5wk	COP	Actg1	0.00269165	0.00841858	2.07476	0.428142	0.106478
5wk	COP	Rpl10	4.70327e-08	7.50559e-07	6.12462	0.942406	0.106517
5wk	COP	Rfx4	0.00212965	0.0068872	2.16196	0.0882862	0.106616
5wk	COP	Ttbk1	0.000323073	0.00137785	2.8608	0.615125	0.106805
5wk	COP	Ccar1	4.00372e-07	4.91506e-06	5.30847	0.246354	0.10691
5wk	COP	Sppl2a	1.01043e-09	2.81887e-08	7.54993	0.992227	0.107078
5wk	COP	Kansl3	3.33827e-08	5.54332e-07	6.25623	0.617756	0.107142
5wk	COP	Trip12	9.77826e-09	1.98088e-07	6.70314	0.19937	0.107197
5wk	COP	Supt6	2.65881e-06	2.41856e-05	4.61644	0.373307	0.107362
5wk	COP	Zscan29	1.09309e-11	6.64903e-10	9.17724	2.04774	0.107403
5wk	COP	Mff	4.00372e-07	4.91506e-06	5.30847	0.382123	0.107686
5wk	COP	Pip4p2	5.78767e-07	6.64279e-06	5.17765	0.476215	0.107758
5wk	COP	Farp2	0.000768059	0.00289499	2.53835	0.497391	0.10786
5wk	COP	Usp25	3.46149e-05	0.000216764	3.66401	0.377257	0.108031
5wk	COP	Mrpl18	3.53543e-08	5.82013e-07	6.23507	1.31673	0.108097
5wk	COP	Myo9a	2.42723e-05	0.000160545	3.7944	0.199956	0.10819
5wk	COP	Col11a1	0.00185901	0.00613747	2.21201	1.30562	0.10832
5wk	COP	Cuedc2	1.38821e-06	1.40861e-05	4.85121	0.90937	0.108631
5wk	COP	4632427E13Rik	4.69818e-05	0.000280716	3.55173	0.235957	0.108846
5wk	COP	Pex14	0.000164863	0.00078048	3.10764	0.463056	0.109142
5wk	COP	Nsmaf	3.33827e-08	5.54332e-07	6.25623	0.604968	0.109199
5wk	COP	Zfp407	3.93361e-06	3.40526e-05	4.46785	0.273489	0.109199
5wk	COP	Gm15584	0.000796612	0.00299033	2.52428	1.08667	0.109225
5wk	COP	Scfd1	3.40242e-10	1.11783e-08	7.95163	0.413026	0.109408
5wk	COP	Bax	1.22076e-09	3.30123e-08	7.48132	0.853763	0.109542
5wk	COP	Pde1c	4.69818e-05	0.000280716	3.55173	0.414066	0.109677
5wk	COP	Ddx24	3.39877e-06	2.99311e-05	4.52388	0.430667	0.110231
[truncated: 20,052 more rows]

## Sheet: Human SCA1
timepoint	Cell type	Gene	pval	pval_corrected	nlog10pvalcorrected	log2FC	emd
all	OPC1	OPHN1	5.91437e-166	4.39179e-164	163.357	-0.442305	-0.782544
all	OPC1	RALYL	1.65416e-73	1.47561e-72	71.831	-0.727431	-0.729284
all	OPC1	XIST	1.99017e-21	5.13061e-21	20.2898	-1.69135	-0.693694
all	OPC1	SLC35F1	1.91839e-144	7.76657e-143	142.11	-0.320638	-0.63132
all	OPC1	TNR	1.90117e-101	3.01434e-100	99.5208	-0.191218	-0.631031
all	OPC1	CNTNAP2	1.58621e-133	4.93463e-132	131.307	-1.72919	-0.603876
all	OPC1	DIRC3-AS1	2.11025e-125	5.60345e-124	123.252	-0.718669	-0.593234
all	OPC1	SOX2-OT	9.57439e-73	8.40397e-72	71.0755	-0.462212	-0.585303
all	OPC1	DSCAM	1.32942e-36	5.02747e-36	35.2987	-0.0984179	-0.516528
all	OPC1	SGCD	1.03546e-98	1.55419e-97	96.8085	-0.433633	-0.516094
all	OPC1	MGLL	9.90398e-167	7.54388e-165	164.122	-0.688361	-0.513597
all	OPC1	GRIK2	6.00609e-73	5.29863e-72	71.2758	-0.273547	-0.475051
all	OPC1	RBFOX1	1.18679e-46	5.81666e-46	45.2353	-0.403	-0.473264
all	OPC1	KCNMB2-AS1	6.39616e-25	1.81169e-24	23.7419	-0.446104	-0.441684
all	OPC1	CTNNA2	1.762e-99	2.68839e-98	97.5705	-0.259659	-0.440712
all	OPC1	RAB31	1.41683e-121	3.48361e-120	119.458	-0.442737	-0.428571
all	OPC1	CCSER1	7.68272e-62	5.40607e-61	60.2671	-0.452821	-0.425969
all	OPC1	SMOC1	2.47818e-80	2.49796e-79	78.6024	-0.267036	-0.422111
all	OPC1	EEF2K	1.19114e-162	8.14886e-161	160.089	-1.44374	-0.407334
all	OPC1	KAZN	1.26691e-42	5.59507e-42	41.2522	-0.182881	-0.405455
all	OPC1	PREX2	7.63851e-94	1.03317e-92	91.9858	-0.370645	-0.403905
all	OPC1	ASTN2	6.7407e-88	8.00702e-87	86.0965	-0.233474	-0.388726
all	OPC1	KCNIP4	4.76998e-07	7.63124e-07	6.1174	-0.00211406	-0.386848
all	OPC1	UNC79	1.03211e-125	2.75546e-124	123.56	-0.523111	-0.374698
all	OPC1	LRRC7	1.19809e-61	8.38065e-61	60.0767	-0.333391	-0.370302
all	OPC1	SHISA9	1.82622e-33	6.3895e-33	32.1945	-0.395388	-0.369073
all	OPC1	TSC22D4	2.3291e-145	9.6003e-144	143.018	-1.02843	-0.364295
all	OPC1	COL4A3	2.32867e-163	1.61553e-161	160.792	-0.91785	-0.361928
all	OPC1	C5orf64	5.81749e-63	4.17712e-62	61.3791	-0.621738	-0.361665
all	OPC1	ANKS1B	8.95769e-39	3.59402e-38	37.4444	-0.223795	-0.35962
all	OPC1	TNS3	3.18183e-75	2.93495e-74	73.5324	-0.517293	-0.359134
all	OPC1	FGF12	4.30528e-35	1.56678e-34	33.805	-0.140064	-0.352623
all	OPC1	EPN2	2.04715e-49	1.08058e-48	47.9663	-0.209388	-0.35171
all	OPC1	ENSG00000231424	2.12675e-60	1.44425e-59	58.8404	-0.217168	-0.350965
all	OPC1	NRXN1	6.13795e-13	1.2251e-12	11.9118	-0.0614283	-0.347716
all	OPC1	GRIA4	4.19764e-11	7.85767e-11	10.1047	-0.0541118	-0.347145
all	OPC1	ENSG00000286778	3.6497e-112	7.4031e-111	110.131	-1.1543	-0.345897
all	OPC1	ZSWIM6	5.92904e-71	5.01939e-70	69.2993	-0.195751	-0.340044
all	OPC1	GRIP1	2.00658e-172	1.84169e-170	169.735	-1.11589	-0.33938
all	OPC1	USP24	1.0241e-94	1.40511e-93	92.8523	-0.292211	-0.335179
all	OPC1	NEGR1	8.6318e-27	2.56929e-26	25.5902	-0.29346	-0.32592
all	OPC1	CADPS	2.31405e-63	1.67786e-62	61.7752	-0.623999	-0.322103
all	OPC1	BCAN	1.69512e-69	1.38774e-68	67.8577	-0.548848	-0.321314
all	OPC1	ZFPM2	1.39944e-18	3.30238e-18	17.4812	-0.147774	-0.317417
all	OPC1	RGS7	5.68612e-41	2.40343e-40	39.6192	-0.284342	-0.30868
all	OPC1	GNPTAB	6.10127e-67	4.74643e-66	65.3236	-0.522256	-0.308361
all	OPC1	MAGI1	4.77977e-41	2.02496e-40	39.6936	-0.481907	-0.307153
all	OPC1	HTR2C	6.96848e-117	1.55784e-115	114.807	-1.50338	-0.306592
all	OPC1	KIF26B	1.10425e-80	1.11994e-79	78.9508	-0.378069	-0.303962
all	OPC1	ZFPM2-AS1	3.05575e-23	8.28529e-23	22.0817	-1.12311	-0.299101
all	OPC1	DOK6	1.44656e-108	2.68879e-107	106.57	-0.734412	-0.29886
all	OPC1	ANK2	3.36443e-108	6.21064e-107	106.207	-0.265528	-0.297516
all	OPC1	NKAIN3	4.25608e-59	2.82852e-58	57.5484	-0.360705	-0.297376
all	OPC1	OPCML	1.03221e-27	3.14074e-27	26.503	-0.0830883	-0.295583
all	OPC1	RIMS1	1.84737e-33	6.46197e-33	32.1896	-0.453483	-0.294386
all	OPC1	SERINC5	4.76097e-96	6.70985e-95	94.1733	-0.432754	-0.29392
all	OPC1	SGCZ	1.38274e-41	5.94406e-41	40.2259	-0.26997	-0.292478
all	OPC1	NRG3	5.96308e-56	3.67152e-55	54.4352	-0.1576	-0.291064
all	OPC1	RIMS2	9.03748e-43	4.00741e-42	41.3971	-0.295546	-0.287553
all	OPC1	KHDRBS2	3.0123e-74	2.71834e-73	72.5657	-0.619586	-0.287278
all	OPC1	APCDD1	4.23862e-75	3.90487e-74	73.4084	-0.517457	-0.287003
all	OPC1	TRIM9	7.51123e-62	5.28792e-61	60.2767	-0.188554	-0.286563
all	OPC1	GFRA1	1.15529e-149	5.33491e-148	147.273	-0.997512	-0.28558
all	OPC1	NRCAM	3.09331e-39	1.25473e-38	37.9014	-0.0999935	-0.285149
all	OPC1	MARCKS	9.32775e-25	2.63021e-24	23.58	-0.41021	-0.282865
all	OPC1	PTPRT	1.8465e-27	5.58619e-27	26.2529	-0.388919	-0.28105
all	OPC1	DLG2	6.47808e-33	2.23373e-32	31.651	-0.120768	-0.280825
all	OPC1	MACROD2	1.30005e-55	7.9269e-55	54.1009	-0.265858	-0.279787
all	OPC1	PCDH9-AS2	1.00644e-34	3.62428e-34	33.4408	-0.698231	-0.276063
all	OPC1	SPOCK1	2.43618e-15	5.25194e-15	14.2797	-0.196384	-0.274955
all	OPC1	SOX6	4.02127e-06	6.16447e-06	5.2101	-0.00317812	-0.274342
all	OPC1	CACNA2D3	9.07485e-38	3.54151e-37	36.4508	-0.304579	-0.272712
all	OPC1	NTM	2.43339e-34	8.70659e-34	33.0602	-0.0876751	-0.272582
all	OPC1	ZNF462	3.76406e-61	2.59792e-60	59.5854	-0.252947	-0.272076
all	OPC1	PLPP3	2.90123e-75	2.67863e-74	73.5721	-0.451842	-0.2714
all	OPC1	PLPPR1	1.48935e-29	4.73802e-29	28.3244	-0.268253	-0.270571
all	OPC1	NCALD	1.2441e-28	3.87605e-28	27.4116	-0.401948	-0.269333
all	OPC1	CSGALNACT1	1.72219e-80	1.7395e-79	78.7596	-0.255567	-0.267992
all	OPC1	TAFA5	1.16202e-113	2.41678e-112	111.617	-0.673608	-0.267257
all	OPC1	PCDH15	2.65933e-10	4.84937e-10	9.31431	-0.0807778	-0.266516
all	OPC1	TALAM1	9.17041e-15	1.94253e-14	13.7116	-0.385613	-0.26595
all	OPC1	SGMS1	1.64145e-85	1.84034e-84	83.7351	-0.245277	-0.264938
all	OPC1	CHST9	3.72402e-45	1.75254e-44	43.7563	-0.332781	-0.26336
all	OPC1	PDGFRA	7.13057e-64	5.2318e-63	62.2813	-0.248573	-0.26124
all	OPC1	ATP13A4	2.97655e-66	2.28669e-65	64.6408	-0.335359	-0.261184
all	OPC1	GPR158	1.07694e-29	3.44049e-29	28.4634	-0.309952	-0.260734
all	OPC1	LRRN1	2.78367e-18	6.5189e-18	17.1858	-0.22198	-0.259791
all	OPC1	SRSF11	1.01548e-72	8.90815e-72	71.0502	-0.449176	-0.259199
all	OPC1	APOD	7.56281e-38	2.96198e-37	36.5284	-0.309534	-0.258582
all	OPC1	PIK3R1	1.2032e-56	7.50514e-56	55.1246	-0.19378	-0.257481
all	OPC1	NALF1	3.55711e-34	1.2672e-33	32.8972	-0.103088	-0.257121
all	OPC1	GRIK1	1.22735e-23	3.36486e-23	22.473	-0.13607	-0.25683
all	OPC1	HNRNPK	7.21148e-88	8.5628e-87	86.0674	-0.694414	-0.256815
all	OPC1	SRGAP3	4.40514e-43	1.96602e-42	41.7064	-0.470246	-0.252856
all	OPC1	SAMHD1	1.17751e-56	7.34645e-56	55.1339	-0.486591	-0.251593
all	OPC1	MEGF11	7.4332e-81	7.56477e-80	79.1212	-0.151354	-0.250584
all	OPC1	CDH18	0.00252245	0.00330196	2.48123	-0.23085	-0.248763
all	OPC1	KCNT2	7.35008e-47	3.62041e-46	45.4412	-0.50031	-0.248062
all	OPC1	CABLES1	5.56145e-58	3.59893e-57	56.4438	-0.552139	-0.24786
all	OPC1	SLC22A3	4.60007e-76	4.30359e-75	74.3662	-0.971821	-0.24778
all	OPC1	XYLT1	1.9733e-23	5.3765e-23	22.2695	-0.133799	-0.246522
all	OPC1	KAT2B	2.93838e-72	2.55716e-71	70.5922	-0.168188	-0.246322
all	OPC1	DCC	9.26671e-29	2.89593e-28	27.5382	-0.146492	-0.244203
all	OPC1	FAM110B	6.07777e-69	4.91847e-68	67.3082	-0.332894	-0.242813
all	OPC1	FBXL17	4.00732e-72	3.47105e-71	70.4595	-0.329587	-0.242457
all	OPC1	CST3	5.5478e-33	1.91542e-32	31.7177	-0.494914	-0.242034
all	OPC1	KCTD16	4.47268e-72	3.86847e-71	70.4125	-0.602163	-0.242025
all	OPC1	XACT	6.43398e-160	4.0116e-158	157.397	-1.44648	-0.241328
all	OPC1	LUC7L2	5.92505e-58	3.83254e-57	56.4165	-0.483165	-0.240589
all	OPC1	PTPRN2	3.02912e-77	2.8953e-76	75.5383	-0.426253	-0.237884
all	OPC1	NLGN4X	3.02584e-42	1.32111e-41	40.8791	-0.177232	-0.237002
all	OPC1	PKN2	5.56812e-92	7.18604e-91	90.1435	-0.490953	-0.236803
all	OPC1	SDK1	1.63439e-81	1.68537e-80	79.7733	-0.637551	-0.236794
all	OPC1	PPFIA2	6.89146e-38	2.70155e-37	36.5684	-0.211925	-0.235345
all	OPC1	JAKMIP2	3.60149e-53	2.08539e-52	51.6808	-0.497619	-0.234097
all	OPC1	SPOCK3	6.37922e-39	2.5703e-38	37.59	-0.351683	-0.23316
all	OPC1	ACTB	1.09987e-11	2.09958e-11	10.6779	-0.382529	-0.23277
all	OPC1	SLC35F3	5.66804e-77	5.38628e-76	75.2687	-0.396356	-0.231398
all	OPC1	HIP1R	1.83545e-18	4.32058e-18	17.3645	-0.220393	-0.228386
all	OPC1	SPATA6	1.05091e-38	4.20847e-38	37.3759	-0.218422	-0.227072
all	OPC1	SYT14	2.1021e-39	8.55722e-39	38.0677	-0.456853	-0.227005
all	OPC1	VEGFA	8.06027e-98	1.18632e-96	95.9258	-0.694444	-0.22676
all	OPC1	MIR4300HG	4.49945e-42	1.95871e-41	40.708	-0.938224	-0.225143
all	OPC1	TNK2	4.79284e-43	2.13776e-42	41.67	-0.344044	-0.224992
all	OPC1	PLAAT1	2.22784e-86	2.54805e-85	84.5938	-0.685209	-0.224247
all	OPC1	ARPP21	5.35631e-23	1.4429e-22	21.8408	-0.157326	-0.22421
all	OPC1	NTRK2	1.61015e-44	7.44116e-44	43.1284	-0.221466	-0.224083
all	OPC1	JPX	2.78953e-71	2.37311e-70	69.6247	-0.390983	-0.223196
all	OPC1	DIRC3	4.89594e-77	4.65556e-76	75.332	-0.451375	-0.222607
all	OPC1	TMEM163	2.69184e-42	1.17911e-41	40.9284	-0.453539	-0.22226
all	OPC1	DPP6	1.94158e-17	4.44163e-17	16.3525	-0.056784	-0.22216
all	OPC1	XKR6	8.56509e-38	3.34655e-37	36.4754	-0.323062	-0.220724
all	OPC1	LINC01013	1.02555e-56	6.40921e-56	55.1932	-0.35394	-0.220711
all	OPC1	MROH9	1.80347e-32	6.14266e-32	31.2116	-0.874544	-0.220092
all	OPC1	BTD	1.1427e-61	8.00079e-61	60.0969	-0.827344	-0.220089
all	OPC1	GABRB3	2.51712e-92	3.27714e-91	90.4845	-0.507098	-0.220018
all	OPC1	COL4A4	2.87317e-147	1.24507e-145	144.905	-0.8393	-0.217762
all	OPC1	UBE3A	3.18519e-99	4.83239e-98	97.3158	-0.490961	-0.217654
all	OPC1	MT1X	5.21755e-54	3.0717e-53	52.5126	-1.51746	-0.21765
all	OPC1	FRMD4A	9.74475e-23	2.6056e-22	21.5841	-0.0427536	-0.217649
all	OPC1	PDZD2	8.50803e-18	1.96673e-17	16.7063	-0.0636544	-0.216614
all	OPC1	SEZ6L	9.27177e-56	5.67795e-55	54.2458	-0.226889	-0.216322
all	OPC1	NSG2	2.05979e-42	9.05072e-42	41.0433	-0.648715	-0.215988
all	OPC1	H3-3B	7.90653e-31	2.59604e-30	29.5857	-0.934008	-0.215312
all	OPC1	HDAC4	2.39253e-52	1.35743e-51	50.8673	-0.294147	-0.215196
all	OPC1	CERS6	2.12222e-38	8.43694e-38	37.0738	-0.383769	-0.213144
all	OPC1	SPARCL1	1.9179e-46	9.35342e-46	45.029	-0.43367	-0.213058
all	OPC1	FAM78B	4.36824e-191	8.01857e-189	188.096	-1.48773	-0.212882
all	OPC1	CNTN4	4.7567e-30	1.5307e-29	28.8151	-0.668986	-0.211611
all	OPC1	LRFN5	6.82873e-34	2.41523e-33	32.617	-0.322006	-0.211543
all	OPC1	SOX8	2.18495e-58	1.42705e-57	56.8456	-0.347536	-0.21095
all	OPC1	PAM	2.5499e-71	2.17175e-70	69.6632	-0.406893	-0.209137
all	OPC1	ADD3	2.19273e-37	8.47552e-37	36.0718	-0.283711	-0.205498
all	OPC1	FMNL3	7.12668e-82	7.41626e-81	80.1298	-0.524898	-0.205213
all	OPC1	RNF144A	4.85734e-14	1.0069e-13	12.997	-0.331052	-0.205081
all	OPC1	DPH6	4.08147e-52	2.30286e-51	50.6377	-0.469992	-0.20492
all	OPC1	AMZ1	5.49754e-37	2.10187e-36	35.6774	-0.310202	-0.204544
all	OPC1	HS6ST3	4.58293e-44	2.09471e-43	42.6789	-0.137401	-0.20421
all	OPC1	BASP1	1.41453e-56	8.80845e-56	55.0551	-0.704052	-0.203302
all	OPC1	KCNMB2	1.36316e-20	3.42197e-20	19.4657	-0.0775627	-0.203163
all	OPC1	GRM5	2.60215e-40	1.0827e-39	38.9655	-0.14328	-0.203053
all	OPC1	CASK	5.3042e-70	4.39228e-69	68.3573	-0.214298	-0.201013
all	OPC1	FAR1	1.44857e-84	1.58795e-83	82.7992	-0.84446	-0.20067
all	OPC1	STOX2	9.65183e-52	5.40144e-51	50.2675	-0.547907	-0.199901
all	OPC1	BRINP1	3.22274e-20	7.99571e-20	19.0971	-0.277408	-0.199788
all	OPC1	SGK1	2.82499e-42	1.23707e-41	40.9076	-0.122183	-0.199175
all	OPC1	GNA12	3.45882e-20	8.5735e-20	19.0668	-0.36659	-0.198282
all	OPC1	ACSL3	4.80073e-42	2.08863e-41	40.6801	-0.354555	-0.197526
all	OPC1	ATP1A1	1.7529e-76	1.65512e-75	74.7812	-0.71369	-0.197143
all	OPC1	USP25	1.22353e-43	5.53077e-43	42.2572	-0.415564	-0.197104
all	OPC1	S100B	1.34838e-44	6.2461e-44	43.2044	-0.49492	-0.196369
all	OPC1	PARD3B	1.91861e-39	7.82105e-39	38.1067	-0.324689	-0.195779
all	OPC1	ATP2B1	5.4116e-40	2.23403e-39	38.6509	-0.44477	-0.195775
all	OPC1	TSC22D1	6.1986e-49	3.23321e-48	47.4904	-0.255109	-0.195651
all	OPC1	ENSG00000283674	4.18677e-15	8.96181e-15	14.0476	-0.395995	-0.194886
all	OPC1	KCND3	3.10449e-66	2.38312e-65	64.6229	-0.362225	-0.194804
all	OPC1	FTH1	5.79736e-44	2.64162e-43	42.5781	-0.715323	-0.193772
all	OPC1	ENSG00000271860	6.73902e-16	1.47584e-15	14.831	-0.208518	-0.193692
all	OPC1	ANK3	1.58763e-11	3.01413e-11	10.5208	-0.189567	-0.193362
all	OPC1	MAPRE2	1.27864e-78	1.25336e-77	76.9019	-0.588047	-0.192634
all	OPC1	SLC4A10	5.90103e-40	2.4337e-39	38.6137	-0.643782	-0.192252
all	OPC1	ENSG00000287720	4.61739e-34	1.63958e-33	32.7853	-0.543294	-0.192201
all	OPC1	LRP1	3.40902e-45	1.61097e-44	43.7929	-0.269192	-0.190741
all	OPC1	SCRG1	9.09894e-59	5.99309e-58	57.2223	-0.674863	-0.188985
all	OPC1	SYT11	1.73473e-55	1.0549e-54	53.9768	-0.398126	-0.188417
all	OPC1	LRRC8D	5.28329e-44	2.40886e-43	42.6182	-0.363807	-0.188334
all	OPC1	ETV5	3.10603e-52	1.75887e-51	50.7548	-0.482252	-0.187097
all	OPC1	SCFD2	3.23663e-45	1.53024e-44	43.8152	-0.292593	-0.186658
all	OPC1	P4HA1	1.20407e-82	1.26998e-81	80.8962	-0.485097	-0.186333
all	OPC1	IMMP2L	8.13477e-36	3.01953e-35	34.5201	-0.302636	-0.18605
all	OPC1	ARL15	1.01851e-35	3.77537e-35	34.423	-0.462067	-0.185607
all	OPC1	SCN1A-AS1	8.7814e-21	2.21874e-20	19.6539	-0.502427	-0.185349
all	OPC1	CRISPLD2	9.07328e-52	5.08152e-51	50.294	-0.334539	-0.184434
all	OPC1	NXPH1	1.03844e-06	1.63854e-06	5.78554	-0.0546229	-0.183322
all	OPC1	ATP8A1	1.88992e-35	6.9497e-35	34.158	-0.442692	-0.182638
all	OPC1	CRPPA	3.14512e-88	3.76776e-87	86.4239	-0.680544	-0.182633
all	OPC1	APBB2	2.97923e-33	1.03586e-32	31.9847	-0.122532	-0.180567
all	OPC1	GPR17	2.57777e-39	1.04763e-38	37.9798	-0.307266	-0.180357
all	OPC1	RHBDL3	4.78679e-83	5.09614e-82	81.2928	-0.442029	-0.180318
all	OPC1	COA1	3.68743e-58	2.39513e-57	56.6207	-0.48754	-0.179457
all	OPC1	AKAP9	3.02579e-22	7.98074e-22	21.098	-0.300325	-0.179086
all	OPC1	SCD5	1.37134e-37	5.3285e-37	36.2734	-0.076125	-0.178996
all	OPC1	ENSG00000239381	2.00072e-84	2.18835e-83	82.6599	-0.70535	-0.1789
all	OPC1	HNRNPA2B1	5.49274e-27	1.64271e-26	25.7844	-0.201136	-0.178829
all	OPC1	SLC44A5	1.24975e-39	5.11002e-39	38.2916	-0.31701	-0.17841
all	OPC1	CACNG4	1.44177e-43	6.50633e-43	42.1867	-0.303879	-0.178294
all	OPC1	MAP3K5	3.02757e-19	7.29709e-19	18.1369	-0.214948	-0.178286
all	OPC1	CDKAL1	1.13381e-24	3.19251e-24	23.4959	-0.262942	-0.178131
all	OPC1	KIF13A	8.68144e-13	1.72334e-12	11.7636	-0.0417266	-0.177071
all	OPC1	PDE7B	7.5315e-17	1.69383e-16	15.7711	-0.172244	-0.176966
all	OPC1	DIPK1A	4.30593e-63	3.10006e-62	61.5086	-0.412605	-0.176456
all	OPC1	ESRRG	0.000369192	0.00050919	3.29312	-0.0520622	-0.175883
all	OPC1	ARNT2	2.49531e-63	1.80795e-62	61.7428	-0.206637	-0.175446
all	OPC1	LRP4-AS1	4.22835e-34	1.50361e-33	32.8229	-1.0239	-0.175433
all	OPC1	SORBS2	4.58083e-21	1.16819e-20	19.9325	-0.364334	-0.175406
all	OPC1	ADD3-AS1	6.96311e-69	5.62569e-68	67.2498	-0.994294	-0.175388
all	OPC1	DNM1L	3.9243e-57	2.48828e-56	55.6041	-0.500191	-0.175025
all	OPC1	FAM133B	1.91072e-54	1.13712e-53	52.9442	-0.458081	-0.174766
all	OPC1	ASB3	9.50043e-19	2.25378e-18	17.6471	-0.227789	-0.173625
all	OPC1	CMSS1	1.07733e-37	4.1977e-37	36.377	-0.432317	-0.173577
all	OPC1	CTNNA3	4.8293e-24	1.33901e-23	22.8732	-0.566045	-0.173157
all	OPC1	LINC01572	2.1145e-44	9.75067e-44	43.011	-0.731778	-0.172439
all	OPC1	TMEM241	4.55868e-58	2.95649e-57	56.5292	-0.768233	-0.172244
all	OPC1	OGFRL1	9.82001e-61	6.71963e-60	59.1727	-1.59403	-0.171985
all	OPC1	MFSD4B	3.19019e-38	1.26114e-37	36.8992	-0.624704	-0.171273
all	OPC1	PALLD	4.09142e-41	1.73658e-40	39.7603	-0.308789	-0.171179
all	OPC1	CALD1	3.50573e-66	2.68903e-65	64.5704	-0.652521	-0.170959
all	OPC1	AFAP1L2	5.63098e-23	1.51606e-22	21.8193	-0.254634	-0.170842
all	OPC1	GLS	2.3235e-27	7.002e-27	26.1548	-0.469202	-0.170181
all	OPC1	BRINP2	1.92056e-79	1.90984e-78	77.719	-0.550251	-0.169563
all	OPC1	PPM1B	9.761e-34	3.43629e-33	32.4639	-0.280586	-0.169551
all	OPC1	ACTG1	5.21993e-46	2.51213e-45	44.6	-0.48904	-0.169033
all	OPC1	CPSF6	2.77245e-21	7.11876e-21	20.1476	-0.332585	-0.168853
all	OPC1	SYN2	4.5277e-57	2.8678e-56	55.5425	-0.631664	-0.16883
all	OPC1	ZNF804A	6.74086e-39	2.71379e-38	37.5664	-0.660976	-0.167874
all	OPC1	KCNQ3	4.10481e-56	2.53476e-55	54.5961	-0.575944	-0.167543
all	OPC1	GUSBP1	1.23483e-12	2.43848e-12	11.6129	-0.259649	-0.167214
all	OPC1	AQP4-AS1	5.26333e-19	1.25852e-18	17.9001	-0.611771	-0.166572
all	OPC1	DDX24	1.40731e-47	7.06982e-47	46.1506	-0.987162	-0.166417
all	OPC1	MITF	1.06209e-53	6.21935e-53	52.2063	-0.413951	-0.166105
all	OPC1	STK39	7.42723e-43	3.29834e-42	41.4817	-0.33921	-0.165774
all	OPC1	OLIG1	9.76718e-16	2.12985e-15	14.6717	-0.215274	-0.164953
all	OPC1	RBFOX2	2.2916e-34	8.20425e-34	33.086	-0.217197	-0.164891
all	OPC1	IL1RAP	1.18497e-35	4.38031e-35	34.3585	-0.347604	-0.164372
all	OPC1	ZCCHC17	2.703e-121	6.59657e-120	119.181	-1.34733	-0.164275
all	OPC1	FTO	3.17661e-34	1.13315e-33	32.9457	-0.23869	-0.163313
all	OPC1	DSCAML1	5.74626e-23	1.54668e-22	21.8106	-0.111743	-0.163148
all	OPC1	SLC6A1	2.24167e-38	8.90822e-38	37.0502	-0.241426	-0.162824
all	OPC1	MYO10	1.3133e-71	1.12307e-70	69.9496	-0.483955	-0.162463
all	OPC1	HECTD1	3.15844e-40	1.31176e-39	38.8821	-0.457742	-0.16246
all	OPC1	KIF3A	2.49074e-35	9.13179e-35	34.0394	-0.431069	-0.162249
all	OPC1	GDAP1	6.46934e-40	2.66697e-39	38.574	-0.184466	-0.162106
all	OPC1	LDLRAD4	8.67733e-16	1.89374e-15	14.7227	-0.289141	-0.161593
all	OPC1	FAM184A	3.81221e-52	2.15422e-51	50.6667	-0.532288	-0.161457
all	OPC1	SORCS1	1.72312e-20	4.30839e-20	19.3657	-0.171556	-0.161382
all	OPC1	GPR37L1	3.70262e-45	1.74275e-44	43.7588	-0.44162	-0.161306
all	OPC1	TLN2	7.73242e-40	3.1788e-39	38.4977	-0.481501	-0.161305
all	OPC1	MTR	7.82566e-48	3.98277e-47	46.3998	-0.502874	-0.161206
all	OPC1	KIAA1328	1.88878e-36	7.11549e-36	35.1478	-0.371014	-0.161149
all	OPC1	EGFR	2.67641e-39	1.08682e-38	37.9638	-0.209917	-0.160636
all	OPC1	COBL	8.41594e-12	1.61342e-11	10.7923	-0.0714508	-0.16033
all	OPC1	IPO9-AS1	5.39672e-06	8.2201e-06	5.08512	-0.348449	-0.160146
all	OPC1	ACYP2	3.12939e-35	1.14392e-34	33.9416	-0.361966	-0.160006
all	OPC1	CHST11	2.02345e-24	5.66082e-24	23.2471	-0.0950481	-0.159376
all	OPC1	RHOB	6.11169e-79	6.02083e-78	77.2203	-0.96029	-0.158864
all	OPC1	CLVS1	2.15604e-50	1.16511e-49	48.9336	-0.595518	-0.158471
all	OPC1	VWA8	1.60703e-21	4.15231e-21	20.3817	-0.268845	-0.158173
all	OPC1	TACC2	1.0513e-42	4.65263e-42	41.3323	-0.380987	-0.158138
all	OPC1	TPD52	9.14664e-53	5.24486e-52	51.2803	-0.558094	-0.158093
all	OPC1	KIAA0825	3.20877e-73	2.85038e-72	71.5451	-0.690062	-0.157819
all	OPC1	STRN3	8.89825e-34	3.13555e-33	32.5037	-0.346241	-0.157386
all	OPC1	PTPRG	8.81517e-15	1.86862e-14	13.7285	-0.0928253	-0.157082
all	OPC1	PLCB4	1.03587e-17	2.38817e-17	16.6219	-0.380648	-0.157026
all	OPC1	SMARCA2	9.65442e-21	2.43494e-20	19.6135	-0.304978	-0.156339
all	OPC1	BLTP1	5.90195e-25	1.67267e-24	23.7766	-0.278013	-0.15572
all	OPC1	ENSG00000234173	2.56808e-38	1.01862e-37	36.992	-0.558269	-0.155179
all	OPC1	NR2F1-AS1	1.6614e-35	6.12385e-35	34.213	-0.52494	-0.155017
all	OPC1	ENSG00000287042	3.59969e-30	1.1609e-29	28.9352	-0.352128	-0.154546
all	OPC1	DYNC2H1	1.07589e-47	5.42703e-47	46.2654	-0.350304	-0.153991
all	OPC1	KIAA1217	8.61708e-28	2.62898e-27	26.5802	-0.143307	-0.153738
all	OPC1	GPD2	1.29427e-29	4.12319e-29	28.3848	-0.361242	-0.153312
all	OPC1	DISC1	6.96577e-34	2.46193e-33	32.6087	-0.144363	-0.152993
all	OPC1	CADM1	3.57732e-30	1.15394e-29	28.9378	-0.105998	-0.15262
all	OPC1	CPEB4	1.22452e-50	6.66475e-50	49.1762	-0.145594	-0.15261
all	OPC1	TERF2IP	1.24003e-32	4.24263e-32	31.3724	-0.530901	-0.151608
all	OPC1	SPRED1	4.42347e-14	9.17735e-14	13.0373	-0.191043	-0.151473
all	OPC1	AUTS2	6.2922e-32	2.11679e-31	30.6743	-0.328345	-0.150908
all	OPC1	CDH10	9.42416e-10	1.68169e-09	8.77425	-0.114684	-0.150721
all	OPC1	KIF21A	1.55607e-24	4.36526e-24	23.36	-0.388093	-0.149772
all	OPC1	UBE2E2	1.48213e-27	4.49398e-27	26.3474	-0.141355	-0.149738
all	OPC1	PID1	1.97462e-32	6.72016e-32	31.1726	-0.127534	-0.149595
all	OPC1	CLNS1A	9.95085e-72	8.53664e-71	70.0687	-0.911698	-0.149522
all	OPC1	STK33	4.00246e-37	1.53482e-36	35.8139	-0.320462	-0.149418
all	OPC1	SPRED2	6.45544e-24	1.7827e-23	22.7489	-0.285731	-0.149403
all	OPC1	FERMT1	0.00128668	0.00172206	2.76395	-0.0530411	-0.149305
all	OPC1	B3GALT1	3.89429e-100	6.03523e-99	98.2193	-0.714101	-0.148447
all	OPC1	ZBTB16	2.84303e-06	4.38945e-06	5.35759	-0.164092	-0.148426
all	OPC1	C1orf21	1.63646e-48	8.43754e-48	47.0738	-0.179005	-0.148304
all	OPC1	RANBP17	1.744e-33	6.10544e-33	32.2143	-0.462221	-0.148189
all	OPC1	DHX15	1.99577e-50	1.07948e-49	48.9668	-0.593703	-0.148
all	OPC1	GOLGA4	1.98572e-27	6.0006e-27	26.2218	-0.315905	-0.147994
all	OPC1	PLCL1	7.09318e-26	2.06473e-25	24.6851	-0.292459	-0.147672
all	OPC1	RBPJ	1.94912e-21	5.02524e-21	20.2988	-0.176763	-0.147563
all	OPC1	KIFAP3	3.24725e-28	1.00062e-27	26.9997	-0.47982	-0.147389
all	OPC1	MAMLD1	1.74154e-50	9.43354e-50	49.0253	-0.536001	-0.147334
all	OPC1	PCSK2	1.13264e-56	7.06947e-56	55.1506	-0.688202	-0.147293
all	OPC1	ENSG00000291075	7.71735e-67	5.98788e-66	65.2227	-0.628601	-0.147196
all	OPC1	NR3C1	5.61885e-09	9.70767e-09	8.01289	-0.230357	-0.146844
all	OPC1	PCCA	1.07052e-10	1.97652e-10	9.7041	-0.219732	-0.146614
all	OPC1	TSPAN3	3.50595e-73	3.11062e-72	71.5072	-0.424507	-0.146439
all	OPC1	GPC6	8.8017e-05	0.00012625	3.89877	-0.0853771	-0.146357
all	OPC1	NCAM1	1.11122e-43	5.02619e-43	42.2988	-0.0765535	-0.146173
all	OPC1	PLEKHA5	8.46258e-33	2.90953e-32	31.5362	-0.259948	-0.14604
all	OPC1	RABGAP1L	3.25738e-16	7.20411e-16	15.1424	-0.176767	-0.145761
all	OPC1	FRYL	7.2269e-31	2.37421e-30	29.6245	-0.284836	-0.145576
all	OPC1	XKR4	1.46738e-06	2.29626e-06	5.63898	-0.0240945	-0.145332
all	OPC1	SLC24A3	4.12924e-32	1.39549e-31	30.8553	-0.14354	-0.145171
all	OPC1	PTN	7.0438e-12	1.35458e-11	10.8682	-0.145066	-0.144966
all	OPC1	ENSG00000285582	2.3432e-11	4.4261e-11	10.354	-0.595267	-0.144821
all	OPC1	UNC5D	2.04041e-152	1.02034e-150	149.991	-1.59026	-0.144793
all	OPC1	HIPK2	8.04226e-32	2.69847e-31	30.5689	-0.209242	-0.144435
all	OPC1	PRICKLE1	7.61385e-22	1.98535e-21	20.7022	-0.467773	-0.144338
all	OPC1	LRRC49	9.95147e-54	5.82965e-53	52.2344	-0.556944	-0.144176
all	OPC1	DLGAP1	8.40134e-15	1.78218e-14	13.749	-0.0974508	-0.14351
all	OPC1	CYP7B1	5.50814e-56	3.39565e-55	54.4691	-0.56407	-0.143217
all	OPC1	PDZRN4	9.39815e-09	1.61007e-08	7.79316	-0.0360342	-0.143168
all	OPC1	FCHSD2	7.92622e-18	1.83353e-17	16.7367	-0.111257	-0.143132
all	OPC1	OGA	6.13155e-18	1.42317e-17	16.8467	-0.306484	-0.143029
all	OPC1	STAT1	2.07613e-22	5.4995e-22	21.2597	-0.52007	-0.142988
all	OPC1	ACER3	2.64532e-41	1.12765e-40	39.9478	-0.263912	-0.14288
all	OPC1	HTRA1	3.53064e-27	1.06084e-26	25.9743	-0.204516	-0.142855
all	OPC1	SOS1	0.00125007	0.00167458	2.77609	-0.140262	-0.142809
all	OPC1	ZNF292	6.77169e-35	2.45288e-34	33.6103	-0.197274	-0.142661
all	OPC1	EXT1	2.00148e-18	4.70429e-18	17.3275	-0.296109	-0.142144
all	OPC1	GPM6A	2.03034e-19	4.9168e-19	18.3083	-0.0836208	-0.142123
all	OPC1	TSPYL2	5.01637e-39	2.02643e-38	37.6933	-0.811869	-0.142116
all	OPC1	ADCY8	5.63055e-49	2.94002e-48	47.5316	-0.387263	-0.141992
all	OPC1	NELL2	1.18023e-07	1.93436e-07	6.71346	-0.423256	-0.141829
all	OPC1	TAF15	7.10127e-43	3.15453e-42	41.5011	-0.431561	-0.141825
all	OPC1	ARHGEF4	4.15237e-44	1.89909e-43	42.7215	-0.23768	-0.141528
all	OPC1	WDR7	3.15687e-19	7.60685e-19	18.1188	-0.288013	-0.141462
all	OPC1	COL9A2	6.68928e-72	5.75531e-71	70.2399	-0.693915	-0.141303
all	OPC1	RRBP1	1.30168e-78	1.2751e-77	76.8945	-0.808129	-0.140856
all	OPC1	BACH2	4.05238e-45	1.90434e-44	43.7203	-0.176665	-0.14071
all	OPC1	AJAP1	1.06536e-57	6.85067e-57	56.1643	-0.42074	-0.140279
all	OPC1	ZNF644	2.92289e-34	1.0434e-33	32.9815	-0.308663	-0.139962
all	OPC1	TSPAN7	7.10482e-41	2.9958e-40	39.5235	-0.157598	-0.139879
all	OPC1	TRIM2	1.56028e-12	3.07028e-12	11.5128	-0.112632	-0.139717
all	OPC1	CDK8	9.45165e-29	2.95248e-28	27.5298	-0.204901	-0.13959
all	OPC1	PRKCB	7.0761e-63	5.07467e-62	61.2946	-0.535484	-0.139382
all	OPC1	CNTN3	5.08802e-23	1.37138e-22	21.8628	-0.153202	-0.139248
all	OPC1	TAFA1	5.11725e-15	1.09258e-14	13.9615	-0.194741	-0.139186
all	OPC1	RGCC	1.17095e-35	4.32903e-35	34.3636	-0.460712	-0.139177
all	OPC1	PRDM5	1.38419e-122	3.46682e-121	120.46	-0.806534	-0.138872
all	OPC1	BTBD9	3.21871e-41	1.3701e-40	39.8632	-0.23933	-0.138491
all	OPC1	MT1M	6.5279e-40	2.69073e-39	38.5701	-1.3249	-0.138338
all	OPC1	LINC01278	2.3553e-38	9.35597e-38	37.0289	-0.269026	-0.138221
all	OPC1	ASTN1	1.08181e-14	2.28696e-14	13.6407	-0.11282	-0.137903
all	OPC1	FNDC3B	1.17615e-17	2.70716e-17	16.5675	-0.253317	-0.1379
all	OPC1	PKP4	4.01296e-13	8.05809e-13	12.0938	-0.162521	-0.137744
all	OPC1	XRN1	9.93651e-19	2.35515e-18	17.628	-0.2788	-0.137521
all	OPC1	BOD1L1	1.05916e-35	3.92309e-35	34.4064	-0.460671	-0.13742
all	OPC1	ENSG00000291203	5.03058e-19	1.20364e-18	17.9195	-0.299032	-0.137308
all	OPC1	DHX9	3.0013e-55	1.81651e-54	53.7408	-0.592669	-0.137271
all	OPC1	ATP6V0A1	1.04879e-53	6.14269e-53	52.2116	-0.489974	-0.136969
all	OPC1	KAT6B	1.49322e-31	4.98538e-31	30.3023	-0.348254	-0.136938
all	OPC1	MPPED2	2.35373e-18	5.52255e-18	17.2579	-0.151778	-0.136781
all	OPC1	DTNB	1.20367e-29	3.83995e-29	28.4157	-0.304259	-0.136697
all	OPC1	SMCHD1	3.71077e-23	1.00429e-22	21.9981	-0.31108	-0.136415
all	OPC1	FUT8	2.13059e-19	5.15408e-19	18.2878	-0.341117	-0.136079
all	OPC1	ELMO1	4.43252e-28	1.36145e-27	26.866	-0.249854	-0.136005
all	OPC1	NBAS	1.00273e-09	1.78749e-09	8.74776	-0.212872	-0.135634
all	OPC1	MINDY3	8.15065e-54	4.7823e-53	52.3204	-0.564477	-0.135607
all	OPC1	NAA15	8.05837e-47	3.96796e-46	45.4014	-0.570965	-0.13557
all	OPC1	MSI2	1.57645e-34	5.659e-34	33.2473	-0.162956	-0.135473
all	OPC1	AGFG1	4.44973e-42	1.93735e-41	40.7128	-0.314314	-0.134187
all	OPC1	LRRFIP1	2.67409e-50	1.44005e-49	48.8416	-0.245704	-0.133965
all	OPC1	DPF3	2.91976e-32	9.90252e-32	31.0043	-0.423708	-0.133604
all	OPC1	PPM1L	2.05947e-28	6.38203e-28	27.195	-0.473333	-0.133059
all	OPC1	PPP2R5C	1.5209e-40	6.35945e-40	39.1966	-0.34771	-0.132963
all	OPC1	MAPT	5.78204e-14	1.19599e-13	12.9223	-0.0945704	-0.132926
all	OPC1	CTDSPL	5.5e-47	2.71364e-46	45.5664	-0.444606	-0.132583
all	OPC1	CHD7	9.84817e-07	1.5556e-06	5.8081	-0.133148	-0.132344
all	OPC1	TUT4	7.92405e-16	1.73113e-15	14.7617	-0.181651	-0.132033
all	OPC1	VCAN-AS1	3.06397e-27	9.21466e-27	26.0355	-0.77952	-0.13144
all	OPC1	KIF19	0.00670967	0.00848876	2.07116	-0.361847	-0.131266
all	OPC1	NAALAD2	1.45294e-35	5.3635e-35	34.2706	-0.395233	-0.13115
all	OPC1	COL9A1	5.66523e-25	1.60682e-24	23.794	-0.158923	-0.130987
all	OPC1	MGA	1.81095e-31	6.03392e-31	30.2194	-0.41898	-0.130915
all	OPC1	AGBL4	4.1304e-23	1.11673e-22	21.9521	-0.268305	-0.130797
all	OPC1	LARGE1	1.05924e-28	3.30427e-28	27.4809	-0.151295	-0.130776
all	OPC1	LAMP2	1.52482e-58	9.98328e-58	57.0007	-0.470536	-0.13069
all	OPC1	THOC2	2.49908e-42	1.09614e-41	40.9601	-0.317673	-0.130544
all	OPC1	COL11A1	9.72195e-19	2.3054e-18	17.6373	-0.102069	-0.130076
all	OPC1	WNK1	4.08339e-22	1.07252e-21	20.9696	-0.290952	-0.129734
all	OPC1	CAMK1D	6.17376e-28	1.8894e-27	26.7237	-0.408593	-0.129711
all	OPC1	FAM13A	6.97027e-11	1.29453e-10	9.88789	-0.228994	-0.129436
all	OPC1	CSPG5	1.62502e-58	1.06322e-57	56.9734	-0.468041	-0.129331
all	OPC1	MFF-DT	6.00126e-71	5.07762e-70	69.2943	-1.41573	-0.129286
all	OPC1	SRSF4	3.05843e-44	1.40596e-43	42.852	-0.530066	-0.129221
all	OPC1	TAFA2	6.70446e-11	1.24595e-10	9.9045	-0.147937	-0.129005
all	OPC1	PPP1R13B	1.97054e-73	1.75572e-72	71.7555	-0.927286	-0.12884
all	OPC1	NOL4	2.08506e-13	4.22762e-13	12.3739	-0.143388	-0.128697
all	OPC1	FBXL7	8.80031e-17	1.97497e-16	15.7044	-0.117923	-0.128688
all	OPC1	TNKS2	5.25416e-39	2.12133e-38	37.6734	-0.5191	-0.128602
all	OPC1	UBASH3B	4.5693e-20	1.12798e-19	18.9477	-0.0586327	-0.128389
all	OPC1	PAN3	1.87962e-12	3.68469e-12	11.4336	-0.213136	-0.12832
all	OPC1	XRRA1	1.93222e-29	6.12777e-29	28.2127	-0.577352	-0.12831
all	OPC1	SUB1	1.01329e-57	6.52292e-57	56.1856	-0.582241	-0.128091
all	OPC1	STAG1	3.47201e-23	9.40529e-23	22.0266	-0.189542	-0.128072
all	OPC1	DLC1	2.33428e-17	5.32598e-17	16.2736	-0.14275	-0.127684
all	OPC1	TRIP12	7.28853e-24	2.00994e-23	22.6968	-0.263772	-0.127579
all	OPC1	PPP1R16B	2.38835e-76	2.24866e-75	74.6481	-0.589612	-0.127571
all	OPC1	LONRF1	4.58693e-57	2.9047e-56	55.5369	-0.72098	-0.127568
all	OPC1	EPB41L4A	2.42781e-28	7.50697e-28	27.1245	-0.32147	-0.12742
all	OPC1	MYH10	4.2191e-45	1.98206e-44	43.7029	-0.437593	-0.127389
all	OPC1	RFX3	2.41955e-14	5.05711e-14	13.2961	-0.136468	-0.127214
all	OPC1	KLF7	5.37371e-36	2.00448e-35	34.698	-0.461386	-0.127099
all	OPC1	RNMT	2.54134e-63	1.8404e-62	61.7351	-0.71092	-0.126887
all	OPC1	GADD45B	1.35551e-22	3.61297e-22	21.4421	-0.986263	-0.126813
all	OPC1	MYEF2	9.78998e-27	2.9108e-26	25.536	-0.445083	-0.126608
all	OPC1	UBE2K	2.68528e-25	7.69448e-25	24.1138	-0.322569	-0.126479
all	OPC1	REV3L	1.77743e-09	3.13632e-09	8.50358	-0.10527	-0.126344
all	OPC1	KLHL7	2.33058e-37	8.99777e-37	36.0459	-0.29564	-0.126276
all	OPC1	ERC2	8.54194e-14	1.75861e-13	12.7548	-0.138815	-0.126244
all	OPC1	CDK17	3.70934e-46	1.79332e-45	44.7463	-0.569425	-0.125998
all	OPC1	ADAM22	0.000100522	0.000143706	3.84253	-0.18877	-0.125618
all	OPC1	NKAIN4	1.49486e-77	1.43859e-76	75.8421	-1.02697	-0.125482
all	OPC1	PTPRM	3.70893e-05	5.41677e-05	4.26626	-0.12594	-0.125469
all	OPC1	PTPRO	1.11038e-57	7.13551e-57	56.1466	-0.6595	-0.125337
all	OPC1	ENSG00000282890	2.27389e-60	1.54382e-59	58.8114	-1.23969	-0.125258
all	OPC1	PTCH1	2.68864e-38	1.06586e-37	36.9723	-0.447854	-0.125134
all	OPC1	NAV3	2.40763e-09	4.2201e-09	8.37468	-0.0670342	-0.125091
all	OPC1	SFPQ	1.0941e-07	1.7956e-07	6.74579	-0.156718	-0.12471
all	OPC1	OSBPL8	2.8331e-27	8.52554e-27	26.0693	-0.337199	-0.124634
all	OPC1	ANKRD11	6.10908e-45	2.8622e-44	43.5433	-0.400121	-0.124536
all	OPC1	TRAK1	2.77816e-26	8.15917e-26	25.0884	-0.25192	-0.124493
all	OPC1	ENSG00000259048	1.00245e-16	2.24681e-16	15.6484	-0.223345	-0.124365
all	OPC1	ABAT	6.31809e-85	6.99082e-84	83.1555	-0.282686	-0.124274
all	OPC1	TRAPPC11	4.82538e-52	2.71844e-51	50.5657	-0.635844	-0.124255
all	OPC1	PAK3	5.55418e-47	2.73945e-46	45.5623	-0.388881	-0.12419
all	OPC1	PXK	2.71695e-22	7.17385e-22	21.1442	-0.214014	-0.124127
all	OPC1	EHD3	9.00227e-78	8.70593e-77	76.0602	-0.657362	-0.123988
all	OPC1	VIPR2	1.2651e-50	6.87925e-50	49.1625	-0.532165	-0.123853
all	OPC1	RAMP1	1.64787e-47	8.27406e-47	46.0823	-0.260003	-0.12385
all	OPC1	MAST4	3.07946e-32	1.04346e-31	30.9815	-0.210236	-0.123822
all	OPC1	SUPT3H	4.04411e-20	1.0005e-19	18.9998	-0.183116	-0.123609
all	OPC1	LINC00486	1.31018e-09	2.32266e-09	8.63401	-0.412481	-0.123573
all	OPC1	ZNF407	1.6734e-37	6.48175e-37	36.1883	-0.307146	-0.123446
all	OPC1	WAC	6.00164e-14	1.24089e-13	12.9063	-0.239831	-0.123433
all	OPC1	EPM2A	2.76219e-68	2.2093e-67	66.6557	-0.457832	-0.123328
all	OPC1	ROCK1	4.98183e-25	1.41638e-24	23.8488	-0.30659	-0.1227
all	OPC1	NFIA	7.15965e-25	2.02484e-24	23.6936	-0.0852299	-0.122513
all	OPC1	RCOR3	4.09613e-32	1.38462e-31	30.8587	-0.315658	-0.122118
all	OPC1	ERGIC2	2.34848e-61	1.62966e-60	59.7879	-0.840917	-0.121945
all	OPC1	ENSG00000248994	5.06125e-39	2.044e-38	37.6895	-0.421342	-0.121893
all	OPC1	DBI	8.58827e-29	2.68618e-28	27.5709	-0.665851	-0.121732
all	OPC1	PHACTR3	2.16272e-09	3.80277e-09	8.4199	-0.0486199	-0.121228
all	OPC1	METRN	1.17224e-53	6.85753e-53	52.1638	-0.738679	-0.121089
all	OPC1	SMAP1	2.01222e-35	7.39574e-35	34.131	-0.276968	-0.120979
all	OPC1	SEC63	7.15824e-50	3.82074e-49	48.4179	-0.47522	-0.120788
all	OPC1	DOCK9	3.74112e-13	7.52399e-13	12.1236	-0.113513	-0.120731
all	OPC1	BMP7	3.20262e-29	1.01079e-28	27.9953	-0.298657	-0.120725
all	OPC1	CD46	1.0939e-33	3.84552e-33	32.415	-0.284845	-0.120629
all	OPC1	PAPOLA	2.64501e-06	4.09121e-06	5.38815	-0.136266	-0.120603
all	OPC1	GALNT13	2.58658e-15	5.5717e-15	14.254	-0.0547774	-0.120317
all	OPC1	RBM39	4.66103e-16	1.02654e-15	14.9886	-0.237023	-0.120278
all	OPC1	GIGYF2	2.92864e-19	7.06151e-19	18.1511	-0.242551	-0.120193
all	OPC1	KANSL1	0.000381582	0.000525796	3.27918	-0.0980911	-0.120157
all	OPC1	PAPPA	1.2484e-20	3.13709e-20	19.5035	-1.76889	-0.120113
all	OPC1	PRKD1	3.09227e-12	6.02233e-12	11.2202	-0.0843148	-0.119884
all	OPC1	ENSG00000259481	1.76871e-48	9.11466e-48	47.0403	-0.818096	-0.119704
all	OPC1	GINS3	1.79166e-116	3.97527e-115	114.401	-1.82266	-0.1196
all	OPC1	STXBP6	3.68479e-31	1.21881e-30	29.9141	-0.40119	-0.119535
all	OPC1	TRIO	1.81957e-09	3.20971e-09	8.49353	-0.0790203	-0.119448
all	OPC1	PIGC	1.38024e-32	4.71906e-32	31.3261	-0.70257	-0.119432
all	OPC1	ORC4	1.27548e-26	3.78052e-26	25.4224	-0.467849	-0.119377
all	OPC1	DGKH	1.12124e-32	3.84019e-32	31.4156	-0.584706	-0.11922
all	OPC1	ANKRD55	5.65568e-48	2.88833e-47	46.5394	-0.852107	-0.119115
all	OPC1	CAPZA2	2.857e-37	1.09971e-36	35.9587	-0.645827	-0.118864
all	OPC1	PARD3	7.25771e-06	1.09873e-05	4.95911	-0.0114548	-0.118725
all	OPC1	PLPPR5	6.7475e-09	1.16257e-08	7.93458	-0.118664	-0.118443
all	OPC1	LRP4	1.55852e-17	3.57556e-17	16.4467	-0.205938	-0.118336
all	OPC1	EPN2-AS1	7.33095e-29	2.29657e-28	27.6389	-0.752315	-0.118277
all	OPC1	RHOBTB3	2.06985e-34	7.41302e-34	33.13	-0.196775	-0.118164
all	OPC1	DOCK7	4.77624e-27	1.43016e-26	25.8446	-0.563458	-0.117893
all	OPC1	STUM	6.44262e-144	2.58352e-142	141.588	-2.27607	-0.117799
all	OPC1	CACNB4	7.11584e-16	1.5571e-15	14.8077	-0.351588	-0.117762
all	OPC1	PLLP	1.13502e-23	3.11547e-23	22.5065	-0.242252	-0.117708
all	OPC1	EML4	6.66635e-58	4.30828e-57	56.3657	-0.517932	-0.117702
all	OPC1	VPS50	5.34721e-37	2.04545e-36	35.6892	-0.412202	-0.117645
all	OPC1	UBR2	6.74651e-16	1.47737e-15	14.8305	-0.155357	-0.117563
all	OPC1	MIR9-3HG	1.14775e-18	2.71516e-18	17.5662	-0.125029	-0.117464
all	OPC1	CANX	7.42876e-33	2.55766e-32	31.5922	-0.496356	-0.117397
all	OPC1	PTMA	4.8864e-13	9.78008e-13	12.0097	-0.410108	-0.11734
all	OPC1	PCLO	5.66935e-14	1.17341e-13	12.9305	-0.502622	-0.117325
all	OPC1	DAAM1	8.49521e-41	3.57544e-40	39.4467	-0.461518	-0.117207
all	OPC1	NDUFA10	1.88455e-39	7.68537e-39	38.1143	-0.477852	-0.117142
all	OPC1	TMEM131L	9.34849e-61	6.39845e-60	59.1939	-0.457921	-0.117108
all	OPC1	RNF145	1.91923e-48	9.86108e-48	47.0061	-0.613333	-0.117095
all	OPC1	DOP1A	2.01112e-18	4.72621e-18	17.3255	-0.261313	-0.116871
all	OPC1	AGO1	1.61826e-124	4.20633e-123	122.376	-1.08613	-0.116618
all	OPC1	GATM	1.15889e-48	6.00135e-48	47.2218	-0.503778	-0.116566
all	OPC1	CTNND1	9.58521e-34	3.37561e-33	32.4716	-0.429803	-0.116352
all	OPC1	ZFYVE9	6.7187e-22	1.75488e-21	20.7558	-0.332501	-0.116128
all	OPC1	NMNAT2	5.05411e-30	1.62552e-29	28.789	-0.496	-0.116047
all	OPC1	FRMD4B	4.4625e-10	8.07474e-10	9.09287	-0.0614	-0.115938
all	OPC1	MBNL2	3.54309e-07	5.69802e-07	6.24428	-0.169047	-0.115913
all	OPC1	ARHGEF7	0.000160226	0.000226009	3.64588	-0.17795	-0.115708
all	OPC1	PCDH11X	8.38853e-28	2.55978e-27	26.5918	-0.408544	-0.115699
all	OPC1	ELOVL5	8.24984e-22	2.1491e-21	20.6677	-0.453	-0.115605
all	OPC1	SMAD2	8.44755e-31	2.77091e-30	29.5574	-0.240152	-0.115604
all	OPC1	ANKHD1	3.1891e-12	6.20847e-12	11.207	-0.239164	-0.115603
all	OPC1	SESTD1	1.93576e-28	6.00056e-28	27.2218	-0.316234	-0.115505
all	OPC1	LINC00513	7.13794e-12	1.37206e-11	10.8626	-0.599403	-0.115341
all	OPC1	RAPH1	2.07015e-31	6.88745e-31	30.1619	-0.407242	-0.1153
all	OPC1	KSR2	2.95219e-17	6.71197e-17	16.1731	-0.389736	-0.115179
all	OPC1	NTNG1	2.43164e-21	6.25183e-21	20.204	-0.165007	-0.11514
all	OPC1	GATAD2B	4.34053e-32	1.46606e-31	30.8338	-0.328249	-0.115017
all	OPC1	EPB41L4B	9.10382e-66	6.92369e-65	64.1597	-0.926979	-0.115001
all	OPC1	PMPCB	1.344e-75	1.24672e-74	73.9042	-0.787006	-0.114999
all	OPC1	BCR	1.02443e-28	3.19704e-28	27.4953	-0.258516	-0.114975
all	OPC1	WDR70	1.30316e-13	2.66586e-13	12.5742	-0.233199	-0.114889
all	OPC1	NFKBIA	3.08024e-103	5.09421e-102	101.293	-1.22734	-0.114854
all	OPC1	HFM1	1.96041e-30	6.3738e-30	29.1956	-0.385582	-0.114814
all	OPC1	MB21D2	1.65278e-60	1.12497e-59	58.9489	-0.474986	-0.11455
all	OPC1	DIP2B	3.5254e-07	5.67019e-07	6.2464	-0.222516	-0.114383
all	OPC1	ATF2	4.47823e-29	1.40918e-28	27.851	-0.345517	-0.114245
all	OPC1	CTNNB1	1.05021e-26	3.11907e-26	25.506	-0.51475	-0.114233
all	OPC1	LINC00639	1.05631e-55	6.44872e-55	54.1905	-0.614166	-0.114181
all	OPC1	GRIA3	3.31209e-10	6.02075e-10	9.22035	-0.128545	-0.114134
all	OPC1	BRWD1	5.64043e-13	1.12679e-12	11.9482	-0.197366	-0.114122
all	OPC1	INPP4B	5.82544e-32	1.96138e-31	30.7074	-0.397417	-0.113965
all	OPC1	DMTF1	4.36052e-18	1.01577e-17	16.9932	-0.220708	-0.113955
all	OPC1	SILC1	5.03982e-16	1.10848e-15	14.9553	-0.168421	-0.113812
all	OPC1	HIF1A	6.46958e-38	2.53886e-37	36.5954	-0.43502	-0.113405
all	OPC1	TPR	7.30643e-36	2.71376e-35	34.5664	-0.599748	-0.113319
all	OPC1	SLC1A3	6.53249e-19	1.55732e-18	17.8076	-0.290861	-0.113181
all	OPC1	SNAP91	1.82073e-16	4.05285e-16	15.3922	-0.165488	-0.113116
all	OPC1	USP14	3.51966e-53	2.03841e-52	51.6907	-0.57766	-0.113084
all	OPC1	SULF2	9.15887e-25	2.58308e-24	23.5879	-0.144697	-0.113058
all	OPC1	MON2	1.6145e-06	2.52073e-06	5.59847	-0.194265	-0.112795
all	OPC1	ENSG00000225811	3.03504e-23	8.2299e-23	22.0846	-0.658238	-0.112347
all	OPC1	NUP58	2.36238e-31	7.85e-31	30.1051	-0.467458	-0.112273
all	OPC1	ENSG00000254787	1.14042e-68	9.18361e-68	67.037	-0.854219	-0.112191
all	OPC1	SUSD5	1.00235e-52	5.7421e-52	51.2409	-0.355921	-0.111966
all	OPC1	FKTN	3.72171e-64	2.74704e-63	62.5611	-0.576311	-0.111941
all	OPC1	LRRTM3	2.23662e-06	3.46896e-06	5.4598	-0.0466576	-0.111858
all	OPC1	BAALC-AS1	7.39464e-21	1.87573e-20	19.7268	-0.716953	-0.111647
all	OPC1	MPZL1	2.47889e-30	8.02508e-30	29.0956	-0.237905	-0.111628
all	OPC1	JMJD1C	0.00147672	0.00196909	2.70573	-0.07739	-0.111586
all	OPC1	JARID2	1.08244e-11	2.06696e-11	10.6847	-0.247583	-0.111566
all	OPC1	HECW2	7.71493e-17	1.73416e-16	15.7609	-0.308971	-0.111388
all	OPC1	LPGAT1	1.17329e-31	3.92522e-31	30.4061	-0.336732	-0.111175
all	OPC1	SLC8A3	3.31439e-35	1.2105e-34	33.917	-0.278831	-0.1111
all	OPC1	SLAIN1	4.08397e-15	8.74303e-15	14.0583	-0.117621	-0.11086
all	OPC1	GRB10	3.32503e-33	1.15501e-32	31.9374	-0.478191	-0.110819
all	OPC1	PIGN	2.62462e-32	8.91177e-32	31.05	-0.426549	-0.110793
all	OPC1	ANO4	1.41171e-10	2.59674e-10	9.58557	-0.160041	-0.11072
all	OPC1	LRBA	0.000436243	0.000599104	3.2225	-0.132132	-0.110624
all	OPC1	ICE1	2.25079e-41	9.61966e-41	40.0168	-0.599177	-0.110471
all	OPC1	FUT9	2.09056e-06	3.24686e-06	5.48854	-0.253966	-0.110432
all	OPC1	GPBP1	1.15581e-06	1.81996e-06	5.73994	-0.184058	-0.110418
all	OPC1	CAND1	5.158e-38	2.02928e-37	36.6927	-0.483553	-0.110302
all	OPC1	PCP4	1.52048e-15	3.29855e-15	14.4817	-0.614447	-0.110142
all	OPC1	MED12L	1.33556e-12	2.6337e-12	11.5794	-0.212381	-0.110132
all	OPC1	ERCC6L2-AS1	4.5986e-21	1.17262e-20	19.9308	-0.290441	-0.110101
all	OPC1	KHDRBS3	6.56677e-13	1.30928e-12	11.883	-0.0994304	-0.110057
all	OPC1	SMG6	1.08658e-47	5.47997e-47	46.2612	-0.493025	-0.110022
all	OPC1	BDH1	1.18338e-40	4.96574e-40	39.304	-0.493452	-0.110013
all	OPC1	RNF32-DT	3.03384e-22	8.00126e-22	21.0968	-0.29384	-0.109823
all	OPC1	CHM	6.72546e-26	1.95923e-25	24.7079	-0.404313	-0.109721
all	OPC1	GLMN	3.48185e-45	1.64512e-44	43.7838	-0.606125	-0.109699
all	OPC1	KLF12	9.16037e-09	1.57015e-08	7.80406	-0.0194691	-0.109582
all	OPC1	SLC38A1	9.31046e-12	1.78179e-11	10.7491	-0.277271	-0.109556
all	OPC1	WWP2	1.35104e-20	3.39242e-20	19.4695	-0.183058	-0.109543
all	OPC1	TNRC6B	1.69785e-08	2.87522e-08	7.54133	-0.0994924	-0.109378
all	OPC1	THSD7A	1.82869e-05	2.71898e-05	4.56559	-0.0992523	-0.10932
all	OPC1	ENSG00000288891	8.41311e-20	2.06153e-19	18.6858	-0.23559	-0.109263
all	OPC1	UBE2N	1.13465e-46	5.56385e-46	45.2546	-0.623025	-0.108638
all	OPC1	ATXN7	9.65183e-52	5.40144e-51	50.2675	-0.459762	-0.108581
all	OPC1	PUM2	1.71769e-10	3.15132e-10	9.50151	-0.219397	-0.108559
all	OPC1	COL9A3	8.0009e-112	1.61185e-110	109.793	-0.994646	-0.108542
all	OPC1	NEU4	1.89663e-33	6.63193e-33	32.1784	-0.476427	-0.108497
all	OPC1	BMPR2	4.37207e-47	2.16363e-46	45.6648	-0.184548	-0.108473
all	OPC1	FEZ1	9.97392e-55	5.96699e-54	53.2242	-0.693642	-0.108386
all	OPC1	TMEM132B	3.72215e-10	6.75287e-10	9.17051	-0.148133	-0.108019
all	OPC1	CLTC	3.38667e-18	7.91223e-18	17.1017	-0.380368	-0.108019
all	OPC1	CLTA	2.5093e-46	1.21753e-45	44.9145	-0.687246	-0.108007
all	OPC1	CACNA2D1	1.09037e-08	1.86368e-08	7.72963	-0.033136	-0.107839
all	OPC1	EPHB1	2.22315e-83	2.38054e-82	81.6233	-1.19708	-0.107825
all	OPC1	FOXJ3	1.28615e-07	2.10458e-07	6.67684	-0.224222	-0.107647
all	OPC1	GABRB1	2.87708e-09	5.02745e-09	8.29865	-0.133705	-0.107493
all	OPC1	ZRANB2	6.26405e-15	1.33416e-14	13.8748	-0.240909	-0.107405
all	OPC1	TENT5A	6.19199e-32	2.08355e-31	30.6812	-0.572975	-0.107361
all	OPC1	RASA1	4.56203e-08	7.60442e-08	7.11893	-0.170504	-0.107318
all	OPC1	RCBTB1	1.08362e-29	3.46146e-29	28.4607	-0.34568	-0.10725
all	OPC1	REV1	6.69053e-29	2.09862e-28	27.6781	-0.414617	-0.10718
all	OPC1	LINC02223	2.18823e-33	7.6335e-33	32.1173	-0.593449	-0.107137
all	OPC1	SLTM	2.43085e-25	6.97557e-25	24.1564	-0.386258	-0.107059
all	OPC1	SPATA6L	9.37932e-86	1.0576e-84	83.9757	-1.51961	-0.107014
all	OPC1	UBE2H	1.95606e-13	3.96879e-13	12.4013	-0.272472	-0.106952
all	OPC1	GALNT10	6.27115e-18	1.45511e-17	16.8371	-0.233031	-0.106902
all	OPC1	NAP1L4	2.85845e-24	7.97119e-24	23.0985	-0.353178	-0.106849
all	OPC1	DYNC2I1	3.19795e-18	7.47545e-18	17.1264	-0.238162	-0.10675
all	OPC1	TASP1	5.26352e-39	2.12482e-38	37.6727	-0.583942	-0.10674
all	OPC1	FAM135A	1.29823e-06	2.04052e-06	5.69026	-0.154079	-0.106634
all	OPC1	LIMD1	4.00737e-33	1.38925e-32	31.8572	-0.242525	-0.106539
all	OPC1	CAMTA1	1.86681e-20	4.66056e-20	19.3316	-0.0925422	-0.106406
all	OPC1	SEL1L3	8.22275e-14	1.6936e-13	12.7712	-0.448364	-0.106317
all	OPC1	ZNF704	1.87458e-15	4.05663e-15	14.3918	-0.123318	-0.106299
all	OPC1	MTX2	1.02154e-25	2.96015e-25	24.5287	-0.320859	-0.106232
all	OPC1	ARL6IP5	5.78991e-45	2.71396e-44	43.5664	-0.659485	-0.106203
all	OPC1	IKZF2	3.36319e-21	8.61464e-21	20.0648	-0.218181	-0.106183
all	OPC1	TLE4	0.00281336	0.0036735	2.43492	-0.128877	-0.106016
all	OPC1	GRIK4	8.94467e-08	1.47271e-07	6.83188	-0.126769	-0.105878
all	OPC1	TOP2B	8.72062e-28	2.65975e-27	26.5752	-0.32916	-0.105855
all	OPC1	PBX3	5.75707e-17	1.29852e-16	15.8866	-0.147366	-0.105848
all	OPC1	EPB41L5	4.85761e-16	1.06904e-15	14.971	-0.342252	-0.10578
all	OPC1	MRPL33	8.00122e-52	4.48876e-51	50.3479	-0.554713	-0.105651
all	OPC1	SMC3	3.6393e-53	2.10646e-52	51.6764	-0.85395	-0.105643
all	OPC1	SLC25A46	7.13174e-51	3.90679e-50	49.4082	-0.562394	-0.105269
all	OPC1	ABTB2	2.57577e-13	5.20545e-13	12.2835	-0.300807	-0.105035
all	OPC1	AFF3	1.95195e-14	4.09337e-14	13.3879	-0.340992	-0.104958
all	OPC1	PPP3CC	2.19631e-27	6.62954e-27	26.1785	-0.321795	-0.10466
all	OPC1	CHD9	1.6692e-27	5.05447e-27	26.2963	-0.0989995	-0.104471
all	OPC1	EIF3E	3.45909e-28	1.06523e-27	26.9726	-0.467257	-0.104435
all	OPC1	PRKAA2	2.03422e-31	6.77095e-31	30.1694	-0.328576	-0.104423
all	OPC1	ENSG00000230490	9.7236e-20	2.37851e-19	18.6237	-0.245258	-0.104392
all	OPC1	LINC00937	2.44415e-45	1.15853e-44	43.9361	-0.490748	-0.104263
all	OPC1	YME1L1	5.1075e-26	1.49172e-25	24.8263	-0.418449	-0.104249
all	OPC1	OSBPL1A	4.57336e-16	1.00761e-15	14.9967	-0.0433036	-0.103893
all	OPC1	MAPK8	3.03877e-19	7.32347e-19	18.1353	-0.143379	-0.103659
all	OPC1	IGFBP5	1.3787e-74	1.25411e-73	72.9017	-0.780334	-0.103457
all	OPC1	RAB3C	1.1532e-26	3.42187e-26	25.4657	-0.351578	-0.103324
all	OPC1	ASIC2	5.14886e-11	9.61393e-11	10.0171	-0.135183	-0.103214
all	OPC1	MTMR10	2.49148e-75	2.30536e-74	73.6373	-0.746478	-0.103089
all	OPC1	CRY2	5.33564e-105	9.2001e-104	103.036	-1.06499	-0.103087
all	OPC1	HNRNPK-AS1	7.95743e-61	5.45394e-60	59.2633	-1.3223	-0.103083
all	OPC1	RAB28	1.36067e-19	3.31055e-19	18.4801	-0.308661	-0.103022
all	OPC1	CUL5	5.5362e-17	1.24908e-16	15.9034	-0.315774	-0.102987
all	OPC1	BASP1-AS1	6.47495e-18	1.50181e-17	16.8234	-0.366174	-0.102933
all	OPC1	KLHL1	9.90794e-13	1.96168e-12	11.7074	-0.278213	-0.102929
all	OPC1	SPTBN1	3.98015e-07	6.38838e-07	6.19461	-0.155339	-0.102861
all	OPC1	RBMS3	0.000271995	0.000378071	3.42243	-0.0496526	-0.102718
all	OPC1	KLHL32	8.6128e-07	1.36447e-06	5.86503	-0.0614806	-0.102536
all	OPC1	ADGRA3	5.18576e-29	1.63025e-28	27.7877	-0.452645	-0.102405
all	OPC1	MFF	2.87091e-12	5.59935e-12	11.2519	-0.248246	-0.102395
all	OPC1	AKAP11	2.63869e-33	9.18538e-33	32.0369	-0.428925	-0.102263
all	OPC1	LRP2BP	8.43108e-38	3.29462e-37	36.4822	-0.403785	-0.102218
all	OPC1	LMO3	2.12989e-05	3.15411e-05	4.50112	-0.0283639	-0.102194
all	OPC1	ZNF326	1.1003e-40	4.623e-40	39.3351	-0.43296	-0.102185
all	OPC1	CEP95	2.83615e-32	9.62336e-32	31.0167	-0.480789	-0.102165
all	OPC1	KIDINS220	7.11703e-15	1.51267e-14	13.8203	-0.19204	-0.101839
all	OPC1	WDR17	2.42656e-08	4.08956e-08	7.38832	-0.295349	-0.101623
all	OPC1	RAB7A	7.18546e-22	1.87464e-21	20.7271	-0.305019	-0.101515
all	OPC1	SH3GLB1	7.48074e-47	3.68415e-46	45.4337	-0.488701	-0.101499
all	OPC1	MIA3	1.11501e-36	4.22637e-36	35.374	-0.589609	-0.101483
all	OPC1	REPS1	1.89677e-17	4.34047e-17	16.3625	-0.258413	-0.101476
all	OPC1	GOLGA8B	6.68073e-15	1.42147e-14	13.8473	-0.305254	-0.101324
all	OPC1	TPTEP1	6.51868e-51	3.57559e-50	49.4467	-1.61678	-0.101247
all	OPC1	CRACD	0.0048161	0.00615742	2.2106	-0.188629	-0.101194
all	OPC1	TUBA1A	2.20399e-06	3.4189e-06	5.46611	-0.0850264	-0.101163
all	OPC1	CCNC	6.5219e-54	3.83578e-53	52.4161	-0.693613	-0.101074
all	OPC1	ARHGAP12	9.12822e-17	2.0481e-16	15.6886	-0.263492	-0.100915
all	OPC1	GRID1	7.65567e-05	0.000110154	3.958	-0.0950772	-0.100909
all	OPC1	MRTFB	8.2324e-15	1.74672e-14	13.7578	-0.284428	-0.100871
all	OPC1	MAPK14	8.80859e-38	3.44078e-37	36.4633	-0.5043	-0.100755
all	OPC1	EMC3	1.24828e-74	1.13653e-73	72.9444	-1.05372	-0.100683
all	OPC1	ARMH4	1.10218e-27	3.3526e-27	26.4746	-0.306988	-0.100369
all	OPC1	ENSG00000289956	1.52944e-25	4.4103e-25	24.3555	-0.44793	-0.100343
all	OPC1	FAT3	1.07637e-15	2.34456e-15	14.6299	-0.251951	-0.100153
all	OPC1	PUS7L	3.66324e-37	1.40592e-36	35.852	-0.52853	-0.100051
all	OPC1	LUC7L3	0.000219804	0.000308207	3.51116	-0.0224263	-0.100034
all	OPC1	GAB2	5.47953e-30	1.76005e-29	28.7545	0.18756	0.100579
all	OPC1	ITSN2	3.28012e-24	9.13586e-24	23.0393	0.24847	0.100611
all	OPC1	LYRM2	5.79783e-89	7.02251e-88	87.1535	1.15983	0.10075
all	OPC1	HSPH1	1.03061e-06	1.62636e-06	5.78878	0.238598	0.101135
all	OPC1	MEG8	9.22676e-14	1.89775e-13	12.7218	0.148734	0.101402
all	OPC1	SH3BGRL	1.90491e-39	7.76628e-39	38.1098	0.304129	0.101425
all	OPC1	RPL28	2.14585e-41	9.17779e-41	40.0373	0.884572	0.101535
all	OPC1	RPL32	4.09735e-83	4.36686e-82	81.3598	1.92	0.10164
all	OPC1	NSUN6	2.17577e-44	1.00316e-43	42.9986	0.390812	0.101646
all	OPC1	AKT2	1.36499e-42	6.01923e-42	41.2205	0.431215	0.102461
all	OPC1	LINC02251	2.95208e-74	2.66562e-73	72.5742	1.75695	0.102975
all	OPC1	EOLA2-DT	4.56025e-56	2.81423e-55	54.5506	0.516457	0.10302
all	OPC1	MYOM1	2.41785e-41	1.03306e-40	39.9859	0.467505	0.103264
all	OPC1	OXTR	1.69918e-95	2.37099e-94	93.6251	1.16645	0.103314
all	OPC1	ME3	2.95339e-28	9.11016e-28	27.0405	0.180329	0.103478
all	OPC1	STXBP5	0.000469685	0.000644044	3.19108	0.0356728	0.103774
all	OPC1	MIR9-1HG	0.00022743	0.000318658	3.49667	0.0674317	0.103996
all	OPC1	PRANCR	3.63149e-19	8.73697e-19	18.0586	0.463349	0.104278
all	OPC1	SYN3	7.87805e-44	3.57482e-43	42.4467	0.453133	0.104583
all	OPC1	ENSG00000225649	5.0606e-17	1.14378e-16	15.9417	0.327549	0.104726
all	OPC1	SDC3	3.53061e-24	9.82613e-24	23.0076	0.285692	0.104737
all	OPC1	MIDN	1.67538e-51	9.32292e-51	50.0304	0.460611	0.104811
all	OPC1	APBA2	5.75677e-26	1.67919e-25	24.7749	0.160938	0.105236
all	OPC1	TIAM2	3.71084e-21	9.49115e-21	20.0227	0.257638	0.105427
all	OPC1	IL17RB	7.43127e-64	5.44837e-63	62.2637	0.548132	0.105431
all	OPC1	ITGA3	2.30522e-83	2.46664e-82	81.6079	1.69381	0.105701
all	OPC1	CUX1	9.7874e-12	1.87185e-11	10.7277	0.24254	0.106304
all	OPC1	TMSB15B-AS1	4.69734e-44	2.14601e-43	42.6684	0.391222	0.106379
all	OPC1	PRR5L	4.00514e-66	3.0697e-65	64.5129	0.693292	0.106962
all	OPC1	RAD18	7.88637e-34	2.78197e-33	32.5556	0.423422	0.106999
all	OPC1	FAM222B	1.3996e-61	9.77869e-61	60.0097	0.329652	0.107238
all	OPC1	ENSG00000237773	1.69865e-61	1.18428e-60	59.9265	1.21043	0.107367
all	OPC1	AKAP12	1.92262e-13	3.90308e-13	12.4086	0.291669	0.107499
all	OPC1	PLD5	3.46075e-09	6.03131e-09	8.21959	0.0944282	0.107757
all	OPC1	ABCC8	7.46504e-22	1.94706e-21	20.7106	0.352085	0.108138
all	OPC1	PTGES3	0.000189687	0.00026666	3.57404	0.199784	0.108139
all	OPC1	MPDZ	5.89163e-12	1.13701e-11	10.9442	0.182981	0.108178
all	OPC1	TNRC6A	7.37552e-23	1.97962e-22	21.7034	0.0946758	0.10851
all	OPC1	PSMA1	1.84225e-42	8.10325e-42	41.0913	0.816772	0.109307
all	OPC1	ROBO1	0.00249101	0.00326212	2.4865	0.10584	0.109491
all	OPC1	RSRP1	2.1069e-23	5.73471e-23	22.2415	0.315163	0.110502
all	OPC1	BAZ2B	1.1734e-12	2.31824e-12	11.6348	0.112537	0.110949
all	OPC1	GATAD1	4.40011e-31	1.45395e-30	29.8375	0.356618	0.11096
all	OPC1	CRB1	0.00615543	0.00781499	2.10707	0.166261	0.111326
all	OPC1	CEP290	1.50622e-39	6.15015e-39	38.2111	0.334319	0.111821
all	OPC1	KIF13B	4.88818e-44	2.23112e-43	42.6515	0.46754	0.1127
all	OPC1	SOX10	9.72745e-48	4.91008e-47	46.3089	0.316184	0.11277
all	OPC1	PCGF5	6.97982e-28	2.13432e-27	26.6707	0.241751	0.113106
all	OPC1	RPL30	6.11106e-65	4.58858e-64	63.3383	1.33763	0.113299
all	OPC1	ACAN	1.11058e-87	1.30922e-86	85.883	1.27335	0.113583
all	OPC1	ENSG00000257277	1.25679e-63	9.15756e-63	62.0382	1.34598	0.113817
all	OPC1	COPG2IT1	1.36509e-101	2.17369e-100	99.6628	0.812942	0.113829
all	OPC1	STK32A-AS1	9.26851e-108	1.69506e-106	105.771	1.0496	0.113964
all	OPC1	SCMH1	6.3364e-19	1.51118e-18	17.8207	0.140987	0.114844
all	OPC1	ARAP2	4.29986e-13	8.62833e-13	12.0641	0.193108	0.11495
all	OPC1	ETV1	1.23499e-05	1.85104e-05	4.73258	0.189226	0.114951
all	OPC1	CRADD	1.99572e-39	8.13091e-39	38.0899	0.170206	0.115227
all	OPC1	MAP4K4	4.46591e-28	1.37156e-27	26.8628	0.200277	0.115293
all	OPC1	TENM4	5.15472e-33	1.78033e-32	31.7495	0.378033	0.115598
all	OPC1	TNNI3K	3.79174e-76	3.55411e-75	74.4493	0.625938	0.11562
all	OPC1	SNRNP70	1.60178e-31	5.34482e-31	30.2721	0.252241	0.116077
all	OPC1	ENSG00000260971	9.78127e-33	3.35861e-32	31.4738	0.283565	0.116267
all	OPC1	WWP1	7.30835e-34	2.58208e-33	32.588	0.336536	0.116298
all	OPC1	ZNF608	1.1827e-31	3.95627e-31	30.4027	0.201866	0.116568
all	OPC1	PGM2L1	9.11518e-78	8.81224e-77	76.0549	1.72353	0.116568
all	OPC1	AASS	2.29921e-17	5.24636e-17	16.2801	0.133598	0.116714
all	OPC1	SASH1	3.83418e-06	5.88284e-06	5.23041	0.00820509	0.117442
all	OPC1	RPLP1	4.0009e-54	2.36438e-53	52.6263	1.19748	0.117556
all	OPC1	SLC44A1	2.07101e-09	3.64434e-09	8.43838	0.152996	0.117997
all	OPC1	PABPN1	3.47458e-47	1.72613e-46	45.7629	0.307178	0.118136
all	OPC1	MPHOSPH8	9.42725e-18	2.17615e-17	16.6623	0.240235	0.118195
all	OPC1	USP34	9.85252e-19	2.33543e-18	17.6316	0.143712	0.118359
all	OPC1	PTPN13	3.95638e-29	1.24656e-28	27.9043	0.263498	0.118366
all	OPC1	GNAS	3.35019e-08	5.61768e-08	7.25044	0.223064	0.118375
all	OPC1	ZDHHC21	3.06298e-08	5.14396e-08	7.2887	0.142681	0.118794
all	OPC1	STAT3	1.55985e-29	4.95963e-29	28.3046	0.241078	0.120197
all	OPC1	DLG5	1.95827e-60	1.33076e-59	58.8759	0.46627	0.120523
all	OPC1	CCNH	9.82411e-18	2.26599e-17	16.6447	0.190636	0.120778
all	OPC1	CDC42BPA	3.79025e-15	8.12365e-15	14.0902	0.0831174	0.121004
all	OPC1	KALRN	1.2551e-10	2.31196e-10	9.63602	0.0930329	0.121216
all	OPC1	ENSG00000258077	1.26225e-69	1.03509e-68	67.985	1.14224	0.122174
all	OPC1	CBFB	4.78563e-12	9.26406e-12	11.0332	0.172254	0.12281
all	OPC1	MBNL1	4.25031e-21	1.08512e-20	19.9645	0.152233	0.123328
all	OPC1	FAM20C	8.82626e-56	5.40737e-55	54.267	0.786056	0.123915
all	OPC1	GOLIM4	1.38317e-36	5.22872e-36	35.2816	0.244159	0.124349
all	OPC1	COL15A1	4.51569e-84	4.8939e-83	82.3103	0.779127	0.124815
all	OPC1	HECW1	5.71219e-19	1.36386e-18	17.8652	0.0867375	0.124846
all	OPC1	SLC9A9	2.54287e-26	7.4778e-26	25.1262	0.135138	0.125107
all	OPC1	SORL1	2.83657e-34	1.01332e-33	32.9943	0.349559	0.125344
all	OPC1	MYO6	2.29451e-10	4.19188e-10	9.37759	0.134992	0.125407
all	OPC1	NDRG2	1.59518e-65	1.20851e-64	63.9178	0.561405	0.125411
all	OPC1	EPCAM-DT	1.8804e-131	5.60215e-130	129.252	1.95943	0.125606
all	OPC1	APOLD1	4.0719e-126	1.099e-124	123.959	1.74519	0.125904
all	OPC1	MIR325HG	4.04759e-51	2.23093e-50	49.6515	0.350818	0.125988
all	OPC1	SRGAP1	1.57812e-39	6.44196e-39	38.191	0.229736	0.126306
all	OPC1	LINC-PINT	2.5089e-15	5.40596e-15	14.2671	0.092724	0.126689
all	OPC1	FREM2	9.34967e-116	2.04228e-114	113.69	1.22142	0.127642
all	OPC1	DOCK1	8.16247e-11	1.51282e-10	9.82021	0.0103172	0.127806
all	OPC1	SPRY4-AS1	1.62864e-25	4.69222e-25	24.3286	0.265053	0.127845
all	OPC1	CALCRL	1.39672e-10	2.56996e-10	9.59007	0.162019	0.127939
all	OPC1	MT-ND2	6.19101e-11	1.15227e-10	9.93845	0.348673	0.127948
all	OPC1	CCDC50	1.83819e-08	3.11038e-08	7.50719	0.131032	0.128516
all	OPC1	CHL1	2.82023e-14	5.88207e-14	13.2305	0.0751621	0.128542
all	OPC1	LINC01135	2.48052e-50	1.33678e-49	48.8739	0.637504	0.129238
all	OPC1	MT-ND1	3.42366e-10	6.21899e-10	9.20628	0.509642	0.129281
all	OPC1	ENSG00000286619	7.65661e-41	3.22571e-40	39.4914	0.647034	0.129422
all	OPC1	OSMR	6.5396e-36	2.43292e-35	34.6139	0.445729	0.129499
all	OPC1	EMID1	2.99106e-77	2.85985e-76	75.5437	0.47367	0.129601
all	OPC1	SPATS2L	2.63251e-42	1.15364e-41	40.9379	0.301358	0.129689
all	OPC1	GALNT7-DT	1.01025e-45	4.83355e-45	44.3157	0.610598	0.129739
all	OPC1	HSP90AB1	5.73688e-05	8.30587e-05	4.08061	0.0702433	0.130196
all	OPC1	SLC5A3	1.40704e-55	8.57221e-55	54.0669	0.725591	0.130538
all	OPC1	RAPGEF4	2.06412e-09	3.63307e-09	8.43973	0.159921	0.1306
all	OPC1	PLPP4	8.71019e-17	1.9549e-16	15.7089	0.104893	0.130939
all	OPC1	TMEM161B-DT	4.07948e-08	6.81465e-08	7.16656	0.0647109	0.131099
all	OPC1	SLC25A29	2.65637e-81	2.72497e-80	79.5646	0.68113	0.131435
all	OPC1	DGKG	0.000461401	0.000633007	3.19859	0.0377649	0.13153
all	OPC1	COG7	9.6267e-84	1.03646e-82	81.9844	0.663411	0.132493
all	OPC1	KCTD3	8.21409e-11	1.5221e-10	9.81756	0.0883167	0.133135
all	OPC1	FMNL2	1.07192e-24	3.0194e-24	23.5201	0.158324	0.133311
all	OPC1	LINC01473	1.37924e-21	3.56843e-21	20.4475	0.15393	0.133363
all	OPC1	GLUL	7.26269e-64	5.32741e-63	62.2735	0.487659	0.133599
all	OPC1	KIF1B	3.30055e-10	6.00015e-10	9.22184	0.0115475	0.134171
all	OPC1	USP9Y	1.285e-09	2.27885e-09	8.64228	0.356509	0.134734
all	OPC1	IGSF9B	6.52487e-15	1.38871e-14	13.8574	0.171636	0.136197
all	OPC1	MKLN1	1.11339e-11	2.1247e-11	10.6727	0.0875415	0.136447
all	OPC1	BRD4	6.13857e-33	2.1179e-32	31.6741	0.30813	0.137645
all	OPC1	CAPN2	7.19381e-55	4.32389e-54	53.3641	0.50107	0.139117
all	OPC1	SNHG14	1.11614e-30	3.65054e-30	29.4376	0.0617258	0.139466
all	OPC1	CIRBP	3.78956e-08	6.34003e-08	7.19791	0.197253	0.139557
all	OPC1	MIR181A1HG	3.04487e-13	6.13876e-13	12.2119	0.154339	0.139956
all	OPC1	BTBD8	5.23866e-40	2.16325e-39	38.6649	0.42057	0.139983
all	OPC1	CERS4	7.28591e-69	5.88327e-68	67.2304	0.491815	0.140047
all	OPC1	MIB1	6.31354e-21	1.60453e-20	19.7947	0.274948	0.140898
all	OPC1	ELF2	1.73147e-22	4.59436e-22	21.3378	0.235264	0.141854
all	OPC1	RFX4	1.00197e-60	6.84992e-60	59.1643	0.455476	0.142084
all	OPC1	ZHX3	2.35565e-28	7.28688e-28	27.1375	0.217917	0.142139
all	OPC1	DDX5	3.09603e-17	7.03414e-17	16.1528	0.16915	0.143408
all	OPC1	ENSG00000264015	4.23699e-32	1.43141e-31	30.8442	0.308703	0.144023
all	OPC1	RHOXF1	2.74253e-71	2.3338e-70	69.6319	0.664921	0.14478
all	OPC1	ARL17B	3.97048e-35	1.44708e-34	33.8395	0.643249	0.145164
all	OPC1	CTTNBP2	2.0835e-29	6.59976e-29	28.1805	0.12901	0.145361
all	OPC1	ZNF536	5.77339e-36	2.1522e-35	34.6671	0.606936	0.145537
all	OPC1	FHIT	5.31954e-15	1.13536e-14	13.9449	0.0995367	0.145587
all	OPC1	COL27A1	4.26409e-40	1.765e-39	38.7533	0.634982	0.145797
all	OPC1	ENSG00000290853	1.62172e-22	4.30816e-22	21.3657	0.452088	0.146207
all	OPC1	DDR1	1.48813e-60	1.01384e-59	58.994	0.464473	0.146387
all	OPC1	ZNF718	6.21102e-49	3.23911e-48	47.4896	0.49427	0.147295
all	OPC1	ASAP1	2.20806e-37	8.53256e-37	36.0689	0.10282	0.147577
all	OPC1	KIAA0040	6.30724e-14	1.30325e-13	12.885	0.0221304	0.147866
all	OPC1	ENSG00000250195	4.37779e-92	5.66468e-91	90.2468	1.15031	0.148179
all	OPC1	CSMD2	7.24949e-07	1.15226e-06	5.93845	0.000714055	0.148551
all	OPC1	TCF4	0.000133123	0.000189004	3.72353	0.0752528	0.148804
all	OPC1	ARID5B	2.56336e-64	1.90107e-63	62.721	0.501264	0.149544
all	OPC1	FOXP1	2.61016e-26	7.67341e-26	25.115	0.183632	0.149995
all	OPC1	ENSG00000256654	4.74951e-63	3.41608e-62	61.4665	0.546269	0.150524
all	OPC1	MED13L	8.5927e-12	1.64698e-11	10.7833	0.10518	0.15075
all	OPC1	IRS2	2.3697e-61	1.64361e-60	59.7842	0.441795	0.151677
all	OPC1	NCKAP5	6.9833e-13	1.39129e-12	11.8566	0.121895	0.15173
all	OPC1	TTTY10	3.47311e-66	2.6647e-65	64.5744	0.976552	0.152556
all	OPC1	PEX5L	5.27078e-22	1.37974e-21	20.8602	0.239251	0.152887
all	OPC1	DST	1.66495e-11	3.1597e-11	10.5004	0.102123	0.154435
all	OPC1	TNIK	3.44351e-28	1.06065e-27	26.9744	0.108911	0.155905
all	OPC1	LINC00882	2.48033e-32	8.42863e-32	31.0742	0.357016	0.157703
all	OPC1	DIP2C	5.71677e-24	1.58211e-23	22.8008	0.176002	0.158297
all	OPC1	STK3	5.61856e-42	2.4387e-41	40.6128	0.443073	0.159284
all	OPC1	NAV1	1.37e-12	2.70071e-12	11.5685	0.104845	0.159357
all	OPC1	LPP	3.98195e-23	1.07689e-22	21.9678	0.129325	0.159518
all	OPC1	MEF2C-AS1	5.99405e-39	2.41741e-38	37.6166	0.417638	0.159904
all	OPC1	HMGB1	0.00174392	0.00231453	2.63554	0.0132346	0.160942
all	OPC1	CASTOR3P	5.0551e-70	4.18835e-69	68.378	0.382033	0.161416
all	OPC1	BBS9	8.61548e-33	2.96175e-32	31.5285	0.216874	0.16325
all	OPC1	KCNIP1	1.0351e-13	2.12455e-13	12.6727	0.109404	0.164296
all	OPC1	CC2D1A	8.16389e-96	1.1462e-94	93.9407	0.671143	0.164352
all	OPC1	LHFPL6	1.75008e-05	2.60445e-05	4.58428	0.0755972	0.164615
all	OPC1	ALCAM	8.62965e-32	2.89424e-31	30.5385	0.109543	0.165131
all	OPC1	ATP2B4	8.89086e-51	4.85425e-50	49.3139	0.215218	0.166013
all	OPC1	ZMYND8	8.78213e-55	5.26571e-54	53.2785	0.279333	0.166897
all	OPC1	MIR3681HG	2.30443e-15	4.97154e-15	14.3035	0.215172	0.167089
all	OPC1	HSPA1B	1.84997e-66	1.42678e-65	64.8456	2.92912	0.167644
all	OPC1	ATP1B2	8.27652e-28	2.52612e-27	26.5975	0.475035	0.167725
all	OPC1	THRB	3.41492e-24	9.50861e-24	23.0219	0.191055	0.169038
all	OPC1	NPAS2	3.17724e-81	3.25026e-80	79.4881	0.582391	0.170313
all	OPC1	CCDC18-AS1	2.99861e-52	1.69869e-51	50.7699	0.374627	0.170336
all	OPC1	ZCCHC24	7.98877e-30	2.55797e-29	28.5921	0.20452	0.172085
all	OPC1	GRIA2	1.1736e-26	3.48134e-26	25.4583	0.104816	0.172576
all	OPC1	KIZ	1.79506e-22	4.76138e-22	21.3223	0.255267	0.172815
all	OPC1	HSPB1	1.15045e-61	8.05127e-61	60.0941	1.14499	0.17375
all	OPC1	OSMR-DT	1.15227e-57	7.39985e-57	56.1308	0.834373	0.173773
all	OPC1	BRINP3	0.000137657	0.000195301	3.70929	0.0889995	0.17381
all	OPC1	GNG7	3.12557e-13	6.30017e-13	12.2006	0.205731	0.173832
all	OPC1	RPL12	3.50796e-135	1.12445e-133	132.949	2.7999	0.174381
all	OPC1	TRA2A	2.27145e-40	9.47499e-40	39.0234	0.276857	0.174825
all	OPC1	FRMD5	1.66033e-21	4.2874e-21	20.3678	0.120337	0.175255
all	OPC1	MBP	6.55173e-39	2.63873e-38	37.5786	0.551943	0.176495
all	OPC1	PPP2R2B	0.000609089	0.000830075	3.08088	0.024405	0.176779
all	OPC1	CA10	5.771e-13	1.15256e-12	11.9383	0.0869976	0.176892
all	OPC1	FTX	1.70816e-34	6.12507e-34	33.2129	0.117621	0.177296
all	OPC1	WDR11	1.97397e-27	5.96678e-27	26.2243	0.264859	0.177379
all	OPC1	NCAM2	1.86729e-08	3.1578e-08	7.50061	0.0661914	0.178494
all	OPC1	NOS1	2.05317e-87	2.40505e-86	85.6189	0.460076	0.180664
all	OPC1	GAB1	1.54968e-36	5.84847e-36	35.233	0.224664	0.180984
all	OPC1	PHLDB1	5.42577e-64	3.99784e-63	62.3982	0.432605	0.181686
all	OPC1	MAGI2	8.17307e-21	2.07123e-20	19.6838	0.103709	0.182195
all	OPC1	APC2	2.74275e-131	8.14666e-130	129.089	0.886556	0.184105
all	OPC1	MEG3	5.04465e-54	2.97287e-53	52.5268	0.152583	0.184541
all	OPC1	MARCHF1	6.30542e-21	1.6026e-20	19.7952	0.104631	0.184738
all	OPC1	LRRC4C	5.44698e-07	8.69457e-07	6.06075	0.0361169	0.185402
all	OPC1	MAML2	0.00347987	0.00452161	2.34471	0.0988511	0.186216
all	OPC1	ZBTB20	1.53406e-14	3.22711e-14	13.4912	0.0770843	0.186956
all	OPC1	B2M	7.55327e-43	3.35381e-42	41.4745	0.424283	0.187827
all	OPC1	PHC2	3.72535e-57	2.36315e-56	55.6265	0.439943	0.18802
all	OPC1	ENSG00000290549	2.96901e-47	1.47646e-46	45.8308	1.27905	0.188496
all	OPC1	SNED1	1.45418e-58	9.525e-58	57.0211	0.79306	0.189291
all	OPC1	CDKL1	1.98282e-97	2.88245e-96	95.5402	0.549751	0.190641
all	OPC1	DPH6-DT	7.76544e-19	1.84634e-18	17.7337	0.304088	0.191079
all	OPC1	AHI1	2.94317e-40	1.22355e-39	38.9124	0.2902	0.192033
all	OPC1	COLGALT2	1.77119e-60	1.20446e-59	58.9192	0.423405	0.194139
all	OPC1	SIK3	1.51032e-50	8.19308e-50	49.0866	0.12061	0.194613
all	OPC1	RPL37A	3.7504e-71	3.18503e-70	69.4969	1.06465	0.196214
all	OPC1	RPGR	5.10336e-88	6.06452e-87	86.2172	1.33665	0.19632
all	OPC1	FIGN	3.87908e-38	1.53102e-37	36.815	0.237685	0.196331
all	OPC1	ALK	1.92014e-50	1.03914e-49	48.9833	0.212622	0.199145
all	OPC1	TMEM132C	2.04357e-12	4.00236e-12	11.3977	0.0643563	0.202745
all	OPC1	NPAS3	4.43056e-29	1.39462e-28	27.8555	0.0699401	0.20281
all	OPC1	ZDHHC14	5.23687e-05	7.59498e-05	4.11947	0.0425115	0.203291
all	OPC1	MSRA	1.29584e-30	4.23174e-30	29.3735	0.341538	0.203395
all	OPC1	MDGA2	4.53653e-10	8.20567e-10	9.08589	0.078976	0.204864
all	OPC1	GRM7	3.9305e-35	1.43268e-34	33.8439	0.0934086	0.205015
all	OPC1	MIR100HG	2.70852e-62	1.92053e-61	60.7166	0.251776	0.20542
all	OPC1	LINC03051	1.78358e-29	5.66003e-29	28.2472	0.0993852	0.206349
all	OPC1	LINC03082	5.31222e-129	1.52277e-127	126.817	1.48363	0.206772
all	OPC1	KCNH1	6.76268e-64	4.96681e-63	62.3039	0.396141	0.208253
all	OPC1	LSAMP	2.25939e-17	5.1559e-17	16.2877	0.0586881	0.209583
all	OPC1	MT-CO1	1.60771e-18	3.78931e-18	17.4214	0.303425	0.209875
all	OPC1	QKI	6.31517e-22	1.64992e-21	20.7825	0.0946167	0.21064
all	OPC1	SOX5	0.000181584	0.000255561	3.59251	0.0731827	0.217381
all	OPC1	CDH20	8.97361e-39	3.59992e-38	37.4437	0.140839	0.217996
all	OPC1	ERBIN	1.83778e-70	1.53907e-69	68.8127	0.433759	0.217999
all	OPC1	GFAP	1.52552e-37	5.91361e-37	36.2281	0.633009	0.218046
all	OPC1	ENSG00000288075	1.8031e-86	2.06466e-85	84.6852	1.09307	0.220943
all	OPC1	GPNMB	8.6068e-91	1.08564e-89	88.9643	1.06394	0.223761
all	OPC1	IL1RAPL1	1.05254e-24	2.96565e-24	23.5279	0.0834439	0.223998
all	OPC1	ENSG00000258081	4.8256e-101	7.59402e-100	99.1195	0.598928	0.226078
all	OPC1	MMP17	6.10036e-134	1.91798e-132	131.717	1.01463	0.228471
all	OPC1	PTGDS	8.21678e-66	6.25551e-65	64.2037	0.579781	0.228912
all	OPC1	DNM3	3.70882e-90	4.61518e-89	88.3358	0.130563	0.229237
all	OPC1	ZHX2	3.32503e-33	1.15501e-32	31.9374	0.244065	0.23054
all	OPC1	TIMP3	4.19129e-15	8.9702e-15	14.0472	0.366549	0.230571
all	OPC1	GAPDH	7.08555e-36	2.63338e-35	34.5795	0.410629	0.233737
all	OPC1	PMP2	4.07111e-42	1.77381e-41	40.7511	0.613628	0.235625
all	OPC1	DPP10	1.76085e-55	1.07057e-54	53.9704	0.153439	0.235974
all	OPC1	CAMK2D	1.63088e-19	3.96145e-19	18.4021	0.227834	0.239223
all	OPC1	ACAP3	1.14187e-158	6.87309e-157	156.163	0.709298	0.240593
all	OPC1	MATN2	7.40409e-78	7.17444e-77	76.1442	0.426166	0.241315
all	OPC1	HSPA1A	1.51009e-37	5.85608e-37	36.2324	2.0981	0.241609
all	OPC1	STK32A	2.81603e-57	1.79248e-56	55.7465	0.265407	0.241698
all	OPC1	MACF1	1.86447e-60	1.26731e-59	58.8971	0.179316	0.24426
all	OPC1	TOX	1.3581e-26	4.02176e-26	25.3956	0.264837	0.244354
all	OPC1	ADAMTS9-AS2	2.9263e-48	1.49937e-47	46.8241	0.468589	0.248922
all	OPC1	KCNMA1	7.07347e-36	2.62922e-35	34.5802	0.0950525	0.249254
all	OPC1	LRP1B	3.30797e-12	6.43351e-12	11.1916	0.0607948	0.251594
all	OPC1	APP	3.21964e-58	2.09312e-57	56.6792	0.235517	0.257819
all	OPC1	MT-CYB	1.85135e-11	3.50826e-11	10.4549	0.585029	0.258937
all	OPC1	NTRK3	1.19448e-63	8.72291e-63	62.0593	0.16803	0.262505
all	OPC1	HAP1	1.97493e-43	8.88387e-43	42.0514	1.06898	0.263172
all	OPC1	MIR99AHG	0.00340787	0.00442981	2.35361	0.100496	0.271303
all	OPC1	NMT1	3.95535e-27	1.18665e-26	25.9257	0.301174	0.271977
all	OPC1	AGAP1	9.03807e-23	2.41927e-22	21.6163	0.0347382	0.273124
all	OPC1	KCND2	6.36156e-07	1.01326e-06	5.99428	0.0649728	0.275016
all	OPC1	LDLRAD3	9.01106e-67	6.98617e-66	65.1558	0.322423	0.276562
all	OPC1	NLGN1	5.23953e-09	9.06663e-09	8.04255	0.069307	0.277911
all	OPC1	HIF3A	7.05791e-31	2.31972e-30	29.6346	0.210556	0.278838
all	OPC1	PRUNE2	4.12517e-110	7.94236e-109	108.1	0.440586	0.281216
all	OPC1	PITPNC1	5.64989e-18	1.31292e-17	16.8818	0.0595817	0.281939
all	OPC1	HSP90AA1	1.12597e-12	2.22499e-12	11.6527	0.70011	0.286655
all	OPC1	CLU	1.30118e-49	6.899e-49	48.1612	0.995756	0.287481
all	OPC1	ABHD2	5.31296e-24	1.47146e-23	22.8323	0.170631	0.290354
all	OPC1	DLEU2	6.36033e-71	5.37834e-70	69.2694	0.594368	0.298694
all	OPC1	LRMDA	1.74139e-47	8.7392e-47	46.0585	0.228161	0.309255
all	OPC1	ARHGEF3	3.07596e-47	1.52913e-46	45.8156	0.596706	0.30985
all	OPC1	TIAM1	2.74312e-52	1.55486e-51	50.8083	0.336042	0.312528
all	OPC1	PTPRZ1	2.28395e-13	4.62423e-13	12.335	0.0282711	0.314432
all	OPC1	TANC1	1.02527e-54	6.13126e-54	53.2124	0.279714	0.316573
all	OPC1	ADGRL3	7.36848e-33	2.5372e-32	31.5956	0.1175	0.31758
all	OPC1	SORBS1	2.99245e-47	1.48787e-46	45.8274	0.480561	0.319031
all	OPC1	TTTY14	4.28009e-19	1.02807e-18	17.988	0.511509	0.320399
all	OPC1	LINC00632	8.18199e-39	3.28725e-38	37.4832	0.751655	0.320899
all	OPC1	SAMD4A	6.09569e-46	2.92978e-45	44.5332	0.256078	0.3352
all	OPC1	TPST1	1.23887e-42	5.47372e-42	41.2617	0.438634	0.33779
all	OPC1	UTY	1.19485e-16	2.67359e-16	15.5729	0.473747	0.340596
all	OPC1	PDE8B	6.0918e-24	1.68448e-23	22.7735	0.132575	0.341769
all	OPC1	DMD	1.8402e-47	9.20069e-47	46.0362	0.18515	0.341935
all	OPC1	MIAT	8.18191e-102	1.31061e-100	99.8825	0.905585	0.34318
all	OPC1	MMP16	8.11376e-20	1.98983e-19	18.7012	0.155879	0.345688
all	OPC1	MT3	9.40275e-54	5.51257e-53	52.2586	0.561219	0.346979
all	OPC1	RAB3IP	2.1538e-42	9.46239e-42	41.024	0.309656	0.347422
all	OPC1	LRRTM4	4.85372e-31	1.60276e-30	29.7951	0.122154	0.349879
all	OPC1	ST6GAL1	4.04665e-72	3.50307e-71	70.4556	0.562213	0.351018
all	OPC1	MT-CO3	4.33979e-22	1.13886e-21	20.9435	0.54722	0.353242
all	OPC1	DDX17	3.88131e-159	2.36512e-157	156.626	0.333808	0.353378
all	OPC1	ADAMTS9	5.29089e-68	4.20681e-67	66.376	0.974617	0.358
all	OPC1	MT-ND3	1.442e-08	2.4498e-08	7.61087	0.513332	0.359172
all	OPC1	HIP1	8.92485e-63	6.38965e-62	61.1945	0.278716	0.360536
all	OPC1	ADGRB3	5.35329e-30	1.72043e-29	28.7644	0.136706	0.367146
all	OPC1	NOVA1	3.03799e-60	2.05881e-59	58.6864	0.165165	0.380257
all	OPC1	DGKB	8.80738e-56	5.39692e-55	54.2679	0.492027	0.38372
all	OPC1	CADM2	0.00528058	0.00673699	2.17153	0.0492413	0.384037
all	OPC1	PLCG2	9.10644e-28	2.77541e-27	26.5567	0.536862	0.384084
all	OPC1	ATRNL1	3.12939e-35	1.14392e-34	33.9416	0.148023	0.386242
all	OPC1	ANKRD10	4.81656e-66	3.68111e-65	64.434	0.660428	0.394274
all	OPC1	MT-ATP6	2.53401e-14	5.29072e-14	13.2765	0.623024	0.403828
all	OPC1	NAV2	1.48867e-22	3.96185e-22	21.4021	0.19822	0.405253
all	OPC1	MT-ND4	1.42134e-21	3.67542e-21	20.4347	0.72233	0.411218
all	OPC1	BEST3	4.13673e-26	1.21022e-25	24.9171	0.521129	0.425342
all	OPC1	PCDH9	1.13163e-13	2.32025e-13	12.6345	0.073986	0.451715
all	OPC1	FGF14	4.54094e-53	2.62577e-52	51.5807	0.163505	0.458962
all	OPC1	STK32B	2.10621e-76	1.98682e-75	74.7018	0.512575	0.467497
all	OPC1	PRKCA	2.21005e-75	2.04816e-74	73.6886	0.266157	0.486625
all	OPC1	CACNA1A	1.36576e-91	1.75038e-90	89.7569	0.349236	0.504287
all	OPC1	SEMA5A	6.508e-87	7.52494e-86	85.1235	0.270968	0.524833
all	OPC1	NCOA1	1.98017e-25	5.69558e-25	24.2445	0.272343	0.525197
all	OPC1	BCL6	6.30318e-106	1.11082e-104	103.954	0.946505	0.527973
all	OPC1	NLGN4Y	3.03596e-21	7.78657e-21	20.1087	0.593211	0.562225
all	OPC1	NRXN3	4.71579e-54	2.78129e-53	52.5558	0.589514	0.702672
all	OPC1	SLC24A2	5.61934e-67	4.37728e-66	65.3588	0.801545	0.853534
all	OPC1	MT-CO2	2.20314e-53	1.28021e-52	51.8927	1.15605	0.879054
all	OPC1	LHFPL3	2.22912e-78	2.17639e-77	76.6623	0.212996	0.892789
all	OPC1	NEAT1	1.11532e-89	1.37228e-88	87.8626	1.27732	1.30016
all	OPC2	LINGO2	7.27267e-73	2.24778e-71	70.6482	-2.57714	-1.13736
all	OPC2	TNR	4.63701e-46	4.6414e-45	44.3334	-0.377094	-0.847193
all	OPC2	PDE10A	1.09733e-68	2.57155e-67	66.5898	-0.853563	-0.846744
all	OPC2	XIST	2.02796e-05	3.51028e-05	4.45466	-1.5845	-0.747523
all	OPC2	DSCAM	3.06013e-21	1.21631e-20	19.915	-0.259371	-0.741783
all	OPC2	DPP6	2.5613e-58	3.8287e-57	56.4169	-0.251059	-0.685827
all	OPC2	DIRC3-AS1	3.41941e-70	8.59877e-69	68.0656	-0.912117	-0.652496
all	OPC2	SLC35F1	9.23493e-47	9.4066e-46	45.0266	-0.477445	-0.643089
all	OPC2	OPHN1	1.08066e-53	1.36493e-52	51.8649	-0.506207	-0.638343
all	OPC2	SMOC1	1.67564e-44	1.60485e-43	42.7946	-0.538385	-0.570929
all	OPC2	ASTN2	1.5029e-68	3.4926e-67	66.4569	-0.358384	-0.533011
all	OPC2	ENSG00000228566	1.13294e-39	9.30316e-39	38.0314	-0.794157	-0.508918
all	OPC2	ZFPM2-AS1	1.94864e-22	8.14035e-22	21.0894	-0.953342	-0.503742
all	OPC2	TALAM1	1.21794e-08	2.64983e-08	7.57678	-0.381402	-0.495904
all	OPC2	ENSG00000289084	3.43275e-45	3.35594e-44	43.4742	-0.851974	-0.489178
all	OPC2	KCND2	2.79702e-09	6.31645e-09	8.19953	-0.0913026	-0.487293
all	OPC2	OPCML	3.1058e-24	1.39401e-23	22.8557	-0.174029	-0.484006
all	OPC2	KCNMB2-AS1	3.80223e-21	1.50347e-20	19.8229	-0.6182	-0.457578
all	OPC2	LINC01619	5.812e-24	2.57994e-23	22.5884	-0.715832	-0.450333
all	OPC2	TNS3	1.13294e-39	9.30316e-39	38.0314	-0.973165	-0.428498
all	OPC2	PDE3A	2.51601e-44	2.39922e-43	42.6199	-0.972449	-0.427394
all	OPC2	MGLL	1.926e-71	5.34343e-70	69.2722	-0.578027	-0.396292
all	OPC2	PDZD2	3.87979e-17	1.29689e-16	15.8871	-0.208994	-0.393264
all	OPC2	NALF1	1.82632e-24	8.26023e-24	23.083	-0.15882	-0.380727
all	OPC2	KCNMB2	1.97006e-09	4.48666e-09	8.34808	-0.195285	-0.379025
all	OPC2	SOX2-OT	4.72189e-21	1.8592e-20	19.7307	-0.445219	-0.367151
all	OPC2	PTPRT	1.48479e-30	8.67065e-30	29.0619	-0.891844	-0.347692
all	OPC2	XYLT1	2.399e-18	8.44004e-18	17.0737	-0.28693	-0.343807
all	OPC2	RBFOX1	2.55072e-08	5.42769e-08	7.26539	-0.121916	-0.34342
all	OPC2	SHISA9	1.53851e-21	6.19307e-21	20.2081	-0.546142	-0.340176
all	OPC2	SGCD	1.04085e-34	7.17536e-34	33.1442	-0.406717	-0.33649
all	OPC2	ENSG00000258637	3.00485e-18	1.0516e-17	16.9782	-1.04012	-0.331446
all	OPC2	ENSG00000287469	3.89195e-50	4.42161e-49	48.3544	-1.89712	-0.330343
all	OPC2	CDH12	6.96244e-10	1.62565e-09	8.78897	-0.943919	-0.330171
all	OPC2	NRCAM	1.65046e-19	6.08619e-19	18.2157	-0.170448	-0.325106
all	OPC2	VSNL1	2.16927e-32	1.35902e-31	30.8668	-0.607739	-0.319603
all	OPC2	ENSG00000240499	5.82187e-10	1.366e-09	8.86455	-0.772922	-0.318227
all	OPC2	CNTNAP2	7.25039e-20	2.7208e-19	18.5653	-0.254904	-0.314848
all	OPC2	WWOX	1.43552e-29	8.03958e-29	28.0948	-0.192363	-0.313446
all	OPC2	SDK1	7.02625e-67	1.48624e-65	64.8279	-1.10599	-0.311004
all	OPC2	LRRC7	2.68213e-21	1.0687e-20	19.9711	-0.389006	-0.309974
all	OPC2	ZSWIM6	3.27895e-27	1.65864e-26	25.7802	-0.232042	-0.305932
all	OPC2	AMZ1	1.64314e-47	1.71067e-46	45.7668	-0.649643	-0.301248
all	OPC2	ENSG00000243620	8.90399e-16	2.80374e-15	14.5523	-0.358577	-0.301077
all	OPC2	MEGF11	1.42277e-45	1.40665e-44	43.8518	-0.229085	-0.300016
all	OPC2	RAB31	6.93594e-32	4.26588e-31	30.37	-0.450582	-0.296502
all	OPC2	HIP1R	9.00816e-29	4.84565e-28	27.3146	-0.492486	-0.29642
all	OPC2	LINC01151	2.3219e-45	2.27867e-44	43.6423	-1.30513	-0.296212
all	OPC2	SNAP25-AS1	1.56003e-13	4.39133e-13	12.3574	-0.635281	-0.294702
all	OPC2	PTPRG	1.10062e-22	4.64978e-22	21.3326	-0.21749	-0.294118
all	OPC2	C5orf64	7.18089e-33	4.58406e-32	31.3387	-0.727604	-0.288112
all	OPC2	FGF12	6.17247e-18	2.13406e-17	16.6708	-0.14778	-0.287546
all	OPC2	NRG3	1.18506e-13	3.35557e-13	12.4742	-0.228418	-0.285163
all	OPC2	DLGAP1	2.53014e-24	1.13981e-23	22.9432	-0.155798	-0.285018
all	OPC2	PTPRJ	6.64446e-15	2.00308e-14	13.6983	-0.415003	-0.283133
all	OPC2	NEBL	9.8279e-45	9.466e-44	43.0238	-0.20083	-0.28
all	OPC2	CSMD1	1.66715e-06	3.14312e-06	5.50264	-0.10318	-0.279422
all	OPC2	IMMP2L	2.08979e-24	9.43656e-24	23.0252	-0.34436	-0.275494
all	OPC2	TMEM163	3.39452e-44	3.2239e-43	42.4916	-0.396111	-0.270902
all	OPC2	FRMD4A	1.02783e-19	3.82987e-19	18.4168	-0.220076	-0.270835
all	OPC2	LRRTM3	4.6114e-32	2.85512e-31	30.5444	-0.236838	-0.270117
all	OPC2	PHYHIPL	3.60277e-25	1.67373e-24	23.7763	-0.301791	-0.266605
all	OPC2	GRIK1	7.36761e-10	1.71737e-09	8.76514	-0.240515	-0.264951
all	OPC2	BCAN	1.83463e-33	1.20019e-32	31.9208	-0.604824	-0.261294
all	OPC2	FBXL7	1.98825e-26	9.74683e-26	25.0111	-0.584419	-0.260932
all	OPC2	PREX2	1.4969e-24	6.78734e-24	23.1683	-0.328976	-0.260683
all	OPC2	PIK3R1	1.51547e-20	5.84086e-20	19.2335	-0.265073	-0.257801
all	OPC2	EPHB1	4.84159e-24	2.1548e-23	22.6666	-0.427608	-0.255416
all	OPC2	ENSG00000286778	7.0537e-37	5.2477e-36	35.28	-1.22276	-0.254526
all	OPC2	GFRA1	7.473e-55	9.91298e-54	53.0038	-1.50336	-0.254099
all	OPC2	ITGA8	9.26664e-40	7.62979e-39	38.1175	-0.676587	-0.253108
all	OPC2	PCDH15	3.63481e-05	6.16483e-05	4.21008	-0.136201	-0.252625
all	OPC2	DSCAML1	2.1892e-17	7.39445e-17	16.1311	-0.311455	-0.251859
all	OPC2	PCDH9-AS2	5.28143e-19	1.91008e-18	17.7189	-0.797323	-0.250681
all	OPC2	ATP13A4	6.12578e-28	3.19147e-27	26.496	-0.463624	-0.245779
all	OPC2	SAMHD1	1.52627e-33	1.00189e-32	31.9992	-0.729337	-0.245266
all	OPC2	KAT2B	2.24663e-22	9.36345e-22	21.0286	-0.227035	-0.244445
all	OPC2	MROH9	1.72475e-20	6.63244e-20	19.1783	-1.20235	-0.241643
all	OPC2	CALM1	8.01337e-14	2.28829e-13	12.6405	-0.241059	-0.24144
all	OPC2	CHGB	3.68336e-16	1.17998e-15	14.9281	-0.727647	-0.241086
all	OPC2	GRM5	3.61611e-14	1.05024e-13	12.9787	-0.241261	-0.23907
all	OPC2	ZNF385D-AS2	1.01096e-08	2.20909e-08	7.65579	-1.11056	-0.238555
all	OPC2	ABLIM1	2.52647e-10	6.05408e-10	9.21795	-0.172479	-0.236785
all	OPC2	CRPPA	2.6637e-32	1.66333e-31	30.779	-0.723486	-0.236415
all	OPC2	ENSG00000231424	3.49388e-12	9.21027e-12	11.0357	-0.226552	-0.233378
all	OPC2	TAFA1	2.18733e-23	9.50296e-23	22.0221	-0.486737	-0.233271
all	OPC2	CTNNA3	4.96332e-19	1.79716e-18	17.7454	-0.64268	-0.231752
all	OPC2	ETV1	1.42045e-20	5.48778e-20	19.2606	-0.243457	-0.231144
all	OPC2	LIMA1	1.83166e-15	5.67143e-15	14.2463	-0.324275	-0.230885
all	OPC2	KCNH1	3.55807e-15	1.08535e-14	13.9644	-0.33965	-0.230642
all	OPC2	NTM	5.00882e-21	1.9709e-20	19.7053	-0.106522	-0.2289
all	OPC2	ENSG00000253853	2.33745e-33	1.52165e-32	31.8177	-1.39504	-0.22854
all	OPC2	TAFA5	2.40374e-47	2.48899e-46	45.604	-0.405938	-0.228117
all	OPC2	COL4A3	2.17199e-52	2.63052e-51	50.58	-0.828509	-0.227777
all	OPC2	RBFOX3	1.40988e-07	2.86493e-07	6.54289	-0.178521	-0.227752
all	OPC2	ACSL3	6.43792e-30	3.67201e-29	28.4351	-0.448933	-0.221832
all	OPC2	PRR16	3.18769e-26	1.55248e-25	24.809	-0.712975	-0.220864
all	OPC2	DISC1	8.55234e-20	3.19919e-19	18.495	-0.295348	-0.219931
all	OPC2	PARD3	9.4924e-11	2.32538e-10	9.63351	-0.188199	-0.219899
all	OPC2	PLCL1	1.10512e-30	6.49561e-30	29.1874	-0.435794	-0.218315
all	OPC2	SPOCK1	1.03177e-14	3.08013e-14	13.5114	-0.128424	-0.218283
all	OPC2	KIF26B	6.06114e-34	4.05431e-33	32.3921	-0.301802	-0.217944
all	OPC2	ENSG00000262801	4.51253e-34	3.02836e-33	32.5188	-0.752613	-0.217739
all	OPC2	SPARCL1	1.78957e-18	6.32648e-18	17.1988	-0.488814	-0.217355
all	OPC2	FOCAD	1.51396e-41	1.31961e-40	39.8796	-0.321994	-0.216747
all	OPC2	PDE4B	3.11418e-10	7.41655e-10	9.1298	-0.133237	-0.216015
all	OPC2	CNTN3	4.00743e-21	1.58277e-20	19.8006	-0.374097	-0.212545
all	OPC2	HDAC9	1.33543e-13	3.77333e-13	12.4233	-0.212408	-0.210287
all	OPC2	ARHGEF4	7.18089e-33	4.58406e-32	31.3387	-0.474301	-0.209798
all	OPC2	MT1X	3.88556e-33	2.50654e-32	31.6009	-1.61201	-0.20911
all	OPC2	CTNNA2	1.01318e-15	3.1825e-15	14.4972	-0.133943	-0.208704
all	OPC2	TRIM9	2.89146e-40	2.41842e-39	38.6165	-0.148157	-0.208354
all	OPC2	UBE3A	4.91016e-24	2.18468e-23	22.6606	-0.353104	-0.207848
all	OPC2	PTPRD	6.73122e-05	0.000111727	3.95184	-0.0879876	-0.207304
all	OPC2	PPFIA2	7.6272e-12	1.97526e-11	10.7044	-0.127881	-0.204607
all	OPC2	C2CD5-AS1	3.65735e-15	1.11486e-14	13.9528	-0.899264	-0.204019
all	OPC2	TENM2	4.78314e-45	4.6568e-44	43.3319	-1.33662	-0.202637
all	OPC2	PRKCB	1.20802e-29	6.79279e-29	28.168	-0.543318	-0.201377
all	OPC2	SORCS1	8.09754e-19	2.90421e-18	17.537	-0.376938	-0.201082
all	OPC2	FMNL3	3.4149e-34	2.30843e-33	32.6367	-0.682792	-0.199623
all	OPC2	CSGALNACT1	1.56935e-19	5.78988e-19	18.2373	-0.283928	-0.198441
all	OPC2	RHBDL3	2.00299e-34	1.36181e-33	32.8659	-0.611286	-0.197977
all	OPC2	KCNT2	4.15878e-23	1.78702e-22	21.7479	-0.535837	-0.196494
all	OPC2	FTH1	2.80287e-12	7.42191e-12	11.1295	-0.386671	-0.196178
all	OPC2	OXR1-AS1	1.87704e-21	7.52805e-21	20.1233	-1.0071	-0.195868
all	OPC2	SCN1A-AS1	8.18054e-09	1.79756e-08	7.74532	-0.644615	-0.195663
all	OPC2	LRFN5	3.54132e-10	8.41027e-10	9.07519	-0.376835	-0.195004
all	OPC2	TMEM132B	4.34812e-29	2.385e-28	27.6225	-0.382441	-0.19496
all	OPC2	EPN2	9.72229e-10	2.25321e-09	8.6472	-0.137717	-0.194802
all	OPC2	CTNND2	1.0323e-21	4.18398e-21	20.3784	-0.106149	-0.19309
all	OPC2	RNF32-DT	3.61482e-27	1.82463e-26	25.7388	-0.630411	-0.191719
all	OPC2	GOLGA8B	1.09073e-27	5.62233e-27	26.2501	-0.483237	-0.191688
all	OPC2	PLPP3	6.13541e-18	2.12173e-17	16.6733	-0.482999	-0.191642
all	OPC2	EIF4G3	4.16796e-27	2.09968e-26	25.6778	-0.211636	-0.190765
all	OPC2	CPLX2	1.6803e-23	7.32507e-23	22.1352	-0.66352	-0.19007
all	OPC2	SEZ6L	1.36866e-27	7.02895e-27	26.1531	-0.232893	-0.190036
all	OPC2	ADGRL3	0.00272471	0.00392195	2.4065	-0.0537073	-0.189817
all	OPC2	GALNT13	5.61826e-05	9.38185e-05	4.02771	-0.0338168	-0.188303
all	OPC2	NLGN1	0.00377183	0.00534947	2.27169	-0.0470718	-0.187996
all	OPC2	ERC2	8.04129e-18	2.76707e-17	16.558	-0.138104	-0.186686
all	OPC2	SUMF1	7.47004e-05	0.000123509	3.9083	-0.270246	-0.186573
all	OPC2	ANKUB1	2.02083e-09	4.5992e-09	8.33732	-0.78974	-0.186409
all	OPC2	FAM78B	6.4183e-59	9.80968e-58	57.0083	-1.11763	-0.186239
all	OPC2	ENSG00000291189	5.68983e-19	2.05391e-18	17.6874	-2.01192	-0.186014
all	OPC2	VEGFA	6.3932e-48	6.74302e-47	46.1711	-1.13705	-0.185773
all	OPC2	DCC	9.31008e-06	1.65319e-05	4.78168	-0.153211	-0.184494
all	OPC2	ENSG00000259048	1.34892e-19	5.00014e-19	18.301	-0.536866	-0.183905
all	OPC2	DDX24	2.42286e-08	5.1635e-08	7.28706	-0.372192	-0.181947
all	OPC2	TMEM72-AS1	4.73211e-62	8.01659e-61	60.096	-1.33842	-0.181875
all	OPC2	DYNLRB2-AS1	1.76403e-23	7.6868e-23	22.1143	-0.865281	-0.18144
all	OPC2	SPRED1	5.79672e-19	2.09199e-18	17.6794	-0.309024	-0.181279
all	OPC2	USP24	1.93739e-20	7.438e-20	19.1285	-0.165118	-0.181225
all	OPC2	PLXNA4	4.67125e-65	9.07265e-64	63.0423	-1.16715	-0.181049
all	OPC2	ENSG00000251294	1.01229e-11	2.60527e-11	10.5841	-1.20433	-0.180872
all	OPC2	RAMP1	7.91208e-26	3.78064e-25	24.4224	-0.523809	-0.180797
all	OPC2	RANBP17	1.18267e-34	8.12563e-34	33.0901	-0.457702	-0.180344
all	OPC2	DGKG	1.52067e-19	5.61367e-19	18.2508	-0.11908	-0.179955
all	OPC2	MAMLD1	7.9772e-37	5.91464e-36	35.2281	-0.758912	-0.179716
all	OPC2	LINC01572	9.70527e-26	4.6166e-25	24.3357	-0.688924	-0.177812
all	OPC2	HDAC4	2.69789e-37	2.03081e-36	35.6923	-0.319573	-0.177669
all	OPC2	ARNT2	5.5697e-26	2.68146e-25	24.5716	-0.292227	-0.177223
all	OPC2	MIR4300HG	3.74533e-17	1.25373e-16	15.9018	-0.795762	-0.17668
all	OPC2	MEIS2	1.696e-06	3.19613e-06	5.49538	-0.184723	-0.17654
all	OPC2	SPOCK3	1.86343e-10	4.49479e-10	9.34729	-0.367563	-0.17584
all	OPC2	ENSG00000287720	2.3384e-15	7.20916e-15	14.1421	-0.418128	-0.175238
all	OPC2	WDR7	2.56516e-28	1.3572e-27	26.8674	-0.215986	-0.175213
all	OPC2	SERINC5	5.51221e-16	1.75248e-15	14.7563	-0.364693	-0.175207
all	OPC2	KIF19	7.14094e-50	8.05005e-49	48.0942	-1.08744	-0.174634
all	OPC2	MFSD4B	9.23846e-08	1.89528e-07	6.72233	-0.367999	-0.174111
all	OPC2	HS6ST3	4.99471e-09	1.11002e-08	7.95467	-0.179935	-0.173739
all	OPC2	COL9A1	1.91496e-15	5.92398e-15	14.2274	-0.308892	-0.173332
all	OPC2	NEGR1	0.000193013	0.000308307	3.51102	-0.0661199	-0.173316
all	OPC2	FAM110B	4.76073e-20	1.79887e-19	18.745	-0.24523	-0.173124
all	OPC2	GRID1	3.85223e-12	1.01349e-11	10.9942	-0.217979	-0.172631
all	OPC2	SGK1	4.3439e-16	1.38738e-15	14.8578	-0.165485	-0.171951
all	OPC2	VLDLR-AS1	1.98297e-48	2.1244e-47	46.6728	-0.935856	-0.1719
all	OPC2	SORCS3	3.06172e-11	7.68857e-11	10.1142	-0.236595	-0.1715
all	OPC2	DIRC3	2.40785e-24	1.086e-23	22.9642	-0.480427	-0.170412
all	OPC2	NCAM1	6.5487e-20	2.46383e-19	18.6084	-0.114667	-0.170308
all	OPC2	AJAP1	1.01884e-27	5.26242e-27	26.2788	-0.865282	-0.169735
all	OPC2	SLC12A2-DT	2.31953e-21	9.26754e-21	20.033	-0.309354	-0.169679
all	OPC2	BACH2	1.6404e-26	8.06093e-26	25.0936	-0.256615	-0.169412
all	OPC2	IMMP1L	8.80174e-29	4.75548e-28	27.3228	-0.571279	-0.169128
all	OPC2	ANK2-AS1	5.06911e-33	3.25701e-32	31.4872	-1.73642	-0.168897
all	OPC2	ENSG00000248343	1.01474e-05	1.79572e-05	4.74576	-0.930886	-0.168013
all	OPC2	APCDD1	1.06763e-19	3.97379e-19	18.4008	-0.483366	-0.167381
all	OPC2	TSC22D4	4.11249e-32	2.55034e-31	30.5934	-0.658628	-0.167376
all	OPC2	CALM2	6.52292e-13	1.78608e-12	11.7481	-0.237165	-0.167171
all	OPC2	SLC22A3	1.76263e-24	7.97927e-24	23.098	-0.924456	-0.165628
all	OPC2	ENSG00000260658	1.14098e-32	7.21452e-32	31.1418	-1.83577	-0.165165
all	OPC2	ANK2	1.35614e-21	5.46973e-21	20.262	-0.120798	-0.16464
all	OPC2	STK33	1.25889e-37	9.59409e-37	36.018	-0.470818	-0.164539
all	OPC2	SLAIN1	1.78101e-12	4.76257e-12	11.3222	-0.0824216	-0.164316
all	OPC2	CBLB	3.16437e-25	1.47297e-24	23.8318	-0.169726	-0.164213
all	OPC2	SCD5	6.60591e-07	1.28571e-06	5.89086	-0.121845	-0.163773
all	OPC2	EPN2-AS1	1.86518e-27	9.52621e-27	26.0211	-1.30806	-0.163617
all	OPC2	APOD	6.31029e-25	2.90294e-24	23.5372	-0.342753	-0.163443
all	OPC2	ENSG00000285582	1.50725e-15	4.68638e-15	14.3292	-0.792912	-0.162611
all	OPC2	RIMS1	0.00640075	0.00888223	2.05148	-0.0842446	-0.161987
all	OPC2	PCSK2	2.73968e-35	1.93082e-34	33.7143	-0.503793	-0.161923
all	OPC2	WSCD2	1.14401e-10	2.79313e-10	9.55391	-0.393648	-0.161629
all	OPC2	ACYP2	7.41491e-21	2.89683e-20	19.5381	-0.262961	-0.161255
all	OPC2	THSD7A	4.29809e-07	8.45893e-07	6.07268	-0.2657	-0.161207
all	OPC2	ENSG00000258162	9.20342e-08	1.88847e-07	6.72389	-0.689187	-0.161148
all	OPC2	CACNG4	6.09153e-19	2.19632e-18	17.6583	-0.394416	-0.160827
all	OPC2	S100B	1.58942e-23	6.93183e-23	22.1592	-0.623067	-0.16048
all	OPC2	PRSS51	5.79647e-10	1.36025e-09	8.86638	-1.31716	-0.16042
all	OPC2	IGFBP5	1.25291e-67	2.74895e-66	65.5608	-1.31329	-0.16024
all	OPC2	HTR1E	9.23762e-35	6.38544e-34	33.1948	-2.25724	-0.15992
all	OPC2	LHFPL3-AS1	2.77559e-06	5.15483e-06	5.28779	-0.603782	-0.159535
all	OPC2	CHST9	2.40677e-12	6.38796e-12	11.1946	-0.305048	-0.159157
all	OPC2	IPO9-AS1	9.66917e-08	1.98085e-07	6.70315	-0.393409	-0.158508
all	OPC2	LRP1	2.36055e-23	1.02468e-22	21.9894	-0.247286	-0.158008
all	OPC2	PHACTR3	1.81138e-16	5.87969e-16	15.2306	-0.148976	-0.157635
all	OPC2	XACT	4.44177e-30	2.54817e-29	28.5938	-1.11135	-0.157541
all	OPC2	H3-3B	3.2272e-07	6.40816e-07	6.19327	-0.251763	-0.157491
all	OPC2	SOX8	3.53233e-34	2.38571e-33	32.6224	-0.616034	-0.157278
all	OPC2	ADD3-AS1	4.21473e-40	3.51273e-39	38.4544	-1.29552	-0.156939
all	OPC2	KDM4C	6.91476e-22	2.82578e-21	20.5489	-0.168535	-0.156585
all	OPC2	HTR2C	2.68624e-40	2.25046e-39	38.6477	-1.2184	-0.156477
all	OPC2	GNA12	1.94796e-13	5.46224e-13	12.2626	-0.334715	-0.15578
all	OPC2	ATP9B	2.19079e-06	4.10082e-06	5.38713	-0.00732957	-0.155772
all	OPC2	ENSG00000286746	8.2962e-17	2.73348e-16	15.5633	-0.857467	-0.154709
all	OPC2	RAB3C	7.27043e-16	2.29929e-15	14.6384	-0.467814	-0.154579
all	OPC2	SLC24A3	1.63198e-14	4.82163e-14	13.3168	-0.235076	-0.154408
all	OPC2	PID1	3.4782e-09	7.79725e-09	8.10806	-0.151922	-0.154178
all	OPC2	TMEM63C	3.54547e-12	9.34224e-12	11.0295	-0.268059	-0.153659
all	OPC2	GOLGA8A	1.14269e-13	3.23919e-13	12.4896	-0.318778	-0.153204
all	OPC2	ENSG00000239381	9.19385e-21	3.57903e-20	19.4462	-0.894931	-0.15316
all	OPC2	ZFPM2	4.47785e-05	7.54453e-05	4.12237	-0.0709044	-0.152964
all	OPC2	SCFD2	1.87498e-16	6.08291e-16	15.2159	-0.335042	-0.152938
all	OPC2	TAFA2	1.29894e-10	3.16006e-10	9.50031	-0.252479	-0.152712
all	OPC2	AQP4-AS1	2.44171e-06	4.55714e-06	5.34131	-0.563814	-0.152419
all	OPC2	EXOC4	2.74291e-18	9.62122e-18	17.0168	-0.149057	-0.152048
all	OPC2	GRIP1	9.46921e-30	5.34327e-29	28.2722	-0.684267	-0.151731
all	OPC2	ENSG00000250243	9.24482e-09	2.02416e-08	7.69376	-0.549421	-0.151563
all	OPC2	PACSIN2	2.09007e-29	1.16141e-28	27.935	-0.492675	-0.151272
all	OPC2	NKAIN3	8.48807e-14	2.42181e-13	12.6159	-0.251967	-0.151137
all	OPC2	VCAN-AS1	7.28924e-15	2.19444e-14	13.6587	-1.07627	-0.150762
all	OPC2	LINC02223	2.28216e-30	1.32412e-29	28.8781	-0.871396	-0.150344
all	OPC2	ENTREP2	8.05213e-39	6.43267e-38	37.1916	-0.723775	-0.15007
all	OPC2	CDH11	1.29647e-16	4.23299e-16	15.3734	-0.356078	-0.149848
all	OPC2	RAI14	9.83206e-25	4.48869e-24	23.3479	-0.93714	-0.149758
all	OPC2	GRIK3	3.65577e-11	9.14733e-11	10.0387	-0.35891	-0.149218
all	OPC2	PLPPR1	2.00135e-07	4.01911e-07	6.39587	-0.230072	-0.148279
all	OPC2	OLIG1	1.85005e-13	5.1934e-13	12.2845	-0.325932	-0.14821
all	OPC2	COL4A4	4.90901e-36	3.54535e-35	34.4503	-0.856508	-0.148067
all	OPC2	TCEAL2	5.77634e-31	3.43474e-30	29.4641	-1.041	-0.148044
all	OPC2	COBL	3.09418e-08	6.55587e-08	7.18337	-0.134127	-0.147908
all	OPC2	SLC4A4	1.58915e-12	4.26441e-12	11.3701	-0.347777	-0.147757
all	OPC2	GRAMD1C	9.23024e-18	3.16836e-17	16.4992	-0.461076	-0.147411
all	OPC2	LHFPL6	3.90249e-06	7.14334e-06	5.1461	-0.115161	-0.147202
all	OPC2	MDH1	7.86558e-33	5.01071e-32	31.3001	-0.67942	-0.147067
all	OPC2	USP3-AS1	1.04589e-13	2.97003e-13	12.5272	-0.736351	-0.146719
all	OPC2	WDR11-DT	3.01688e-16	9.69817e-16	15.0133	-0.47062	-0.146629
all	OPC2	HSPA8	4.38894e-17	1.46405e-16	15.8344	-0.566609	-0.146619
all	OPC2	KANK1	4.8737e-25	2.25052e-24	23.6477	-0.198758	-0.146039
all	OPC2	LRFN2	3.27691e-37	2.46002e-36	35.6091	-0.47678	-0.145051
all	OPC2	TMEM266	4.69488e-13	1.29421e-12	11.888	-0.337166	-0.144787
all	OPC2	ENSG00000286637	1.19005e-25	5.64328e-25	24.2485	-0.647036	-0.144778
all	OPC2	ABTB2	3.80977e-29	2.09534e-28	27.6787	-0.744207	-0.144699
all	OPC2	KLF9	2.86568e-16	9.22276e-16	15.0351	-0.449631	-0.144656
all	OPC2	CYP7B1	4.12143e-28	2.16083e-27	26.6654	-0.684584	-0.14465
all	OPC2	NXPH1	0.00476877	0.00668999	2.17457	-0.107734	-0.144646
all	OPC2	RPH3A	9.5365e-23	4.03667e-22	21.394	-0.599435	-0.144149
all	OPC2	KCNMA1	0.0030901	0.0044211	2.35447	-0.0556961	-0.144112
all	OPC2	LINC00342	2.44441e-09	5.5369e-09	8.25673	-0.342306	-0.14378
all	OPC2	STXBP5L	0.00577549	0.0080419	2.09464	-0.0714818	-0.143184
all	OPC2	SULF2	4.61176e-11	1.14766e-10	9.94019	-0.268943	-0.14262
all	OPC2	SUCLA2	8.99966e-13	2.44328e-12	11.612	-0.52395	-0.142326
all	OPC2	KCND3	3.90875e-23	1.68148e-22	21.7743	-0.172917	-0.142288
all	OPC2	NLGN4X	4.12863e-06	7.5397e-06	5.12265	-0.125323	-0.142142
all	OPC2	PPP1R9A	2.90816e-11	7.31194e-11	10.136	-0.136563	-0.14169
all	OPC2	RCBTB1	2.63294e-30	1.52476e-29	28.8168	-0.555739	-0.141038
all	OPC2	PCSK1N	3.20285e-28	1.68934e-27	26.7723	-0.57103	-0.140961
all	OPC2	STARD4-AS1	2.77916e-05	4.76238e-05	4.32218	-0.431005	-0.140762
all	OPC2	FHIT	0.000272821	0.00043069	3.36584	-0.070823	-0.138395
all	OPC2	ADCY8	2.6396e-20	1.00871e-19	18.9962	-0.441975	-0.137528
all	OPC2	ENSG00000291075	7.51788e-12	1.9476e-11	10.7105	-0.342422	-0.137307
all	OPC2	KCTD16	7.13001e-12	1.84868e-11	10.7331	-0.476488	-0.137154
all	OPC2	SGMS1	4.03146e-20	1.52878e-19	18.8157	-0.153475	-0.137145
all	OPC2	DIRAS2	2.01228e-09	4.58043e-09	8.33909	-0.344739	-0.136688
all	OPC2	NDST3	3.52182e-08	7.43109e-08	7.12895	-0.329031	-0.136354
all	OPC2	SCN1A	4.82879e-08	1.01032e-07	6.99554	-0.139762	-0.135956
all	OPC2	CABIN1	4.73601e-29	2.59081e-28	27.5866	-0.461995	-0.135861
all	OPC2	ROBO2	4.95353e-09	1.10135e-08	7.95808	-0.441493	-0.13586
all	OPC2	DTNA	8.51872e-12	2.20167e-11	10.6572	-0.095669	-0.135653
all	OPC2	JPX	8.22393e-25	3.76293e-24	23.4245	-0.213105	-0.135545
all	OPC2	ENSG00000270114	3.72183e-29	2.04771e-28	27.6887	-1.64264	-0.135161
all	OPC2	ENSG00000250092	1.49598e-20	5.76791e-20	19.239	-1.28629	-0.134996
all	OPC2	ELMOD1	9.09979e-24	4.00744e-23	22.3971	-0.459339	-0.134864
all	OPC2	IQSEC2	1.8339e-36	1.34508e-35	34.8713	-0.76796	-0.134847
all	OPC2	GPC6	1.62955e-11	4.14962e-11	10.382	-0.353935	-0.134824
all	OPC2	OLIG2	1.6387e-15	5.08321e-15	14.2939	-0.442833	-0.134404
all	OPC2	EGFR	3.41562e-19	1.24381e-18	17.9052	-0.286989	-0.134283
all	OPC2	ENSG00000288891	3.34918e-17	1.12296e-16	15.9496	-0.261221	-0.134117
all	OPC2	TSPAN9	2.02942e-09	4.6184e-09	8.33551	-0.294409	-0.133797
all	OPC2	HTRA1	9.6161e-15	2.87685e-14	13.5411	-0.247717	-0.133281
all	OPC2	CBLN3	6.56883e-12	1.70593e-11	10.768	-0.933078	-0.133077
all	OPC2	ENSG00000286863	1.92871e-09	4.39607e-09	8.35694	-0.263625	-0.132847
all	OPC2	PLPP4	9.87556e-17	3.24096e-16	15.4893	-0.151987	-0.132174
all	OPC2	PAPPA	1.43343e-15	4.46229e-15	14.3504	-1.50682	-0.132103
all	OPC2	FOXO1	1.11915e-13	3.17364e-13	12.4984	-0.587645	-0.131873
all	OPC2	SCN1B	3.25806e-22	1.34835e-21	20.8702	-0.640114	-0.131672
all	OPC2	ETFA	4.44569e-14	1.28532e-13	12.891	-0.614472	-0.131637
all	OPC2	POU6F2	1.40372e-14	4.16492e-14	13.3804	-0.315414	-0.131471
all	OPC2	ENSG00000283380	2.71355e-14	7.92838e-14	13.1008	-1.16068	-0.130913
all	OPC2	ENSG00000287996	2.75427e-31	1.66064e-30	29.7797	-1.35494	-0.130778
all	OPC2	FILIP1L	6.70047e-07	1.30354e-06	5.88488	-0.520571	-0.130619
all	OPC2	ENSG00000287042	1.66631e-15	5.16782e-15	14.2867	-0.224645	-0.130268
all	OPC2	SPATA7	4.4377e-19	1.61103e-18	17.7929	-0.329379	-0.129964
all	OPC2	CACNA2D3	9.01707e-06	1.60255e-05	4.79519	-0.174219	-0.129916
all	OPC2	CD81	2.26778e-11	5.7348e-11	10.2415	-0.3602	-0.129143
all	OPC2	TMEM241	6.40083e-26	3.07435e-25	24.5122	-0.696509	-0.128398
all	OPC2	LINC01278	7.7176e-29	4.17784e-28	27.379	-0.227763	-0.12831
all	OPC2	LDLRAD4	4.00545e-12	1.05244e-11	10.9778	-0.123495	-0.127913
all	OPC2	KLHL5	6.36712e-24	2.82063e-23	22.5497	-0.428612	-0.127181
all	OPC2	NME9	1.46605e-13	4.13288e-13	12.3837	-0.285733	-0.126945
all	OPC2	STAT1	2.26532e-05	3.90546e-05	4.40833	-0.234087	-0.126934
all	OPC2	GUSBP1	1.96618e-12	5.24538e-12	11.2802	-0.150962	-0.126902
all	OPC2	PLAAT1	1.88765e-17	6.39497e-17	16.1942	-0.547403	-0.126207
all	OPC2	ENSG00000248994	8.16534e-25	3.73668e-24	23.4275	-0.5501	-0.126013
all	OPC2	CAMK1D	2.77894e-20	1.06156e-19	18.9741	-0.190576	-0.125002
all	OPC2	MARCKSL1	3.12203e-16	1.0032e-15	14.9986	-0.614268	-0.124692
all	OPC2	ENSG00000225689	2.65393e-30	1.53633e-29	28.8135	-0.832572	-0.124401
all	OPC2	ENSG00000257458	1.18006e-06	2.25674e-06	5.64652	-0.607285	-0.124286
all	OPC2	HS6ST2	1.02967e-13	2.92504e-13	12.5339	-0.504293	-0.123926
all	OPC2	SLC36A1	1.73429e-09	3.96356e-09	8.40191	-0.305493	-0.123858
all	OPC2	LDLRAD3	0.00076925	0.00116462	2.93382	-0.0172394	-0.122939
all	OPC2	GPR158	1.71959e-09	3.93113e-09	8.40548	-0.085292	-0.12216
all	OPC2	INVS	8.09936e-13	2.2057e-12	11.6565	-0.229308	-0.121879
all	OPC2	LINC00511	8.98506e-09	1.96911e-08	7.70573	-0.105682	-0.121709
all	OPC2	TLL1	0.000873146	0.00131599	2.88075	-0.18485	-0.121449
all	OPC2	TNK2	8.43731e-12	2.18118e-11	10.6613	-0.248252	-0.12142
all	OPC2	ACSL6	4.48106e-24	1.99957e-23	22.6991	-0.337129	-0.121255
all	OPC2	CRMP1	1.78957e-18	6.32648e-18	17.1988	-0.477463	-0.120889
all	OPC2	DUSP5-DT	3.02693e-33	1.95925e-32	31.7079	-1.78672	-0.120803
all	OPC2	AGBL3	3.04744e-11	7.65522e-11	10.116	-0.726653	-0.120716
all	OPC2	BEX4	3.27074e-13	9.08246e-13	12.0418	-0.636455	-0.120651
all	OPC2	PLXNA2	1.19172e-10	2.90755e-10	9.53647	-0.273844	-0.119964
all	OPC2	LINC02934	6.95606e-14	1.99193e-13	12.7007	-0.371778	-0.119737
all	OPC2	CPEB4	7.34871e-18	2.53273e-17	16.5964	-0.133005	-0.119676
all	OPC2	IGSF21	1.45894e-21	5.8774e-21	20.2308	-0.143176	-0.119568
all	OPC2	ENSG00000260733	3.35124e-32	2.08713e-31	30.6805	-2.46309	-0.119497
all	OPC2	ENSG00000229294	2.65346e-10	6.34992e-10	9.19723	-1.06482	-0.119465
all	OPC2	EPHA5	3.21016e-29	1.76969e-28	27.7521	-1.80769	-0.119052
all	OPC2	ENSG00000242593	6.64894e-17	2.19972e-16	15.6576	-0.216806	-0.118852
all	OPC2	LUC7L2	2.04757e-10	4.93043e-10	9.30712	-0.214576	-0.118719
all	OPC2	PVALB	3.48788e-52	4.20426e-51	50.3763	-2.56376	-0.11865
all	OPC2	ENSG00000257894	5.70112e-05	9.51294e-05	4.02169	-0.522239	-0.11858
all	OPC2	SFPQ	3.07298e-10	7.32013e-10	9.13548	-0.180497	-0.118558
all	OPC2	MIR31HG	0.00515067	0.00720332	2.14247	-0.606438	-0.118451
all	OPC2	CFAP299	4.29758e-08	9.01642e-08	7.04497	-0.250033	-0.118353
all	OPC2	ENSG00000259481	3.23943e-09	7.27582e-09	8.13812	-0.43712	-0.118344
all	OPC2	RTKN	2.04154e-41	1.7734e-40	39.7512	-0.637942	-0.117688
all	OPC2	LINC00461	1.28078e-14	3.80495e-14	13.4197	-0.166743	-0.117387
all	OPC2	DOK6	1.28157e-16	4.18522e-16	15.3783	-0.200116	-0.117242
all	OPC2	GCC2	1.18749e-30	6.96776e-30	29.1569	-0.465453	-0.117171
all	OPC2	GRM7	0.00564293	0.00786733	2.10417	-0.0566711	-0.117147
all	OPC2	ZNF462	7.66468e-08	1.58057e-07	6.80119	-0.141275	-0.116565
all	OPC2	BCR	5.68983e-19	2.05391e-18	17.6874	-0.321301	-0.116094
all	OPC2	SLC35F3	5.12986e-11	1.27328e-10	9.89508	-0.147534	-0.11607
all	OPC2	DOCK5	1.91836e-06	3.60055e-06	5.44363	-0.415216	-0.115894
all	OPC2	C1orf21	9.19832e-12	2.37211e-11	10.6249	-0.134478	-0.115322
all	OPC2	BEX3	1.86429e-09	4.25273e-09	8.37133	-0.418175	-0.11528
all	OPC2	C8orf34	1.10213e-05	1.94655e-05	4.71074	-0.396909	-0.115113
all	OPC2	B3GALT1	1.34221e-16	4.37905e-16	15.3586	-0.254248	-0.11511
all	OPC2	KHDRBS2	1.47431e-10	3.57563e-10	9.44665	-0.356329	-0.114901
all	OPC2	GTF2I-AS1	5.87301e-10	1.37769e-09	8.86085	-0.901204	-0.114808
all	OPC2	KCNQ3	3.59244e-20	1.3667e-19	18.8643	-0.543464	-0.114786
all	OPC2	EPM2A	4.24139e-13	1.17131e-12	11.9313	-0.437475	-0.114585
all	OPC2	ATP10B	5.79556e-09	1.28464e-08	7.89122	-0.251819	-0.114531
all	OPC2	SNAP25	0.0037553	0.00532677	2.27354	-0.0644823	-0.114513
all	OPC2	PRAG1	8.5117e-06	1.51608e-05	4.81928	-0.23821	-0.114444
all	OPC2	LINC03076	1.87804e-11	4.76929e-11	10.3215	-0.745981	-0.114372
all	OPC2	NKD1	1.56945e-21	6.31427e-21	20.1997	-0.534918	-0.114273
all	OPC2	ACTB	2.58534e-16	8.33277e-16	15.0792	-0.220586	-0.113736
all	OPC2	SPON1	2.62445e-35	1.85046e-34	33.7327	-0.837892	-0.113308
all	OPC2	ZNF337-AS1	1.07605e-23	4.72519e-23	22.3256	-0.831771	-0.113213
all	OPC2	COL11A1	0.000115534	0.000188119	3.72557	-0.120411	-0.112935
all	OPC2	ENSG00000287292	2.15953e-12	5.74418e-12	11.2408	-0.334613	-0.112656
all	OPC2	UGGT2	1.11428e-08	2.42877e-08	7.61461	-0.166275	-0.112639
all	OPC2	ENSG00000255580	8.95567e-10	2.07853e-09	8.68224	-0.538668	-0.112597
all	OPC2	FEZ2	1.97814e-25	9.2813e-25	24.0324	-0.440837	-0.11221
all	OPC2	ENSG00000230782	3.18473e-31	1.91303e-30	29.7183	-2.26728	-0.111933
all	OPC2	TMCC3	5.47576e-23	2.34307e-22	21.6302	-0.892782	-0.11192
all	OPC2	PSD3	2.64326e-19	9.67501e-19	18.0143	-0.0932228	-0.111861
all	OPC2	NEDD9	3.67894e-24	1.64764e-23	22.7831	-1.18544	-0.111716
all	OPC2	WWC2	8.85261e-40	7.29477e-39	38.137	-0.598564	-0.111533
all	OPC2	GFOD1	5.84962e-12	1.52328e-11	10.8172	-0.215192	-0.11124
all	OPC2	GPHN	6.2333e-13	1.70891e-12	11.7673	-0.0593351	-0.110953
all	OPC2	ATP6V0A1	3.70941e-20	1.4098e-19	18.8508	-0.249189	-0.110924
all	OPC2	SORBS2	7.27001e-07	1.41075e-06	5.85055	-0.16156	-0.110249
all	OPC2	ENSG00000233635	2.36865e-13	6.61766e-13	12.1793	-0.82711	-0.110173
all	OPC2	SUSD6	4.04328e-10	9.5712e-10	9.01903	-0.284826	-0.110083
all	OPC2	KCNK12	5.55149e-23	2.37515e-22	21.6243	-0.680133	-0.109729
all	OPC2	TIAM1	0.00393216	0.00556785	2.25431	-0.0581474	-0.109598
all	OPC2	NAALADL2	8.11136e-06	1.44671e-05	4.83962	-0.129353	-0.109545
all	OPC2	TACC2	1.20067e-09	2.7686e-09	8.55774	-0.19951	-0.109455
all	OPC2	AGBL4	2.24945e-10	5.40295e-10	9.26737	-0.323326	-0.109452
all	OPC2	SLX4IP	7.78186e-17	2.5676e-16	15.5905	-0.628504	-0.109398
all	OPC2	RBL2	4.04978e-11	1.01076e-10	9.99535	-0.224331	-0.109005
all	OPC2	ENSG00000223884	4.4547e-10	1.05223e-09	8.97789	-1.70567	-0.108825
all	OPC2	UBE2E3	4.67632e-11	1.16353e-10	9.93422	-0.216192	-0.108811
all	OPC2	IDI1	8.34237e-25	3.81599e-24	23.4184	-0.666294	-0.108484
all	OPC2	ENSG00000225096	4.23647e-07	8.33926e-07	6.07887	-0.194529	-0.108259
all	OPC2	ABCA10	1.89666e-14	5.5896e-14	13.2526	-0.360421	-0.108014
all	OPC2	CNTNAP5	0.00172284	0.00252374	2.59796	-0.104307	-0.107963
all	OPC2	PIP5K1B	5.4025e-08	1.12643e-07	6.94829	-0.18473	-0.107941
all	OPC2	LINC00513	0.000119501	0.000194401	3.7113	-0.496844	-0.107853
all	OPC2	ATP1B1	3.0459e-08	6.45805e-08	7.1899	-0.284268	-0.107797
all	OPC2	BDNF-AS	1.80226e-28	9.59023e-28	27.0182	-0.666927	-0.107301
all	OPC2	LINC01013	5.99565e-08	1.24629e-07	6.90438	-0.229113	-0.107016
all	OPC2	BACH1	4.38453e-15	1.33175e-14	13.8756	-0.312198	-0.106859
all	OPC2	RAPGEF5	2.50403e-10	6.00124e-10	9.22176	-0.311442	-0.10681
all	OPC2	ENSG00000287424	7.03027e-35	4.88942e-34	33.3107	-1.39539	-0.106787
all	OPC2	ATP6V1H	4.46598e-20	1.69062e-19	18.772	-0.287145	-0.106254
all	OPC2	LINC01170	1.7422e-15	5.40046e-15	14.2676	-0.536112	-0.105789
all	OPC2	LMCD1-AS1	0.000841312	0.0012697	2.8963	-0.169601	-0.105738
all	OPC2	EFCAB13	2.38131e-20	9.11033e-20	19.0405	-1.23467	-0.105622
all	OPC2	ATP6V1D	3.48056e-15	1.06245e-14	13.9737	-0.656907	-0.105552
all	OPC2	TLN2	1.87804e-11	4.76929e-11	10.3215	-0.252892	-0.105404
all	OPC2	DECR1	1.45765e-14	4.3195e-14	13.3646	-0.326175	-0.105403
all	OPC2	GPR37L1	5.32515e-17	1.76826e-16	15.7525	-0.49417	-0.105358
all	OPC2	TMEM132D	5.16521e-06	9.36846e-06	5.02833	-0.120689	-0.105114
all	OPC2	TMEM50B	4.492e-27	2.25994e-26	25.6459	-0.451088	-0.105044
all	OPC2	LINC02250	5.10262e-28	2.66567e-27	26.5742	-1.97483	-0.104745
all	OPC2	OTUD7A	2.04757e-10	4.93043e-10	9.30712	-0.0769906	-0.104646
all	OPC2	MIR124-1HG	3.83827e-06	7.03041e-06	5.15302	-0.115279	-0.104355
all	OPC2	OSBPL1A	1.39683e-08	3.02677e-08	7.51902	-0.15925	-0.104146
all	OPC2	LIN52	2.8697e-20	1.09555e-19	18.9604	-0.349399	-0.103999
all	OPC2	ZFR	2.22829e-06	4.16949e-06	5.37992	-0.210048	-0.103981
all	OPC2	RSRC1	2.79317e-08	5.93245e-08	7.22677	-0.24001	-0.103903
all	OPC2	RNLS	1.13246e-08	2.46754e-08	7.60774	-0.293946	-0.103892
all	OPC2	ENSG00000270050	2.42685e-23	1.05301e-22	21.9776	-1.44463	-0.10388
all	OPC2	TTC7B	4.96643e-11	1.23381e-10	9.90875	-0.154527	-0.103836
all	OPC2	GPX4	4.08248e-15	1.24087e-14	13.9063	-0.716311	-0.103679
all	OPC2	TJP1	1.23506e-05	2.17431e-05	4.66268	-0.141323	-0.10361
all	OPC2	ITGA9	3.37635e-12	8.91042e-12	11.0501	-0.260415	-0.103478
all	OPC2	PPP2R3A	2.53213e-13	7.06343e-13	12.151	-0.369586	-0.103257
all	OPC2	NAP1L3	4.14713e-24	1.85353e-23	22.732	-0.729159	-0.102964
all	OPC2	ENSG00000253116	1.24589e-31	7.60167e-31	30.1191	-1.72302	-0.102597
all	OPC2	EXOC6	1.02066e-14	3.04844e-14	13.5159	-0.141984	-0.102535
all	OPC2	CABLES1	4.00823e-09	8.95921e-09	8.04773	-0.255476	-0.102421
all	OPC2	RASGRP1	5.23795e-08	1.09324e-07	6.96128	-0.329105	-0.102416
all	OPC2	MIR181A1HG	4.89325e-05	8.2164e-05	4.08532	-0.210719	-0.102083
all	OPC2	ENSG00000242816	5.75702e-14	1.65554e-13	12.7811	-1.38615	-0.101868
all	OPC2	NSG2	1.44047e-11	3.6779e-11	10.4344	-0.27559	-0.101852
all	OPC2	TBL1X	1.63781e-20	6.30446e-20	19.2004	-0.467587	-0.101603
all	OPC2	CACNA2D1	6.1414e-11	1.5193e-10	9.81836	-0.116818	-0.10157
all	OPC2	ENSG00000287811	8.66516e-24	3.81933e-23	22.418	-0.808284	-0.101488
all	OPC2	PSMD8	3.12963e-19	1.1417e-18	17.9424	-1.0252	-0.101268
all	OPC2	CDYL2	1.1299e-11	2.90089e-11	10.5375	-0.30283	-0.101224
all	OPC2	PPP1R9A-AS1	2.99096e-11	7.51519e-11	10.1241	-0.704955	-0.101082
all	OPC2	CHM	2.57835e-12	6.83506e-12	11.1653	-0.27629	-0.100973
all	OPC2	DYNC1I1	1.63761e-05	2.85233e-05	4.5448	-0.091222	-0.100535
all	OPC2	STOX2	9.50973e-13	2.57719e-12	11.5889	-0.201542	-0.100342
all	OPC2	EXOC6B	0.00407196	0.00575569	2.2399	-0.0947423	-0.100176
all	OPC2	YTHDF3	4.11409e-21	1.62385e-20	19.7895	0.37954	0.100191
all	OPC2	FAM20C	4.42463e-23	1.8994e-22	21.7214	0.616943	0.100253
all	OPC2	ZNF717	1.46866e-21	5.91577e-21	20.228	0.465567	0.10033
all	OPC2	USPL1	2.10056e-21	8.40801e-21	20.0753	0.567502	0.10044
all	OPC2	RETREG2	1.01534e-39	8.35537e-39	38.078	0.748632	0.100479
all	OPC2	ARHGEF2	1.89352e-27	9.66933e-27	26.0146	0.520996	0.100544
all	OPC2	PHC2	1.77153e-15	5.48915e-15	14.2605	0.245514	0.100553
all	OPC2	ANKRD26	5.15364e-11	1.27908e-10	9.8931	0.196103	0.100645
all	OPC2	CDKL3	8.76369e-31	5.17292e-30	29.2863	0.539041	0.100688
all	OPC2	ALG13	9.40982e-15	2.81927e-14	13.5499	0.363493	0.100781
all	OPC2	ZNF430	4.15873e-37	3.11209e-36	35.5069	0.520234	0.100798
all	OPC2	C21orf62-AS1	3.391e-20	1.29183e-19	18.8888	0.519107	0.100835
all	OPC2	DDX6	8.25109e-24	3.63891e-23	22.439	0.231331	0.100907
all	OPC2	HIVEP2	3.86828e-08	8.13411e-08	7.08969	0.133045	0.100913
all	OPC2	PGAP4	4.66379e-37	3.48408e-36	35.4579	0.819251	0.100967
all	OPC2	MCTP1	0.00023093	0.000366864	3.43549	0.0800421	0.101047
all	OPC2	ATL2	2.01951e-13	5.65768e-13	12.2474	0.317712	0.101078
all	OPC2	PEX5L	2.44441e-09	5.5369e-09	8.25673	0.213319	0.101153
all	OPC2	LINC01135	5.17157e-17	1.71801e-16	15.765	0.367311	0.101194
all	OPC2	DPY19L1	6.08928e-09	1.34761e-08	7.87044	0.334109	0.101257
all	OPC2	ACIN1	8.54872e-23	3.62557e-22	21.4406	0.314124	0.101345
all	OPC2	HMBOX1	7.07104e-05	0.000117152	3.93125	0.06086	0.101364
all	OPC2	MPDZ	1.73125e-06	3.26057e-06	5.48671	0.123071	0.101384
all	OPC2	RAB10	0.000605671	0.000926628	3.03309	0.0956887	0.101409
all	OPC2	BRD4	3.97255e-10	9.40884e-10	9.02646	0.158954	0.101409
all	OPC2	CHORDC1	4.10825e-05	6.94014e-05	4.15863	0.524893	0.101501
all	OPC2	TNNI3K	7.95636e-16	2.51077e-15	14.6002	0.412235	0.101548
all	OPC2	COL15A1	1.3352e-39	1.09406e-38	37.961	0.86667	0.101624
all	OPC2	ATF7IP	9.71133e-11	2.37769e-10	9.62385	0.169767	0.101645
all	OPC2	SMAD5	9.27944e-23	3.93003e-22	21.4056	0.325833	0.101652
all	OPC2	BTAF1	8.00145e-10	1.862e-09	8.73002	0.134228	0.101656
all	OPC2	NR2F1	1.07433e-27	5.54061e-27	26.2564	0.495396	0.101707
all	OPC2	ABHD3	1.40217e-20	5.41851e-20	19.2661	0.646102	0.101752
all	OPC2	LAMA5	3.44349e-40	2.87386e-39	38.5415	0.982342	0.101838
all	OPC2	MAPK1IP1L	1.88032e-25	8.82912e-25	24.0541	0.492613	0.101841
all	OPC2	SON	1.30303e-05	2.29028e-05	4.64011	0.160098	0.101938
all	OPC2	SMS	5.14139e-17	1.70853e-16	15.7674	0.443539	0.101999
all	OPC2	SREBF2	2.51831e-14	7.3692e-14	13.1326	0.186597	0.102043
all	OPC2	MICAL3	1.10811e-07	2.2639e-07	6.64514	0.131971	0.102045
all	OPC2	LMBRD1	1.99452e-08	4.27053e-08	7.36952	0.0870719	0.102065
all	OPC2	LSM14A	1.84187e-15	5.70249e-15	14.2439	0.20902	0.102084
all	OPC2	SMCHD1	3.97518e-11	9.92304e-11	10.0034	0.0938106	0.102135
all	OPC2	ATP8A1	3.36152e-11	8.42483e-11	10.0744	0.163947	0.102178
all	OPC2	HACE1	1.29916e-08	2.82153e-08	7.54952	0.277586	0.102183
all	OPC2	ADD2	7.17611e-06	1.28717e-05	4.89036	0.231476	0.102204
all	OPC2	DNAJC5	6.59497e-18	2.27936e-17	16.6422	0.421335	0.102213
all	OPC2	KIF1B	1.25285e-08	2.72384e-08	7.56482	0.0809536	0.102535
all	OPC2	LRP11	2.26167e-48	2.41706e-47	46.6167	0.646405	0.102537
all	OPC2	ATP1B3	6.32869e-14	1.81584e-13	12.7409	0.292038	0.102636
all	OPC2	LRRC3B	3.26268e-07	6.47069e-07	6.18905	0.269632	0.102681
all	OPC2	APOE	1.79377e-34	1.225e-33	32.9119	1.10479	0.102799
all	OPC2	OAT	3.43505e-42	3.0701e-41	40.5128	1.12982	0.102809
all	OPC2	CCDC171	9.06892e-11	2.22502e-10	9.65267	0.254934	0.102812
all	OPC2	USP32	1.60587e-14	4.74633e-14	13.3236	0.180937	0.102864
all	OPC2	LIFR	0.00281216	0.00404364	2.39323	0.143594	0.102917
all	OPC2	MGA	3.23996e-15	9.90684e-15	14.0041	0.219418	0.102964
all	OPC2	SMG7	1.02066e-14	3.04844e-14	13.5159	0.304177	0.103039
all	OPC2	SLC25A32	3.56517e-31	2.1361e-30	29.6704	0.535125	0.103079
all	OPC2	TUT4	1.60286e-18	5.68021e-18	17.2456	0.132308	0.103101
all	OPC2	RFTN2	3.61309e-05	6.12935e-05	4.21259	0.185597	0.10314
all	OPC2	WDFY3	1.21159e-19	4.49706e-19	18.3471	0.106917	0.103267
all	OPC2	ZBED5	1.49693e-07	3.03098e-07	6.51842	0.261287	0.103287
all	OPC2	NAP1L1	1.84852e-09	4.21738e-09	8.37496	0.199959	0.10337
all	OPC2	ZBTB38	1.64008e-08	3.53238e-08	7.45193	0.183729	0.103419
all	OPC2	RPS18	1.30267e-09	2.99703e-09	8.52331	0.525239	0.103449
all	OPC2	ZFP91	5.70608e-23	2.43958e-22	21.6127	0.457855	0.103517
all	OPC2	ZFYVE16	1.17891e-13	3.33878e-13	12.4764	0.176556	0.103549
all	OPC2	IFNAR2	7.93227e-28	4.11305e-27	26.3858	0.368363	0.10369
all	OPC2	WDR6	2.73468e-55	3.69314e-54	53.4326	0.923877	0.103706
all	OPC2	MGRN1	1.08227e-29	6.09801e-29	28.2148	0.513195	0.103825
all	OPC2	ZNF236	1.60596e-28	8.5725e-28	27.0669	0.387681	0.103889
all	OPC2	FAM13B	8.0894e-11	1.98964e-10	9.70122	0.16636	0.10409
all	OPC2	SEC23A	1.2774e-18	4.54208e-18	17.3427	0.397081	0.104131
all	OPC2	MDM4	8.4422e-17	2.7789e-16	15.5561	0.264175	0.104146
all	OPC2	ATP11C	8.88418e-20	3.32008e-19	18.4789	0.590104	0.104146
all	OPC2	SETD2	3.87698e-16	1.24045e-15	14.9064	0.139816	0.104204
all	OPC2	KANSL3	7.59186e-35	5.27042e-34	33.2782	0.507551	0.104292
all	OPC2	POLD3	2.67192e-34	1.81219e-33	32.7418	0.844561	0.104336
all	OPC2	RPS23	1.90574e-10	4.59542e-10	9.33767	0.55756	0.104475
all	OPC2	GABRG2	3.98597e-12	1.04759e-11	10.9798	0.341705	0.104488
all	OPC2	SFXN5	2.45953e-24	1.10914e-23	22.955	0.495556	0.1045
all	OPC2	CCNT2-AS1	1.06349e-24	4.84798e-24	23.3144	0.549072	0.104647
all	OPC2	ERI3	4.16426e-11	1.03849e-10	9.9836	0.303819	0.104843
all	OPC2	CCDC144A	1.56569e-09	3.58572e-09	8.44542	0.292578	0.104897
all	OPC2	TBC1D5	0.00052776	0.00081279	3.09002	0.0915881	0.10491
all	OPC2	RPL9	1.6803e-10	4.06331e-10	9.39112	0.495121	0.104917
all	OPC2	MYO18A	8.28287e-22	3.37003e-21	20.4724	0.364576	0.104949
all	OPC2	MCM8	1.17763e-42	1.0681e-41	40.9714	1.8095	0.105058
all	OPC2	AKNA	1.25215e-21	5.05965e-21	20.2959	0.617208	0.10523
all	OPC2	CCNL2	6.08928e-09	1.34761e-08	7.87044	0.263198	0.105375
all	OPC2	METTL7A	3.67343e-30	2.11651e-29	28.6744	0.441325	0.105425
all	OPC2	NPAS2	1.31915e-16	4.3061e-16	15.3659	0.418458	0.105438
all	OPC2	GOLGB1	2.25903e-21	9.03286e-21	20.0442	0.24952	0.10548
all	OPC2	IRAK2	6.78944e-40	5.61279e-39	38.2508	1.34306	0.105521
all	OPC2	PIGF	8.70229e-34	5.78308e-33	32.2378	0.604176	0.10555
all	OPC2	UBE2E2	0.000131816	0.000213811	3.66997	0.0772692	0.105716
all	OPC2	XIAP	9.21663e-22	3.74299e-21	20.4268	0.455234	0.105797
all	OPC2	CECR2	1.1787e-15	3.68618e-15	14.4334	0.139405	0.105886
all	OPC2	ENSG00000285184	3.45736e-28	1.81577e-27	26.7409	0.575057	0.105901
all	OPC2	RPL19	1.96883e-11	4.99696e-11	10.3013	0.422892	0.106025
all	OPC2	SLITRK5	4.73443e-15	1.43604e-14	13.8428	0.29563	0.106064
all	OPC2	SEC22B	1.5329e-30	8.94648e-30	29.0483	0.563824	0.106136
all	OPC2	FBXO38-DT	1.817e-14	5.35846e-14	13.271	0.234749	0.106142
all	OPC2	GMCL1	3.87953e-20	1.47208e-19	18.8321	0.41059	0.106235
all	OPC2	CILK1	1.9817e-32	1.24406e-31	30.9052	0.531102	0.106249
all	OPC2	MYO5A	3.65207e-07	7.21673e-07	6.14166	0.107996	0.106256
all	OPC2	ARMH4	1.4161e-22	5.9514e-22	21.2254	0.227926	0.106345
all	OPC2	YTHDC1	3.36238e-16	1.07918e-15	14.9669	0.247672	0.106346
all	OPC2	UBAP1L	1.3692e-17	4.6659e-17	16.3311	0.531678	0.106357
all	OPC2	MCF2L2	7.84731e-14	2.24149e-13	12.6495	0.166201	0.10655
all	OPC2	OSMR	1.21624e-09	2.80282e-09	8.5524	0.257869	0.106783
all	OPC2	MPRIP	1.31396e-22	5.53657e-22	21.2568	0.213049	0.106889
all	OPC2	NMRK1	5.77065e-22	2.36422e-21	20.6263	0.579046	0.106898
all	OPC2	SNRNP48	1.38195e-30	8.08245e-30	29.0925	0.895915	0.107029
all	OPC2	LTBP3	1.03666e-48	1.12277e-47	46.9497	0.693491	0.107081
all	OPC2	MMP17	5.40403e-29	2.94415e-28	27.531	0.717078	0.107083
all	OPC2	CPSF6	9.44846e-19	3.37765e-18	17.4714	0.173755	0.107176
all	OPC2	L2HGDH	4.46772e-35	3.12996e-34	33.5045	0.43339	0.107409
all	OPC2	RAD18	4.50804e-13	1.24349e-12	11.9054	0.393899	0.107414
all	OPC2	ZNF346	3.76174e-30	2.16698e-29	28.6641	0.413384	0.107642
all	OPC2	CLU	1.59982e-06	3.02139e-06	5.51979	0.233858	0.107669
all	OPC2	ZNF738	3.37653e-25	1.57077e-24	23.8039	0.822285	0.107685
all	OPC2	LIN7A	1.21334e-06	2.31807e-06	5.63487	0.2162	0.10773
all	OPC2	CPVL	2.05904e-08	4.40592e-08	7.35596	0.346909	0.107835
all	OPC2	MTURN	5.40913e-20	2.04085e-19	18.6902	0.512693	0.107848
all	OPC2	MAST1	1.98497e-23	8.63482e-23	22.0637	0.455146	0.107998
all	OPC2	SELENOO	1.79293e-20	6.89117e-20	19.1617	0.447079	0.108032
all	OPC2	EPM2AIP1	6.926e-24	3.06467e-23	22.5136	0.357918	0.108062
all	OPC2	SYN3	9.51456e-10	2.2059e-09	8.65641	0.258242	0.10808
all	OPC2	SEC24B	2.15229e-27	1.09633e-26	25.9601	0.257826	0.108278
all	OPC2	GSR	3.11642e-35	2.1918e-34	33.6592	0.718711	0.108384
all	OPC2	DCAF5	4.08248e-15	1.24087e-14	13.9063	0.254721	0.10847
all	OPC2	UBE3D	3.30231e-22	1.3661e-21	20.8645	0.315799	0.108556
all	OPC2	AFF1	2.15389e-06	4.03323e-06	5.39435	0.140582	0.108559
all	OPC2	IL6ST	5.70258e-08	1.18755e-07	6.92535	0.27629	0.108597
all	OPC2	VGLL4	9.68688e-16	3.04588e-15	14.5163	0.205339	0.108603
all	OPC2	CSNK1G3	6.92004e-18	2.38875e-17	16.6218	0.276555	0.108608
all	OPC2	ENSG00000250075	1.36666e-18	4.85552e-18	17.3138	0.355705	0.108661
all	OPC2	EVL	6.27201e-17	2.07614e-16	15.6827	0.21107	0.108666
all	OPC2	SPATS2L	3.67412e-14	1.06698e-13	12.9718	0.257869	0.108716
all	OPC2	ADAM17	4.82124e-42	4.28028e-41	40.3685	0.455576	0.108718
all	OPC2	DGLUCY	4.01489e-22	1.65418e-21	20.7814	0.325881	0.108817
all	OPC2	PCBP2	7.99318e-18	2.75082e-17	16.5605	0.256593	0.108994
all	OPC2	RNF11	7.31587e-38	5.63151e-37	36.2494	0.515359	0.109013
all	OPC2	LCORL	1.26684e-16	4.13755e-16	15.3833	0.234866	0.109119
all	OPC2	KANSL1	1.37851e-07	2.8025e-07	6.55245	0.102416	0.109127
all	OPC2	ST8SIA1	6.08033e-12	1.58188e-11	10.8008	0.165579	0.109362
all	OPC2	UBR3	6.92678e-12	1.79721e-11	10.7454	0.0838265	0.109463
all	OPC2	KCTD3	5.23619e-05	8.76246e-05	4.05737	0.0523053	0.109517
all	OPC2	TIAL1	3.71788e-10	8.81863e-10	9.0546	0.217316	0.109522
all	OPC2	RAB27A	9.88421e-28	5.10701e-27	26.2918	0.709891	0.109531
all	OPC2	LATS2	9.58238e-43	8.71433e-42	41.0598	1.28911	0.10954
all	OPC2	METTL14	2.94515e-40	2.46266e-39	38.6086	0.684598	0.109553
all	OPC2	UBE2E1	5.07471e-20	1.9168e-19	18.7174	0.283888	0.109616
all	OPC2	RPL8	2.27401e-08	4.85303e-08	7.31399	0.44661	0.109775
all	OPC2	TNXB	1.94571e-31	1.17917e-30	29.9284	1.00199	0.109909
all	OPC2	ABHD18	1.24696e-26	6.16417e-26	25.2101	0.370347	0.109929
all	OPC2	TEAD1	1.11604e-12	3.01571e-12	11.5206	0.234773	0.110068
all	OPC2	CLK1	2.78951e-22	1.1571e-21	20.9366	0.346834	0.110105
all	OPC2	CTNNBL1	8.03834e-23	3.41195e-22	21.467	0.533405	0.110173
all	OPC2	GAPVD1	3.2481e-37	2.43898e-36	35.6128	0.287983	0.110314
all	OPC2	G3BP1	9.45403e-18	3.24264e-17	16.4891	0.386248	0.110423
all	OPC2	GPR137C	1.44364e-09	3.3124e-09	8.47986	0.172294	0.110666
all	OPC2	ENSG00000290549	3.08752e-32	1.92445e-31	30.7157	1.09865	0.110677
all	OPC2	NPIPA1	1.13895e-40	9.67141e-40	39.0145	0.941889	0.110884
all	OPC2	DOCK7	2.88211e-16	9.27367e-16	15.0327	0.309964	0.110984
all	OPC2	CADPS	0.000340115	0.000532749	3.27348	0.129306	0.11099
all	OPC2	NF1	6.68045e-16	2.11598e-15	14.6745	0.110198	0.111003
all	OPC2	TTLL7	0.000136687	0.000221443	3.65474	0.121988	0.11104
all	OPC2	UBL3	3.4089e-11	8.53938e-11	10.0686	0.22004	0.111059
all	OPC2	SLC35F4	0.000135548	0.000219679	3.65821	0.14443	0.111121
all	OPC2	PTPN13	2.03536e-12	5.42708e-12	11.2654	0.362249	0.111124
all	OPC2	NXN	9.00698e-36	6.4517e-35	34.1903	0.897696	0.111336
all	OPC2	ICE2	1.85354e-16	6.01399e-16	15.2208	0.419841	0.111418
all	OPC2	ENSG00000282885	2.95597e-24	1.32774e-23	22.8769	0.828839	0.111436
all	OPC2	ALDH7A1	2.69789e-37	2.03081e-36	35.6923	0.597198	0.111497
all	OPC2	ARL4C	5.10262e-28	2.66567e-27	26.5742	0.868717	0.111554
all	OPC2	RPS20	7.21272e-35	5.0129e-34	33.2999	0.90661	0.111588
all	OPC2	ESF1	5.49707e-27	2.75564e-26	25.5598	0.49787	0.1116
all	OPC2	SNX6	7.00287e-31	4.14475e-30	29.3825	0.456324	0.111637
all	OPC2	SOX10	1.59307e-18	5.64748e-18	17.2481	0.472232	0.11164
all	OPC2	TSEN15	1.50091e-26	7.38971e-26	25.1314	0.604702	0.111663
all	OPC2	SLC38A6	4.14713e-24	1.85353e-23	22.732	0.296916	0.111754
all	OPC2	SUSD4	2.47321e-18	8.69714e-18	17.0606	0.350457	0.111817
all	OPC2	RAP1B	1.11778e-17	3.82188e-17	16.4177	0.38933	0.11203
all	OPC2	MTFR1	1.40804e-38	1.11382e-37	36.9532	0.585922	0.112064
all	OPC2	MYOM1	6.1373e-32	3.7838e-31	30.4221	0.683351	0.112067
all	OPC2	SMAD2	1.61297e-12	4.32531e-12	11.364	0.262746	0.112177
all	OPC2	ARHGEF12	3.64068e-13	1.0086e-12	11.9963	0.156071	0.112222
all	OPC2	CCDC93	3.72799e-21	1.47506e-20	19.8312	0.378794	0.112273
all	OPC2	PRIMPOL	2.17587e-30	1.26341e-29	28.8985	0.541572	0.112289
all	OPC2	SEMA3D	2.69912e-14	7.88774e-14	13.103	0.450356	0.112413
all	OPC2	BRPF3-AS1	1.32033e-46	1.34041e-45	44.8728	1.19242	0.112474
all	OPC2	AGPAT4	5.21623e-19	1.88695e-18	17.7242	0.335564	0.112501
all	OPC2	MSRB3	2.55134e-06	4.75393e-06	5.32295	0.160858	0.112573
all	OPC2	ENSG00000287516	4.70033e-36	3.39944e-35	34.4686	1.07754	0.112648
all	OPC2	NR6A1	3.70476e-12	9.75358e-12	11.0108	0.265168	0.112686
all	OPC2	POLA1	9.09036e-13	2.46725e-12	11.6078	0.25458	0.11273
all	OPC2	DOCK3	3.87698e-16	1.24045e-15	14.9064	0.0485592	0.112788
all	OPC2	PIBF1	3.81135e-16	1.22009e-15	14.9136	0.197561	0.112912
all	OPC2	LMBR1	2.1153e-13	5.92334e-13	12.2274	0.235019	0.11305
all	OPC2	RBBP6	2.57058e-16	8.28695e-16	15.0816	0.289146	0.113051
all	OPC2	ZHX3	1.87804e-11	4.76929e-11	10.3215	0.170016	0.113078
all	OPC2	GRK5	4.03171e-42	3.59184e-41	40.4447	0.75306	0.113271
all	OPC2	TSGA10	1.09261e-28	5.8629e-28	27.2319	0.465599	0.113372
all	OPC2	ANKRD36C	3.81483e-12	1.00382e-11	10.9983	0.148713	0.113458
all	OPC2	RPL36	1.30872e-14	3.88606e-14	13.4105	0.593408	0.113543
all	OPC2	ZDHHC2	3.79217e-13	1.0498e-12	11.9789	0.293834	0.113599
all	OPC2	ZFYVE28	1.03519e-07	2.11802e-07	6.67407	0.166408	0.113689
all	OPC2	SEC14L1	1.16272e-11	2.9834e-11	10.5253	0.334184	0.113738
all	OPC2	ZNF737	1.1316e-32	7.15668e-32	31.1453	0.704458	0.113744
all	OPC2	TECR	1.38636e-25	6.54383e-25	24.1842	0.627025	0.113755
all	OPC2	TCF25	2.37759e-15	7.3285e-15	14.135	0.209864	0.113803
all	OPC2	SEC31A	2.48126e-26	1.21229e-25	24.9164	0.298584	0.113827
all	OPC2	NEUROD1	5.23795e-08	1.09324e-07	6.96128	0.362867	0.11385
all	OPC2	TUG1	2.5475e-38	1.99202e-37	36.7007	0.550034	0.113856
all	OPC2	RABGAP1L	3.30413e-06	6.10204e-06	5.21453	0.0822197	0.113861
all	OPC2	ENSG00000288002	9.159e-51	1.05622e-49	48.9762	1.89982	0.114145
all	OPC2	KLHL23	2.23698e-15	6.89995e-15	14.1612	0.289862	0.114147
all	OPC2	PIN4	2.26449e-39	1.84172e-38	37.7348	0.888137	0.114165
all	OPC2	SLC41A2	5.94599e-23	2.53932e-22	21.5953	0.296665	0.114224
all	OPC2	CD82	1.40369e-33	9.25987e-33	32.0334	0.531961	0.114356
all	OPC2	DPP10	1.31413e-06	2.505e-06	5.60119	0.0981687	0.114364
all	OPC2	SUN1	1.63729e-11	4.16793e-11	10.3801	0.251334	0.114433
all	OPC2	TXLNG	2.69091e-26	1.31346e-25	24.8816	0.649885	0.11449
all	OPC2	SEZ6	3.94542e-26	1.91603e-25	24.7176	0.739085	0.114574
all	OPC2	GRB10	1.34076e-10	3.25871e-10	9.48695	0.233878	0.114576
all	OPC2	GAD1	6.89147e-31	4.08118e-30	29.3892	0.475653	0.114804
all	OPC2	TOR1AIP2	6.966e-30	3.9592e-29	28.4024	0.595617	0.114819
all	OPC2	FER	1.09318e-10	2.6718e-10	9.5732	0.14324	0.114955
all	OPC2	EEF1A1	4.31986e-09	9.64239e-09	8.01582	0.243449	0.114964
all	OPC2	ZBTB8OS	1.7588e-44	1.68292e-43	42.7739	0.44969	0.115048
all	OPC2	HSPB1	3.06336e-35	2.15596e-34	33.6664	1.12285	0.115097
all	OPC2	FAM168B	2.42751e-16	7.83563e-16	15.1059	0.362472	0.115158
all	OPC2	TSC2	4.55974e-27	2.29252e-26	25.6397	0.547575	0.11518
all	OPC2	PPM1L	1.18878e-08	2.58821e-08	7.587	0.156144	0.115279
all	OPC2	ENSG00000289731	1.17903e-12	3.18256e-12	11.4972	0.362772	0.115371
all	OPC2	GOLT1B	2.1365e-18	7.52778e-18	17.1233	0.644579	0.115384
all	OPC2	MACF1	3.38601e-15	1.03421e-14	13.9854	0.074832	0.115452
all	OPC2	LHFPL2	4.2947e-27	2.1621e-26	25.6651	0.489173	0.11551
all	OPC2	PRH1	1.07833e-22	4.55685e-22	21.3413	0.506594	0.115544
all	OPC2	CRADD	1.9988e-13	5.60174e-13	12.2517	0.168525	0.115704
all	OPC2	RNF157	2.20008e-15	6.78885e-15	14.1682	0.275058	0.115774
all	OPC2	ETV6	1.04172e-09	2.41133e-09	8.61774	0.329177	0.115798
all	OPC2	MTCL1	5.3723e-06	9.73255e-06	5.01177	0.102163	0.115861
all	OPC2	AP3B1	2.52977e-23	1.09642e-22	21.96	0.326145	0.115934
all	OPC2	RPL24	1.02461e-15	3.21775e-15	14.4924	0.55695	0.115946
all	OPC2	NUP153	4.4654e-19	1.62089e-18	17.7902	0.399953	0.116057
all	OPC2	CTDSP2	1.73636e-22	7.27039e-22	21.1384	0.545784	0.116065
all	OPC2	DCP2	1.52917e-24	6.93161e-24	23.1592	0.534853	0.116147
all	OPC2	RBM26	9.31116e-10	2.15972e-09	8.6656	0.157919	0.116173
all	OPC2	EXPH5	1.24263e-09	2.86277e-09	8.54321	0.271174	0.116315
all	OPC2	FNIP1	1.04675e-11	2.69216e-11	10.5699	0.190367	0.116447
all	OPC2	EPS8	7.77913e-16	2.45661e-15	14.6097	0.348628	0.116454
all	OPC2	NPHP3	1.67723e-26	8.24062e-26	25.084	0.440754	0.116473
all	OPC2	XPO1	0.000518374	0.000798898	3.09751	0.199636	0.116479
all	OPC2	YY1AP1	9.70617e-34	6.44183e-33	32.191	0.421071	0.116575
all	OPC2	B2M	1.41751e-15	4.41499e-15	14.3551	0.35584	0.116592
all	OPC2	ZC3H14	2.12805e-15	6.5719e-15	14.1823	0.273797	0.116714
all	OPC2	NCOR1	2.67377e-20	1.02164e-19	18.9907	0.134573	0.116764
all	OPC2	PRPSAP1	9.47228e-39	7.54752e-38	37.1222	0.843941	0.116844
all	OPC2	FCHO2	1.43429e-14	4.2544e-14	13.3712	0.30855	0.116872
all	OPC2	ENSG00000286736	1.96256e-20	7.53369e-20	19.123	0.822335	0.116888
all	OPC2	ENSG00000197332	1.20223e-51	1.42468e-50	49.8463	2.10288	0.11692
all	OPC2	ATG4C	4.26584e-15	1.29596e-14	13.8874	0.364046	0.11711
all	OPC2	RAP1GAP2	1.04432e-08	2.28019e-08	7.64203	0.273611	0.117126
all	OPC2	SPART	2.26159e-13	6.32548e-13	12.1989	0.227275	0.117448
all	OPC2	SYNE2	9.89002e-11	2.42066e-10	9.61607	0.267496	0.117486
all	OPC2	NR1D2	2.29538e-17	7.74541e-17	16.111	0.354544	0.117513
all	OPC2	NISCH	4.19848e-13	1.15967e-12	11.9357	0.364362	0.117524
all	OPC2	DUBR	7.08382e-21	2.76995e-20	19.5575	0.579958	0.117655
all	OPC2	PDS5A	3.83445e-17	1.28201e-16	15.8921	0.220718	0.11767
all	OPC2	CLEC16A	1.38341e-19	5.12239e-19	18.2905	0.27664	0.117725
all	OPC2	IRAK1BP1	3.86502e-24	1.72997e-23	22.762	0.331782	0.117856
all	OPC2	ENSG00000274422	1.55853e-15	4.83945e-15	14.3152	0.504197	0.117901
all	OPC2	RPGR	3.20006e-23	1.37991e-22	21.8602	0.676099	0.117934
all	OPC2	ATP8B2	2.00854e-43	1.86536e-42	41.7292	0.626333	0.117954
all	OPC2	SLC35E2B	1.52917e-24	6.93161e-24	23.1592	0.594257	0.117988
all	OPC2	LINC00662	1.34107e-22	5.64847e-22	21.2481	0.322692	0.118217
all	OPC2	NREP	6.22196e-06	1.12187e-05	4.95006	0.131619	0.118279
all	OPC2	TARS3	1.47107e-18	5.22222e-18	17.2821	0.318001	0.118331
all	OPC2	RASGEF1C	1.11604e-09	2.57811e-09	8.5887	0.31027	0.11835
all	OPC2	PIGN	1.30762e-24	5.94497e-24	23.2259	0.339771	0.118384
all	OPC2	CRYZL1	1.66564e-27	8.52412e-27	26.0694	0.394027	0.118434
all	OPC2	TCF20	2.9095e-35	2.04862e-34	33.6885	0.497177	0.118435
all	OPC2	BTRC	0.00688398	0.00952905	2.02095	0.13438	0.118471
all	OPC2	SECISBP2L	6.62513e-27	3.31029e-26	25.4801	0.315668	0.118498
all	OPC2	RPL11	3.49695e-06	6.42251e-06	5.1923	0.333674	0.118807
all	OPC2	PAPOLA	1.33096e-08	2.88812e-08	7.53938	0.243813	0.118832
all	OPC2	STXBP3	6.86864e-22	2.80768e-21	20.5517	0.404367	0.118834
all	OPC2	PTAR1	3.70422e-19	1.34779e-18	17.8704	0.351408	0.118861
all	OPC2	CPNE3	7.44025e-25	3.41302e-24	23.4669	0.47253	0.118907
all	OPC2	MRE11	4.65021e-16	1.48273e-15	14.8289	0.528547	0.118997
all	OPC2	RPL26	4.49314e-17	1.49766e-16	15.8246	0.627027	0.119032
all	OPC2	CRTAP	6.84252e-57	9.7706e-56	55.0101	1.13785	0.119133
all	OPC2	HNRNPU	4.01574e-15	1.22143e-14	13.9131	0.139805	0.119288
all	OPC2	RARS2	8.23276e-20	3.08417e-19	18.5109	0.394036	0.119473
all	OPC2	STARD9	3.61732e-15	1.10309e-14	13.9574	0.591551	0.119531
all	OPC2	SLC38A2	5.82874e-15	1.7622e-14	13.7539	0.361981	0.119621
all	OPC2	DIP2B	8.12651e-11	1.99861e-10	9.69927	0.0608755	0.119626
all	OPC2	CAPS2	1.50341e-23	6.56326e-23	22.1829	0.260269	0.119652
all	OPC2	NUDT3	4.66037e-21	1.83568e-20	19.7362	0.185695	0.119662
all	OPC2	ITGA3	6.23738e-41	5.3484e-40	39.2718	0.996934	0.119679
all	OPC2	GARNL3	2.54515e-13	7.09847e-13	12.1488	0.158909	0.119703
all	OPC2	U2SURP	3.33824e-13	9.26821e-13	12.033	0.235017	0.119722
all	OPC2	ANKRD7	8.59384e-58	1.26306e-56	55.8986	1.47883	0.119723
all	OPC2	BICD1	5.99565e-08	1.24629e-07	6.90438	0.0759491	0.119885
all	OPC2	EP400	5.38783e-17	1.78849e-16	15.7475	0.361011	0.119981
all	OPC2	KPNA1	5.07715e-23	2.17403e-22	21.6627	0.395395	0.120141
all	OPC2	PPFIA4	6.16494e-09	1.36425e-08	7.86511	0.284238	0.120147
all	OPC2	EXOC2	1.86562e-24	8.43299e-24	23.074	0.369338	0.120204
all	OPC2	RPL13A	4.26726e-12	1.12017e-11	10.9507	0.384524	0.120213
all	OPC2	CTNNBIP1	1.05873e-34	7.29538e-34	33.137	0.54086	0.120303
all	OPC2	WAC	5.70262e-16	1.8117e-15	14.7419	0.141011	0.12038
all	OPC2	CRY1	1.11425e-23	4.89015e-23	22.3107	0.392561	0.120474
all	OPC2	ANKS6	1.68983e-22	7.08236e-22	21.1498	0.344451	0.120565
all	OPC2	ANAPC4	1.90186e-32	1.19442e-31	30.9228	0.584012	0.120674
all	OPC2	SEC31B	2.12853e-21	8.51885e-21	20.0696	0.608271	0.120821
all	OPC2	OXSR1	7.96515e-17	2.62695e-16	15.5805	0.447172	0.120877
all	OPC2	TRPC1	7.82351e-15	2.35204e-14	13.6286	0.119768	0.120888
all	OPC2	ZNF544	3.83952e-29	2.11132e-28	27.6754	0.295368	0.12098
all	OPC2	ERCC5	1.87778e-23	8.17549e-23	22.0875	0.523363	0.121103
all	OPC2	GNG12	4.136e-20	1.56765e-19	18.8048	0.508486	0.121109
all	OPC2	RPL18A	3.00401e-09	6.76544e-09	8.1697	0.381095	0.121125
all	OPC2	MIB1	3.20883e-19	1.17004e-18	17.9318	0.209457	0.12119
all	OPC2	MIR3681HG	1.03184e-11	2.65426e-11	10.5761	0.35887	0.121229
all	OPC2	AGAP3	7.85555e-35	5.44854e-34	33.2637	0.548888	0.121272
all	OPC2	PTPRA	1.74599e-29	9.7268e-29	28.012	0.169738	0.121358
all	OPC2	PAN3	1.958e-15	6.05468e-15	14.2179	0.112718	0.121412
all	OPC2	RPL3	5.97911e-07	1.16572e-06	5.93341	0.421678	0.121452
all	OPC2	LINC02245	8.37513e-23	3.55392e-22	21.4493	0.447114	0.121698
all	OPC2	BANP	4.04576e-23	1.73895e-22	21.7597	0.637914	0.12177
all	OPC2	MRNIP	4.23568e-24	1.89283e-23	22.7229	0.699274	0.121823
all	OPC2	CNTN6	9.13372e-08	1.8753e-07	6.72693	0.237866	0.121831
all	OPC2	BIRC6	6.82012e-23	2.90412e-22	21.537	0.134661	0.121882
all	OPC2	ATP1B2	1.19197e-15	3.72692e-15	14.4286	0.327586	0.121991
all	OPC2	ARHGEF10L	6.24444e-19	2.25066e-18	17.6477	0.323673	0.122071
all	OPC2	CERS6	1.73409e-10	4.19172e-10	9.37761	0.179098	0.122153
all	OPC2	RPL13	1.263e-08	2.74513e-08	7.56144	0.230142	0.12217
all	OPC2	SGO1-AS1	4.21791e-34	2.83499e-33	32.5474	0.781598	0.122179
all	OPC2	UBR5	3.65519e-21	1.44775e-20	19.8393	0.153298	0.122222
all	OPC2	GPI	3.15759e-17	1.05999e-16	15.9747	0.30044	0.122266
all	OPC2	GPR176	5.58027e-17	1.85116e-16	15.7326	0.423653	0.122319
all	OPC2	MAP3K7	2.30585e-20	8.82712e-20	19.0542	0.389934	0.122391
all	OPC2	MTUS2	1.10914e-05	1.95871e-05	4.70803	0.196295	0.122437
all	OPC2	FNDC3A	4.30998e-06	7.86056e-06	5.10455	0.113874	0.122465
all	OPC2	SMARCD3	5.30213e-35	3.69845e-34	33.432	0.748108	0.122499
all	OPC2	NFIC	2.99647e-27	1.51851e-26	25.8186	0.315372	0.12262
all	OPC2	ZNF33A	1.54125e-15	4.78918e-15	14.3197	0.265185	0.122651
all	OPC2	RPS3	3.30432e-13	9.17487e-13	12.0374	0.470733	0.122671
all	OPC2	MSANTD4	4.62344e-35	3.23683e-34	33.4899	0.69806	0.122684
all	OPC2	ALS2	1.07875e-08	2.35351e-08	7.62828	0.181087	0.122863
all	OPC2	PWWP3A	6.1992e-17	2.0527e-16	15.6877	0.320989	0.122967
all	OPC2	ZNF83	4.53125e-15	1.37536e-14	13.8616	0.351128	0.123028
all	OPC2	ORC4	1.6527e-18	5.85481e-18	17.2325	0.268978	0.12318
all	OPC2	LPIN1	4.56958e-21	1.80084e-20	19.7445	0.294686	0.123244
all	OPC2	NSD2	5.2797e-29	2.87795e-28	27.5409	0.328401	0.123435
all	OPC2	RIF1	1.14616e-15	3.59211e-15	14.4447	0.2723	0.123462
all	OPC2	CPEB3	1.06583e-14	3.1787e-14	13.4977	0.163744	0.123865
all	OPC2	CDC16	1.21753e-29	6.84505e-29	28.1646	0.529144	0.123897
all	OPC2	SRGAP3	8.2962e-17	2.73348e-16	15.5633	0.0798105	0.12405
all	OPC2	GANC	2.66738e-46	2.68836e-45	44.5705	0.733911	0.124121
all	OPC2	NCKAP5	0.000206068	0.000328424	3.48357	0.0915061	0.124128
all	OPC2	PHACTR4	5.66677e-25	2.61121e-24	23.5832	0.272139	0.124194
all	OPC2	CTDSPL2	1.32321e-26	6.53685e-26	25.1846	0.3126	0.124248
all	OPC2	GALNT11	1.53268e-15	4.76303e-15	14.3221	0.43028	0.124395
all	OPC2	ANKS3	2.99235e-41	2.58614e-40	39.5873	0.79674	0.124398
all	OPC2	ZNF585A	1.08915e-47	1.14128e-46	45.9426	0.811632	0.12474
all	OPC2	ULK1	7.98038e-57	1.13636e-55	54.9445	0.672348	0.124742
all	OPC2	SCAF8	1.70407e-18	6.0333e-18	17.2194	0.236923	0.124767
all	OPC2	ZNF521	3.10636e-08	6.58078e-08	7.18172	0.0971401	0.124813
all	OPC2	TP53BP1	1.69097e-27	8.6523e-27	26.0629	0.359115	0.124894
all	OPC2	PBX1	1.06662e-06	2.04555e-06	5.68919	0.128762	0.125027
all	OPC2	MAPK10	0.00178032	0.00260471	2.58424	0.045762	0.12514
all	OPC2	SRSF10	3.92424e-18	1.36803e-17	16.8639	0.374166	0.12517
all	OPC2	KMT2C	3.49927e-16	1.12253e-15	14.9498	0.1235	0.125174
all	OPC2	MINDY2	3.4552e-18	1.20617e-17	16.9186	0.275383	0.12518
all	OPC2	GLUL	9.36191e-45	9.02001e-44	43.0448	0.726389	0.1254
all	OPC2	RAB40C	6.92836e-27	3.45955e-26	25.461	0.650587	0.125411
all	OPC2	ADAMTSL1	3.98796e-22	1.64353e-21	20.7842	1.01913	0.125442
all	OPC2	RB1	6.1631e-17	2.04119e-16	15.6901	0.270218	0.125496
all	OPC2	NIPBL	1.02066e-14	3.04844e-14	13.5159	0.154697	0.12562
all	OPC2	CNTN4	2.1104e-06	3.95397e-06	5.40297	0.0686134	0.125641
all	OPC2	ZFY	1.53952e-48	1.65685e-47	46.7807	1.05824	0.125718
all	OPC2	TTC3	2.69646e-24	1.21313e-23	22.9161	0.126929	0.125728
all	OPC2	RABGEF1	1.98806e-20	7.62964e-20	19.1175	0.272858	0.125844
all	OPC2	SS18L1	5.2206e-28	2.72684e-27	26.5643	0.669104	0.125979
all	OPC2	AHCYL1	2.28908e-21	9.15065e-21	20.0385	0.312328	0.126114
all	OPC2	SIK3	1.17208e-18	4.17341e-18	17.3795	0.101775	0.126129
all	OPC2	RPS25	2.59475e-06	4.83099e-06	5.31596	0.276611	0.126144
all	OPC2	SLC5A4-AS1	8.07092e-21	3.1491e-20	19.5018	0.780758	0.12627
all	OPC2	ZCCHC7	1.2478e-08	2.71326e-08	7.56651	0.153022	0.126364
all	OPC2	KIAA1328	1.38354e-18	4.91435e-18	17.3085	0.249598	0.126408
all	OPC2	LINC03022	8.30902e-24	3.66393e-23	22.4361	0.601748	0.126413
all	OPC2	GRK3	8.97879e-33	5.708e-32	31.2435	0.462435	0.126489
all	OPC2	SORT1	9.34147e-18	3.20511e-17	16.4942	0.51794	0.126496
all	OPC2	CLIC4	2.25498e-17	7.6116e-17	16.1185	0.268743	0.126516
all	OPC2	CDR2	2.45819e-18	8.64531e-18	17.0632	0.395822	0.126576
all	OPC2	SMURF2	1.05387e-37	8.05162e-37	36.0941	0.342295	0.1267
all	OPC2	FTX	8.39326e-17	2.76338e-16	15.5586	0.0768859	0.126759
all	OPC2	RALGAPA2	9.81192e-21	3.81576e-20	19.4184	0.25319	0.126788
all	OPC2	POGZ	3.45687e-20	1.31627e-19	18.8807	0.19226	0.126824
all	OPC2	ARHGEF7	1.20011e-20	4.65292e-20	19.3323	0.172916	0.126879
all	OPC2	INTS11	3.82043e-56	5.32859e-55	54.2734	1.0187	0.126882
all	OPC2	DPH6-DT	2.60724e-05	4.47705e-05	4.34901	0.171289	0.126915
all	OPC2	GAK	5.632e-41	4.83471e-40	39.3156	0.546715	0.126994
all	OPC2	RGS7	8.28533e-07	1.60017e-06	5.79583	0.0795892	0.127007
all	OPC2	LINC01004	2.2181e-27	1.12897e-26	25.9473	0.414224	0.127017
all	OPC2	PDCD4	2.20504e-25	1.03333e-24	23.9858	0.530372	0.127089
all	OPC2	LRRC37A2	1.30688e-30	7.64924e-30	29.1164	0.531494	0.127196
all	OPC2	YPEL1	1.78176e-35	1.26591e-34	33.8976	0.938472	0.127216
all	OPC2	RPL32	1.20806e-10	2.94388e-10	9.53108	0.489961	0.127242
all	OPC2	WDR11	3.73858e-18	1.30405e-17	16.8847	0.217368	0.127348
all	OPC2	NFIA	1.80197e-09	4.11394e-09	8.38574	0.0693366	0.127374
all	OPC2	ATP8A2	3.49584e-05	5.93669e-05	4.22646	0.0366042	0.127498
all	OPC2	FAM168A	1.34802e-15	4.2054e-15	14.3762	0.193954	0.127524
all	OPC2	RNF115	2.16274e-18	7.61847e-18	17.1181	0.224502	0.12756
all	OPC2	INPP4A	1.23706e-11	3.17097e-11	10.4988	0.162353	0.127609
all	OPC2	GPRC5B	9.70527e-26	4.6166e-25	24.3357	0.387427	0.127618
all	OPC2	OBSCN	1.17048e-44	1.12455e-43	42.949	1.30453	0.127848
all	OPC2	SAFB2	1.43016e-21	5.76222e-21	20.2394	0.425752	0.127854
all	OPC2	NEMF	2.69684e-22	1.11987e-21	20.9508	0.279236	0.127862
all	OPC2	ZDHHC17	3.25222e-28	1.7122e-27	26.7664	0.243639	0.127929
all	OPC2	ELP1	6.33832e-22	2.59367e-21	20.5861	0.468452	0.127975
all	OPC2	SCGN	1.29886e-67	2.84774e-66	65.5455	2.31382	0.128015
all	OPC2	KDM5D	4.81291e-15	1.45912e-14	13.8359	0.629016	0.128037
all	OPC2	IP6K1	6.34088e-32	3.90617e-31	30.4082	0.425232	0.128099
all	OPC2	RPLP1	8.46546e-10	1.96729e-09	8.70613	0.44318	0.128269
all	OPC2	AHCTF1	6.15589e-15	1.85891e-14	13.7307	0.304279	0.128343
all	OPC2	RPS27	0.000326041	0.000511489	3.29116	0.213373	0.12862
all	OPC2	ABCD4	1.22806e-45	1.21533e-44	43.9153	0.863996	0.128656
all	OPC2	ARMCX5-GPRASP2	6.68477e-19	2.40512e-18	17.6189	0.373149	0.128725
all	OPC2	PLD5	2.13204e-06	3.99377e-06	5.39862	0.118123	0.128824
all	OPC2	VHL	1.13663e-42	1.03121e-41	40.9867	0.951162	0.128933
all	OPC2	PLCL2	1.66168e-12	4.45164e-12	11.3515	0.177439	0.129004
all	OPC2	SSR1	1.12433e-48	1.21514e-47	46.9154	0.460465	0.129058
all	OPC2	RIC1	1.95865e-14	5.76563e-14	13.2392	0.38447	0.129083
all	OPC2	AKT2	3.73193e-28	1.95863e-27	26.708	0.408928	0.129118
all	OPC2	CDK13	3.90875e-23	1.68148e-22	21.7743	0.169504	0.129358
all	OPC2	GPNMB	2.59891e-32	1.62387e-31	30.7894	0.903242	0.129447
all	OPC2	OSMR-DT	8.93883e-29	4.80919e-28	27.3179	0.910242	0.129459
all	OPC2	ENSA	7.71496e-23	3.27832e-22	21.4843	0.257972	0.129463
all	OPC2	ANKRD13D	4.45111e-56	6.19978e-55	54.2076	0.926886	0.129502
all	OPC2	DCAF8	4.80717e-30	2.7547e-29	28.5599	0.367129	0.129621
all	OPC2	CDC42BPA	5.55035e-19	2.00474e-18	17.6979	0.109112	0.129676
all	OPC2	AKAP9	7.66426e-18	2.6394e-17	16.5785	0.136335	0.129704
all	OPC2	SLC25A27	2.99564e-19	1.09387e-18	17.961	0.244331	0.129737
all	OPC2	POLA2	2.31709e-58	3.47892e-57	56.4586	2.00922	0.129747
all	OPC2	RAD51-AS1	3.77819e-38	2.93488e-37	36.5324	0.88039	0.129788
all	OPC2	TMSB15B-AS1	2.46455e-27	1.25248e-26	25.9022	0.442463	0.129854
all	OPC2	LINC03082	4.41224e-49	4.84382e-48	47.3148	1.43206	0.129904
all	OPC2	NAA16	5.78497e-23	2.47227e-22	21.6069	0.297474	0.129921
all	OPC2	LRPPRC	9.35894e-15	2.80429e-14	13.5522	0.247807	0.129981
all	OPC2	SNRNP35	2.75851e-53	3.429e-52	51.4648	1.12857	0.130118
all	OPC2	LINC02693	1.16435e-25	5.52485e-25	24.2577	0.445631	0.13012
all	OPC2	LRSAM1	2.98331e-26	1.45433e-25	24.8373	0.746175	0.130212
all	OPC2	AP1G1	8.28294e-25	3.78937e-24	23.4214	0.440553	0.130355
all	OPC2	SNX29	7.35474e-26	3.51897e-25	24.4536	0.299373	0.130522
all	OPC2	SNTG2	1.24052e-51	1.46929e-50	49.8329	2.12299	0.130547
all	OPC2	KLHL7	3.02693e-33	1.95925e-32	31.7079	0.301569	0.130643
all	OPC2	LCOR	7.87298e-17	2.59739e-16	15.5855	0.191521	0.130784
all	OPC2	ZNF821	1.56357e-31	9.51152e-31	30.0217	0.512912	0.130835
all	OPC2	RPL37A	2.55486e-22	1.06192e-21	20.9739	0.340993	0.130943
all	OPC2	ADNP	4.54457e-24	2.02496e-23	22.6936	0.274799	0.131017
all	OPC2	MAP3K1	1.5717e-14	4.64803e-14	13.3327	0.303343	0.131019
all	OPC2	CELF4	8.72608e-10	2.02601e-09	8.69336	0.215233	0.131068
all	OPC2	KLHL3	2.06573e-12	5.50519e-12	11.2592	0.230514	0.131087
all	OPC2	FNBP1L	5.98889e-32	3.69677e-31	30.4322	0.517074	0.131107
all	OPC2	PROX1	7.69495e-28	3.99201e-27	26.3988	0.557597	0.131143
all	OPC2	ENSG00000226824	1.67341e-33	1.09659e-32	31.96	0.579861	0.131145
all	OPC2	SDHAP4	2.28627e-25	1.07008e-24	23.9706	0.286645	0.131233
all	OPC2	CDC73	1.19637e-19	4.44219e-19	18.3524	0.3247	0.131293
all	OPC2	PSAP	5.91764e-18	2.04758e-17	16.6888	0.263348	0.131327
all	OPC2	ST18	6.90915e-05	0.000114569	3.94093	0.203486	0.131596
all	OPC2	BSDC1	8.91757e-54	1.1282e-52	51.9476	0.640935	0.131722
all	OPC2	MYO1D	1.56567e-12	4.20288e-12	11.3765	0.342103	0.131825
[truncated: 10,664 more rows]
