# Supplementary material for: Oligodendrocyte dysfunction contributes to motor deficits and Purkinje cell axonopathy in spinocerebellar ataxia type 1
Source: J Clin Invest. 2026 May 7;136(12):e195723. doi: 10.1172/JCI195723 (PMC13262716; doi:10.1172/JCI195723)
Supplement: Supplemental table 3 [file jci-136-195723-s037.xlsx]

## Sheet: Index Table S3
Supplemental Table 3. GO analysis across SCA1 oligodendroglia subtypes
The table contains the results of GO analyses (Biological Process 2025) for up- and down-regulated DEGs in the OL-SCA1-cKI, SCA1 KI, and human SCA1 datasets. The data is organized by sheet. Please use the dropdown buttons to filter or sort by direction, cell type, timepoint, etc.
Sheet name	Sheet description
OL-SCA1-cKI	List of GO analyses for up- and down-regulated DEGs across oligodendroglia subtypes in OL-SCA1-cKI
SCA1 KI	List of GO analyses for up- and down-regulated DEGs across oligodendroglia subtypes in SCA1 KI
Human SCA1	List of GO analyses for up- and down-regulated DEGs across oligodendroglia subtypes in human SCA1
Abbreviations:
DEGs= differentially expressed genes
OPC1 = oligodendrocyte progenitor cell 1
OPC2 = oligodendrocyte progenitor cell 2
COP = committed oligodendrocyte progenitor cell
NFOL= newly formed oligodendrocyte
OL1= oligodendrocyte 1
OL2= oligodendrocyte 2
OL3= oligodendrocyte 3

## Sheet: OL-SCA1-cKI
Gene_set	Term	Overlap	P-value	Adjusted P-value	Old P-value	Old Adjusted P-value	Odds Ratio	Combined Score	Genes	Cell type	Timepoint	Direction	-LOG10(Adjusted P-value)
GO_Biological_Process_2025	Nervous System Development (GO:0007399)	48/480	5.78136e-11	1.53264e-07	0	0	3.23078	76.1618	PRKN;APP;NLGN1;PLPPR1;MYT1L;DCTN1;NRXN1;CHD7;ADAM22;ATN1;MSI2;VLDLR;PTN;LDB2;SPG7;ZDHHC2;KALRN;ROBO1;CDH2;MOBP;ERBB4;ADAM23;ADORA1;PLXNA2;NRCAM;SPTBN1;KIRREL3;FARP1;RBFOX1;MBD5;DSCAM;WWP1;VPS13B;NAV1;PTPRD;DNM3;AHI1;NFASC;VCAN;ZEB1;FGF14;NINJ2;EVL;CNTN4;ERCC6;MDGA2;SCRG1;FGF11	OPC1	30wk	UP	6.81456
GO_Biological_Process_2025	Synapse Organization (GO:0050808)	23/144	1.03507e-09	1.37198e-06	0	0	5.40974	111.921	KIRREL3;APP;FARP1;NLGN1;PTPRS;DSCAM;DCTN1;NRXN1;SLC6A1;SYN3;ZDHHC2;GPHN;PTPRD;DNM3;GRM5;PDZD2;CDH2;IL1RAPL1;PLXNA2;NRCAM;APBB2;CNTN4;LRRC4C	OPC1	30wk	UP	5.86265
GO_Biological_Process_2025	Synapse Assembly (GO:0007416)	14/87	1.75968e-06	0.00155497	0	0	5.39963	71.5471	GABRB3;KIRREL3;FARP1;GRID2;NLGN1;DSCAM;NRXN1;ZDHHC2;DNM3;PTPRD;CDH2;PLXNA2;NRCAM;SRGAP2	OPC1	30wk	UP	2.80828
GO_Biological_Process_2025	Regulation of Synapse Assembly (GO:0051963)	1964-11-01	1.17604e-05	0.00519613	0	0	5.82403	66.1072	PTPRD;APP;SETD5;GRID2;NLGN1;NRXN1;IL1RAPL1;MYCBP2;LHFPL3;IL1RAP;PDLIM5	OPC1	30wk	UP	2.28432
GO_Biological_Process_2025	Cell Junction Assembly (GO:0034329)	14/101	1.06501e-05	0.00519613	0	0	4.52742	51.8387	KIRREL3;FARP1;NLGN1;DSCAM;NRXN1;ZDHHC2;RHOA;DNM3;CDH2;PLXNA2;CDH13;NRCAM;TLN2;CDH18	OPC1	30wk	UP	2.28432
GO_Biological_Process_2025	Neuron Development (GO:0048666)	18/159	1.13877e-05	0.00519613	0	0	3.60267	41.0091	RB1;ALK;APP;TENM2;NLGN1;ATP8A2;ROCK1;MYT1L;NRXN1;PTPRM;VPS13B;PTPRK;FRY;PBX1;VAPA;DMD;CNTN4;ERCC6	OPC1	30wk	UP	2.28432
GO_Biological_Process_2025	Protein Localization to Membrane (GO:0072657)	20/199	2.24302e-05	0.00849464	0	0	3.15622	33.7876	DPP10;NLGN1;ROCK1;KCNB2;NRXN1;ANK2;PTN;ZDHHC2;ARL5B;PACS1;EPB41L3;FCHO2;MAP7;PIP5K1A;TSPAN5;CPE;RAB11FIP3;RAPGEF6;SPTBN1;GPR158	OPC1	30wk	UP	2.07086
GO_Biological_Process_2025	Neuron Projection Morphogenesis (GO:0048812)	17/157	3.53432e-05	0.00890194	0	0	3.42196	35.0765	APP;FARP1;NLGN1;TRIO;ROCK1;DCC;NRXN1;MYO16;IMPACT;PARD3;EPB41L3;NRCAM;CNTN4;SRGAP2;SGK1;SPG11;SHANK1	OPC1	30wk	UP	2.05052
GO_Biological_Process_2025	Neuron Projection Development (GO:0031175)	20/206	3.69375e-05	0.00890194	0	0	3.03632	30.9896	RB1;APP;NLGN1;TRIO;ROCK1;NRXN1;PTPRM;VPS13B;PTPRK;FRY;MYO16;GRM7;VAPA;EPB41L3;MAP7D2;CNTN4;ERCC6;SGK1;SRGAP2;SHANK1	OPC1	30wk	UP	2.05052
GO_Biological_Process_2025	Regulation of Small GTPase Mediated Signal Transduction (GO:0051056)	17/157	3.53432e-05	0.00890194	0	0	3.42196	35.0765	STARD13;TRIO;DENND4A;DOCK9;ARHGEF28;ARHGEF18;ARHGAP17;ARHGAP26;KALRN;ARHGAP6;PREX1;ARHGAP31;ARHGEF9;DLC1;ITGAV;ARHGEF1;SRGAP2	OPC1	30wk	UP	2.05052
GO_Biological_Process_2025	Negative Regulation of Actin Filament Bundle Assembly (GO:0032232)	2025-07-27	2.92424e-05	0.00890194	0	0	9.78123	102.115	PRKN;SLTM;DLC1;ARHGEF18;ARHGAP6;CLASP1;SHANK1	OPC1	30wk	UP	2.05052
GO_Biological_Process_2025	Neurotransmitter-Gated Ion Channel Clustering (GO:0072578)	2025-04-07	4.70601e-05	0.0103964	0	0	37.1332	369.999	NLGN1;NRXN1;LHFPL3;GPHN	OPC1	30wk	UP	1.98312
GO_Biological_Process_2025	Regulation of Cell-Substrate Junction Assembly (GO:0090109)	2025-06-21	6.07598e-05	0.0109617	0	0	11.1653	108.399	MACF1;ROCK1;LIMCH1;LDB2;RHOA;CLASP1	OPC1	30wk	UP	1.96012
GO_Biological_Process_2025	Regulation of Neuron Differentiation (GO:0045664)	1976-11-01	6.20241e-05	0.0109617	0	0	4.74586	45.9779	ALK;APP;IMPACT;NLGN1;TCF7L1;ZEB1;ROCK1;NRCAM;DMD;CNTN4;RHOA	OPC1	30wk	UP	1.96012
GO_Biological_Process_2025	Regulation of Stress Fiber Assembly (GO:0051492)	1975-11-01	5.47452e-05	0.0109617	0	0	4.82027	47.3004	CARMIL1;RGCC;SLTM;ROCK1;LIMCH1;DLC1;ARHGEF18;EVL;ARHGAP6;RHOA;CLASP1	OPC1	30wk	UP	1.96012
GO_Biological_Process_2025	Protein Localization to Cell Periphery (GO:1990778)	15/136	8.13374e-05	0.0134766	0	0	3.48671	32.834	DPP10;ROCK1;KCNB2;ANK2;ZDHHC2;PACS1;EPB41L3;FCHO2;MAP7;PIP5K1A;TSPAN5;RAB11FIP3;RAPGEF6;SPTBN1;GPR158	OPC1	30wk	UP	1.87042
GO_Biological_Process_2025	Presynaptic Membrane Assembly (GO:0097105)	2025-04-08	9.15203e-05	0.0142718	0	0	27.8485	258.962	PTPRD;NLGN1;NRXN1;IL1RAPL1	OPC1	30wk	UP	1.84552
GO_Biological_Process_2025	Protein Ubiquitination (GO:0016567)	28/369	0.000105433	0.0155279	0	0	2.32735	21.3126	PRKN;MARCHF2;MARCHF1;CBFB;RNF13;FBH1;MYCBP2;UBE3A;RNF6;KLHL13;AMBRA1;TANK;CCAR1;RNF157;TNKS2;RNF138;TRIM2;BTRC;PCMTD1;WWP1;FBXO11;MIB1;SH3RF3;NFX1;RNF141;UBE2K;DZIP3;TAF1	OPC1	30wk	UP	1.80889
GO_Biological_Process_2025	Regulation of Wnt Signaling Pathway (GO:0030111)	13/112	0.000142642	0.0189912	0	0	3.68675	32.6468	PRKN;APP;MACF1;WWOX;TCF7L1;NLK;SULF1;CXXC4;CDC73;SULF2;BTRC;VGLL4;WLS	OPC1	30wk	UP	1.72145
GO_Biological_Process_2025	Regulation of Developmental Growth (GO:0048638)	1934-07-01	0.000143276	0.0189912	0	0	7.24273	64.1035	GHR;APP;STAT5B;NIPBL;MBD5;MYCBP2;NRCAM	OPC1	30wk	UP	1.72145
GO_Biological_Process_2025	Presynaptic Membrane Organization (GO:0097090)	2025-04-09	0.000160191	0.0202222	0	0	22.2776	194.687	PTPRD;NLGN1;NRXN1;IL1RAPL1	OPC1	30wk	UP	1.69417
GO_Biological_Process_2025	Modulation of Chemical Synaptic Transmission (GO:0050804)	13/117	0.00022173	0.02454	0	0	3.50859	29.5215	APP;GRID2;NLGN1;TRIO;GRID1;CASK;GRIK4;SYN3;PPP3CA;GRM5;GRM7;LRRC4C;GRIA4	OPC1	30wk	UP	1.61013
GO_Biological_Process_2025	Proteoglycan Metabolic Process (GO:0006029)	2025-06-26	0.000222165	0.02454	0	0	8.37178	70.4242	CSGALNACT1;BMPR2;CHST11;XYLT1;SULF1;SULF2	OPC1	30wk	UP	1.61013
GO_Biological_Process_2025	Protein Localization to Plasma Membrane (GO:0072659)	14/132	0.000211057	0.02454	0	0	3.33263	28.2053	DPP10;ROCK1;KCNB2;ANK2;ZDHHC2;PACS1;EPB41L3;FCHO2;MAP7;PIP5K1A;TSPAN5;RAPGEF6;SPTBN1;GPR158	OPC1	30wk	UP	1.61013
GO_Biological_Process_2025	Proteoglycan Biosynthetic Process (GO:0030166)	1949-08-01	0.000266141	0.0271361	0	0	5.45492	44.9021	CSGALNACT1;BMPR2;SLC10A7;CHST11;GLCE;B3GAT1;XYLT1;ST3GAL3	OPC1	30wk	UP	1.56645
GO_Biological_Process_2025	Synaptic Signaling (GO:0099536)	2025-04-10	0.000259627	0.0271361	0	0	18.5637	153.267	KCMF1;GRID2;DTNA;GRID1	OPC1	30wk	UP	1.56645
GO_Biological_Process_2025	Regulation of Calcium Ion Transmembrane Transport (GO:1903169)	2025-06-28	0.000342594	0.0332609	0	0	7.60992	60.7193	APP;DIAPH1;PDE4D;PDE4B;ANK2;SPG7	OPC1	30wk	UP	1.47807
GO_Biological_Process_2025	Dephosphorylation (GO:0016311)	12/107	0.000351304	0.0332609	0	0	3.54201	28.1726	PTPRE;PPP3CA;PTPRN2;PTPRS;PPP3CC;PLPPR1;PLPPR5;PTPRM;PTPRK;BTRC;PLPP3;PTPN14	OPC1	30wk	UP	1.47807
GO_Biological_Process_2025	Regulation of Cell-Matrix Adhesion (GO:0001952)	1965-09-01	0.00040193	0.0332973	0	0	4.49603	35.1555	CCL25;MACF1;ROCK1;LIMCH1;CASK;CDH13;LDB2;RHOA;CLASP1	OPC1	30wk	UP	1.47759
GO_Biological_Process_2025	Axo-Dendritic Transport (GO:0008088)	2025-03-05	0.000399854	0.0332973	0	0	41.7169	326.41	APP;DCTN1;SPG11	OPC1	30wk	UP	1.47759
GO_Biological_Process_2025	Cell Surface Receptor Protein Tyrosine Phosphatase Signaling Pathway (GO:0007185)	2025-03-05	0.000399854	0.0332973	0	0	41.7169	326.41	PTPRD;TRIO;PTN	OPC1	30wk	UP	1.47759
GO_Biological_Process_2025	Chondrocyte Development (GO:0002063)	2025-03-05	0.000399854	0.0332973	0	0	41.7169	326.41	BMPR2;SULF1;SULF2	OPC1	30wk	UP	1.47759
GO_Biological_Process_2025	Plasma Membrane Bounded Cell Projection Organization (GO:0120036)	14/141	0.000418253	0.0335997	0	0	3.09501	24.0774	RB1;APP;CARMIL1;NLGN1;ROCK1;NRXN1;PTPRM;VPS13B;PTPRK;FRY;LIMA1;VAPA;CNTN4;ERCC6	OPC1	30wk	UP	1.47367
GO_Biological_Process_2025	Regulation of Focal Adhesion Assembly (GO:0051893)	1953-08-01	0.000462834	0.0360874	0	0	4.969	38.1527	MACF1;ROCK1;LIMCH1;DLC1;LDB2;ARHGAP6;RHOA;CLASP1	OPC1	30wk	UP	1.44264
GO_Biological_Process_2025	Central Nervous System Development (GO:0007417)	22/288	0.000512369	0.0377303	0	0	2.33258	17.6727	PRKN;APP;DSCAM;CHD7;ADAM22;ATN1;WWP1;VPS13B;UBE3A;MSI2;PBX1;AHI1;NIPBL;VCAN;NFASC;ZEB1;ADAM23;NRCAM;CNTN4;SPTBN1;GPR158;CLASP1	OPC1	30wk	UP	1.42331
GO_Biological_Process_2025	Positive Regulation of Microtubule Polymerization (GO:0031116)	2025-06-30	0.000508886	0.0377303	0	0	6.97504	52.8937	SLTM;DCTN1;PDE4DIP;SLAIN1;CKAP5;CLASP1	OPC1	30wk	UP	1.42331
GO_Biological_Process_2025	Positive Regulation of Neuron Differentiation (GO:0045666)	1942-07-01	0.000564329	0.0404334	0	0	5.58493	41.7746	APP;TCF7L1;IMPACT;ZEB1;DMD;NRCAM;RHOA	OPC1	30wk	UP	1.39326
GO_Biological_Process_2025	Cell Junction Organization (GO:0034330)	1969-09-01	0.000629811	0.0439376	0	0	4.19542	30.9206	APP;GRM5;PDZD2;APBB2;CNTN4;SLC6A1;SYN3;RHOA;RAB8B	OPC1	30wk	UP	1.35716
GO_Biological_Process_2025	Synaptic Vesicle Localization (GO:0097479)	2025-03-06	0.000778969	0.0480243	0	0	27.8098	199.05	NLGN1;NRXN1;SYN3	OPC1	30wk	UP	1.31854
GO_Biological_Process_2025	Neuron Projection Guidance (GO:0097485)	13/132	0.00071738	0.0480243	0	0	3.06393	22.1826	TRIO;DSCAM;DCC;SEMA3D;NRXN1;MYCBP2;KALRN;NFASC;DAG1;NRCAM;EVL;CNTN4;NEO1	OPC1	30wk	UP	1.31854
GO_Biological_Process_2025	Regulation of Cell Division (GO:0051302)	1985-10-01	0.000735118	0.0480243	0	0	3.73178	26.9266	SETD2;PDZD2;ZZZ3;YEATS2;KIF13A;YME1L1;KLHL13;RAB11FIP3;TLE6;RAB11FIP4	OPC1	30wk	UP	1.31854
GO_Biological_Process_2025	Memory (GO:0007613)	1957-08-01	0.000763709	0.0480243	0	0	4.56242	32.746	APP;NETO1;VLDLR;PTN;SLC6A1;SGK1;LDLR;SHANK1	OPC1	30wk	UP	1.31854
GO_Biological_Process_2025	Synaptic Vesicle Clustering (GO:0097091)	2025-03-06	0.000778969	0.0480243	0	0	27.8098	199.05	NLGN1;NRXN1;SYN3	OPC1	30wk	UP	1.31854
GO_Biological_Process_2025	Heparan Sulfate Proteoglycan Metabolic Process (GO:0030201)	2025-05-22	0.000814499	0.0490736	0	0	8.19704	58.305	GLCE;XYLT1;SULF1;GNS;SULF2	OPC1	30wk	UP	1.30915
GO_Biological_Process_2025	Axon Guidance (GO:0007411)	14/152	0.000887144	0.0522626	0	0	2.84667	20.005	TRIO;DSCAM;DCC;SEMA3D;NRXN1;MYCBP2;PTPRM;KALRN;NFASC;DAG1;NRCAM;EVL;CNTN4;NEO1	OPC1	30wk	UP	1.28181
GO_Biological_Process_2025	Protein Polymerization (GO:0051258)	1959-08-01	0.00096426	0.0550984	0	0	4.38305	30.4366	PRKN;PREX1;DIAPH1;PDZD2;ARHGAP6;CKAP5;UBE2K;WASF3	OPC1	30wk	UP	1.25886
GO_Biological_Process_2025	Cell-Cell Adhesion via Plasma-Membrane Adhesion Molecules (GO:0098742)	15/171	0.000976849	0.0550984	0	0	2.6995	18.7107	KIRREL3;GRID2;NLGN1;PTPRS;DSCAM;NRXN1;PTPRM;ROBO1;PTPRD;CDH2;IL1RAPL1;CDH13;CNTN4;LRRC4C;CDH18	OPC1	30wk	UP	1.25886
GO_Biological_Process_2025	Protein Polyubiquitination (GO:0000209)	18/228	0.00110248	0.0598925	0	0	2.41023	16.4141	PRKN;KCMF1;MARCHF1;CBFB;MYCBP2;ZFP91;UBE3A;RNF6;AMBRA1;TANK;RNF5;RNF216;TNKS2;TRIM2;BTRC;UBE2K;DZIP3;TAF1	OPC1	30wk	UP	1.22263
GO_Biological_Process_2025	Neuron Cell-Cell Adhesion (GO:0007158)	2025-04-14	0.00110703	0.0598925	0	0	11.1359	75.792	NLGN1;NRXN1;NINJ2;CNTN4	OPC1	30wk	UP	1.22263
GO_Biological_Process_2025	Regulation of Trans-Synaptic Signaling (GO:0099177)	1947-07-01	0.00113184	0.06001	0	0	4.88554	33.1431	PPP3CA;NLGN1;GRID2;GRID1;GRIK4;LRRC4C;GRIA4	OPC1	30wk	UP	1.22178
GO_Biological_Process_2025	Peptidyl-Serine Modification (GO:0018209)	1975-09-01	0.00116028	0.0603117	0	0	3.81283	25.7713	MORC3;CAB39;ROCK1;MGAT5B;GALNT1;PRKD1;MAP3K13;HIPK2;TAF1	OPC1	30wk	UP	1.2196
GO_Biological_Process_2025	Positive Regulation of Synapse Assembly (GO:0051965)	1935-06-01	0.00119997	0.0609236	0	0	5.77095	38.8123	PTPRD;NLGN1;GRID2;NRXN1;IL1RAPL1;IL1RAP	OPC1	30wk	UP	1.21521
GO_Biological_Process_2025	cAMP-mediated Signaling (GO:0019933)	2025-05-24	0.00124099	0.0609236	0	0	7.33343	49.0742	PDE4D;PDE4B;PDE7B;PDE7A;PDE8B	OPC1	30wk	UP	1.21521
GO_Biological_Process_2025	Negative Regulation of Stress Fiber Assembly (GO:0051497)	2025-05-24	0.00124099	0.0609236	0	0	7.33343	49.0742	SLTM;DLC1;ARHGEF18;ARHGAP6;CLASP1	OPC1	30wk	UP	1.21521
GO_Biological_Process_2025	Neuron Projection Arborization (GO:0140058)	2025-03-07	0.0013279	0.0640049	0	0	20.8563	138.155	NLGN1;ROCK1;PTN	OPC1	30wk	UP	1.19379
GO_Biological_Process_2025	RNA Processing (GO:0006396)	21/291	0.00139611	0.0650242	0	0	2.18986	14.3963	FTO;SNRPN;RNGTT;SSB;SCAF11;FUS;CELF2;INTS10;ELAVL4;DDX10;ADARB2;VIRMA;SRRM1;RSRC1;NOVA1;PRPF3;HNRNPA2B1;INTS4;ESF1;HNRNPH3;METTL16	OPC1	30wk	UP	1.18693
GO_Biological_Process_2025	Glutamate Receptor Signaling Pathway (GO:0007215)	1936-06-01	0.00139811	0.0650242	0	0	5.57829	36.6641	GRM5;GRID2;GRM7;GRIK4;GRIA4;CPEB4	OPC1	30wk	UP	1.18693
GO_Biological_Process_2025	Cognition (GO:0050890)	1950-07-01	0.00164281	0.0738149	0	0	4.54398	29.1331	SETD5;GRM5;NIPBL;CHD7;SOBP;GPR158;DGCR2	OPC1	30wk	UP	1.13186
GO_Biological_Process_2025	Microtubule Polymerization (GO:0046785)	1937-06-01	0.00162024	0.0738149	0	0	5.39807	34.6836	PDZD2;CCDC57;TUBGCP5;SLAIN1;CKAP5;CLASP1	OPC1	30wk	UP	1.13186
GO_Biological_Process_2025	Positive Regulation of Signal Transduction (GO:0009967)	19/256	0.00167778	0.0741299	0	0	2.25442	14.4064	APP;MACF1;MBD5;NLGN1;NRXN1;LAMC1;RBPJ;NLK;SULF1;TPD52L1;CDC73;ROBO1;SULF2;NETO1;TSPAN5;ITGAV;PLPP3;WLS;SHANK1	OPC1	30wk	UP	1.13001
GO_Biological_Process_2025	Axonogenesis (GO:0007409)	16/200	0.00177692	0.0772233	0	0	2.44129	15.4604	APP;TRIO;DSCAM;DCC;SEMA3D;NRXN1;MYCBP2;KALRN;NFASC;PARD3;DAG1;NRCAM;EVL;CNTN4;NEO1;SPG11	OPC1	30wk	UP	1.11225
GO_Biological_Process_2025	Postsynaptic Membrane Organization (GO:0001941)	2025-04-16	0.00190407	0.0801221	0	0	9.27898	58.1213	NLGN1;NRXN1;LHFPL3;GPHN	OPC1	30wk	UP	1.09625
GO_Biological_Process_2025	Presynapse Assembly (GO:0099054)	2025-04-16	0.00190407	0.0801221	0	0	9.27898	58.1213	PTPRD;NLGN1;NRXN1;IL1RAPL1	OPC1	30wk	UP	1.09625
GO_Biological_Process_2025	Chemical Synaptic Transmission (GO:0007268)	19/260	0.00200234	0.0818936	0	0	2.21654	13.7723	GABRB3;APP;GRID2;DTNA;PTPRN2;KCND2;KCNIP1;KCND3;GRID1;NRXN1;SLC1A2;GRIK4;SLC6A1;GRM7;KCNQ3;EXOC4;PDE7B;SPG11;GRIA4	OPC1	30wk	UP	1.08675
GO_Biological_Process_2025	Chondroitin Sulfate Proteoglycan Biosynthetic Process (GO:0050650)	2025-03-08	0.00206974	0.0818936	0	0	16.6841	103.114	CSGALNACT1;B3GAT1;XYLT1	OPC1	30wk	UP	1.08675
GO_Biological_Process_2025	Chondroitin Sulfate Proteoglycan Metabolic Process (GO:0050654)	2025-03-08	0.00206974	0.0818936	0	0	16.6841	103.114	CSGALNACT1;B3GAT1;XYLT1	OPC1	30wk	UP	1.08675
GO_Biological_Process_2025	Nucleic Acid Transport (GO:0050657)	2025-03-08	0.00206974	0.0818936	0	0	16.6841	103.114	RBFOX1;HNRNPA2B1;CKAP5	OPC1	30wk	UP	1.08675
GO_Biological_Process_2025	Regulation of Intracellular Signal Transduction (GO:1902531)	21/302	0.00219356	0.0855166	0	0	2.10292	12.8745	STARD13;NLGN1;TRIO;ARHGEF28;WWC2;ARHGAP26;KALRN;ARHGAP6;HIPK2;PREX1;ARHGEF9;ARHGAP31;TRAF3;DLC1;PIP5K1A;ARHGEF1;ITGAV;PLPP3;SGK1;SRGAP2;TAF1	OPC1	30wk	UP	1.06795
GO_Biological_Process_2025	Heparan Sulfate Proteoglycan Biosynthetic Process (GO:0015012)	2025-04-17	0.00242189	0.0904286	0	0	8.56477	51.5874	CSGALNACT1;GLCE;NDST4;XYLT1	OPC1	30wk	UP	1.04369
GO_Biological_Process_2025	Protein Localization to Synapse (GO:0035418)	2025-04-17	0.00242189	0.0904286	0	0	8.56477	51.5874	NLGN1;STAU2;NRXN1;SHANK1	OPC1	30wk	UP	1.04369
GO_Biological_Process_2025	Synaptic Membrane Adhesion (GO:0099560)	2025-04-17	0.00242189	0.0904286	0	0	8.56477	51.5874	PTPRD;PTPRS;IL1RAPL1;LRRC4C	OPC1	30wk	UP	1.04369
GO_Biological_Process_2025	Plasma Membrane Bounded Cell Projection Morphogenesis (GO:0120039)	1954-07-01	0.00258393	0.0951388	0	0	4.1564	24.7657	NLGN1;TRIO;NRXN1;EPB41L3;SGK1;SRGAP2;MYO16	OPC1	30wk	UP	1.02164
GO_Biological_Process_2025	Aortic Valve Development (GO:0003176)	1941-06-01	0.0027858	0.101167	0	0	4.78015	28.1227	RB1;ADAMTS5;BMPR2;ROCK1;RBPJ;ROBO1	OPC1	30wk	UP	0.994962
GO_Biological_Process_2025	Cell-Substrate Junction Assembly (GO:0007044)	2025-05-29	0.00300338	0.10164	0	0	5.80413	33.7105	DLC1;PIP5K1A;LAMC1;PTPRK;ARHGAP6	OPC1	30wk	UP	0.992937
GO_Biological_Process_2025	Regulation of Telomere Maintenance via Telomere Lengthening (GO:1904356)	2025-04-18	0.00302887	0.10164	0	0	7.95259	46.1216	TNKS2;HNRNPA2B1;TERF2;SMG6	OPC1	30wk	UP	0.992937
GO_Biological_Process_2025	Endothelial Tube Morphogenesis (GO:0061154)	2025-03-09	0.00302452	0.10164	0	0	13.9027	80.6498	STARD13;RBPJ;RHOA	OPC1	30wk	UP	0.992937
GO_Biological_Process_2025	Negative Regulation of Cytoskeleton Organization (GO:0051494)	2025-05-29	0.00300338	0.10164	0	0	5.80413	33.7105	PRKN;LIMA1;HIP1R;CLASP1;SHANK1	OPC1	30wk	UP	0.992937
GO_Biological_Process_2025	Regulation of Heart Contraction (GO:0008016)	1970-08-01	0.00293891	0.10164	0	0	3.60335	21.0065	KCND2;KCNIP1;KCND3;CELF2;PDE4D;TRPC1;ANK2;ATP2B1	OPC1	30wk	UP	0.992937
GO_Biological_Process_2025	Golgi to Plasma Membrane Transport (GO:0006893)	1955-07-01	0.00287352	0.10164	0	0	4.0696	23.8162	MACF1;KIF13A;EXOC4;ASAP1;GOPC;RAB11FIP3;SPTBN1	OPC1	30wk	UP	0.992937
GO_Biological_Process_2025	Regulation of Vasoconstriction (GO:0019229)	2025-05-30	0.00350228	0.116057	0	0	5.57168	31.5042	BMPR2;ZDHHC21;ATP2B1;ADRA1A;ITGA9	OPC1	30wk	UP	0.935329
GO_Biological_Process_2025	Positive Regulation of Phospholipid Transport (GO:2001140)	2025-03-10	0.00420947	0.129759	0	0	11.916	65.1856	TMEM30A;ABCB4;DBI	OPC1	30wk	UP	0.886861
GO_Biological_Process_2025	Peptidyl-Threonine Modification (GO:0018210)	1944-06-01	0.004005	0.129759	0	0	4.40209	24.3005	GALNT1;OXSR1;PRKD1;NLK;HIPK2;TAF1	OPC1	30wk	UP	0.886861
GO_Biological_Process_2025	Golgi to Plasma Membrane Protein Transport (GO:0043001)	2025-05-31	0.00405799	0.129759	0	0	5.3571	29.5019	MACF1;KIF13A;ASAP1;RAB11FIP3;SPTBN1	OPC1	30wk	UP	0.886861
GO_Biological_Process_2025	Regulation of Telomere Capping (GO:1904353)	2025-03-10	0.00420947	0.129759	0	0	11.916	65.1856	TNKS2;TERF2;SMG6	OPC1	30wk	UP	0.886861
GO_Biological_Process_2025	Mitochondrial Protein Processing (GO:0034982)	2025-03-10	0.00420947	0.129759	0	0	11.916	65.1856	IMMP2L;YME1L1;SPG7	OPC1	30wk	UP	0.886861
GO_Biological_Process_2025	Negative Regulation of Smooth Muscle Cell Apoptotic Process (GO:0034392)	2025-03-10	0.00420947	0.129759	0	0	11.916	65.1856	DNMT1;MAP2K5;GRIA4	OPC1	30wk	UP	0.886861
GO_Biological_Process_2025	Regulation of Embryonic Development (GO:0045995)	1959-07-01	0.00428697	0.130629	0	0	3.75577	20.4771	UTP25;NIPBL;ZZZ3;YEATS2;DAG1;TLE6;CLASP1	OPC1	30wk	UP	0.883959
GO_Biological_Process_2025	Associative Learning (GO:0008306)	2025-04-20	0.00453797	0.130763	0	0	6.95779	37.5392	APP;NETO1;SLC6A1;SHANK1	OPC1	30wk	UP	0.883517
GO_Biological_Process_2025	Transport Along Microtubule (GO:0010970)	2025-04-20	0.00453797	0.130763	0	0	6.95779	37.5392	APP;COPG1;SPG11;DYNC1I1	OPC1	30wk	UP	0.883517
GO_Biological_Process_2025	Neuromuscular Process (GO:0050905)	2025-04-20	0.00453797	0.130763	0	0	6.95779	37.5392	DCTN1;NRXN1;MYCBP2;SHANK1	OPC1	30wk	UP	0.883517
GO_Biological_Process_2025	Neuron Differentiation (GO:0030182)	14/181	0.0045219	0.130763	0	0	2.34878	12.6806	ALK;TENM2;ATP8A2;MYEF2;MYT1L;LDB2;PBX1;PTPRD;PDZD2;SLTM;ERBB4;IL1RAPL1;DMD;ERCC6	OPC1	30wk	UP	0.883517
GO_Biological_Process_2025	Protein K48-linked Ubiquitination (GO:0070936)	1991-09-01	0.0044337	0.130763	0	0	3.06631	16.6149	KCMF1;PRKN;RNF216;MYCBP2;UBE3A;RNF6;BTRC;RNF5;UBE2K	OPC1	30wk	UP	0.883517
GO_Biological_Process_2025	Positive Regulation of Chemotaxis (GO:0050921)	1946-06-01	0.00501199	0.142869	0	0	4.18155	22.1452	PDGFRA;DSCAM;SLTM;CDH13;PTN;PRKD1	OPC1	30wk	UP	0.845063
GO_Biological_Process_2025	Autophagy of Mitochondrion (GO:0000422)	1961-07-01	0.00516508	0.145666	0	0	3.61629	19.0428	PRKN;GABARAPL2;CLEC16A;AMBRA1;ARHGAP26;NIPSNAP2;ATG2B	OPC1	30wk	UP	0.836641
GO_Biological_Process_2025	Positive Regulation of Circadian Rhythm (GO:0042753)	2025-03-11	0.00563925	0.148016	0	0	10.426	53.9857	NLGN1;RORA;BTRC	OPC1	30wk	UP	0.82969
GO_Biological_Process_2025	Excitatory Synapse Assembly (GO:1904861)	2025-03-11	0.00563925	0.148016	0	0	10.426	53.9857	GRID2;NLGN1;SRGAP2	OPC1	30wk	UP	0.82969
GO_Biological_Process_2025	Negative Regulation of Exocytosis (GO:0045920)	2025-03-11	0.00563925	0.148016	0	0	10.426	53.9857	PRKN;IL1RAPL1;STXBP6	OPC1	30wk	UP	0.82969
GO_Biological_Process_2025	intra-Golgi Vesicle-Mediated Transport (GO:0006891)	1933-05-01	0.00535343	0.148016	0	0	4.97394	26.0138	GABARAPL2;COG5;COG3;VTI1A;COPG1	OPC1	30wk	UP	0.82969
GO_Biological_Process_2025	Negative Regulation of Cold-Induced Thermogenesis (GO:0120163)	1947-06-01	0.00557982	0.148016	0	0	4.07935	21.1661	RB1;ADAMTS5;NOVA1;LAMA4;ALDH1A1;RBPJ	OPC1	30wk	UP	0.82969
GO_Biological_Process_2025	Pulmonary Valve Development (GO:0003177)	2025-04-21	0.0054533	0.148016	0	0	6.54817	34.126	ADAMTS5;BMPR2;RBPJ;ROBO1	OPC1	30wk	UP	0.82969
GO_Biological_Process_2025	Positive Regulation of Extracellular Matrix Assembly (GO:1901203)	2025-03-11	0.00563925	0.148016	0	0	10.426	53.9857	RGCC;DAG1;CLASP1	OPC1	30wk	UP	0.82969
GO_Biological_Process_2025	Mitophagy (GO:0000423)	1948-06-01	0.00619324	0.157868	0	0	3.98201	20.2457	PRKN;GABARAPL2;CLEC16A;AMBRA1;ARHGAP26;NIPSNAP2	OPC1	30wk	UP	0.801706
GO_Biological_Process_2025	Sphingolipid Metabolic Process (GO:0006665)	1979-08-01	0.00618753	0.157868	0	0	3.14512	15.9936	ARV1;HACD1;CERK;TECR;PRKD1;PLPP3;HACD2;CERS2	OPC1	30wk	UP	0.801706
GO_Biological_Process_2025	Negative Regulation of Metabolic Process (GO:0009892)	1963-07-01	0.00617174	0.157868	0	0	3.48678	17.7399	RB1;PRKN;ADAMTS5;NOVA1;LAMA4;ALDH1A1;RBPJ	OPC1	30wk	UP	0.801706
GO_Biological_Process_2025	Protein Autoubiquitination (GO:0051865)	1965-07-01	0.0073178	0.163205	0	0	3.36619	16.5531	PRKN;SH3RF3;RNF13;NFX1;UBE3A;TANK;RNF141	OPC1	30wk	UP	0.787265
GO_Biological_Process_2025	Potassium Ion Export Across Plasma Membrane (GO:0097623)	2025-03-12	0.00732608	0.163205	0	0	9.26705	45.5597	KCNIP1;KCNT2;KCND3	OPC1	30wk	UP	0.787265
GO_Biological_Process_2025	Regulation of mRNA Stability (GO:0043488)	1980-08-01	0.0066709	0.163205	0	0	3.10127	15.5374	FTO;ROCK1;YTHDF3;FUS;METTL16;ELAVL1;RBM33;SENP1	OPC1	30wk	UP	0.787265
GO_Biological_Process_2025	Negative Regulation of Cell Cycle Phase Transition (GO:1901988)	2025-03-12	0.00732608	0.163205	0	0	9.26705	45.5597	RGCC;APBB2;MACROH2A1	OPC1	30wk	UP	0.787265
GO_Biological_Process_2025	Very Long-Chain Fatty Acid Biosynthetic Process (GO:0042761)	2025-03-12	0.00732608	0.163205	0	0	9.26705	45.5597	HACD1;TECR;HACD2	OPC1	30wk	UP	0.787265
GO_Biological_Process_2025	Renal Filtration (GO:0097205)	2025-03-12	0.00732608	0.163205	0	0	9.26705	45.5597	PPP3CA;SULF1;SULF2	OPC1	30wk	UP	0.787265
GO_Biological_Process_2025	V(D)J Recombination (GO:0033151)	2025-03-12	0.00732608	0.163205	0	0	9.26705	45.5597	TCF7L1;XRCC4;LRIG1	OPC1	30wk	UP	0.787265
GO_Biological_Process_2025	Regulation of Leukocyte Adhesion to Vascular Endothelial Cell (GO:1904994)	2025-03-12	0.00732608	0.163205	0	0	9.26705	45.5597	NFAT5;ZDHHC21;RHOA	OPC1	30wk	UP	0.787265
GO_Biological_Process_2025	Positive Regulation of Hydrolase Activity (GO:0051345)	1998-09-01	0.0071909	0.163205	0	0	2.82411	13.9368	PDZD2;ROCK1;DOCK9;LARS1;SRGAP2;EVI5;RAPGEF6;ZC3H15;RHOA	OPC1	30wk	UP	0.787265
GO_Biological_Process_2025	Positive Regulation of Cell Junction Assembly (GO:1901890)	1965-07-01	0.0073178	0.163205	0	0	3.36619	16.5531	PTPRD;GRID2;NLGN1;ROCK1;NRXN1;IL1RAPL1;IL1RAP	OPC1	30wk	UP	0.787265
GO_Biological_Process_2025	Glycerophospholipid Metabolic Process (GO:0006650)	1965-07-01	0.0073178	0.163205	0	0	3.36619	16.5531	ABHD12;PGP;PLCE1;PIP5K1A;FAR1;GPLD1;DGKH	OPC1	30wk	UP	0.787265
GO_Biological_Process_2025	Regulation of Endocytosis (GO:0030100)	1965-07-01	0.0073178	0.163205	0	0	3.36619	16.5531	RUFY1;HIP1;ROCK1;HIP1R;CDH13;ITGAV;PRKD1	OPC1	30wk	UP	0.787265
GO_Biological_Process_2025	Potassium Ion Transmembrane Transport (GO:0071805)	11/134	0.00727181	0.163205	0	0	2.50041	12.3114	KCNH5;SLC24A3;KCNT2;KCND2;KCNIP1;KCNC2;KCND3;KCNB2;KCNMA1;KCNQ3;KCNQ5	OPC1	30wk	UP	0.787265
GO_Biological_Process_2025	Anterograde Trans-Synaptic Signaling (GO:0098916)	14/189	0.00658548	0.163205	0	0	2.24047	11.2536	APP;DTNA;KCND2;KCNIP1;KCND3;NRXN1;SLC1A2;GRIK4;SLC6A1;GRM7;KCNQ3;EXOC4;PDE7B;SPG11	OPC1	30wk	UP	0.787265
GO_Biological_Process_2025	Focal Adhesion Assembly (GO:0048041)	2025-04-22	0.00648415	0.163205	0	0	6.18406	31.1577	DLC1;PIP5K1A;PTPRK;ARHGAP6	OPC1	30wk	UP	0.787265
GO_Biological_Process_2025	Positive Regulation of Dendritic Spine Development (GO:0060999)	2025-04-23	0.00763636	0.163258	0	0	5.85828	28.5582	PTPRD;NLGN1;IL1RAPL1;SHANK1	OPC1	30wk	UP	0.787126
GO_Biological_Process_2025	RNA Destabilization (GO:0050779)	2025-04-23	0.00763636	0.163258	0	0	5.85828	28.5582	FTO;ROCK1;YTHDF3;METTL16	OPC1	30wk	UP	0.787126
GO_Biological_Process_2025	Positive Regulation of Excitatory Postsynaptic Potential (GO:2000463)	2025-04-23	0.00763636	0.163258	0	0	5.85828	28.5582	NLGN1;NETO1;NRXN1;SHANK1	OPC1	30wk	UP	0.787126
GO_Biological_Process_2025	Long-Chain fatty-acyl-CoA Metabolic Process (GO:0035336)	2025-04-23	0.00763636	0.163258	0	0	5.85828	28.5582	HACD1;TECR;FAR1;HACD2	OPC1	30wk	UP	0.787126
GO_Biological_Process_2025	Positive Regulation of BMP Signaling Pathway (GO:0030513)	2025-04-23	0.00763636	0.163258	0	0	5.85828	28.5582	PPP3CA;NGLY1;RBPJ;SULF1	OPC1	30wk	UP	0.787126
GO_Biological_Process_2025	Peptidyl-Threonine Phosphorylation (GO:0018107)	1936-05-01	0.00780661	0.164249	0	0	4.49189	21.7982	OXSR1;PRKD1;NLK;HIPK2;TAF1	OPC1	30wk	UP	0.784498
GO_Biological_Process_2025	Regulation of Blood Circulation (GO:1903522)	1936-05-01	0.00780661	0.164249	0	0	4.49189	21.7982	APP;KCND2;KCNIP1;KCND3;CELF2	OPC1	30wk	UP	0.784498
GO_Biological_Process_2025	Sphingolipid Biosynthetic Process (GO:0030148)	1983-08-01	0.00829311	0.172464	0	0	2.97676	14.2656	HACD1;CERK;VAPA;PRKD1;LARGE1;HACD2;CERS2;ST3GAL3	OPC1	30wk	UP	0.763301
GO_Biological_Process_2025	Positive Regulation of Nervous System Development (GO:0051962)	1951-06-01	0.0083272	0.172464	0	0	3.71597	17.7929	PTPRD;GRID2;NLGN1;NRXN1;IL1RAPL1;IL1RAP	OPC1	30wk	UP	0.763301
GO_Biological_Process_2025	Plasma Membrane Bounded Cell Projection Assembly (GO:0120031)	18/277	0.00866363	0.175323	0	0	1.94922	9.25611	OFD1;CARMIL1;CCDC57;DNAH5;CEP164;OCRL;ASAP1;DNM3;AHI1;IFT81;ERICH3;PIP5K1A;CDH13;SRGAP2;RAPGEF6;CLUAP1;RAB8B;ARHGEF6	OPC1	30wk	UP	0.756162
GO_Biological_Process_2025	Cellular Component Assembly (GO:0022607)	18/277	0.00866363	0.175323	0	0	1.94922	9.25611	HACD1;NLGN1;YTHDF3;KMT2A;VPS13B;PDE4DIP;IL1RAP;LAMC1;TANK;RHOA;ADD1;PTPRD;LIMA1;PARD3;DMD;SPTBN1;WASF3;SHANK1	OPC1	30wk	UP	0.756162
GO_Biological_Process_2025	Cell-Cell Junction Assembly (GO:0007043)	1967-07-01	0.00861416	0.175323	0	0	3.25365	15.469	CDH2;EPB41L3;CTNNA1;CDH13;TLN2;RHOA;CDH18	OPC1	30wk	UP	0.756162
GO_Biological_Process_2025	Lamellipodium Assembly (GO:0030032)	2025-04-25	0.0103265	0.177848	0	0	5.2998	24.2362	CARMIL1;CDH13;SRGAP2;ARHGEF6	OPC1	30wk	UP	0.749952
GO_Biological_Process_2025	Regulation of Cellular Component Organization (GO:0051128)	12/159	0.00990461	0.177848	0	0	2.28285	10.5348	RUFY1;SETD5;URI1;HIP1;ROCK1;HIP1R;CDH13;JADE3;CHPT1;SGK1;TANK;GPR158	OPC1	30wk	UP	0.749952
GO_Biological_Process_2025	calcineurin-NFAT Signaling Cascade (GO:0033173)	2025-03-13	0.00928	0.177848	0	0	8.33991	39.0299	NFAT5;PPP3CA;PPP3CC	OPC1	30wk	UP	0.749952
GO_Biological_Process_2025	Fatty Acid Elongation (GO:0030497)	2025-03-13	0.00928	0.177848	0	0	8.33991	39.0299	HACD1;TECR;HACD2	OPC1	30wk	UP	0.749952
GO_Biological_Process_2025	Cerebellar Granule Cell Differentiation (GO:0021707)	2025-02-05	0.011307	0.177848	0	0	18.5132	82.9823	GRID2;NRXN1	OPC1	30wk	UP	0.749952
GO_Biological_Process_2025	Enzyme-Linked Receptor Protein Signaling Pathway (GO:0007167)	10/121	0.00978346	0.177848	0	0	2.51675	11.6452	PTPRD;ALK;PDGFRA;AHI1;TRIO;BMPR2;SLTM;ERBB4;RORA;PTN	OPC1	30wk	UP	0.749952
GO_Biological_Process_2025	Aortic Valve Morphogenesis (GO:0003180)	1938-05-01	0.00981945	0.177848	0	0	4.21922	19.5071	RB1;ADAMTS5;ROCK1;RHOA;ROBO1	OPC1	30wk	UP	0.749952
GO_Biological_Process_2025	Positive Regulation of Bone Mineralization (GO:0030501)	1938-05-01	0.00981945	0.177848	0	0	4.21922	19.5071	PPP3CA;BMPR2;SLC20A2;PTN;ATP2B1	OPC1	30wk	UP	0.749952
GO_Biological_Process_2025	Cellular Response to Histamine (GO:0071420)	2025-02-05	0.011307	0.177848	0	0	18.5132	82.9823	GABRB3;DIAPH1	OPC1	30wk	UP	0.749952
GO_Biological_Process_2025	Regulation of Membrane Protein Ectodomain Proteolysis (GO:0051043)	2025-04-25	0.0103265	0.177848	0	0	5.2998	24.2362	APP;ROCK1;TSPAN5;GPLD1	OPC1	30wk	UP	0.749952
GO_Biological_Process_2025	Stress Granule Assembly (GO:0034063)	2025-04-25	0.0103265	0.177848	0	0	5.2998	24.2362	ATXN2L;TIA1;YTHDF3;CSDE1	OPC1	30wk	UP	0.749952
GO_Biological_Process_2025	Cell Morphogenesis Involved in Neuron Differentiation (GO:0048667)	1985-08-01	0.00952788	0.177848	0	0	2.89914	13.4912	RB1;APP;FARP1;DCC;PARD3;NRCAM;CNTN4;SPG11	OPC1	30wk	UP	0.749952
GO_Biological_Process_2025	Negative Chemotaxis (GO:0050919)	2025-04-25	0.0103265	0.177848	0	0	5.2998	24.2362	SEMA3D;ITGAV;RHOA;ROBO1	OPC1	30wk	UP	0.749952
GO_Biological_Process_2025	Peptidyl-Serine Phosphorylation (GO:0018105)	1970-07-01	0.0108642	0.177848	0	0	3.09823	14.0111	MORC3;CAB39;ROCK1;PRKD1;MAP3K13;HIPK2;TAF1	OPC1	30wk	UP	0.749952
GO_Biological_Process_2025	Protein-Containing Complex Organization (GO:0043933)	10/123	0.0109108	0.177848	0	0	2.47195	11.1683	HACD1;KMT2A;PARD3;PDE4DIP;DMD;IL1RAP;LAMC1;TANK;WASF3;SHANK1	OPC1	30wk	UP	0.749952
GO_Biological_Process_2025	Negative Regulation of G Protein-Coupled Receptor Signaling Pathway (GO:0045744)	1939-05-01	0.0109482	0.177848	0	0	4.09491	18.4868	PPP3CA;SLTM;PDE4D;GPRASP1;ROBO1	OPC1	30wk	UP	0.749952
GO_Biological_Process_2025	Regulation of Axon Extension (GO:0030516)	1939-05-01	0.0109482	0.177848	0	0	4.09491	18.4868	MACF1;PTPRS;RNF6;NRCAM;MAP3K13	OPC1	30wk	UP	0.749952
GO_Biological_Process_2025	Protein Localization (GO:0008104)	22/371	0.0111615	0.177848	0	0	1.77009	7.95704	HSPA9;GRID2;USP4;AKTIP;COG3;NBEAL1;AKAP7;CASK;ANK2;PTPRK;PARD3B;AHI1;NIPBL;ARL5B;PARD3;KIF13A;SCG5;CPE;DMD;GOPC;SIL1;WLS	OPC1	30wk	UP	0.749952
GO_Biological_Process_2025	ERBB4 Signaling Pathway (GO:0038130)	2025-02-05	0.011307	0.177848	0	0	18.5132	82.9823	ERBB4;NRG2	OPC1	30wk	UP	0.749952
GO_Biological_Process_2025	Aminophospholipid Transport (GO:0015917)	2025-02-05	0.011307	0.177848	0	0	18.5132	82.9823	ATP8A2;TMEM30A	OPC1	30wk	UP	0.749952
GO_Biological_Process_2025	Regulation of Relaxation of Cardiac Muscle (GO:1901897)	2025-02-05	0.011307	0.177848	0	0	18.5132	82.9823	PDE4D;PDE4B	OPC1	30wk	UP	0.749952
GO_Biological_Process_2025	Glutamatergic Neuron Differentiation (GO:1905962)	2025-02-05	0.011307	0.177848	0	0	18.5132	82.9823	GRID2;NRXN1	OPC1	30wk	UP	0.749952
GO_Biological_Process_2025	Membrane Assembly (GO:0071709)	1938-05-01	0.00981945	0.177848	0	0	4.21922	19.5071	PTPRD;NLGN1;NRXN1;IL1RAPL1;SPTBN1	OPC1	30wk	UP	0.749952
GO_Biological_Process_2025	Regulation of DNA-templated Transcription Elongation (GO:0032784)	1938-05-01	0.00981945	0.177848	0	0	4.21922	19.5071	SETD5;SCAF8;INTS10;INTS4;ERCC6	OPC1	30wk	UP	0.749952
GO_Biological_Process_2025	Positive Regulation of ERBB Signaling Pathway (GO:1901186)	2025-04-26	0.0118744	0.177848	0	0	5.05864	22.4268	AFAP1L2;HIP1;HIP1R;RBPJ	OPC1	30wk	UP	0.749952
GO_Biological_Process_2025	Positive Regulation of Interleukin-2 Production (GO:0032743)	2025-04-26	0.0118744	0.177848	0	0	5.05864	22.4268	PDE4D;PDE4B;TANK;SPTBN1	OPC1	30wk	UP	0.749952
GO_Biological_Process_2025	Postsynaptic Membrane Assembly (GO:0097104)	2025-02-05	0.011307	0.177848	0	0	18.5132	82.9823	NLGN1;NRXN1	OPC1	30wk	UP	0.749952
GO_Biological_Process_2025	Positive Regulation of Mitochondrial Fusion (GO:0010636)	2025-02-05	0.011307	0.177848	0	0	18.5132	82.9823	PRKN;YME1L1	OPC1	30wk	UP	0.749952
GO_Biological_Process_2025	Postsynaptic Density Protein 95 Clustering (GO:0097119)	2025-02-05	0.011307	0.177848	0	0	18.5132	82.9823	NLGN1;NRXN1	OPC1	30wk	UP	0.749952
GO_Biological_Process_2025	Positive Regulation of Platelet-Derived Growth Factor Receptor Signaling Pathway (GO:0010641)	2025-02-05	0.011307	0.177848	0	0	18.5132	82.9823	HIP1;HIP1R	OPC1	30wk	UP	0.749952
GO_Biological_Process_2025	Negative Regulation of Collateral Sprouting (GO:0048671)	2025-02-05	0.011307	0.177848	0	0	18.5132	82.9823	PTPRS;DCC	OPC1	30wk	UP	0.749952
GO_Biological_Process_2025	Negative Regulation of Relaxation of Muscle (GO:1901078)	2025-02-05	0.011307	0.177848	0	0	18.5132	82.9823	PDE4D;PDE4B	OPC1	30wk	UP	0.749952
GO_Biological_Process_2025	Negative Regulation of Erythrocyte Differentiation (GO:0045647)	2025-02-05	0.011307	0.177848	0	0	18.5132	82.9823	HSPA9;LDB2	OPC1	30wk	UP	0.749952
GO_Biological_Process_2025	Negative Regulation of Multicellular Organismal Process (GO:0051241)	16/243	0.0114414	0.177848	0	0	1.9744	8.82658	RB1;APP;BMPR2;LAMA4;WWC2;ATP2B1;RBPJ;FBXO11;ROBO1;ADAMTS5;RGCC;NOVA1;ALDH1A1;EVL;RAB11FIP3;ITGA9	OPC1	30wk	UP	0.749952
GO_Biological_Process_2025	Melanin Metabolic Process (GO:0006582)	2025-02-05	0.011307	0.177848	0	0	18.5132	82.9823	PARD3;TRPC1	OPC1	30wk	UP	0.749952
GO_Biological_Process_2025	Immunoglobulin V(D)J Recombination (GO:0033152)	2025-02-05	0.011307	0.177848	0	0	18.5132	82.9823	TCF7L1;XRCC4	OPC1	30wk	UP	0.749952
GO_Biological_Process_2025	Positive Regulation of Transcription of Notch Receptor Target (GO:0007221)	2025-02-05	0.011307	0.177848	0	0	18.5132	82.9823	MAML2;RBPJ	OPC1	30wk	UP	0.749952
GO_Biological_Process_2025	Negative Regulation of Cell Migration Involved in Sprouting Angiogenesis (GO:0090051)	2025-03-14	0.011509	0.177848	0	0	7.58135	33.8479	STARD13;RHOA;MAP2K5	OPC1	30wk	UP	0.749952
GO_Biological_Process_2025	Response to Chemokine (GO:1990868)	2025-03-14	0.011509	0.177848	0	0	7.58135	33.8479	LRCH1;OXSR1;RHOA	OPC1	30wk	UP	0.749952
GO_Biological_Process_2025	Valine Metabolic Process (GO:0006573)	2025-02-05	0.011307	0.177848	0	0	18.5132	82.9823	BCAT1;HIBCH	OPC1	30wk	UP	0.749952
GO_Biological_Process_2025	Nucleotide-Sugar Metabolic Process (GO:0009225)	2025-03-14	0.011509	0.177848	0	0	7.58135	33.8479	CSGALNACT1;SLC35A3;GMDS	OPC1	30wk	UP	0.749952
GO_Biological_Process_2025	Positive Regulation of Protein Polymerization (GO:0032273)	1971-07-01	0.011701	0.177848	0	0	3.04966	13.5651	CARMIL1;SLTM;DCTN1;EVL;AMBRA1;SLAIN1;CLASP1	OPC1	30wk	UP	0.749952
GO_Biological_Process_2025	Actin Filament Polymerization (GO:0030041)	2025-04-26	0.0118744	0.177848	0	0	5.05864	22.4268	PREX1;DIAPH1;ARHGAP6;WASF3	OPC1	30wk	UP	0.749952
GO_Biological_Process_2025	Positive Regulation of Protein Metabolic Process (GO:0051247)	14/202	0.0114776	0.177848	0	0	2.08413	9.31054	PRKN;APP;SSB;YTHDF3;FAF1;LDB2;ELAVL1;OAZ2;CSDE1;PRR16;CREBRF;BTRC;VGLL4;MAP2K5	OPC1	30wk	UP	0.749952
GO_Biological_Process_2025	Synaptic Transmission, Glutamatergic (GO:0035249)	2025-04-26	0.0118744	0.177848	0	0	5.05864	22.4268	GRID2;GRID1;GRIK4;GRIA4	OPC1	30wk	UP	0.749952
GO_Biological_Process_2025	Microtubule Nucleation (GO:0007020)	2025-04-26	0.0118744	0.177848	0	0	5.05864	22.4268	CCDC57;TUBGCP5;SLAIN1;CLASP1	OPC1	30wk	UP	0.749952
GO_Biological_Process_2025	Regulation of Filopodium Assembly (GO:0051489)	1940-05-01	0.0121624	0.180126	0	0	3.9777	17.5393	NLGN1;TENM2;MYO10;NRXN1;PLPPR5	OPC1	30wk	UP	0.744424
GO_Biological_Process_2025	Calcium-Dependent Cell-Cell Adhesion via Plasma Membrane Cell Adhesion Molecules (GO:0016339)	1940-05-01	0.0121624	0.180126	0	0	3.9777	17.5393	NLGN1;CDH2;NRXN1;CDH13;CDH18	OPC1	30wk	UP	0.744424
GO_Biological_Process_2025	Sulfur Compound Biosynthetic Process (GO:0044272)	1956-06-01	0.0129807	0.191176	0	0	3.3435	14.5252	CSGALNACT1;GLCE;B3GAT1;XYLT1;CHAC2;METTL16	OPC1	30wk	UP	0.718566
GO_Biological_Process_2025	mRNA Processing (GO:0006397)	15/226	0.013142	0.192398	0	0	1.9901	8.62102	SNRPN;RNGTT;SCAF11;VIRMA;CDC73;SRRM1;DHX40;RSRC1;NOVA1;PRPF3;FRG1;HNRNPA2B1;PAPOLA;HNRNPH3;METTL16	OPC1	30wk	UP	0.715799
GO_Biological_Process_2025	Protein Dephosphorylation (GO:0006470)	1990-08-01	0.0132088	0.192398	0	0	2.72165	11.7763	PPP3CA;PTPRE;PTPRS;PPP3CC;PTPRN2;PTPRM;PTPRK;PTPN14	OPC1	30wk	UP	0.715799
GO_Biological_Process_2025	Establishment of Protein Localization to Plasma Membrane (GO:0061951)	1941-05-01	0.0134647	0.193634	0	0	3.86701	16.6579	MACF1;KIF13A;ASAP1;RAB11FIP3;SPTBN1	OPC1	30wk	UP	0.713019
GO_Biological_Process_2025	Negative Regulation of Epithelial Cell Proliferation (GO:0050680)	1973-07-01	0.0135127	0.193634	0	0	2.95694	12.727	RGCC;PTPRM;CASK;PTPRK;SULF1;CDC73;ROBO1	OPC1	30wk	UP	0.713019
GO_Biological_Process_2025	Potassium Ion Transport (GO:0006813)	10/127	0.0134577	0.193634	0	0	2.38694	10.2834	KCNH5;SLC24A3;KCNT2;KCND2;KCNC2;KCND3;KCNB2;KCNMA1;KCNQ3;KCNQ5	OPC1	30wk	UP	0.713019
GO_Biological_Process_2025	Clathrin Coat Assembly (GO:0048268)	2025-03-15	0.0140192	0.198743	0	0	6.94921	29.6545	HIP1;FCHO2;HIP1R	OPC1	30wk	UP	0.701709
GO_Biological_Process_2025	Neuromuscular Process Controlling Balance (GO:0050885)	2025-03-15	0.0140192	0.198743	0	0	6.94921	29.6545	NRXN1;PCDH15;SHANK1	OPC1	30wk	UP	0.701709
GO_Biological_Process_2025	Modification-Dependent Protein Catabolic Process (GO:0019941)	14/208	0.0145247	0.204814	0	0	2.01903	8.54435	PRKN;KCMF1;RNF13;UBE3A;RNF6;FBXO11;RNF5;CCAR1;MIB1;RNF217;BTRC;FBXO8;UBE2K;TAF1	OPC1	30wk	UP	0.688639
GO_Biological_Process_2025	Glycoprotein Biosynthetic Process (GO:0009101)	1976-07-01	0.0165946	0.206201	0	0	2.82794	11.5908	CSGALNACT1;BMPR2;CHST11;COG3;XYLT1;LARGE1;ST3GAL3	OPC1	30wk	UP	0.685709
GO_Biological_Process_2025	RNA Splicing (GO:0008380)	1992-08-01	0.0149391	0.206201	0	0	2.65658	11.1676	SNRPN;RSRC1;SCAF11;FUS;NOVA1;PRPF3;HNRNPH3;SRRM1	OPC1	30wk	UP	0.685709
GO_Biological_Process_2025	Positive Regulation of Stress Fiber Assembly (GO:0051496)	1943-05-01	0.0163441	0.206201	0	0	3.6631	15.0696	CARMIL1;RGCC;LIMCH1;EVL;RHOA	OPC1	30wk	UP	0.685709
GO_Biological_Process_2025	Small GTPase-mediated Signal Transduction (GO:0007264)	13/188	0.0147766	0.206201	0	0	2.07739	8.75561	RB1;ROCK1;ARHGEF18;ARHGAP6;RHOA;ARHGAP31;RASGEF1B;ELMO1;PLCE1;CDH13;ARHGEF1;RAPGEF6;RAPGEF4	OPC1	30wk	UP	0.685709
GO_Biological_Process_2025	Positive Regulation of Ossification (GO:0045778)	1942-05-01	0.0148578	0.206201	0	0	3.7623	15.8364	PPP3CA;BMPR2;SLC20A2;PTN;ATP2B1	OPC1	30wk	UP	0.685709
GO_Biological_Process_2025	Regulation of Protein Catabolic Process (GO:0042176)	10/129	0.014887	0.206201	0	0	2.34658	9.87269	PHF20L1;PRKN;PDZD2;FAF1;CREBRF;TSPAN5;FMN2;ZDHHC2;OAZ2;VGLL4	OPC1	30wk	UP	0.685709
GO_Biological_Process_2025	Regulation of Epithelial Cell Migration (GO:0010632)	1943-05-01	0.0163441	0.206201	0	0	3.6631	15.0696	MACF1;BMPR2;CAPN7;EVL;CLASP1	OPC1	30wk	UP	0.685709
GO_Biological_Process_2025	Protein Modification by Small Protein Conjugation (GO:0032446)	19/316	0.0153585	0.206201	0	0	1.79332	7.48906	PRKN;MARCHF2;EYA1;FBH1;MYCBP2;DCUN1D1;WWP1;RNF6;KLHL13;FBXO11;CCAR1;MIB1;SENP1;RNF157;SH3RF3;NFX1;RNF138;BTRC;PCMTD1	OPC1	30wk	UP	0.685709
GO_Biological_Process_2025	Cellular Response to Nitrogen Compound (GO:1901699)	12/169	0.0154963	0.206201	0	0	2.13633	8.90243	GABRB3;APP;DIAPH1;GRM5;RIOK3;CASTOR2;LARS1;PDE4D;CTNNA1;AKAP7;RYR3;TAF1	OPC1	30wk	UP	0.685709
GO_Biological_Process_2025	Negative Regulation of Transcription by RNA Polymerase II (GO:0000122)	37/732	0.0155396	0.206201	0	0	1.50097	6.25059	RB1;PRKN;APP;URI1;TENM2;THRB;CBFB;MYT1L;WWC2;ATN1;LDB2;RBPJ;MACROH2A1;ZBTB4;N4BP2L2;PHF21A;CDC73;NIPBL;TRPS1;MXI1;NRIP1;EPC1;APBB2;MTA3;MAP2K5;TLE4;MORC3;TCF7L1;TLE6;IMPACT;ZEB1;PER3;YEATS2;NFX1;TBL1XR1;CREBRF;TAF1	OPC1	30wk	UP	0.685709
GO_Biological_Process_2025	Protein Modification Process (GO:0036211)	29/545	0.016305	0.206201	0	0	1.58063	6.5063	PTPRS;RPN2;PTPRM;PTPRK;NLK;KALRN;PPP3CA;PPP3CC;STK38;PRKG2;MACROD2;LARGE1;BTRC;CLASP1;ST3GAL3;MORC3;PTPRN2;COG3;OXSR1;CDC42BPA;FBXO11;PTPN14;HIPK2;PTPRE;CPE;SIK2;MAP3K13;SGK1;TAF1	OPC1	30wk	UP	0.685709
GO_Biological_Process_2025	Protein Stabilization (GO:0050821)	14/212	0.0168788	0.206201	0	0	1.97783	8.07291	PRKN;URI1;MORC3;HIP1;PTGES3;COG3;HIP1R;ANK2;NLK;PER3;PDZD2;NAA16;PLPP3;TAF1	OPC1	30wk	UP	0.685709
GO_Biological_Process_2025	Homophilic Cell Adhesion via Plasma Membrane Adhesion Molecules (GO:0007156)	1959-06-01	0.0165132	0.206201	0	0	3.15376	12.9417	KIRREL3;DSCAM;PTPRM;CDH13;CNTN4;ROBO1	OPC1	30wk	UP	0.685709
GO_Biological_Process_2025	Regulation of DNA Biosynthetic Process (GO:2000278)	2025-04-28	0.0153978	0.206201	0	0	4.6366	19.351	RGCC;JADE3;TERF2;SMG6	OPC1	30wk	UP	0.685709
GO_Biological_Process_2025	Microtubule Depolymerization (GO:0007019)	2025-03-16	0.016815	0.206201	0	0	6.41432	26.2056	NCKAP5L;CKAP5;NCKAP5	OPC1	30wk	UP	0.685709
GO_Biological_Process_2025	Ruffle Organization (GO:0031529)	2025-03-16	0.016815	0.206201	0	0	6.41432	26.2056	CARMIL1;LIMA1;PIP5K1A	OPC1	30wk	UP	0.685709
GO_Biological_Process_2025	Regulation of Multicellular Organism Growth (GO:0040014)	2025-03-16	0.016815	0.206201	0	0	6.41432	26.2056	GHR;STAT5B;MBD5	OPC1	30wk	UP	0.685709
GO_Biological_Process_2025	Endoplasmic Reticulum to Golgi Vesicle-Mediated Transport (GO:0006888)	9/112	0.0164185	0.206201	0	0	2.43847	10.0205	RAB2A;VAPA;COG3;ATL2;VTI1A;GOPC;TRAPPC9;COPG1;SEC22A	OPC1	30wk	UP	0.685709
GO_Biological_Process_2025	Positive Regulation of Protein Catabolic Process in the Vacuole (GO:1904352)	2025-02-06	0.0165711	0.206201	0	0	13.8842	56.9265	MARCHF2;LDLR	OPC1	30wk	UP	0.685709
GO_Biological_Process_2025	Regulation of Rho Protein Signal Transduction (GO:0035023)	1976-07-01	0.0165946	0.206201	0	0	2.82794	11.5908	STARD13;SLTM;DOCK9;ARHGEF28;DLC1;ARHGEF18;ROBO1	OPC1	30wk	UP	0.685709
GO_Biological_Process_2025	Nucleotide Transport (GO:0006862)	2025-02-06	0.0165711	0.206201	0	0	13.8842	56.9265	ABCC5;SLC25A36	OPC1	30wk	UP	0.685709
GO_Biological_Process_2025	Negative Regulation of Telomere Capping (GO:1904354)	2025-02-06	0.0165711	0.206201	0	0	13.8842	56.9265	TERF2;SMG6	OPC1	30wk	UP	0.685709
GO_Biological_Process_2025	Negative Regulation of Dendritic Spine Development (GO:0061000)	2025-02-06	0.0165711	0.206201	0	0	13.8842	56.9265	NLGN1;PTPRS	OPC1	30wk	UP	0.685709
GO_Biological_Process_2025	Regulation of Phospholipid Transport (GO:2001138)	2025-02-06	0.0165711	0.206201	0	0	13.8842	56.9265	ABCB4;DBI	OPC1	30wk	UP	0.685709
GO_Biological_Process_2025	Regulation of Hematopoietic Stem Cell Proliferation (GO:1902033)	2025-02-06	0.0165711	0.206201	0	0	13.8842	56.9265	TSC22D1;N4BP2L2	OPC1	30wk	UP	0.685709
GO_Biological_Process_2025	Positive Regulation of Calcium Ion Import Across Plasma Membrane (GO:1905665)	2025-02-06	0.0165711	0.206201	0	0	13.8842	56.9265	PPP3CA;PPP3CC	OPC1	30wk	UP	0.685709
GO_Biological_Process_2025	Positive Regulation of Microtubule Polymerization or Depolymerization (GO:0031112)	2025-04-28	0.0153978	0.206201	0	0	4.6366	19.351	SLTM;DCTN1;SLAIN1;CLASP1	OPC1	30wk	UP	0.685709
GO_Biological_Process_2025	Negative Regulation of Mitotic Cell Cycle Phase Transition (GO:1901991)	1943-05-01	0.0163441	0.206201	0	0	3.6631	15.0696	RB1;RGCC;PRMT2;CDC73;MYO16	OPC1	30wk	UP	0.685709
GO_Biological_Process_2025	Positive Regulation of Biomineral Tissue Development (GO:0070169)	1943-05-01	0.0163441	0.206201	0	0	3.6631	15.0696	PPP3CA;BMPR2;SLC20A2;PTN;ATP2B1	OPC1	30wk	UP	0.685709
GO_Biological_Process_2025	Generation of Neurons (GO:0048699)	13/192	0.0173104	0.210396	0	0	2.03055	8.23681	MYEF2;MYT1L;DCC;NAV1;LDB2;PTPRD;PDZD2;SLTM;ERBB4;IL1RAPL1;NRCAM;ERCC6;NEO1	OPC1	30wk	UP	0.676963
GO_Biological_Process_2025	Protein Localization to Cell Junction (GO:1902414)	2025-04-29	0.0173809	0.210396	0	0	4.45091	18.0368	NLGN1;STAU2;NRXN1;SHANK1	OPC1	30wk	UP	0.676963
GO_Biological_Process_2025	Positive Regulation of Wnt Signaling Pathway (GO:0030177)	9/114	0.0182326	0.219703	0	0	2.39178	9.57798	MACF1;PDZD2;TNKS2;TBL1XR1;SULF1;CDC73;WLS;CSNK1G1;SULF2	OPC1	30wk	UP	0.658165
GO_Biological_Process_2025	Cellular Response to Decreased Oxygen Levels (GO:0036294)	1978-07-01	0.0189063	0.22679	0	0	2.74799	10.9047	PDZD2;RGCC;KCND2;RORA;FMN2;HIPK2;CPEB4	OPC1	30wk	UP	0.644375
GO_Biological_Process_2025	Phospholipid Transport (GO:0015914)	1961-06-01	0.0192056	0.229343	0	0	3.03876	12.0108	OSBPL8;ATP8A2;TMEM30A;VAPA;ABCB4;LDLR	OPC1	30wk	UP	0.639515
GO_Biological_Process_2025	Regulation of TORC1 Signaling (GO:1903432)	1997-08-01	0.0199759	0.232264	0	0	2.50668	9.8092	OTUD5;USP4;CASTOR2;LARS1;CLEC16A;UBE3A;NLK;GPR137C	OPC1	30wk	UP	0.634018
GO_Biological_Process_2025	Calcineurin-Mediated Signaling (GO:0097720)	2025-03-17	0.0198993	0.232264	0	0	5.95585	23.3295	NFAT5;PPP3CA;PPP3CC	OPC1	30wk	UP	0.634018
GO_Biological_Process_2025	Long-Chain fatty-acyl-CoA Biosynthetic Process (GO:0035338)	2025-03-17	0.0198993	0.232264	0	0	5.95585	23.3295	HACD1;TECR;HACD2	OPC1	30wk	UP	0.634018
GO_Biological_Process_2025	Negative Regulation of Telomere Maintenance (GO:0032205)	2025-03-17	0.0198993	0.232264	0	0	5.95585	23.3295	TNKS2;TERF2;SMG6	OPC1	30wk	UP	0.634018
GO_Biological_Process_2025	Muscle Contraction (GO:0006936)	1997-08-01	0.0199759	0.232264	0	0	2.50668	9.8092	DTNA;KCND2;ROCK1;KCNIP1;KCND3;APBB2;ADRA1A;RYR3	OPC1	30wk	UP	0.634018
GO_Biological_Process_2025	Ionotropic Glutamate Receptor Signaling Pathway (GO:0035235)	2025-03-17	0.0198993	0.232264	0	0	5.95585	23.3295	APP;NRXN1;CPEB4	OPC1	30wk	UP	0.634018
GO_Biological_Process_2025	Cellular Response to Nitric Oxide (GO:0071732)	2025-02-07	0.0226683	0.24159	0	0	11.1068	42.0589	GUCY1B1;KCNC2	OPC1	30wk	UP	0.616921
GO_Biological_Process_2025	Establishment of Centrosome Localization (GO:0051660)	2025-02-07	0.0226683	0.24159	0	0	11.1068	42.0589	PARD3;PARD3B	OPC1	30wk	UP	0.616921
GO_Biological_Process_2025	Regulation of Collateral Sprouting (GO:0048670)	2025-02-07	0.0226683	0.24159	0	0	11.1068	42.0589	PTPRS;DCC	OPC1	30wk	UP	0.616921
GO_Biological_Process_2025	Secondary Metabolite Biosynthetic Process (GO:0044550)	2025-02-07	0.0226683	0.24159	0	0	11.1068	42.0589	PARD3;TRPC1	OPC1	30wk	UP	0.616921
GO_Biological_Process_2025	Positive Regulation of Neuron Projection Development (GO:0010976)	1999-08-01	0.0222939	0.24159	0	0	2.45133	9.3235	PTPRD;ALK;IL1RAPL1;PLPPR5;DMD;PRKD1;VLDLR;PTN	OPC1	30wk	UP	0.616921
GO_Biological_Process_2025	Positive Regulation of Supramolecular Fiber Organization (GO:1902905)	1998-08-01	0.0211124	0.24159	0	0	2.4787	9.56255	RB1;APP;CARMIL1;SLTM;DCTN1;EVL;SLAIN1;CLASP1	OPC1	30wk	UP	0.616921
GO_Biological_Process_2025	Renal Sodium Ion Absorption (GO:0070294)	2025-02-07	0.0226683	0.24159	0	0	11.1068	42.0589	OXSR1;SGK1	OPC1	30wk	UP	0.616921
GO_Biological_Process_2025	Renal Sodium Ion Transport (GO:0003096)	2025-02-07	0.0226683	0.24159	0	0	11.1068	42.0589	OXSR1;SGK1	OPC1	30wk	UP	0.616921
GO_Biological_Process_2025	Cellular Response to Reactive Nitrogen Species (GO:1902170)	2025-02-07	0.0226683	0.24159	0	0	11.1068	42.0589	GUCY1B1;KCNC2	OPC1	30wk	UP	0.616921
GO_Biological_Process_2025	Melanin Biosynthetic Process (GO:0042438)	2025-02-07	0.0226683	0.24159	0	0	11.1068	42.0589	PARD3;TRPC1	OPC1	30wk	UP	0.616921
GO_Biological_Process_2025	Modulation of Excitatory Postsynaptic Potential (GO:0098815)	1931-04-01	0.0218061	0.24159	0	0	4.12078	15.7643	NLGN1;NETO1;NRXN1;SHANK1	OPC1	30wk	UP	0.616921
GO_Biological_Process_2025	Regulation of Dendritic Spine Morphogenesis (GO:0061001)	1931-04-01	0.0218061	0.24159	0	0	4.12078	15.7643	PTPRD;NLGN1;IL1RAPL1;PDLIM5	OPC1	30wk	UP	0.616921
GO_Biological_Process_2025	Maintenance of Lens Transparency (GO:0036438)	2025-02-07	0.0226683	0.24159	0	0	11.1068	42.0589	VPS13B;APBB2	OPC1	30wk	UP	0.616921
GO_Biological_Process_2025	Protein Localization to Cytoplasmic Stress Granule (GO:1903608)	2025-02-07	0.0226683	0.24159	0	0	11.1068	42.0589	TIA1;SSB	OPC1	30wk	UP	0.616921
GO_Biological_Process_2025	Protein Desumoylation (GO:0016926)	2025-02-07	0.0226683	0.24159	0	0	11.1068	42.0589	SENP6;SENP1	OPC1	30wk	UP	0.616921
GO_Biological_Process_2025	Regulation of Cytokinesis (GO:0032465)	1981-07-01	0.0227829	0.24159	0	0	2.63617	9.96933	SETD2;PDZD2;KIF13A;KLHL13;RAB11FIP3;RHOA;RAB11FIP4	OPC1	30wk	UP	0.616921
GO_Biological_Process_2025	Positive Regulation of Phosphatase Activity (GO:0010922)	2025-02-07	0.0226683	0.24159	0	0	11.1068	42.0589	ROCK1;GPLD1	OPC1	30wk	UP	0.616921
GO_Biological_Process_2025	Protein Modification by Small Protein Removal (GO:0070646)	1981-07-01	0.0227829	0.24159	0	0	2.63617	9.96933	SENP6;PRKN;USP24;OTUD5;USP4;OTUD7A;SENP1	OPC1	30wk	UP	0.616921
GO_Biological_Process_2025	Positive Regulation of Neurotransmitter Transport (GO:0051590)	2025-02-07	0.0226683	0.24159	0	0	11.1068	42.0589	PRKN;GPR158	OPC1	30wk	UP	0.616921
GO_Biological_Process_2025	Positive Regulation of Microtubule Nucleation (GO:0090063)	2025-02-07	0.0226683	0.24159	0	0	11.1068	42.0589	DCTN1;PDE4DIP	OPC1	30wk	UP	0.616921
GO_Biological_Process_2025	Negative Regulation of Vasoconstriction (GO:0045906)	2025-02-07	0.0226683	0.24159	0	0	11.1068	42.0589	BMPR2;ITGA9	OPC1	30wk	UP	0.616921
GO_Biological_Process_2025	Postsynapse Assembly (GO:0099068)	2025-02-07	0.0226683	0.24159	0	0	11.1068	42.0589	NLGN1;NRXN1	OPC1	30wk	UP	0.616921
GO_Biological_Process_2025	Positive Regulation of mRNA Catabolic Process (GO:0061014)	1947-05-01	0.0232672	0.244832	0	0	3.31355	12.4613	FTO;ROCK1;YTHDF3;METTL16;TNRC6A	OPC1	30wk	UP	0.611132
GO_Biological_Process_2025	Regulation of Microtubule Nucleation (GO:0010968)	2025-03-18	0.0232733	0.244832	0	0	5.5585	20.9024	DCTN1;PDE4DIP;CKAP5	OPC1	30wk	UP	0.611132
GO_Biological_Process_2025	Endocytic Recycling (GO:0032456)	1964-06-01	0.0237816	0.24919	0	0	2.88113	10.7721	DENND1B;VTI1A;VPS13B;RAB11FIP3;RAB11FIP4;RAB8B	OPC1	30wk	UP	0.60347
GO_Biological_Process_2025	Chondrocyte Differentiation (GO:0002062)	1932-04-01	0.0242536	0.251157	0	0	3.97341	14.7779	BMPR2;SULF1;GPLD1;SULF2	OPC1	30wk	UP	0.600054
GO_Biological_Process_2025	Negative Regulation of G1/S Transition of Mitotic Cell Cycle (GO:2000134)	1932-04-01	0.0242536	0.251157	0	0	3.97341	14.7779	RB1;PRMT2;CDC73;MYO16	OPC1	30wk	UP	0.600054
GO_Biological_Process_2025	Endodermal Cell Differentiation (GO:0035987)	1932-04-01	0.0242536	0.251157	0	0	3.97341	14.7779	SETD2;LAMA4;ITGAV;CDC73	OPC1	30wk	UP	0.600054
GO_Biological_Process_2025	Negative Regulation of Catabolic Process (GO:0009895)	9/120	0.0245457	0.253193	0	0	2.26179	8.38493	ALK;PHF20L1;PDZD2;SLTM;DLC1;FMN2;EIF4G2;HIPK2;TAF1	OPC1	30wk	UP	0.596548
GO_Biological_Process_2025	Regulation of Exocytosis (GO:0017157)	1948-05-01	0.0252525	0.258473	0	0	3.23632	11.9059	RAB2B;IL1RAPL1;RAB27B;STXBP6;CLASP1	OPC1	30wk	UP	0.587585
GO_Biological_Process_2025	Positive Regulation of Developmental Process (GO:0051094)	15/245	0.0252365	0.258473	0	0	1.82389	6.71093	PRKN;ALK;UTP25;NLGN1;BMPR2;NRXN1;VLDLR;PTN;TLE6;PPP3CA;DAG1;YME1L1;MAP3K13;CLASP1;SHANK1	OPC1	30wk	UP	0.587585
GO_Biological_Process_2025	Negative Regulation of DNA-templated Transcription (GO:0045892)	47/1006	0.0254023	0.259005	0	0	1.38312	5.08009	RB1;PRKN;APP;URI1;TENM2;SET;THRB;CBFB;MYT1L;MIDEAS;WWC2;ATN1;PTPRK;LDB2;RBPJ;MACROH2A1;ZBTB4;N4BP2L2;PHF21A;CDC73;NIPBL;BTAF1;TRPS1;MXI1;NRIP1;EPC1;APBB2;MTA3;MAP2K5;TLE4;ATF7IP;XRCC6;MORC3;TCF7L1;ZHX3;PRMT2;WWP1;TLE6;IMPACT;ZEB1;PER3;YEATS2;NFX1;TBL1XR1;CREBRF;VGLL4;TAF1	OPC1	30wk	UP	0.586691
GO_Biological_Process_2025	Regulation of Small Molecule Metabolic Process (GO:0062012)	1933-04-01	0.0268605	0.269475	0	0	3.83619	13.8759	PRKN;ARV1;RORA;LDLR	OPC1	30wk	UP	0.569481
GO_Biological_Process_2025	Negative Regulation of Developmental Growth (GO:0048640)	1933-04-01	0.0268605	0.269475	0	0	3.83619	13.8759	PTPRS;DCC;WWC2;RNF6	OPC1	30wk	UP	0.569481
GO_Biological_Process_2025	Adrenergic Receptor Signaling Pathway (GO:0071875)	2025-03-19	0.0269374	0.269475	0	0	5.21082	18.8332	PDE4D;ZDHHC21;ADRA1A	OPC1	30wk	UP	0.569481
GO_Biological_Process_2025	Membrane Repolarization (GO:0086009)	2025-03-19	0.0269374	0.269475	0	0	5.21082	18.8332	KCND2;KCNIP1;KCND3	OPC1	30wk	UP	0.569481
GO_Biological_Process_2025	Positive Regulation of Axon Extension (GO:0045773)	2025-03-19	0.0269374	0.269475	0	0	5.21082	18.8332	MACF1;DSCAM;MAP3K13	OPC1	30wk	UP	0.569481
GO_Biological_Process_2025	+ Reg of Transmembrane Receptor Prot Serine/Threonine Kinase Sgnlng Pway (GO:0090100)	1984-07-01	0.0271761	0.270841	0	0	2.53307	9.13278	PPP3CA;BMPR2;TSC22D1;NGLY1;RBPJ;SULF1;HIPK2	OPC1	30wk	UP	0.567285
GO_Biological_Process_2025	Actin Polymerization or Depolymerization (GO:0008154)	1949-05-01	0.0273432	0.271487	0	0	3.16261	11.3831	PREX1;DIAPH1;EVL;ARHGAP6;WASF3	OPC1	30wk	UP	0.566252
GO_Biological_Process_2025	Taurine Metabolic Process (GO:0019530)	2025-02-08	0.0295346	0.273677	0	0	9.25516	32.5985	GHR;STAT5B	OPC1	30wk	UP	0.562761
GO_Biological_Process_2025	Cellular Response to Epinephrine Stimulus (GO:0071872)	2025-02-08	0.0295346	0.273677	0	0	9.25516	32.5985	PDE4D;PDE4B	OPC1	30wk	UP	0.562761
GO_Biological_Process_2025	Regulation of Phosphatase Activity (GO:0010921)	2025-02-08	0.0295346	0.273677	0	0	9.25516	32.5985	URI1;ROCK1	OPC1	30wk	UP	0.562761
GO_Biological_Process_2025	Regulation of Endothelial Cell Differentiation (GO:0045601)	2025-02-08	0.0295346	0.273677	0	0	9.25516	32.5985	TMEM100;ZEB1	OPC1	30wk	UP	0.562761
GO_Biological_Process_2025	Regulation of Endothelial Cell Development (GO:1901550)	2025-02-08	0.0295346	0.273677	0	0	9.25516	32.5985	ROCK1;ZDHHC21	OPC1	30wk	UP	0.562761
GO_Biological_Process_2025	Amino Sugar Metabolic Process (GO:0006040)	2025-02-08	0.0295346	0.273677	0	0	9.25516	32.5985	CSGALNACT1;SLC35A3	OPC1	30wk	UP	0.562761
GO_Biological_Process_2025	Retrograde Transport, Vesicle Recycling Within Golgi (GO:0000301)	2025-02-08	0.0295346	0.273677	0	0	9.25516	32.5985	COG5;COG3	OPC1	30wk	UP	0.562761
GO_Biological_Process_2025	Cellular Response to Oxygen-Containing Compound (GO:1901701)	21/384	0.0287015	0.273677	0	0	1.62086	5.75537	APP;PDGFRA;GUCY1B1;KCNC2;ABCB4;PDE4D;AKAP7;RORA;AGAP3;PTPRK;RYR3;RHOA;CDC73;GRM5;CASTOR2;LARS1;NRIP1;PDE4B;PRKD1;GPLD1;TAF1	OPC1	30wk	UP	0.562761
GO_Biological_Process_2025	Somatic Recombination of Immunoglobulin Gene Segments (GO:0016447)	2025-02-08	0.0295346	0.273677	0	0	9.25516	32.5985	TCF7L1;XRCC4	OPC1	30wk	UP	0.562761
GO_Biological_Process_2025	Embryonic Digestive Tract Morphogenesis (GO:0048557)	2025-02-08	0.0295346	0.273677	0	0	9.25516	32.5985	PDGFRA;NIPBL	OPC1	30wk	UP	0.562761
GO_Biological_Process_2025	Dicarboxylic Acid Biosynthetic Process (GO:0043650)	2025-02-08	0.0295346	0.273677	0	0	9.25516	32.5985	GRID2;GRID1	OPC1	30wk	UP	0.562761
GO_Biological_Process_2025	Establishment of Protein Localization to Chromatin (GO:0071169)	2025-02-08	0.0295346	0.273677	0	0	9.25516	32.5985	NIPBL;MACROH2A1	OPC1	30wk	UP	0.562761
GO_Biological_Process_2025	Negative Regulation of Blood Vessel Endothelial Cell Migration (GO:0043537)	1934-04-01	0.0296286	0.273677	0	0	3.70813	13.049	STARD13;RGCC;MAP2K5;RHOA	OPC1	30wk	UP	0.562761
GO_Biological_Process_2025	Postsynaptic Density Organization (GO:0097106)	2025-02-08	0.0295346	0.273677	0	0	9.25516	32.5985	NLGN1;NRXN1	OPC1	30wk	UP	0.562761
GO_Biological_Process_2025	protein-DNA Complex Organization (GO:0071824)	2025-02-08	0.0295346	0.273677	0	0	9.25516	32.5985	SETD2;DSCAM	OPC1	30wk	UP	0.562761
GO_Biological_Process_2025	Positive Regulation of Synaptic Transmission, GABAergic (GO:0032230)	2025-02-08	0.0295346	0.273677	0	0	9.25516	32.5985	NLGN1;NRXN1	OPC1	30wk	UP	0.562761
GO_Biological_Process_2025	Positive Regulation by Host of Viral Genome Replication (GO:0044829)	2025-02-08	0.0295346	0.273677	0	0	9.25516	32.5985	VAPA;YTHDC2	OPC1	30wk	UP	0.562761
GO_Biological_Process_2025	Cellular Response to Osmotic Stress (GO:0071470)	1934-04-01	0.0296286	0.273677	0	0	3.70813	13.049	NFAT5;CAB39;OXSR1;NLK	OPC1	30wk	UP	0.562761
GO_Biological_Process_2025	Regulation of 3'-UTR-mediated mRNA Stabilization (GO:1905868)	2025-02-08	0.0295346	0.273677	0	0	9.25516	32.5985	ELAVL4;METTL16	OPC1	30wk	UP	0.562761
GO_Biological_Process_2025	Ubiquitin-Dependent Protein Catabolic Process (GO:0006511)	24/455	0.0296035	0.273677	0	0	1.56148	5.4962	KCMF1;PRKN;RNF13;FAF1;OTUD7A;WWP1;UBE3A;RNF6;AGAP3;AMBRA1;FBXO11;RNF5;CCAR1;MIB1;RNF216;KLHL5;TBL1XR1;TRIM2;RNF217;PSMB1;BTRC;FBXO8;UBE2K;TAF1	OPC1	30wk	UP	0.562761
GO_Biological_Process_2025	Regulation of Cell Migration (GO:0030334)	25/479	0.0299288	0.27549	0	0	1.54455	5.41974	MACF1;ROCK1;SEMA3D;RORA;PTPRK;PTN;LDB2;CCAR1;ROBO1;PPP3CA;ERBB4;PLXNA2;DAG1;SRGAP2;CCL25;CARMIL1;PDGFRA;TCAF1;YTHDF3;LIMCH1;SULF1;RHOA;DLC1;CDH13;SGK1	OPC1	30wk	UP	0.559894
GO_Biological_Process_2025	Negative Regulation of Gene Expression (GO:0010629)	20/364	0.030869	0.279017	0	0	1.62816	5.66276	RB1;PRKN;FTO;APP;DNMT1;TIA1;SLC24A3;YTHDF3;ROCK1;NRXN1;MALSU1;ATP2B1;TERF2;MACROH2A1;PTBP2;ROBO1;RGCC;EPC1;METTL16;TAF1	OPC1	30wk	UP	0.55437
GO_Biological_Process_2025	Regulation of Synaptic Transmission, GABAergic (GO:0032228)	2025-03-20	0.0308902	0.279017	0	0	4.90405	17.0529	NLGN1;NRXN1;SYN3	OPC1	30wk	UP	0.55437
GO_Biological_Process_2025	Oogenesis (GO:0048477)	2025-03-20	0.0308902	0.279017	0	0	4.90405	17.0529	MARF1;FMN2;PTN	OPC1	30wk	UP	0.55437
GO_Biological_Process_2025	Positive Regulation of Ion Transmembrane Transporter Activity (GO:0032414)	2025-03-20	0.0308902	0.279017	0	0	4.90405	17.0529	TCAF1;ANK2;DMD	OPC1	30wk	UP	0.55437
GO_Biological_Process_2025	Regulation of Cardiac Conduction (GO:1903779)	2025-03-20	0.0308902	0.279017	0	0	4.90405	17.0529	TRPC1;ANK2;ATP2B1	OPC1	30wk	UP	0.55437
GO_Biological_Process_2025	Action Potential (GO:0001508)	1968-06-01	0.0309434	0.279017	0	0	2.69469	9.36566	KCND2;KCNC2;KCND3;KCNB2;AKAP7;DMD	OPC1	30wk	UP	0.55437
GO_Biological_Process_2025	Regulation of Interferon-Beta Production (GO:0032648)	1951-05-01	0.0318467	0.285127	0	0	3.02479	10.4259	MORC3;PTPRS;RNF216;TRAF3;RIOK3	OPC1	30wk	UP	0.544962
GO_Biological_Process_2025	Negative Regulation of Wnt Signaling Pathway (GO:0030178)	10/146	0.0319437	0.285127	0	0	2.05144	7.0647	TLE4;PRKN;APP;OTUD5;WWOX;NLK;CXXC4;TLE6;VGLL4;BICC1	OPC1	30wk	UP	0.544962
GO_Biological_Process_2025	Positive Regulation of Actin Filament Bundle Assembly (GO:0032233)	1951-05-01	0.0318467	0.285127	0	0	3.02479	10.4259	CARMIL1;RGCC;LIMCH1;EVL;RHOA	OPC1	30wk	UP	0.544962
GO_Biological_Process_2025	Substrate Adhesion-Dependent Cell Spreading (GO:0034446)	1935-04-01	0.0325592	0.288677	0	0	3.58833	12.2889	ITGAV;LAMC1;SRGAP2;RHOA	OPC1	30wk	UP	0.539588
GO_Biological_Process_2025	Regulation of Neuronal Synaptic Plasticity (GO:0048168)	1935-04-01	0.0325592	0.288677	0	0	3.58833	12.2889	APP;NETO1;SHISA9;ZDHHC2	OPC1	30wk	UP	0.539588
GO_Biological_Process_2025	Phospholipid Metabolic Process (GO:0006644)	1969-06-01	0.0329312	0.291002	0	0	2.65178	9.05142	ABHD12;PLPPR1;PLPPR5;PGP;PIP5K1A;PLPP3	OPC1	30wk	UP	0.536104
GO_Biological_Process_2025	Axon Development (GO:0061564)	8/107	0.0334628	0.294717	0	0	2.25231	7.65181	APP;GRM7;DCC;PARD3;MAP7D2;NRCAM;CNTN4;SPG11	OPC1	30wk	UP	0.530595
GO_Biological_Process_2025	Response to Histamine (GO:0034776)	2025-02-09	0.0371089	0.299926	0	0	7.93258	26.1291	GABRB3;DIAPH1	OPC1	30wk	UP	0.522986
GO_Biological_Process_2025	Regulation of Fibroblast Growth Factor Receptor Signaling Pathway (GO:0040036)	2025-03-21	0.0351297	0.299926	0	0	4.63136	15.5091	NRXN1;SULF1;SULF2	OPC1	30wk	UP	0.522986
GO_Biological_Process_2025	Negative Regulation of Protein Catabolic Process (GO:0042177)	1953-05-01	0.0367877	0.299926	0	0	2.89845	9.5724	PHF20L1;GABARAPL2;PDZD2;ROCK1;FMN2	OPC1	30wk	UP	0.522986
GO_Biological_Process_2025	Regulation of Cardiac Muscle Cell Proliferation (GO:0060043)	2025-03-21	0.0351297	0.299926	0	0	4.63136	15.5091	ERBB4;RBPJ;VGLL4	OPC1	30wk	UP	0.522986
GO_Biological_Process_2025	Positive Regulation of TORC1 Signaling (GO:1904263)	1952-05-01	0.0342619	0.299926	0	0	2.96028	9.98714	OTUD5;USP4;LARS1;CLEC16A;GPR137C	OPC1	30wk	UP	0.522986
GO_Biological_Process_2025	Regulation of Dendritic Spine Development (GO:0060998)	2025-03-21	0.0351297	0.299926	0	0	4.63136	15.5091	NLGN1;PTPRS;SHANK1	OPC1	30wk	UP	0.522986
GO_Biological_Process_2025	Golgi Organization (GO:0007030)	9/128	0.0351895	0.299926	0	0	2.10885	7.05835	RAB2A;RAB2B;COG5;COG3;ATL2;VTI1A;VPS13B;PRKD1;CLASP1	OPC1	30wk	UP	0.522986
GO_Biological_Process_2025	Long-Term Memory (GO:0007616)	2025-03-21	0.0351297	0.299926	0	0	4.63136	15.5091	SGK1;LDLR;SHANK1	OPC1	30wk	UP	0.522986
GO_Biological_Process_2025	Positive Regulation of Extracellular Matrix Organization (GO:1903055)	2025-03-21	0.0351297	0.299926	0	0	4.63136	15.5091	RB1;RGCC;CLASP1	OPC1	30wk	UP	0.522986
GO_Biological_Process_2025	Negative Regulation of Cell Cycle G1/S Phase Transition (GO:1902807)	1936-04-01	0.0356532	0.299926	0	0	3.47601	11.5887	RB1;PRMT2;CDC73;MYO16	OPC1	30wk	UP	0.522986
GO_Biological_Process_2025	Negative Regulation of Plasma Membrane Bounded Cell Projection Assembly (GO:0120033)	1936-04-01	0.0356532	0.299926	0	0	3.47601	11.5887	LIMA1;NRXN1;EVL;WDR44	OPC1	30wk	UP	0.522986
GO_Biological_Process_2025	RNA Biosynthetic Process (GO:0032774)	9/128	0.0351895	0.299926	0	0	2.10885	7.05835	PRIM2;THRB;RNGTT;NOVA1;CELF2;ELAVL4;EPC1;HNRNPH3;ADARB2	OPC1	30wk	UP	0.522986
GO_Biological_Process_2025	Phosphate Ion Transmembrane Transport (GO:0035435)	2025-02-09	0.0371089	0.299926	0	0	7.93258	26.1291	SLC25A3;SLC20A2	OPC1	30wk	UP	0.522986
GO_Biological_Process_2025	Intestinal Cholesterol Absorption (GO:0030299)	2025-02-09	0.0371089	0.299926	0	0	7.93258	26.1291	LIMA1;LDLR	OPC1	30wk	UP	0.522986
GO_Biological_Process_2025	Regulation of Cellular Response to Insulin Stimulus (GO:1900076)	2025-02-09	0.0371089	0.299926	0	0	7.93258	26.1291	ATP2B1;GPLD1	OPC1	30wk	UP	0.522986
GO_Biological_Process_2025	Regulation of Calcium Ion Import Across Plasma Membrane (GO:1905664)	2025-02-09	0.0371089	0.299926	0	0	7.93258	26.1291	PPP3CA;PPP3CC	OPC1	30wk	UP	0.522986
GO_Biological_Process_2025	Regulation of Actin Filament-Based Movement (GO:1903115)	2025-02-09	0.0371089	0.299926	0	0	7.93258	26.1291	PDE4D;PDE4B	OPC1	30wk	UP	0.522986
GO_Biological_Process_2025	Positive Regulation of Tissue Remodeling (GO:0034105)	2025-02-09	0.0371089	0.299926	0	0	7.93258	26.1291	ROCK1;TMBIM1	OPC1	30wk	UP	0.522986
GO_Biological_Process_2025	Positive Regulation of Mitochondrial Membrane Permeability (GO:0035794)	2025-02-09	0.0371089	0.299926	0	0	7.93258	26.1291	HIP1R;SPG7	OPC1	30wk	UP	0.522986
GO_Biological_Process_2025	Positive Regulation of Neurotransmitter Secretion (GO:0001956)	2025-02-09	0.0371089	0.299926	0	0	7.93258	26.1291	NLGN1;GPR158	OPC1	30wk	UP	0.522986
GO_Biological_Process_2025	Phenol-Containing Compound Biosynthetic Process (GO:0046189)	2025-02-09	0.0371089	0.299926	0	0	7.93258	26.1291	PARD3;TRPC1	OPC1	30wk	UP	0.522986
GO_Biological_Process_2025	Nitric oxide-cGMP-mediated Signaling (GO:0038060)	2025-02-09	0.0371089	0.299926	0	0	7.93258	26.1291	GUCY1B1;KCNC2	OPC1	30wk	UP	0.522986
GO_Biological_Process_2025	Negative Regulation of Long-Term Synaptic Potentiation (GO:1900272)	2025-02-09	0.0371089	0.299926	0	0	7.93258	26.1291	APP;PTN	OPC1	30wk	UP	0.522986
GO_Biological_Process_2025	Microtubule Anchoring (GO:0034453)	2025-02-09	0.0371089	0.299926	0	0	7.93258	26.1291	DAG1;CLASP1	OPC1	30wk	UP	0.522986
GO_Biological_Process_2025	Regulation of Lysosomal Protein Catabolic Process (GO:1905165)	2025-02-09	0.0371089	0.299926	0	0	7.93258	26.1291	MARCHF2;LDLR	OPC1	30wk	UP	0.522986
GO_Biological_Process_2025	Cytoplasmic Microtubule Organization (GO:0031122)	1953-05-01	0.0367877	0.299926	0	0	2.89845	9.5724	TUBGCP5;PDE4DIP;SLAIN1;RHOA;CLASP1	OPC1	30wk	UP	0.522986
GO_Biological_Process_2025	Regulation of Release of Sequestered Calcium Ion Into Cytosol (GO:0051279)	1953-05-01	0.0367877	0.299926	0	0	2.89845	9.5724	DIAPH1;PDE4D;TRPC1;ANK2;DMD	OPC1	30wk	UP	0.522986
GO_Biological_Process_2025	Protein Localization to Organelle (GO:0033365)	10/151	0.0388657	0.312589	0	0	1.97818	6.42441	TUB;GABARAPL2;TIA1;SSB;TMEM30A;VAPA;COG3;ANK2;ASAP1;RAB11FIP3	OPC1	30wk	UP	0.505027
GO_Biological_Process_2025	Regulation of mRNA Processing (GO:0050684)	1937-04-01	0.0389114	0.312589	0	0	3.3705	10.9422	TIA1;SLTM;METTL16;SRRM1	OPC1	30wk	UP	0.505027
GO_Biological_Process_2025	snRNA Metabolic Process (GO:0016073)	2025-03-22	0.0396527	0.317581	0	0	4.38738	14.1607	INTS10;INTS4;RPAP2	OPC1	30wk	UP	0.498146
GO_Biological_Process_2025	Positive Regulation of Cellular Component Organization (GO:0051130)	8/111	0.0402658	0.320554	0	0	2.16439	6.95256	RB1;TMEM30A;FRMPD4;DCTN1;FAF1;NRXN1;ASAP1;ADD1	OPC1	30wk	UP	0.494098
GO_Biological_Process_2025	Positive Regulation of GTPase Activity (GO:0043547)	8/111	0.0402658	0.320554	0	0	2.16439	6.95256	PDZD2;DOCK9;LARS1;PIP5K1A;SRGAP2;EVI5;RAPGEF6;ZC3H15	OPC1	30wk	UP	0.494098
GO_Biological_Process_2025	Sensory Perception of Mechanical Stimulus (GO:0050954)	1992-07-01	0.0416065	0.330236	0	0	2.29371	7.29284	NIPBL;GRM7;EYA1;COL11A2;PCDH15;RORA;LHFPL3	OPC1	30wk	UP	0.481176
GO_Biological_Process_2025	Ventricular Septum Development (GO:0003281)	1938-04-01	0.042334	0.331055	0	0	3.2712	10.3441	BMPR2;HECTD1;MATR3;ROBO1	OPC1	30wk	UP	0.4801
GO_Biological_Process_2025	Rho Protein Signal Transduction (GO:0007266)	1955-05-01	0.0421743	0.331055	0	0	2.78223	8.80837	ROCK1;CDH13;ARHGEF1;ARHGAP6;RHOA	OPC1	30wk	UP	0.4801
GO_Biological_Process_2025	Regulation of Alternative mRNA Splicing, via Spliceosome (GO:0000381)	1955-05-01	0.0421743	0.331055	0	0	2.78223	8.80837	RBFOX1;KHDRBS2;TIA1;NOVA1;CELF2	OPC1	30wk	UP	0.4801
GO_Biological_Process_2025	Regulation of Synapse Organization (GO:0050807)	1938-04-01	0.042334	0.331055	0	0	3.2712	10.3441	SETD5;IL1RAPL1;PDLIM5;GPR158	OPC1	30wk	UP	0.4801
GO_Biological_Process_2025	Positive Regulation of Protein Binding (GO:0032092)	1938-04-01	0.042334	0.331055	0	0	3.2712	10.3441	AKTIP;ADD1;HIPK2;TAF1	OPC1	30wk	UP	0.4801
GO_Biological_Process_2025	Response to X-ray (GO:0010165)	2025-02-10	0.0453337	0.335698	0	0	6.94065	21.4723	NIPBL;XRCC4	OPC1	30wk	UP	0.474052
GO_Biological_Process_2025	Glutamine Family Amino Acid Biosynthetic Process (GO:0009084)	2025-02-10	0.0453337	0.335698	0	0	6.94065	21.4723	GRID2;GRID1	OPC1	30wk	UP	0.474052
GO_Biological_Process_2025	Glomerular Filtration (GO:0003094)	2025-02-10	0.0453337	0.335698	0	0	6.94065	21.4723	SULF1;SULF2	OPC1	30wk	UP	0.474052
GO_Biological_Process_2025	Ether Lipid Biosynthetic Process (GO:0008611)	2025-02-10	0.0453337	0.335698	0	0	6.94065	21.4723	CHPT1;FAR1	OPC1	30wk	UP	0.474052
GO_Biological_Process_2025	Regulation of Protein Metabolic Process (GO:0051246)	1993-07-01	0.0437019	0.335698	0	0	2.26692	7.09628	APP;TRAF3;FAF1;MSI2;ZDHHC2;LDLR;MAP2K5	OPC1	30wk	UP	0.474052
GO_Biological_Process_2025	S-adenosylmethionine Metabolic Process (GO:0046500)	2025-02-10	0.0453337	0.335698	0	0	6.94065	21.4723	AHCYL2;METTL16	OPC1	30wk	UP	0.474052
GO_Biological_Process_2025	Negative Regulation of Cell Junction Assembly (GO:1901889)	2025-03-23	0.0444551	0.335698	0	0	4.1678	12.9755	ROCK1;DLC1;ARHGAP6	OPC1	30wk	UP	0.474052
GO_Biological_Process_2025	Modulation by Host of Viral Genome Replication (GO:0044827)	2025-03-23	0.0444551	0.335698	0	0	4.1678	12.9755	PRKN;VAPA;YTHDC2	OPC1	30wk	UP	0.474052
GO_Biological_Process_2025	Artery Development (GO:0060840)	2025-03-23	0.0444551	0.335698	0	0	4.1678	12.9755	BMPR2;HECTD1;ROBO1	OPC1	30wk	UP	0.474052
GO_Biological_Process_2025	Negative Regulation by Host of Viral Genome Replication (GO:0044828)	2025-02-10	0.0453337	0.335698	0	0	6.94065	21.4723	PRKN;VAPA	OPC1	30wk	UP	0.474052
GO_Biological_Process_2025	Protein K27-linked Ubiquitination (GO:0044314)	2025-02-10	0.0453337	0.335698	0	0	6.94065	21.4723	PRKN;RNF6	OPC1	30wk	UP	0.474052
GO_Biological_Process_2025	Negative Regulation of Calcium Ion Import (GO:0090281)	2025-02-10	0.0453337	0.335698	0	0	6.94065	21.4723	PPP3CA;PPP3CC	OPC1	30wk	UP	0.474052
GO_Biological_Process_2025	Neuron Projection Fasciculation (GO:0106030)	2025-02-10	0.0453337	0.335698	0	0	6.94065	21.4723	NRCAM;CNTN4	OPC1	30wk	UP	0.474052
GO_Biological_Process_2025	Positive Regulation of Dendritic Spine Morphogenesis (GO:0061003)	2025-02-10	0.0453337	0.335698	0	0	6.94065	21.4723	PTPRD;IL1RAPL1	OPC1	30wk	UP	0.474052
GO_Biological_Process_2025	Positive Regulation of Lipid Transport (GO:0032370)	2025-02-10	0.0453337	0.335698	0	0	6.94065	21.4723	ABCB4;DBI	OPC1	30wk	UP	0.474052
GO_Biological_Process_2025	Positive Regulation of Tumor Necrosis Factor-Mediated Signaling Pathway (GO:1903265)	2025-02-10	0.0453337	0.335698	0	0	6.94065	21.4723	PRKN;UBE2K	OPC1	30wk	UP	0.474052
GO_Biological_Process_2025	Negative Regulation of Interferon-Beta Production (GO:0032688)	2025-02-10	0.0453337	0.335698	0	0	6.94065	21.4723	MORC3;PTPRS	OPC1	30wk	UP	0.474052
GO_Biological_Process_2025	Protein auto-ADP-ribosylation (GO:0070213)	2025-02-10	0.0453337	0.335698	0	0	6.94065	21.4723	TNKS2;PARP8	OPC1	30wk	UP	0.474052
GO_Biological_Process_2025	- Reg of Adenylate Cyclase-Activating GPCR Sgnlng Pway (GO:0106072)	2025-02-10	0.0453337	0.335698	0	0	6.94065	21.4723	PDE4D;PDE4B	OPC1	30wk	UP	0.474052
GO_Biological_Process_2025	Base-Excision Repair (GO:0006284)	1939-04-01	0.045921	0.338157	0	0	3.17757	9.78957	XRCC4;LRIG1;APEX2;ERCC6	OPC1	30wk	UP	0.470882
GO_Biological_Process_2025	Semaphorin-Plexin Signaling Pathway (GO:0071526)	1939-04-01	0.045921	0.338157	0	0	3.17757	9.78957	SLTM;SEMA3D;PLXNA2;RHOA	OPC1	30wk	UP	0.470882
GO_Biological_Process_2025	Positive Regulation of Protein Serine/Threonine Kinase Activity (GO:0071902)	1975-06-01	0.0465874	0.341169	0	0	2.42044	7.42209	GHR;RGCC;CAB39;TPD52L1;RHOA;ROBO1	OPC1	30wk	UP	0.46703
GO_Biological_Process_2025	Positive Regulation of Secretion by Cell (GO:1903532)	1975-06-01	0.0465874	0.341169	0	0	2.42044	7.42209	RAB2B;RGCC;FRMD4A;RAB27B;CLASP1;GPR158	OPC1	30wk	UP	0.46703
GO_Biological_Process_2025	Regulation of Translation (GO:0006417)	12/201	0.0494946	0.351147	0	0	1.77166	5.32542	APP;CTIF;TIA1;IMPACT;SSB;YTHDF3;CSDE1;PRR16;MALSU1;MSI2;ELAVL1;EIF4G2	OPC1	30wk	UP	0.45451
GO_Biological_Process_2025	Regulation of Release of Sequestered Calcium Ion Into Cytosol by Sarcoplasmic Reticulum (GO:0010880)	2025-03-24	0.0495322	0.351147	0	0	3.96912	11.9277	PDE4D;ANK2;DMD	OPC1	30wk	UP	0.45451
GO_Biological_Process_2025	RNA Splicing, via Transesterification Reactions (GO:0000375)	2025-03-24	0.0495322	0.351147	0	0	3.96912	11.9277	SCAF11;PRPF3;SRRM1	OPC1	30wk	UP	0.45451
GO_Biological_Process_2025	Ear Morphogenesis (GO:0042471)	2025-03-24	0.0495322	0.351147	0	0	3.96912	11.9277	NIPBL;CHD7;SOBP	OPC1	30wk	UP	0.45451
GO_Biological_Process_2025	Negative Regulation of Supramolecular Fiber Organization (GO:1902904)	1976-06-01	0.0491582	0.351147	0	0	2.38573	7.18753	PRKN;LIMA1;HIP1R;LDLR;CLASP1;SHANK1	OPC1	30wk	UP	0.45451
GO_Biological_Process_2025	Positive Regulation of Epidermal Growth Factor Receptor Signaling Pathway (GO:0045742)	2025-03-24	0.0495322	0.351147	0	0	3.96912	11.9277	AFAP1L2;HIP1;HIP1R	OPC1	30wk	UP	0.45451
GO_Biological_Process_2025	Response to Calcium Ion (GO:0051592)	1995-07-01	0.0480937	0.351147	0	0	2.21517	6.72216	PPP3CA;NLGN1;TRPC1;NRXN1;KCNMA1;RYR3;ADD1	OPC1	30wk	UP	0.45451
GO_Biological_Process_2025	Myotube Differentiation (GO:0014902)	2025-03-24	0.0495322	0.351147	0	0	3.96912	11.9277	ADAMTS5;MYEF2;ADGRB3	OPC1	30wk	UP	0.45451
GO_Biological_Process_2025	Embryonic Skeletal System Development (GO:0048706)	1940-04-01	0.0496719	0.351147	0	0	3.08915	9.27459	PDGFRA;XYLT1;SULF1;SULF2	OPC1	30wk	UP	0.45451
GO_Biological_Process_2025	Regulation of Potassium Ion Transmembrane Transport (GO:1901379)	1940-04-01	0.0496719	0.351147	0	0	3.08915	9.27459	DPP10;CAB39;KCNIP1;AKAP7	OPC1	30wk	UP	0.45451
GO_Biological_Process_2025	Negative Regulation of Response to Wounding (GO:1903035)	2025-03-24	0.0495322	0.351147	0	0	3.96912	11.9277	PTPRS;CASK;CERS2	OPC1	30wk	UP	0.45451
GO_Biological_Process_2025	Protein Localization to Cell Surface (GO:0034394)	2025-03-24	0.0495322	0.351147	0	0	3.96912	11.9277	USP4;ANK2;PTPRK	OPC1	30wk	UP	0.45451
GO_Biological_Process_2025	Regulation of Cellular Response to Growth Factor Stimulus (GO:0090287)	2025-03-24	0.0495322	0.351147	0	0	3.96912	11.9277	FSTL5;DMD;SULF1	OPC1	30wk	UP	0.45451
GO_Biological_Process_2025	Sensory Perception of Sound (GO:0007605)	1996-07-01	0.0503911	0.355284	0	0	2.19016	6.54408	NIPBL;GRM7;EYA1;COL11A2;PCDH15;RORA;LHFPL3	OPC1	30wk	UP	0.449424
GO_Biological_Process_2025	Regulation of BMP Signaling Pathway (GO:0030510)	1977-06-01	0.0518147	0.357452	0	0	2.35201	6.96215	PPP3CA;FSTL5;NGLY1;RBPJ;SULF1;HIPK2	OPC1	30wk	UP	0.446783
GO_Biological_Process_2025	Intestinal Lipid Absorption (GO:0098856)	2025-02-11	0.0541548	0.357452	0	0	6.16914	17.9887	LIMA1;LDLR	OPC1	30wk	UP	0.446783
GO_Biological_Process_2025	Connective Tissue Development (GO:0061448)	1941-04-01	0.0535862	0.357452	0	0	3.0055	8.79548	COL11A2;VPS13B;SULF1;SULF2	OPC1	30wk	UP	0.446783
GO_Biological_Process_2025	Protein K63-linked Ubiquitination (GO:0070534)	1958-05-01	0.0511006	0.357452	0	0	2.62433	7.80466	KCMF1;PRKN;ZFP91;RNF5;TANK	OPC1	30wk	UP	0.446783
GO_Biological_Process_2025	Supramolecular Fiber Organization (GO:0097435)	18/339	0.0513658	0.357452	0	0	1.56762	4.65391	PRKN;APP;CARMIL1;HIP1;FUS;NCKAP5L;COL11A2;HIP1R;SLAIN1;ARHGAP6;CKAP5;RHOA;TLE6;PDZD2;ELMO1;TUBGCP5;EVL;NCKAP5	OPC1	30wk	UP	0.446783
GO_Biological_Process_2025	Skeletal System Development (GO:0001501)	10/160	0.0537988	0.357452	0	0	1.85861	5.4318	WWOX;VCAN;SLC10A7;MMP16;TRPS1;CHD7;COL11A2;XYLT1;SULF1;SULF2	OPC1	30wk	UP	0.446783
GO_Biological_Process_2025	Cellular Response to Hypoxia (GO:0071456)	1977-06-01	0.0518147	0.357452	0	0	2.35201	6.96215	PDZD2;RGCC;KCND2;RORA;FMN2;HIPK2	OPC1	30wk	UP	0.446783
GO_Biological_Process_2025	Negative Regulation of Type I Interferon Production (GO:0032480)	1941-04-01	0.0535862	0.357452	0	0	3.0055	8.79548	OTUD5;MORC3;PTPRS;RNF216	OPC1	30wk	UP	0.446783
GO_Biological_Process_2025	Regulation of mRNA Splicing, via Spliceosome (GO:0048024)	1997-07-01	0.0527568	0.357452	0	0	2.16572	6.37167	RBFOX1;KHDRBS2;TIA1;NOVA1;CELF2;METTL16;SRRM1	OPC1	30wk	UP	0.446783
GO_Biological_Process_2025	Cilium Assembly (GO:0060271)	14/247	0.0514587	0.357452	0	0	1.67765	4.97755	OFD1;DCTN1;CCDC57;DNAH5;CEP164;OCRL;ASAP1;WDR44;AHI1;IFT81;ERICH3;DMD;CLUAP1;RAB8B	OPC1	30wk	UP	0.446783
GO_Biological_Process_2025	Neuron Projection Maintenance (GO:1990535)	2025-02-11	0.0541548	0.357452	0	0	6.16914	17.9887	APP;DCTN1	OPC1	30wk	UP	0.446783
GO_Biological_Process_2025	Regulation of Lipid Transport (GO:0032368)	2025-02-11	0.0541548	0.357452	0	0	6.16914	17.9887	PRKN;ITGAV	OPC1	30wk	UP	0.446783
GO_Biological_Process_2025	Cellular Hyperosmotic Response (GO:0071474)	2025-02-11	0.0541548	0.357452	0	0	6.16914	17.9887	NFAT5;OXSR1	OPC1	30wk	UP	0.446783
GO_Biological_Process_2025	Response to Nitric Oxide (GO:0071731)	2025-02-11	0.0541548	0.357452	0	0	6.16914	17.9887	GUCY1B1;KCNC2	OPC1	30wk	UP	0.446783
GO_Biological_Process_2025	Skeletal Muscle Tissue Regeneration (GO:0043403)	2025-02-11	0.0541548	0.357452	0	0	6.16914	17.9887	PPP3CA;LARGE1	OPC1	30wk	UP	0.446783
GO_Biological_Process_2025	Positive Regulation of Triglyceride Biosynthetic Process (GO:0010867)	2025-02-11	0.0541548	0.357452	0	0	6.16914	17.9887	LDLR;GPLD1	OPC1	30wk	UP	0.446783
GO_Biological_Process_2025	Diol Metabolic Process (GO:0034311)	2025-02-11	0.0541548	0.357452	0	0	6.16914	17.9887	PRKG2;PLPP3	OPC1	30wk	UP	0.446783
GO_Biological_Process_2025	Regulation of Cell Junction Assembly (GO:1901888)	2025-03-25	0.0548785	0.357452	0	0	3.78851	10.9967	SETD5;ROCK1;PDLIM5	OPC1	30wk	UP	0.446783
GO_Biological_Process_2025	Glycosaminoglycan Biosynthetic Process (GO:0006024)	2025-03-25	0.0548785	0.357452	0	0	3.78851	10.9967	CSGALNACT1;B3GAT1;XYLT1	OPC1	30wk	UP	0.446783
GO_Biological_Process_2025	Positive Regulation of Behavior (GO:0048520)	2025-02-11	0.0541548	0.357452	0	0	6.16914	17.9887	NLGN1;SGIP1	OPC1	30wk	UP	0.446783
GO_Biological_Process_2025	Regulation of Axon Regeneration (GO:0048679)	2025-02-11	0.0541548	0.357452	0	0	6.16914	17.9887	PTPRS;PTN	OPC1	30wk	UP	0.446783
GO_Biological_Process_2025	Regulation of Bone Mineralization (GO:0030500)	1959-05-01	0.0543031	0.357452	0	0	2.5756	7.50317	PPP3CA;BMPR2;SLC20A2;PTN;ATP2B1	OPC1	30wk	UP	0.446783
GO_Biological_Process_2025	Negative Regulation of Cell Motility (GO:2000146)	9/139	0.0544566	0.357452	0	0	1.9293	5.61495	TCAF1;PDZD2;LIMCH1;DLC1;DAG1;PTPRK;SRGAP2;SULF1;ROBO1	OPC1	30wk	UP	0.446783
GO_Biological_Process_2025	Cellular Response to Low-Density Lipoprotein Particle Stimulus (GO:0071404)	2025-03-25	0.0548785	0.357452	0	0	3.78851	10.9967	APP;CDH13;LDLR	OPC1	30wk	UP	0.446783
GO_Biological_Process_2025	Lipid Translocation (GO:0034204)	2025-03-25	0.0548785	0.357452	0	0	3.78851	10.9967	ATP8A2;TMEM30A;ABCB4	OPC1	30wk	UP	0.446783
GO_Biological_Process_2025	Organophosphate Ester Transport (GO:0015748)	2025-03-25	0.0548785	0.357452	0	0	3.78851	10.9967	OSBPL8;VAPA;LDLR	OPC1	30wk	UP	0.446783
GO_Biological_Process_2025	Positive Regulation of Telomere Maintenance via Telomere Lengthening (GO:1904358)	2025-03-25	0.0548785	0.357452	0	0	3.78851	10.9967	TNKS2;PTGES3;HNRNPA2B1	OPC1	30wk	UP	0.446783
GO_Biological_Process_2025	Negative Regulation of Axonogenesis (GO:0050771)	2025-03-25	0.0548785	0.357452	0	0	3.78851	10.9967	PTPRS;DCC;RNF6	OPC1	30wk	UP	0.446783
GO_Biological_Process_2025	Receptor Clustering (GO:0043113)	2025-03-25	0.0548785	0.357452	0	0	3.78851	10.9967	NLGN1;NRXN1;PTN	OPC1	30wk	UP	0.446783
GO_Biological_Process_2025	Negative Regulation of Adenylate Cyclase Activity (GO:0007194)	2025-02-11	0.0541548	0.357452	0	0	6.16914	17.9887	GNAI3;GNAI2	OPC1	30wk	UP	0.446783
GO_Biological_Process_2025	Non-Canonical NF-kappaB Signal Transduction (GO:0038061)	2025-03-25	0.0548785	0.357452	0	0	3.78851	10.9967	ZFP91;BTRC;TANK	OPC1	30wk	UP	0.446783
GO_Biological_Process_2025	Notch Signaling Pathway (GO:0007219)	1942-04-01	0.0576629	0.37123	0	0	2.92626	8.34902	MAML2;GMDS;RBPJ;MIB1	OPC1	30wk	UP	0.430357
GO_Biological_Process_2025	Regulation of Chromosome Organization (GO:0033044)	1942-04-01	0.0576629	0.37123	0	0	2.92626	8.34902	RB1;YLPM1;TERF2;SMG6	OPC1	30wk	UP	0.430357
GO_Biological_Process_2025	Macroautophagy (GO:0016236)	10/162	0.057569	0.37123	0	0	1.83397	5.23555	RAB2A;PRKN;GABARAPL2;CLEC16A;VTI1A;AMBRA1;ARHGAP26;SPG11;ATG2B;NIPSNAP2	OPC1	30wk	UP	0.430357
GO_Biological_Process_2025	Positive Regulation of Cell Differentiation (GO:0045597)	16/297	0.0572463	0.37123	0	0	1.59046	4.54934	APP;TCF7L1;ZHX3;BMPR2;PTN;LAMC1;MACROH2A1;RHOA;TMEM100;PPP3CA;IMPACT;ZEB1;RGCC;DMD;NRCAM;PRKD1	OPC1	30wk	UP	0.430357
GO_Biological_Process_2025	Positive Regulation of Protein Catabolic Process (GO:0045732)	1999-07-01	0.057694	0.37123	0	0	2.11842	6.043	PRKN;APP;FAF1;CREBRF;GPLD1;OAZ2;VGLL4	OPC1	30wk	UP	0.430357
GO_Biological_Process_2025	Negative Regulation of Cell Migration (GO:0030336)	11/184	0.0578384	0.371258	0	0	1.77312	5.05357	TCAF1;LIMCH1;DLC1;DAG1;PTPRM;EVL;PTPRK;SRGAP2;SULF1;CLASP1;ROBO1	OPC1	30wk	UP	0.430324
GO_Biological_Process_2025	Protein Depolymerization (GO:0051261)	2025-03-26	0.0604877	0.377301	0	0	3.62361	10.1654	NCKAP5L;NCKAP5;CKAP5	OPC1	30wk	UP	0.423312
GO_Biological_Process_2025	Microtubule Polymerization or Depolymerization (GO:0031109)	2025-03-26	0.0604877	0.377301	0	0	3.62361	10.1654	PDZD2;NCKAP5L;NCKAP5	OPC1	30wk	UP	0.423312
GO_Biological_Process_2025	Sterol Transport (GO:0015918)	2025-03-26	0.0604877	0.377301	0	0	3.62361	10.1654	ARV1;VAPA;LDLR	OPC1	30wk	UP	0.423312
GO_Biological_Process_2025	Cell-Cell Adhesion Mediated by Cadherin (GO:0044331)	2025-03-26	0.0604877	0.377301	0	0	3.62361	10.1654	CDH2;CDH13;CDH18	OPC1	30wk	UP	0.423312
GO_Biological_Process_2025	fatty-acyl-CoA Biosynthetic Process (GO:0046949)	2025-03-26	0.0604877	0.377301	0	0	3.62361	10.1654	HACD1;TECR;HACD2	OPC1	30wk	UP	0.423312
GO_Biological_Process_2025	Positive Regulation of T Cell Migration (GO:2000406)	2025-03-26	0.0604877	0.377301	0	0	3.62361	10.1654	APP;OXSR1;RHOA	OPC1	30wk	UP	0.423312
GO_Biological_Process_2025	Fatty Acid Derivative Biosynthetic Process (GO:1901570)	2025-03-26	0.0604877	0.377301	0	0	3.62361	10.1654	MYCBP2;FAR1;HMGCLL1	OPC1	30wk	UP	0.423312
GO_Biological_Process_2025	Regulation of T Cell Migration (GO:2000404)	2025-03-26	0.0604877	0.377301	0	0	3.62361	10.1654	APP;LRCH1;RHOA	OPC1	30wk	UP	0.423312
GO_Biological_Process_2025	Regulation of Actin Filament Bundle Assembly (GO:0032231)	2025-03-26	0.0604877	0.377301	0	0	3.62361	10.1654	PRKN;ROCK1;SHANK1	OPC1	30wk	UP	0.423312
GO_Biological_Process_2025	Regulation of Cardiac Muscle Cell Contraction (GO:0086004)	2025-03-26	0.0604877	0.377301	0	0	3.62361	10.1654	PDE4D;PDE4B;ANK2	OPC1	30wk	UP	0.423312
GO_Biological_Process_2025	Regulation of Cell Size (GO:0008361)	2025-03-26	0.0604877	0.377301	0	0	3.62361	10.1654	LARS1;PRR16;RHOA	OPC1	30wk	UP	0.423312
GO_Biological_Process_2025	Positive Regulation of Filopodium Assembly (GO:0051491)	2025-03-26	0.0604877	0.377301	0	0	3.62361	10.1654	NLGN1;TENM2;PLPPR5	OPC1	30wk	UP	0.423312
GO_Biological_Process_2025	Regulation of Dendrite Development (GO:0050773)	1943-04-01	0.0619008	0.382711	0	0	2.85107	7.93233	ALK;DCC;PTN;VLDLR	OPC1	30wk	UP	0.417129
GO_Biological_Process_2025	RNA Transport (GO:0050658)	1943-04-01	0.0619008	0.382711	0	0	2.85107	7.93233	RBFOX1;HNRNPA2B1;CKAP5;RBM33	OPC1	30wk	UP	0.417129
GO_Biological_Process_2025	Positive Regulation of Gene Expression, Epigenetic (GO:0141137)	1943-04-01	0.0619008	0.382711	0	0	2.85107	7.93233	APP;KMT2A;ASH2L;MACROH2A1	OPC1	30wk	UP	0.417129
GO_Biological_Process_2025	mRNA Metabolic Process (GO:0016071)	7/101	0.0629076	0.382711	0	0	2.07313	5.73445	ATXN2L;SSB;SCAF11;PRPF3;HNRNPA2B1;METTL16;VIRMA	OPC1	30wk	UP	0.417129
GO_Biological_Process_2025	Axonal Fasciculation (GO:0007413)	2025-02-12	0.0635205	0.382711	0	0	5.55194	15.3033	NRCAM;CNTN4	OPC1	30wk	UP	0.417129
GO_Biological_Process_2025	Regulation of Response to Stress (GO:0080134)	2025-02-12	0.0635205	0.382711	0	0	5.55194	15.3033	HAPSTR1;MACROH2A1	OPC1	30wk	UP	0.417129
GO_Biological_Process_2025	Cell Differentiation in Hindbrain (GO:0021533)	2025-02-12	0.0635205	0.382711	0	0	5.55194	15.3033	GRID2;NRXN1	OPC1	30wk	UP	0.417129
GO_Biological_Process_2025	Sperm DNA Condensation (GO:0035092)	2025-02-12	0.0635205	0.382711	0	0	5.55194	15.3033	PSME4;EPC1	OPC1	30wk	UP	0.417129
GO_Biological_Process_2025	Visual Learning (GO:0008542)	2025-02-12	0.0635205	0.382711	0	0	5.55194	15.3033	APP;NETO1	OPC1	30wk	UP	0.417129
GO_Biological_Process_2025	Glycerolipid Metabolic Process (GO:0046486)	2025-02-12	0.0635205	0.382711	0	0	5.55194	15.3033	PGP;PIP5K1A	OPC1	30wk	UP	0.417129
GO_Biological_Process_2025	Hyperosmotic Response (GO:0006972)	2025-02-12	0.0635205	0.382711	0	0	5.55194	15.3033	NFAT5;OXSR1	OPC1	30wk	UP	0.417129
GO_Biological_Process_2025	Intracellular Copper Ion Homeostasis (GO:0006878)	2025-02-12	0.0635205	0.382711	0	0	5.55194	15.3033	APP;CP	OPC1	30wk	UP	0.417129
GO_Biological_Process_2025	Positive Regulation of Dendrite Development (GO:1900006)	2025-02-12	0.0635205	0.382711	0	0	5.55194	15.3033	PTN;VLDLR	OPC1	30wk	UP	0.417129
GO_Biological_Process_2025	Presynapse Organization (GO:0099172)	2025-02-12	0.0635205	0.382711	0	0	5.55194	15.3033	PTPRD;NLGN1	OPC1	30wk	UP	0.417129
GO_Biological_Process_2025	Glial Cell-Derived Neurotrophic Factor Receptor Signaling Pathway (GO:0035860)	2025-02-12	0.0635205	0.382711	0	0	5.55194	15.3033	SULF1;SULF2	OPC1	30wk	UP	0.417129
GO_Biological_Process_2025	Protein Phosphorylation (GO:0006468)	19/373	0.0644647	0.387519	0	0	1.50005	4.1126	ALK;PDGFRA;MORC3;CAB39;ROCK1;OXSR1;NLK;CDC42BPA;KALRN;HIPK2;ERBB4;STK38;PRKG2;PRKD1;SIK2;SGK1;MAP3K13;CLASP1;TAF1	OPC1	30wk	UP	0.411707
GO_Biological_Process_2025	Positive Regulation of Vascular Endothelial Growth Factor Production (GO:0010575)	2025-03-27	0.0663532	0.391165	0	0	3.47244	9.41991	RORA;SULF1;SULF2	OPC1	30wk	UP	0.407641
GO_Biological_Process_2025	Regulation of Telomere Maintenance via Telomerase (GO:0032210)	1944-04-01	0.0662982	0.391165	0	0	2.77965	7.54285	TNKS2;PTGES3;TERF2;SMG6	OPC1	30wk	UP	0.407641
GO_Biological_Process_2025	Negative Regulation of Protein Localization (GO:1903828)	1944-04-01	0.0662982	0.391165	0	0	2.77965	7.54285	APP;CTNNA1;GOPC;MACROH2A1	OPC1	30wk	UP	0.407641
GO_Biological_Process_2025	Regulation of Keratinocyte Proliferation (GO:0010837)	2025-03-27	0.0663532	0.391165	0	0	3.47244	9.41991	CASK;PTPRK;PRKD1	OPC1	30wk	UP	0.407641
GO_Biological_Process_2025	Regulation of Microtubule-Based Process (GO:0032886)	1944-04-01	0.0662982	0.391165	0	0	2.77965	7.54285	MACF1;DIAPH1;ROCK1;CLASP1	OPC1	30wk	UP	0.407641
GO_Biological_Process_2025	Learning (GO:0007612)	1944-04-01	0.0662982	0.391165	0	0	2.77965	7.54285	NRXN1;PTN;SLC6A1;SHANK1	OPC1	30wk	UP	0.407641
GO_Biological_Process_2025	Regulation of Vesicle-Mediated Transport (GO:0060627)	1982-06-01	0.0663898	0.391165	0	0	2.1967	5.95792	RUFY1;HIP1;HIP1R;CDH13;RAB11FIP3;WDR44	OPC1	30wk	UP	0.407641
GO_Biological_Process_2025	Negative Regulation of Proteolysis Involved in Protein Catabolic Process (GO:1903051)	2025-03-27	0.0663532	0.391165	0	0	3.47244	9.41991	GABARAPL2;HIPK2;TAF1	OPC1	30wk	UP	0.407641
GO_Biological_Process_2025	Regulation of Signal Transduction (GO:0009966)	12/211	0.0663991	0.391165	0	0	1.68175	4.56103	APP;TCF7L1;RIC8B;KCNIP1;IFT81;PPP6R3;RGS20;RORA;PRKD1;SIK2;SULF1;GPR158	OPC1	30wk	UP	0.407641
GO_Biological_Process_2025	Monoatomic Cation Transmembrane Transport (GO:0098655)	16/304	0.0674967	0.396749	0	0	1.55123	4.18162	KCNH5;SLC24A3;KCND2;KCNC2;KCND3;KCNB2;TRPC1;SLC6A1;RYR3;KCNT2;KCNMA1;KCNQ3;ATP6V1H;KCNQ5;ITGAV;TRPM3	OPC1	30wk	UP	0.401484
GO_Biological_Process_2025	Regulation of Cilium Assembly (GO:1902017)	1983-06-01	0.0695642	0.407997	0	0	2.16806	5.77898	LIMA1;ASAP1;TBC1D22A;EVI5;RAB11FIP3;WDR44	OPC1	30wk	UP	0.389343
GO_Biological_Process_2025	Synaptic Vesicle Cycle (GO:0099504)	1945-04-01	0.0708536	0.41282	0	0	2.71172	7.17829	NLGN1;CDH2;NRXN1;SYN3	OPC1	30wk	UP	0.38424
GO_Biological_Process_2025	Positive Regulation of Calcium Ion Transmembrane Transport (GO:1904427)	1945-04-01	0.0708536	0.41282	0	0	2.71172	7.17829	PPP3CA;PPP3CC;TRPC1;ANK2	OPC1	30wk	UP	0.38424
GO_Biological_Process_2025	Positive Regulation of Cell-Matrix Adhesion (GO:0001954)	1945-04-01	0.0708536	0.41282	0	0	2.71172	7.17829	CCL25;ROCK1;CDH13;PLPP3	OPC1	30wk	UP	0.38424
GO_Biological_Process_2025	Regulation of RNA Splicing (GO:0043484)	7/104	0.071249	0.414213	0	0	2.0087	5.30612	TIA1;FUS;ILDR2;HNRNPH3;METTL16;PTBP2;SRRM1	OPC1	30wk	UP	0.382776
GO_Biological_Process_2025	Negative Regulation of Stem Cell Differentiation (GO:2000737)	2025-02-13	0.0733824	0.415677	0	0	5.04696	13.183	NELFB;N4BP2L2	OPC1	30wk	UP	0.381244
GO_Biological_Process_2025	Phospholipid Biosynthetic Process (GO:0008654)	2025-03-28	0.0724679	0.415677	0	0	3.33337	8.74881	VAPA;PIP5K1A;FAR1	OPC1	30wk	UP	0.381244
GO_Biological_Process_2025	Positive Regulation of Synaptic Transmission (GO:0050806)	1984-06-01	0.0728248	0.415677	0	0	2.14015	5.60656	APP;NLGN1;NRXN1;ADRA1A;ZDHHC2;GPR158	OPC1	30wk	UP	0.381244
GO_Biological_Process_2025	Modified Amino Acid Biosynthetic Process (GO:0042398)	2025-02-13	0.0733824	0.415677	0	0	5.04696	13.183	GATM;CHAC2	OPC1	30wk	UP	0.381244
GO_Biological_Process_2025	Regulation of Glucose Metabolic Process (GO:0010906)	2025-03-28	0.0724679	0.415677	0	0	3.33337	8.74881	PRKN;RORA;GPLD1	OPC1	30wk	UP	0.381244
GO_Biological_Process_2025	Negative Regulation of Fibroblast Growth Factor Receptor Signaling Pathway (GO:0040037)	2025-02-13	0.0733824	0.415677	0	0	5.04696	13.183	SULF1;SULF2	OPC1	30wk	UP	0.381244
GO_Biological_Process_2025	Reg of Calcium Ion Transmembrane Transport via High Voltage-Gated Calcium Channel (GO:1902514)	2025-02-13	0.0733824	0.415677	0	0	5.04696	13.183	PDE4D;PDE4B	OPC1	30wk	UP	0.381244
GO_Biological_Process_2025	Positive Regulation of Calcium Ion Import (GO:0090280)	2025-02-13	0.0733824	0.415677	0	0	5.04696	13.183	PPP3CA;PPP3CC	OPC1	30wk	UP	0.381244
GO_Biological_Process_2025	Protein Alpha-1,2-Demannosylation (GO:0036508)	2025-02-13	0.0733824	0.415677	0	0	5.04696	13.183	MAN1A2;RNF5	OPC1	30wk	UP	0.381244
GO_Biological_Process_2025	Negative Regulation of Cell Activation (GO:0050866)	2025-02-13	0.0733824	0.415677	0	0	5.04696	13.183	PDGFRA;LDLR	OPC1	30wk	UP	0.381244
GO_Biological_Process_2025	Regulation of Neuron Projection Arborization (GO:0150011)	2025-02-13	0.0733824	0.415677	0	0	5.04696	13.183	MACF1;MAP3K13	OPC1	30wk	UP	0.381244
GO_Biological_Process_2025	Inorganic Cation Transmembrane Transport (GO:0098662)	16/307	0.0722452	0.415677	0	0	1.535	4.0335	KCNH5;SLC24A3;KCND2;KCNC2;KCND3;KCNB2;TRPC1;SLC6A1;RYR3;KCNT2;KCNMA1;KCNQ3;ATP6V1H;KCNQ5;ITGAV;TRPM3	OPC1	30wk	UP	0.381244
GO_Biological_Process_2025	Regulation of Cell Motility (GO:2000145)	8/126	0.0736751	0.416445	0	0	1.88778	4.92349	MACF1;PDZD2;ROCK1;ERBB4;PLXNA2;LDB2;SGK1;RHOA	OPC1	30wk	UP	0.380442
GO_Biological_Process_2025	Regulation of Transport (GO:0051049)	1946-04-01	0.0755648	0.426218	0	0	2.64701	6.83661	PRKN;PTPRN2;RAB11FIP3;WDR44	OPC1	30wk	UP	0.370368
GO_Biological_Process_2025	Regulation of Canonical Wnt Signaling Pathway (GO:0060828)	12/216	0.0761163	0.428417	0	0	1.6401	4.22407	PRKN;TLE4;APP;OTUD5;PDZD2;TNKS2;TBL1XR1;BTRC;TLE6;BICC1;WLS;CSNK1G1	OPC1	30wk	UP	0.368134
GO_Biological_Process_2025	mRNA Splice Site Recognition (GO:0006376)	2025-03-29	0.0788241	0.437622	0	0	3.205	8.14242	CELF2;LUC7L;LUC7L2	OPC1	30wk	UP	0.3589
GO_Biological_Process_2025	Endomembrane System Organization (GO:0010256)	11/196	0.0822142	0.437622	0	0	1.65706	4.14005	RAB2A;RAB2B;VAPA;COG5;AKTIP;COG3;ATL2;VPS13B;PRKD1;SPTBN1;CLASP1	OPC1	30wk	UP	0.3589
GO_Biological_Process_2025	Regulation of Long-Term Synaptic Potentiation (GO:1900271)	2025-03-29	0.0788241	0.437622	0	0	3.205	8.14242	APP;PTN;ZDHHC2	OPC1	30wk	UP	0.3589
GO_Biological_Process_2025	Regulation of Vascular Endothelial Growth Factor Production (GO:0010574)	2025-03-29	0.0788241	0.437622	0	0	3.205	8.14242	RORA;SULF1;SULF2	OPC1	30wk	UP	0.3589
GO_Biological_Process_2025	Integrin-Mediated Signaling Pathway (GO:0007229)	1986-06-01	0.079604	0.437622	0	0	2.08643	5.28012	PPP3CA;ITGAV;PRKD1;PTN;PLPP3;ITGA9	OPC1	30wk	UP	0.3589
GO_Biological_Process_2025	Response to Muscle Stretch (GO:0035994)	2025-02-14	0.0836947	0.437622	0	0	4.62614	11.4755	CDH2;DMD	OPC1	30wk	UP	0.3589
GO_Biological_Process_2025	Positive Regulation of MAP Kinase Activity (GO:0043406)	1966-05-01	0.0798877	0.437622	0	0	2.27921	5.75987	GHR;TPD52L1;MAP3K13;TANK;ROBO1	OPC1	30wk	UP	0.3589
GO_Biological_Process_2025	Stem Cell Differentiation (GO:0048863)	1947-04-01	0.0804298	0.437622	0	0	2.58532	6.51597	OTUD5;SETD2;BMPR2;NELFB	OPC1	30wk	UP	0.3589
GO_Biological_Process_2025	Regulation of Type I Interferon Production (GO:0032479)	1966-05-01	0.0798877	0.437622	0	0	2.27921	5.75987	OTUD5;RAB2B;RNF216;TRAF3;TANK	OPC1	30wk	UP	0.3589
GO_Biological_Process_2025	Calcium Ion Transmembrane Transport (GO:0070588)	1987-06-01	0.0831219	0.437622	0	0	2.06057	5.12555	SLC24A3;TRPC1;ITGAV;ATP2B1;RYR3;TRPM3	OPC1	30wk	UP	0.3589
GO_Biological_Process_2025	Protein Localization to Chromosome, Telomeric Region (GO:0070198)	2025-02-14	0.0836947	0.437622	0	0	4.62614	11.4755	TNKS2;TERF2	OPC1	30wk	UP	0.3589
GO_Biological_Process_2025	Regulation of Dephosphorylation (GO:0035303)	2025-02-14	0.0836947	0.437622	0	0	4.62614	11.4755	ROCK1;SMG6	OPC1	30wk	UP	0.3589
GO_Biological_Process_2025	G Protein-Coupled Glutamate Receptor Signaling Pathway (GO:0007216)	2025-02-14	0.0836947	0.437622	0	0	4.62614	11.4755	GRM5;GRM7	OPC1	30wk	UP	0.3589
GO_Biological_Process_2025	Regulation of Mitochondrial Fusion (GO:0010635)	2025-02-14	0.0836947	0.437622	0	0	4.62614	11.4755	PRKN;YME1L1	OPC1	30wk	UP	0.3589
GO_Biological_Process_2025	Regulation of Potassium Ion Transmembrane Transporter Activity (GO:1901016)	2025-02-14	0.0836947	0.437622	0	0	4.62614	11.4755	CAB39;ANK2	OPC1	30wk	UP	0.3589
GO_Biological_Process_2025	Regulation of Response to Oxidative Stress (GO:1902882)	2025-02-14	0.0836947	0.437622	0	0	4.62614	11.4755	PRKN;MACROH2A1	OPC1	30wk	UP	0.3589
GO_Biological_Process_2025	Cellular Response to ATP (GO:0071318)	2025-02-14	0.0836947	0.437622	0	0	4.62614	11.4755	RYR3;TAF1	OPC1	30wk	UP	0.3589
GO_Biological_Process_2025	Regulation of Neuron Apoptotic Process (GO:0043523)	8/129	0.0819096	0.437622	0	0	1.84068	4.60565	PRKN;APP;GRID2;SET;TRIM2;TMBIM1;CPEB4;GRINA	OPC1	30wk	UP	0.3589
GO_Biological_Process_2025	Dendrite Self-Avoidance (GO:0070593)	2025-02-14	0.0836947	0.437622	0	0	4.62614	11.4755	DSCAM;CNTN4	OPC1	30wk	UP	0.3589
GO_Biological_Process_2025	Embryonic Cranial Skeleton Morphogenesis (GO:0048701)	2025-02-14	0.0836947	0.437622	0	0	4.62614	11.4755	PDGFRA;NIPBL	OPC1	30wk	UP	0.3589
GO_Biological_Process_2025	Positive Regulation of Endothelial Cell Chemotaxis (GO:2001028)	2025-02-14	0.0836947	0.437622	0	0	4.62614	11.4755	SLTM;PRKD1	OPC1	30wk	UP	0.3589
GO_Biological_Process_2025	Negative Regulation of Muscle Cell Apoptotic Process (GO:0010656)	2025-02-14	0.0836947	0.437622	0	0	4.62614	11.4755	MAP2K5;GRIA4	OPC1	30wk	UP	0.3589
GO_Biological_Process_2025	Spliceosomal tri-snRNP Complex Assembly (GO:0000244)	2025-02-14	0.0836947	0.437622	0	0	4.62614	11.4755	USP4;PRPF3	OPC1	30wk	UP	0.3589
GO_Biological_Process_2025	Establishment of Protein Localization to Chromosome (GO:0070199)	2025-02-14	0.0836947	0.437622	0	0	4.62614	11.4755	NIPBL;MACROH2A1	OPC1	30wk	UP	0.3589
GO_Biological_Process_2025	Glutamine Family Amino Acid Catabolic Process (GO:0009065)	2025-02-14	0.0836947	0.437622	0	0	4.62614	11.4755	GRID2;GRID1	OPC1	30wk	UP	0.3589
GO_Biological_Process_2025	Negative Regulation by Host of Viral Process (GO:0044793)	2025-02-14	0.0836947	0.437622	0	0	4.62614	11.4755	PRKN;VAPA	OPC1	30wk	UP	0.3589
GO_Biological_Process_2025	Negative Regulation of Cell-Substrate Junction Organization (GO:0150118)	2025-02-14	0.0836947	0.437622	0	0	4.62614	11.4755	DLC1;ARHGAP6	OPC1	30wk	UP	0.3589
GO_Biological_Process_2025	Negative Regulation of Focal Adhesion Assembly (GO:0051895)	2025-02-14	0.0836947	0.437622	0	0	4.62614	11.4755	DLC1;ARHGAP6	OPC1	30wk	UP	0.3589
GO_Biological_Process_2025	Negative Regulation of Lyase Activity (GO:0051350)	2025-02-14	0.0836947	0.437622	0	0	4.62614	11.4755	GNAI3;GNAI2	OPC1	30wk	UP	0.3589
GO_Biological_Process_2025	peptidyl-L-cysteine S-palmitoylation (GO:0018230)	2025-02-14	0.0836947	0.437622	0	0	4.62614	11.4755	ZDHHC21;ZDHHC2	OPC1	30wk	UP	0.3589
GO_Biological_Process_2025	peptidyl-S-diacylglycerol-L-cysteine Biosynthetic Process From Peptidyl-Cysteine (GO:0018231)	2025-02-14	0.0836947	0.437622	0	0	4.62614	11.4755	ZDHHC21;ZDHHC2	OPC1	30wk	UP	0.3589
GO_Biological_Process_2025	Positive Regulation of Cardiac Muscle Cell Proliferation (GO:0060045)	2025-02-14	0.0836947	0.437622	0	0	4.62614	11.4755	ERBB4;RBPJ	OPC1	30wk	UP	0.3589
GO_Biological_Process_2025	Smooth Muscle Contraction (GO:0006939)	2025-02-14	0.0836947	0.437622	0	0	4.62614	11.4755	ROCK1;APBB2	OPC1	30wk	UP	0.3589
GO_Biological_Process_2025	Positive Regulation of Long-Term Synaptic Potentiation (GO:1900273)	2025-02-14	0.0836947	0.437622	0	0	4.62614	11.4755	APP;ZDHHC2	OPC1	30wk	UP	0.3589
GO_Biological_Process_2025	Regulation of AMPA Receptor Activity (GO:2000311)	2025-02-14	0.0836947	0.437622	0	0	4.62614	11.4755	NLGN1;SHANK1	OPC1	30wk	UP	0.3589
GO_Biological_Process_2025	Regulation of cAMP/PKA Signal Transduction (GO:0141161)	2025-02-14	0.0836947	0.437622	0	0	4.62614	11.4755	APP;PRKAR2A	OPC1	30wk	UP	0.3589
GO_Biological_Process_2025	RNA Export From Nucleus (GO:0006405)	1967-05-01	0.0839887	0.438295	0	0	2.24233	5.55442	SSB;HNRNPA2B1;THOC1;SMG6;RBM33	OPC1	30wk	UP	0.358233
GO_Biological_Process_2025	Negative Regulation of Cell-Matrix Adhesion (GO:0001953)	2025-03-30	0.0854139	0.438986	0	0	3.08614	7.59265	DLC1;CASK;ARHGAP6	OPC1	30wk	UP	0.357549
GO_Biological_Process_2025	Positive Regulation of Osteoblast Differentiation (GO:0045669)	1948-04-01	0.0854459	0.438986	0	0	2.52643	6.2147	PPP3CA;BMPR2;ZHX3;PRKD1	OPC1	30wk	UP	0.357549
GO_Biological_Process_2025	Membrane Lipid Biosynthetic Process (GO:0046467)	1948-04-01	0.0854459	0.438986	0	0	2.52643	6.2147	HACD1;PRKD1;HACD2;CERS2	OPC1	30wk	UP	0.357549
GO_Biological_Process_2025	Positive Regulation of Calcium-Mediated Signaling (GO:0050850)	2025-03-30	0.0854139	0.438986	0	0	3.08614	7.59265	PDGFRA;GRM5;CDH13	OPC1	30wk	UP	0.357549
GO_Biological_Process_2025	Cellular Response to Chemokine (GO:1990869)	1948-04-01	0.0854459	0.438986	0	0	2.52643	6.2147	CCL25;LRCH1;OXSR1;RHOA	OPC1	30wk	UP	0.357549
GO_Biological_Process_2025	Lamellipodium Organization (GO:0097581)	2025-03-30	0.0854139	0.438986	0	0	3.08614	7.59265	CARMIL1;CDH13;ARHGEF6	OPC1	30wk	UP	0.357549
GO_Biological_Process_2025	Glycosphingolipid Biosynthetic Process (GO:0006688)	2025-03-30	0.0854139	0.438986	0	0	3.08614	7.59265	CERK;LARGE1;ST3GAL3	OPC1	30wk	UP	0.357549
GO_Biological_Process_2025	Very Long-Chain Fatty Acid Metabolic Process (GO:0000038)	2025-03-30	0.0854139	0.438986	0	0	3.08614	7.59265	HACD1;TECR;HACD2	OPC1	30wk	UP	0.357549
GO_Biological_Process_2025	Positive Regulation of Type I Interferon Production (GO:0032481)	1968-05-01	0.0881986	0.451379	0	0	2.20662	5.35805	RAB2B;SETD2;TRAF3;RIOK3;TANK	OPC1	30wk	UP	0.345458
GO_Biological_Process_2025	Ras Protein Signal Transduction (GO:0007265)	1968-05-01	0.0881986	0.451379	0	0	2.20662	5.35805	RB1;RASGEF1B;PLCE1;RAPGEF6;RAPGEF4	OPC1	30wk	UP	0.345458
GO_Biological_Process_2025	Regulation of Neuron Projection Development (GO:0010975)	10/176	0.0887621	0.453388	0	0	1.67807	4.06393	PTPRS;DCC;MYCBP2;IL1RAPL1;PLPPR5;DMD;PRKD1;PTN;LRRC4C;PDLIM5	OPC1	30wk	UP	0.34353
GO_Biological_Process_2025	Regulation of Stem Cell Differentiation (GO:2000736)	1949-04-01	0.0906105	0.461053	0	0	2.47016	5.93131	PDGFRA;NELFB;PTN;MTA3	OPC1	30wk	UP	0.336249
GO_Biological_Process_2025	Protein Localization to Chromosome (GO:0034502)	1949-04-01	0.0906105	0.461053	0	0	2.47016	5.93131	RB1;TNKS2;XRCC4;TERF2	OPC1	30wk	UP	0.336249
GO_Biological_Process_2025	Dicarboxylic Acid Catabolic Process (GO:0043649)	2025-02-15	0.094414	0.466962	0	0	4.27006	10.0776	GRID2;GRID1	OPC1	30wk	UP	0.330719
GO_Biological_Process_2025	Positive Regulation of Membrane Protein Ectodomain Proteolysis (GO:0051044)	2025-02-15	0.094414	0.466962	0	0	4.27006	10.0776	APP;GPLD1	OPC1	30wk	UP	0.330719
GO_Biological_Process_2025	Intracellular pH Reduction (GO:0051452)	2025-03-31	0.092229	0.466962	0	0	2.97576	7.09267	DMXL1;DMXL2;ATP6V1H	OPC1	30wk	UP	0.330719
GO_Biological_Process_2025	Regulation of Translational Initiation (GO:0006446)	1969-05-01	0.0925164	0.466962	0	0	2.17203	5.17024	CTIF;IMPACT;YTHDF3;CSDE1;EIF4G2	OPC1	30wk	UP	0.330719
GO_Biological_Process_2025	Regulation of G1/S Transition of Mitotic Cell Cycle (GO:2000045)	7/111	0.093142	0.466962	0	0	1.87281	4.44536	RB1;TCF7L1;RGCC;PRMT2;AMBRA1;CDC73;MYO16	OPC1	30wk	UP	0.330719
GO_Biological_Process_2025	Positive Regulation of Plasma Membrane Bounded Cell Projection Assembly (GO:0120034)	1990-06-01	0.0941835	0.466962	0	0	1.98667	4.69352	TENM2;NLGN1;PLPPR5;PLCE1;ASAP1;RAB11FIP3	OPC1	30wk	UP	0.330719
GO_Biological_Process_2025	Aorta Development (GO:0035904)	2025-02-15	0.094414	0.466962	0	0	4.27006	10.0776	HECTD1;ROBO1	OPC1	30wk	UP	0.330719
GO_Biological_Process_2025	Ceramide Transport (GO:0035627)	2025-02-15	0.094414	0.466962	0	0	4.27006	10.0776	VAPA;ABCB4	OPC1	30wk	UP	0.330719
GO_Biological_Process_2025	Vacuolar Acidification (GO:0007035)	2025-03-31	0.092229	0.466962	0	0	2.97576	7.09267	DMXL1;DMXL2;ATP6V1H	OPC1	30wk	UP	0.330719
GO_Biological_Process_2025	Negative Regulation of Axon Extension (GO:0030517)	2025-02-15	0.094414	0.466962	0	0	4.27006	10.0776	PTPRS;RNF6	OPC1	30wk	UP	0.330719
GO_Biological_Process_2025	Protein K6-linked Ubiquitination (GO:0085020)	2025-02-15	0.094414	0.466962	0	0	4.27006	10.0776	PRKN;RNF6	OPC1	30wk	UP	0.330719
GO_Biological_Process_2025	Protein Trimerization (GO:0070206)	2025-02-15	0.094414	0.466962	0	0	4.27006	10.0776	APP;SLC1A2	OPC1	30wk	UP	0.330719
GO_Biological_Process_2025	Regulation of Amyloid-Beta Clearance (GO:1900221)	2025-02-15	0.094414	0.466962	0	0	4.27006	10.0776	APP;ROCK1	OPC1	30wk	UP	0.330719
GO_Biological_Process_2025	Regulation of Carbohydrate Metabolic Process (GO:0006109)	2025-02-15	0.094414	0.466962	0	0	4.27006	10.0776	PRKN;RORA	OPC1	30wk	UP	0.330719
GO_Biological_Process_2025	Copper Ion Homeostasis (GO:0055070)	2025-02-15	0.094414	0.466962	0	0	4.27006	10.0776	APP;CP	OPC1	30wk	UP	0.330719
GO_Biological_Process_2025	Lipid Modification (GO:0030258)	1950-04-01	0.095921	0.471775	0	0	2.41634	5.66445	PLPPR1;PLPPR5;PLPP3;DGKH	OPC1	30wk	UP	0.326266
GO_Biological_Process_2025	Regulation of Interleukin-2 Production (GO:0032663)	1950-04-01	0.095921	0.471775	0	0	2.41634	5.66445	PDE4D;PDE4B;TANK;SPTBN1	OPC1	30wk	UP	0.326266
GO_Biological_Process_2025	Positive Regulation of Developmental Growth (GO:0048639)	1950-04-01	0.095921	0.471775	0	0	2.41634	5.66445	GHR;RNF157;MACF1;MAP3K13	OPC1	30wk	UP	0.326266
GO_Biological_Process_2025	Regulation of GTPase Activity (GO:0043087)	8/134	0.0967928	0.475027	0	0	1.76718	4.12669	PDZD2;LRCH1;DOCK9;LARS1;SRGAP2;EVI5;RAPGEF6;ZC3H15	OPC1	30wk	UP	0.323281
GO_Biological_Process_2025	Amide Biosynthetic Process (GO:0043604)	1970-05-01	0.0969407	0.475027	0	0	2.13851	4.99054	VAPA;MYCBP2;CHAC2;LDLR;CERS2	OPC1	30wk	UP	0.323281
GO_Biological_Process_2025	Organelle Assembly (GO:0070925)	17/346	0.0987072	0.481943	0	0	1.44179	3.33861	OFD1;GABARAPL2;YTHDF3;FUS;CCDC57;DNAH5;CEP164;OCRL;ASAP1;AMBRA1;AHI1;IFT81;ERICH3;CLUAP1;ATG2B;RAB8B;AP1M1	OPC1	30wk	UP	0.317005
GO_Biological_Process_2025	Metal Ion Transport (GO:0030001)	10/180	0.0992391	0.481943	0	0	1.63824	3.7847	KCNH5;KCNC2;KCND3;NIPAL2;TRPC1;KCNB2;KCNMA1;SGK1;TRPM3;RYR3	OPC1	30wk	UP	0.317005
GO_Biological_Process_2025	Regulation of Postsynapse Organization (GO:0099175)	1932-03-01	0.0992609	0.481943	0	0	2.873	6.63664	APP;IL1RAPL1;PDLIM5	OPC1	30wk	UP	0.317005
GO_Biological_Process_2025	Negative Regulation of Fat Cell Differentiation (GO:0045599)	1932-03-01	0.0992609	0.481943	0	0	2.873	6.63664	TRIO;RORA;PTGR3	OPC1	30wk	UP	0.317005
GO_Biological_Process_2025	Regulation of Cell Migration Involved in Sprouting Angiogenesis (GO:0090049)	1932-03-01	0.0992609	0.481943	0	0	2.873	6.63664	STARD13;MAP2K5;RHOA	OPC1	30wk	UP	0.317005
GO_Biological_Process_2025	Phosphorylation (GO:0016310)	15/298	0.099588	0.482647	0	0	1.47819	3.40977	ALK;MORC3;OXSR1;NLK;CDC42BPA;KALRN;HIPK2;STK38;PRKG2;SIK2;SGK1;MAP3K13;CLASP1;DGKH;TAF1	OPC1	30wk	UP	0.316371
GO_Biological_Process_2025	Regulation of Primary Metabolic Process (GO:0080090)	7/113	0.100015	0.483834	0	0	1.83728	4.23022	FUS;ILDR2;HNRNPH3;MACROH2A1;LDLR;PTBP2;CERS2	OPC1	30wk	UP	0.315304
GO_Biological_Process_2025	Phagocytosis (GO:0006909)	1971-05-01	0.10147	0.488077	0	0	2.10599	4.81849	ADORA1;ELMO1;PIP5K1A;ITGAV;LDLR	OPC1	30wk	UP	0.311512
GO_Biological_Process_2025	Proteasomal Protein Catabolic Process (GO:0010498)	18/372	0.101629	0.488077	0	0	1.41901	3.24446	PRKN;KCMF1;FAF1;WWP1;UBE3A;AGAP3;AMBRA1;FBXO11;RNF5;RNF216;KLHL5;TBL1XR1;MAN1A2;TRIM2;JKAMP;PSME4;PSMB1;BTRC	OPC1	30wk	UP	0.311512
GO_Biological_Process_2025	Protein-Containing Complex Assembly (GO:0065003)	16/323	0.101279	0.488077	0	0	1.45377	3.32896	HACD1;HIP1;KMT2A;PTGES3;NRXN1;HIP1R;PDE4DIP;IL1RAP;LAMC1;TANK;PARD3;FCHO2;DMD;STXBP6;WASF3;SHANK1	OPC1	30wk	UP	0.311512
GO_Biological_Process_2025	Regulation of Epidermal Growth Factor Receptor Signaling Pathway (GO:0042058)	1951-04-01	0.101374	0.488077	0	0	2.3648	5.41289	AFAP1L2;HIP1;HIP1R;CDH13	OPC1	30wk	UP	0.311512
GO_Biological_Process_2025	Regulation of Smooth Muscle Cell Apoptotic Process (GO:0034391)	2025-02-16	0.1055	0.493262	0	0	3.96485	8.91714	MAP2K5;GRIA4	OPC1	30wk	UP	0.306923
GO_Biological_Process_2025	Regulation of Establishment of Endothelial Barrier (GO:1903140)	2025-02-16	0.1055	0.493262	0	0	3.96485	8.91714	ROCK1;ZDHHC21	OPC1	30wk	UP	0.306923
GO_Biological_Process_2025	Digestive Tract Morphogenesis (GO:0048546)	2025-02-16	0.1055	0.493262	0	0	3.96485	8.91714	PDGFRA;NIPBL	OPC1	30wk	UP	0.306923
GO_Biological_Process_2025	Negative Regulation of Amyloid-Beta Formation (GO:1902430)	2025-02-16	0.1055	0.493262	0	0	3.96485	8.91714	PDZD2;ROCK1	OPC1	30wk	UP	0.306923
GO_Biological_Process_2025	Branched-Chain Amino Acid Metabolic Process (GO:0009081)	2025-02-16	0.1055	0.493262	0	0	3.96485	8.91714	BCAT1;HIBCH	OPC1	30wk	UP	0.306923
GO_Biological_Process_2025	Golgi to Vacuole Transport (GO:0006896)	2025-02-16	0.1055	0.493262	0	0	3.96485	8.91714	VTI1A;VPS54	OPC1	30wk	UP	0.306923
GO_Biological_Process_2025	Regulation of Triglyceride Biosynthetic Process (GO:0010866)	2025-02-16	0.1055	0.493262	0	0	3.96485	8.91714	LDLR;GPLD1	OPC1	30wk	UP	0.306923
GO_Biological_Process_2025	Spermatid Nucleus Differentiation (GO:0007289)	2025-02-16	0.1055	0.493262	0	0	3.96485	8.91714	PSME4;EPC1	OPC1	30wk	UP	0.306923
GO_Biological_Process_2025	Regulation of Osteoblast Proliferation (GO:0033688)	2025-02-16	0.1055	0.493262	0	0	3.96485	8.91714	PPP3CA;RHOA	OPC1	30wk	UP	0.306923
GO_Biological_Process_2025	Nitric Oxide Mediated Signal Transduction (GO:0007263)	2025-02-16	0.1055	0.493262	0	0	3.96485	8.91714	GUCY1B1;KCNC2	OPC1	30wk	UP	0.306923
GO_Biological_Process_2025	Pancreas Development (GO:0031016)	2025-02-16	0.1055	0.493262	0	0	3.96485	8.91714	SLTM;ILDR2	OPC1	30wk	UP	0.306923
GO_Biological_Process_2025	Receptor Catabolic Process (GO:0032801)	2025-02-16	0.1055	0.493262	0	0	3.96485	8.91714	SNX25;GPRASP1	OPC1	30wk	UP	0.306923
GO_Biological_Process_2025	Regulation of Adenylate Cyclase Activity (GO:0045761)	2025-02-16	0.1055	0.493262	0	0	3.96485	8.91714	GNAI3;GNAI2	OPC1	30wk	UP	0.306923
GO_Biological_Process_2025	Regulation of Amyloid Fibril Formation (GO:1905906)	2025-02-16	0.1055	0.493262	0	0	3.96485	8.91714	APP;LDLR	OPC1	30wk	UP	0.306923
GO_Biological_Process_2025	Membrane Lipid Metabolic Process (GO:0006643)	2025-02-16	0.1055	0.493262	0	0	3.96485	8.91714	ARV1;TECR	OPC1	30wk	UP	0.306923
GO_Biological_Process_2025	Regulation of G Protein-Coupled Receptor Signaling Pathway (GO:0008277)	1972-05-01	0.106104	0.493475	0	0	2.07445	4.65371	APP;RIC8B;ROCK1;RGS20;GPR158	OPC1	30wk	UP	0.306735
GO_Biological_Process_2025	Negative Regulation of Extrinsic Apoptotic Signaling Pathway (GO:2001237)	1972-05-01	0.106104	0.493475	0	0	2.07445	4.65371	EYA1;TMBIM1;ITGAV;MAP2K5;GRINA	OPC1	30wk	UP	0.306735
GO_Biological_Process_2025	Negative Regulation of Angiogenesis (GO:0016525)	1993-06-01	0.105994	0.493475	0	0	1.91786	4.30439	RGCC;ROCK1;PTPRM;SULF1;EPN1;GTF2I	OPC1	30wk	UP	0.306735
GO_Biological_Process_2025	Cortical Cytoskeleton Organization (GO:0030865)	1933-03-01	0.106501	0.493591	0	0	2.77709	6.21957	NLGN1;ROCK1;EPB41L3	OPC1	30wk	UP	0.306633
GO_Biological_Process_2025	Response to Estradiol (GO:0032355)	1933-03-01	0.106501	0.493591	0	0	2.77709	6.21957	GHR;STAT5B;NRIP1	OPC1	30wk	UP	0.306633
GO_Biological_Process_2025	Regulation of Synaptic Transmission, Glutamatergic (GO:0051966)	1952-04-01	0.106967	0.494885	0	0	2.31542	5.1755	GRM5;NLGN1;GRM7;NRXN1	OPC1	30wk	UP	0.305496
GO_Biological_Process_2025	Positive Regulation of Cell Projection Organization (GO:0031346)	7/115	0.107159	0.494909	0	0	1.80307	4.02706	CARMIL1;PLPPR5;DMD;PRKD1;PTN;MAP3K13;ROBO1	OPC1	30wk	UP	0.305475
GO_Biological_Process_2025	Positive Regulation of Phosphorylation (GO:0042327)	1994-06-01	0.110094	0.50758	0	0	1.89597	4.18331	PDZD2;DSCAM;FBH1;LIMCH1;ERBB4;AKTIP	OPC1	30wk	UP	0.294496
GO_Biological_Process_2025	Protein Complex Oligomerization (GO:0051259)	7/116	0.11083	0.509245	0	0	1.78644	3.92973	APP;FUS;KCNC2;KCND3;ATL2;YME1L1;ELAVL1	OPC1	30wk	UP	0.293073
GO_Biological_Process_2025	Positive Regulation of TOR Signaling (GO:0032008)	1973-05-01	0.110839	0.509245	0	0	2.04384	4.49579	OTUD5;USP4;LARS1;CLEC16A;GPR137C	OPC1	30wk	UP	0.293073
GO_Biological_Process_2025	Cellular Response to Sterol (GO:0036315)	2025-02-17	0.116913	0.514844	0	0	3.70034	7.94213	RORA;GPLD1	OPC1	30wk	UP	0.288324
GO_Biological_Process_2025	Muscle Cell Development (GO:0055001)	2025-02-17	0.116913	0.514844	0	0	3.70034	7.94213	ANK2;DMD	OPC1	30wk	UP	0.288324
GO_Biological_Process_2025	Regulation of Microtubule Polymerization (GO:0031113)	1953-04-01	0.112696	0.514844	0	0	2.26804	4.95129	SLTM;DCTN1;SLAIN1;CLASP1	OPC1	30wk	UP	0.288324
GO_Biological_Process_2025	Cytoskeleton-Dependent Intracellular Transport (GO:0030705)	2025-02-17	0.116913	0.514844	0	0	3.70034	7.94213	MYO10;DYNC1I1	OPC1	30wk	UP	0.288324
GO_Biological_Process_2025	Regulation of Secretion (GO:0051046)	2025-02-17	0.116913	0.514844	0	0	3.70034	7.94213	PTPRN2;SGK1	OPC1	30wk	UP	0.288324
GO_Biological_Process_2025	Regulation of Endothelial Cell Chemotaxis (GO:2001026)	2025-02-17	0.116913	0.514844	0	0	3.70034	7.94213	SLTM;PRKD1	OPC1	30wk	UP	0.288324
GO_Biological_Process_2025	Regulation of Cytoskeleton Organization (GO:0051493)	8/139	0.113106	0.514844	0	0	1.69929	3.70347	PDGFRA;DIAPH1;ARHGEF26;ROCK1;HIP1R;ARHGAP17;RHOA;CLASP1	OPC1	30wk	UP	0.288324
GO_Biological_Process_2025	Regulation of Cardiac Muscle Contraction (GO:0055117)	1934-03-01	0.11394	0.514844	0	0	2.68737	5.83718	PDE4D;PDE4B;ANK2	OPC1	30wk	UP	0.288324
GO_Biological_Process_2025	Phospholipid Dephosphorylation (GO:0046839)	1934-03-01	0.11394	0.514844	0	0	2.68737	5.83718	PLPPR1;PLPPR5;PLPP3	OPC1	30wk	UP	0.288324
GO_Biological_Process_2025	Microtubule Bundle Formation (GO:0001578)	1953-04-01	0.112696	0.514844	0	0	2.26804	4.95129	NCKAP5L;NAV1;NCKAP5;CLASP1	OPC1	30wk	UP	0.288324
GO_Biological_Process_2025	Gliogenesis (GO:0042063)	2025-02-17	0.116913	0.514844	0	0	3.70034	7.94213	VCAN;CDH2	OPC1	30wk	UP	0.288324
GO_Biological_Process_2025	Intraciliary Anterograde Transport (GO:0035720)	2025-02-17	0.116913	0.514844	0	0	3.70034	7.94213	IFT81;CLUAP1	OPC1	30wk	UP	0.288324
GO_Biological_Process_2025	Filopodium Assembly (GO:0046847)	2025-02-17	0.116913	0.514844	0	0	3.70034	7.94213	DNM3;SRGAP2	OPC1	30wk	UP	0.288324
GO_Biological_Process_2025	Protein Autophosphorylation (GO:0046777)	8/140	0.116538	0.514844	0	0	1.68633	3.62483	ALK;PDGFRA;ERBB4;PRKD1;SIK2;OXSR1;MAP3K13;TAF1	OPC1	30wk	UP	0.288324
GO_Biological_Process_2025	Regulation of Cartilage Development (GO:0061035)	2025-02-17	0.116913	0.514844	0	0	3.70034	7.94213	BMPR2;TRPS1	OPC1	30wk	UP	0.288324
GO_Biological_Process_2025	Negative Regulation of Fibroblast Proliferation (GO:0048147)	2025-02-17	0.116913	0.514844	0	0	3.70034	7.94213	MORC3;CDC73	OPC1	30wk	UP	0.288324
GO_Biological_Process_2025	Keratan Sulfate Proteoglycan Metabolic Process (GO:0042339)	2025-02-17	0.116913	0.514844	0	0	3.70034	7.94213	GNS;ST3GAL3	OPC1	30wk	UP	0.288324
GO_Biological_Process_2025	Neuron Projection Organization (GO:0106027)	2025-02-17	0.116913	0.514844	0	0	3.70034	7.94213	APP;DCTN1	OPC1	30wk	UP	0.288324
GO_Biological_Process_2025	Positive Regulation of Leukocyte Adhesion to Vascular Endothelial Cell (GO:1904996)	2025-02-17	0.116913	0.514844	0	0	3.70034	7.94213	NFAT5;RHOA	OPC1	30wk	UP	0.288324
GO_Biological_Process_2025	Myoblast Fusion (GO:0007520)	2025-02-17	0.116913	0.514844	0	0	3.70034	7.94213	ADAMTS5;ADGRB3	OPC1	30wk	UP	0.288324
GO_Biological_Process_2025	Negative Regulation of Amyloid Precursor Protein Catabolic Process (GO:1902992)	2025-02-17	0.116913	0.514844	0	0	3.70034	7.94213	PDZD2;ROCK1	OPC1	30wk	UP	0.288324
GO_Biological_Process_2025	Negative Regulation of Ion Transmembrane Transporter Activity (GO:0032413)	2025-02-17	0.116913	0.514844	0	0	3.70034	7.94213	CAB39;GOPC	OPC1	30wk	UP	0.288324
GO_Biological_Process_2025	Positive Regulation of Potassium Ion Transport (GO:0043268)	2025-02-17	0.116913	0.514844	0	0	3.70034	7.94213	AKAP7;ANK2	OPC1	30wk	UP	0.288324
GO_Biological_Process_2025	Positive Regulation of Cardiac Muscle Tissue Growth (GO:0055023)	2025-02-17	0.116913	0.514844	0	0	3.70034	7.94213	ERBB4;RBPJ	OPC1	30wk	UP	0.288324
GO_Biological_Process_2025	Positive Regulation of Dendrite Morphogenesis (GO:0050775)	2025-02-17	0.116913	0.514844	0	0	3.70034	7.94213	PTPRD;IL1RAPL1	OPC1	30wk	UP	0.288324
GO_Biological_Process_2025	Positive Regulation of DNA-templated Transcription, Elongation (GO:0032786)	1954-04-01	0.118557	0.517785	0	0	2.22257	4.73931	SCAF8;LDB2;ERCC6;CDC73	OPC1	30wk	UP	0.28585
GO_Biological_Process_2025	Negative Regulation of Cellular Process (GO:0048523)	24/531	0.117785	0.517785	0	0	1.32207	2.82776	RB1;APP;ATP8A2;BMPR2;TSC22D1;DSCAM;WWC2;ADAM22;PTPRK;MALSU1;TERF2;ADRA1A;PTPN14;CDC73;MYO16;RGCC;PDZD2;SERTAD2;ERBB4;DLC1;CDH13;ITGAV;GPLD1;VGLL4	OPC1	30wk	UP	0.28585
GO_Biological_Process_2025	Regulation of Actin Filament-Based Process (GO:0032970)	1996-06-01	0.118532	0.517785	0	0	1.85364	3.95302	PDGFRA;ARHGEF26;ROCK1;HIP1R;ARHGAP17;RHOA	OPC1	30wk	UP	0.28585
GO_Biological_Process_2025	Regulation of Signal Transduction by P53 Class Mediator (GO:1901796)	1954-04-01	0.118557	0.517785	0	0	2.22257	4.73931	SGK1;HAPSTR1;HIPK2;TAF1	OPC1	30wk	UP	0.28585
GO_Biological_Process_2025	mRNA Destabilization (GO:0061157)	1954-04-01	0.118557	0.517785	0	0	2.22257	4.73931	FTO;ROCK1;YTHDF3;METTL16	OPC1	30wk	UP	0.28585
GO_Biological_Process_2025	Cellular Response to Starvation (GO:0009267)	8/141	0.120024	0.523329	0	0	1.67356	3.54805	GABARAPL2;IMPACT;BMPR2;LARS1;CLEC16A;YME1L1;PRKD1;CPEB4	OPC1	30wk	UP	0.281225
GO_Biological_Process_2025	Regulation of Protein Localization to Membrane (GO:1905475)	1935-03-01	0.12157	0.525307	0	0	2.60325	5.48575	PRKN;ZDHHC2;SPTBN1	OPC1	30wk	UP	0.279587
GO_Biological_Process_2025	Positive Regulation of Axonogenesis (GO:0050772)	1935-03-01	0.12157	0.525307	0	0	2.60325	5.48575	MACF1;MAP3K13;ROBO1	OPC1	30wk	UP	0.279587
GO_Biological_Process_2025	Dendrite Morphogenesis (GO:0048813)	1935-03-01	0.12157	0.525307	0	0	2.60325	5.48575	FARP1;PTN;SHANK1	OPC1	30wk	UP	0.279587
GO_Biological_Process_2025	Adherens Junction Organization (GO:0034332)	1935-03-01	0.12157	0.525307	0	0	2.60325	5.48575	CDH2;CDH13;CDH18	OPC1	30wk	UP	0.279587
GO_Biological_Process_2025	Protein Transport (GO:0015031)	15/308	0.121667	0.525307	0	0	1.42699	3.00591	HSPA9;MACF1;ASAP1;VLDLR;LRP1B;RUFY1;ARL5B;KIF13A;SCG5;COPG1;SIL1;RAB11FIP3;GPLD1;SPTBN1;WLS	OPC1	30wk	UP	0.279587
GO_Biological_Process_2025	Phospholipid Translocation (GO:0045332)	1935-03-01	0.12157	0.525307	0	0	2.60325	5.48575	ATP8A2;TMEM30A;ABCB4	OPC1	30wk	UP	0.279587
GO_Biological_Process_2025	Regulation of Cell Adhesion (GO:0030155)	8/142	0.123566	0.532638	0	0	1.66098	3.47309	PPP3CA;DSCAM;ROCK1;ADAM22;CDH13;ITGAV;LAMC1;ZDHHC2	OPC1	30wk	UP	0.273568
GO_Biological_Process_2025	Positive Regulation of Protein Localization to Plasma Membrane (GO:1903078)	1955-04-01	0.124548	0.535918	0	0	2.17888	4.53873	DPP10;NRXN1;ZDHHC2;SPTBN1	OPC1	30wk	UP	0.270902
GO_Biological_Process_2025	Endoderm Formation (GO:0001706)	1936-03-01	0.12938	0.535918	0	0	2.52423	5.16206	SETD2;LAMA4;ITGAV	OPC1	30wk	UP	0.270902
GO_Biological_Process_2025	Positive Regulation of Protein Localization to Membrane (GO:1905477)	1976-05-01	0.125642	0.535918	0	0	1.95718	4.05981	DPP10;PRKN;TCAF1;NRXN1;SPTBN1	OPC1	30wk	UP	0.270902
GO_Biological_Process_2025	Protein Deubiquitination (GO:0016579)	1976-05-01	0.125642	0.535918	0	0	1.95718	4.05981	PRKN;USP24;OTUD5;USP4;OTUD7A	OPC1	30wk	UP	0.270902
GO_Biological_Process_2025	Protein Homooligomerization (GO:0051260)	8/143	0.127161	0.535918	0	0	1.64859	3.39989	APP;FUS;KCNC2;ATL2;SLC1A2;ELAVL1;TRPM3;RYR3	OPC1	30wk	UP	0.270902
GO_Biological_Process_2025	Regulation of Defense Response to Virus (GO:0050688)	2025-02-18	0.128618	0.535918	0	0	3.46888	7.11437	RNF216;TRAF3	OPC1	30wk	UP	0.270902
GO_Biological_Process_2025	Regulation of Integrin-Mediated Signaling Pathway (GO:2001044)	2025-02-18	0.128618	0.535918	0	0	3.46888	7.11437	LAMC1;PRKD1	OPC1	30wk	UP	0.270902
GO_Biological_Process_2025	Rac Protein Signal Transduction (GO:0016601)	2025-02-18	0.128618	0.535918	0	0	3.46888	7.11437	ELMO1;CDH13	OPC1	30wk	UP	0.270902
GO_Biological_Process_2025	Branched-Chain Amino Acid Catabolic Process (GO:0009083)	2025-02-18	0.128618	0.535918	0	0	3.46888	7.11437	HMGCLL1;HIBCH	OPC1	30wk	UP	0.270902
GO_Biological_Process_2025	Establishment of Epithelial Cell Polarity (GO:0090162)	2025-02-18	0.128618	0.535918	0	0	3.46888	7.11437	PARD3;RHOA	OPC1	30wk	UP	0.270902
GO_Biological_Process_2025	Transepithelial Transport (GO:0070633)	2025-02-18	0.128618	0.535918	0	0	3.46888	7.11437	SLC1A2;GPLD1	OPC1	30wk	UP	0.270902
GO_Biological_Process_2025	Neural Crest Cell Differentiation (GO:0014033)	2025-02-18	0.128618	0.535918	0	0	3.46888	7.11437	OTUD5;CDH2	OPC1	30wk	UP	0.270902
GO_Biological_Process_2025	Neuron Maturation (GO:0042551)	2025-02-18	0.128618	0.535918	0	0	3.46888	7.11437	APP;ADGRB3	OPC1	30wk	UP	0.270902
GO_Biological_Process_2025	Negative Regulation of Hydrolase Activity (GO:0051346)	1936-03-01	0.12938	0.535918	0	0	2.52423	5.16206	URI1;LRCH1;TERF2	OPC1	30wk	UP	0.270902
GO_Biological_Process_2025	Phosphate Ion Transport (GO:0006817)	2025-02-18	0.128618	0.535918	0	0	3.46888	7.11437	SLC25A3;SLC20A2	OPC1	30wk	UP	0.270902
GO_Biological_Process_2025	Regulation of Calcium Ion Transmembrane Transporter Activity (GO:1901019)	2025-02-18	0.128618	0.535918	0	0	3.46888	7.11437	ANK2;DMD	OPC1	30wk	UP	0.270902
GO_Biological_Process_2025	Positive Regulation by Host of Viral Process (GO:0044794)	2025-02-18	0.128618	0.535918	0	0	3.46888	7.11437	VAPA;YTHDC2	OPC1	30wk	UP	0.270902
GO_Biological_Process_2025	Establishment or Maintenance of Epithelial Cell Apical/Basal Polarity (GO:0045197)	1936-03-01	0.12938	0.535918	0	0	2.52423	5.16206	PARD3;RHOA;PARD3B	OPC1	30wk	UP	0.270902
GO_Biological_Process_2025	Establishment of Mitotic Spindle Localization (GO:0040001)	1936-03-01	0.12938	0.535918	0	0	2.52423	5.16206	SAPCD2;DCTN1;CLASP1	OPC1	30wk	UP	0.270902
GO_Biological_Process_2025	Peptidyl-Lysine Methylation (GO:0018022)	2025-02-18	0.128618	0.535918	0	0	3.46888	7.11437	SETD2;SETD7	OPC1	30wk	UP	0.270902
GO_Biological_Process_2025	Positive Regulation of Epithelial Cell Migration (GO:0010634)	1936-03-01	0.12938	0.535918	0	0	2.52423	5.16206	BMPR2;CAPN7;CLASP1	OPC1	30wk	UP	0.270902
GO_Biological_Process_2025	Regulation of Amyloid Precursor Protein Catabolic Process (GO:1902991)	2025-02-18	0.128618	0.535918	0	0	3.46888	7.11437	APP;ROCK1	OPC1	30wk	UP	0.270902
GO_Biological_Process_2025	Positive Regulation of Triglyceride Metabolic Process (GO:0090208)	2025-02-18	0.128618	0.535918	0	0	3.46888	7.11437	LDLR;GPLD1	OPC1	30wk	UP	0.270902
GO_Biological_Process_2025	Positive Regulation of Potassium Ion Transmembrane Transport (GO:1901381)	2025-02-18	0.128618	0.535918	0	0	3.46888	7.11437	AKAP7;ANK2	OPC1	30wk	UP	0.270902
GO_Biological_Process_2025	Positive Regulation of Lymphocyte Migration (GO:2000403)	2025-02-18	0.128618	0.535918	0	0	3.46888	7.11437	APP;RHOA	OPC1	30wk	UP	0.270902
GO_Biological_Process_2025	Negative Regulation of Cell Growth (GO:0030308)	7/121	0.130164	0.538323	0	0	1.70764	3.48181	RB1;BMPR2;PTPRS;DCC;SERTAD2;RNF6;VGLL4	OPC1	30wk	UP	0.268957
GO_Biological_Process_2025	Adenylate Cyclase-Inhibiting G Protein-Coupled Receptor Signaling Pathway (GO:0007193)	1956-04-01	0.130664	0.539141	0	0	2.13686	4.34878	APP;GRM7;GNAI3;GNAI2	OPC1	30wk	UP	0.268298
GO_Biological_Process_2025	Nucleosome Organization (GO:0034728)	1977-05-01	0.130769	0.539141	0	0	1.92989	3.92603	SETD2;SET;DSCAM;MACROH2A1;CABIN1	OPC1	30wk	UP	0.268298
GO_Biological_Process_2025	Positive Regulation of Cation Transmembrane Transport (GO:1904064)	2025-02-19	0.14058	0.54387	0	0	3.26466	6.40519	AKAP7;ANK2	OPC1	30wk	UP	0.264505
GO_Biological_Process_2025	Negative Regulation of Protein Metabolic Process (GO:0051248)	8/146	0.13827	0.54387	0	0	1.6125	3.19042	PHF20L1;TIA1;PDZD2;ROCK1;ITGAV;FMN2;MALSU1;LDLR	OPC1	30wk	UP	0.264505
GO_Biological_Process_2025	Regulation of Peptidyl-Threonine Phosphorylation (GO:0010799)	2025-02-19	0.14058	0.54387	0	0	3.26466	6.40519	PARD3;UBE2K	OPC1	30wk	UP	0.264505
GO_Biological_Process_2025	Regulation of Protein Localization to Chromosome, Telomeric Region (GO:1904814)	2025-01-05	0.162535	0.54387	0	0	6.93211	12.5947	MACROH2A1	OPC1	30wk	UP	0.264505
GO_Biological_Process_2025	Regulation of Protein Binding (GO:0043393)	1978-05-01	0.135989	0.54387	0	0	1.90336	3.79755	PDZD2;ROCK1;AKTIP;HIPK2;TAF1	OPC1	30wk	UP	0.264505
GO_Biological_Process_2025	Cartilage Development (GO:0051216)	1957-04-01	0.136902	0.54387	0	0	2.09644	4.16874	COL11A2;SULF1;GPLD1;SULF2	OPC1	30wk	UP	0.264505
GO_Biological_Process_2025	Heart Morphogenesis (GO:0003007)	1957-04-01	0.136902	0.54387	0	0	2.09644	4.16874	ADAMTS5;NIPBL;DLC1;CHD7	OPC1	30wk	UP	0.264505
GO_Biological_Process_2025	mRNA Stabilization (GO:0048255)	1957-04-01	0.136902	0.54387	0	0	2.09644	4.16874	FUS;CSDE1;ELAVL4;ELAVL1	OPC1	30wk	UP	0.264505
GO_Biological_Process_2025	Melanosome Organization (GO:0032438)	1937-03-01	0.137363	0.54387	0	0	2.44986	4.8633	PARD3;KIF13A;AP1M1	OPC1	30wk	UP	0.264505
GO_Biological_Process_2025	Pulmonary Valve Morphogenesis (GO:0003184)	2025-02-19	0.14058	0.54387	0	0	3.26466	6.40519	ADAMTS5;ROBO1	OPC1	30wk	UP	0.264505
GO_Biological_Process_2025	cGMP-mediated Signaling (GO:0019934)	2025-02-19	0.14058	0.54387	0	0	3.26466	6.40519	GUCY1B1;KCNC2	OPC1	30wk	UP	0.264505
GO_Biological_Process_2025	Positive Regulation of Calcineurin-Mediated Signaling (GO:0106058)	2025-02-19	0.14058	0.54387	0	0	3.26466	6.40519	PPP3CA;PPP3CC	OPC1	30wk	UP	0.264505
GO_Biological_Process_2025	Embryonic Digestive Tract Development (GO:0048566)	2025-02-19	0.14058	0.54387	0	0	3.26466	6.40519	PDGFRA;NIPBL	OPC1	30wk	UP	0.264505
GO_Biological_Process_2025	Vasculature Development (GO:0001944)	2025-02-19	0.14058	0.54387	0	0	3.26466	6.40519	PDGFRA;BMPR2	OPC1	30wk	UP	0.264505
GO_Biological_Process_2025	Mitotic Sister Chromatid Cohesion (GO:0007064)	2025-02-19	0.14058	0.54387	0	0	3.26466	6.40519	RB1;NIPBL	OPC1	30wk	UP	0.264505
GO_Biological_Process_2025	Negative Regulation of Rho Protein Signal Transduction (GO:0035024)	2025-02-19	0.14058	0.54387	0	0	3.26466	6.40519	SLTM;DLC1	OPC1	30wk	UP	0.264505
GO_Biological_Process_2025	Negative Regulation of Lipid Catabolic Process (GO:0050995)	2025-02-19	0.14058	0.54387	0	0	3.26466	6.40519	ALK;GPLD1	OPC1	30wk	UP	0.264505
GO_Biological_Process_2025	Phosphatidylcholine Biosynthetic Process (GO:0006656)	2025-02-19	0.14058	0.54387	0	0	3.26466	6.40519	SLC44A5;CHPT1	OPC1	30wk	UP	0.264505
GO_Biological_Process_2025	Positive Regulation of Embryonic Development (GO:0040019)	2025-02-19	0.14058	0.54387	0	0	3.26466	6.40519	UTP25;TLE6	OPC1	30wk	UP	0.264505
GO_Biological_Process_2025	Cellular Response to Calcium Ion (GO:0071277)	1959-04-01	0.149728	0.54387	0	0	2.01999	3.83584	NLGN1;NRXN1;RYR3;ADD1	OPC1	30wk	UP	0.264505
GO_Biological_Process_2025	Negative Regulation of Cellular Component Organization (GO:0051129)	1980-05-01	0.1467	0.54387	0	0	1.85241	3.55545	CARMIL1;RIOK3;SACS;PRKD1;TERF2	OPC1	30wk	UP	0.264505
GO_Biological_Process_2025	Regulation of Double-Strand Break Repair via Homologous Recombination (GO:0010569)	1980-05-01	0.1467	0.54387	0	0	1.85241	3.55545	SETD2;FBH1;FUS;EPC1;ERCC6	OPC1	30wk	UP	0.264505
GO_Biological_Process_2025	Regulation of Retrograde Transport, Endosome to Golgi (GO:1905279)	2025-01-05	0.162535	0.54387	0	0	6.93211	12.5947	PRKN	OPC1	30wk	UP	0.264505
GO_Biological_Process_2025	Negative Regulation of Neuron Apoptotic Process (GO:0043524)	1981-05-01	0.152186	0.54387	0	0	1.82794	3.44137	PRKN;SET;TMBIM1;CPEB4;GRINA	OPC1	30wk	UP	0.264505
GO_Biological_Process_2025	Regulation of Rac Protein Signal Transduction (GO:0035020)	2025-02-19	0.14058	0.54387	0	0	3.26466	6.40519	ARHGAP17;TNS3	OPC1	30wk	UP	0.264505
GO_Biological_Process_2025	Regulation of Behavior (GO:0050795)	2025-02-19	0.14058	0.54387	0	0	3.26466	6.40519	AHI1;MBD5	OPC1	30wk	UP	0.264505
GO_Biological_Process_2025	Regulation of Transcription Elongation by RNA Polymerase II (GO:0034243)	1979-05-01	0.1413	0.54387	0	0	1.87754	3.6741	INTS10;INTS4;NELFB;LDB2;CDC73	OPC1	30wk	UP	0.264505
GO_Biological_Process_2025	Regulation of Mitotic Cell Cycle (GO:0007346)	7/124	0.14252	0.54387	0	0	1.66359	3.24113	RB1;APP;NEK9;PDZD2;CCDC57;ANGEL2;TTC28	OPC1	30wk	UP	0.264505
GO_Biological_Process_2025	Regulation of Multicellular Organismal Development (GO:2000026)	1958-04-01	0.143258	0.54387	0	0	2.05751	3.99796	NIPBL;ZZZ3;YEATS2;PTN	OPC1	30wk	UP	0.264505
GO_Biological_Process_2025	Muscle Organ Development (GO:0007517)	1958-04-01	0.143258	0.54387	0	0	2.05751	3.99796	SGCD;DSCAM;DMD;LARGE1	OPC1	30wk	UP	0.264505
GO_Biological_Process_2025	RNA Splicing, via Transesterification Reactions With Bulged Adenosine as Nucleophile (GO:0000377)	9/171	0.143971	0.54387	0	0	1.54562	2.99564	DHX40;SNRPN;RSRC1;NOVA1;PRPF3;FRG1;HNRNPA2B1;HNRNPH3;SRRM1	OPC1	30wk	UP	0.264505
GO_Biological_Process_2025	Regulation of Erythrocyte Differentiation (GO:0045646)	1938-03-01	0.145508	0.54387	0	0	2.37974	4.58701	HSPA9;STAT5B;LDB2	OPC1	30wk	UP	0.264505
GO_Biological_Process_2025	Regulation of Potassium Ion Transport (GO:0043266)	1938-03-01	0.145508	0.54387	0	0	2.37974	4.58701	DPP10;KCNIP1;ANK2	OPC1	30wk	UP	0.264505
GO_Biological_Process_2025	Striated Muscle Tissue Development (GO:0014706)	1938-03-01	0.145508	0.54387	0	0	2.37974	4.58701	BMPR2;SGCD;DMD	OPC1	30wk	UP	0.264505
GO_Biological_Process_2025	Negative Regulation of Endothelial Cell Proliferation (GO:0001937)	1938-03-01	0.145508	0.54387	0	0	2.37974	4.58701	RGCC;PTPRM;SULF1	OPC1	30wk	UP	0.264505
GO_Biological_Process_2025	Negative Regulation of Transport (GO:0051051)	1938-03-01	0.145508	0.54387	0	0	2.37974	4.58701	PRKN;ITGAV;PRKD1	OPC1	30wk	UP	0.264505
GO_Biological_Process_2025	Positive Regulation of Exocytosis (GO:0045921)	1938-03-01	0.145508	0.54387	0	0	2.37974	4.58701	RAB2B;RAB27B;CLASP1	OPC1	30wk	UP	0.264505
GO_Biological_Process_2025	Phospholipase C-activating G Protein-Coupled Receptor Signaling Pathway (GO:0007200)	6/102	0.145684	0.54387	0	0	1.73725	3.34648	GRM5;GRID1;PARD3;PLCE1;PRKD1;ADRA1A	OPC1	30wk	UP	0.264505
GO_Biological_Process_2025	Regulation of Cold-Induced Thermogenesis (GO:0120161)	8/148	0.145937	0.54387	0	0	1.5893	3.05873	RB1;ADAMTS5;GATM;NOVA1;LAMA4;ALDH1A1;RBPJ;LDLR	OPC1	30wk	UP	0.264505
GO_Biological_Process_2025	Positive Regulation of calcineurin-NFAT Signaling Cascade (GO:0070886)	2025-02-19	0.14058	0.54387	0	0	3.26466	6.40519	PPP3CA;PPP3CC	OPC1	30wk	UP	0.264505
GO_Biological_Process_2025	Chromatin Organization (GO:0006325)	15/323	0.159693	0.54387	0	0	1.35642	2.48837	RB1;DNMT1;TCF7L1;PRMT2;SETD7;CHD7;MACROH2A1;CABIN1;NIPBL;ZZZ3;YEATS2;PSME4;EPC1;ERCC6;MTA3	OPC1	30wk	UP	0.264505
GO_Biological_Process_2025	Female Meiotic Nuclear Division (GO:0007143)	2025-02-19	0.14058	0.54387	0	0	3.26466	6.40519	MARF1;FMN2	OPC1	30wk	UP	0.264505
GO_Biological_Process_2025	Positive Regulation of Cell Cycle (GO:0045787)	1960-04-01	0.156307	0.54387	0	0	1.98382	3.68184	APP;TCF7L1;RGCC;CCDC57	OPC1	30wk	UP	0.264505
GO_Biological_Process_2025	Cardiac Ventricle Development (GO:0003231)	2025-02-20	0.152768	0.54387	0	0	3.08313	5.7927	HECTD1;MATR3	OPC1	30wk	UP	0.264505
GO_Biological_Process_2025	Phosphatidylcholine Metabolic Process (GO:0046470)	1960-04-01	0.156307	0.54387	0	0	1.98382	3.68184	SLC44A5;DBI;CHPT1;GPLD1	OPC1	30wk	UP	0.264505
GO_Biological_Process_2025	Regulation of Spindle Organization (GO:0090224)	2025-02-20	0.152768	0.54387	0	0	3.08313	5.7927	SENP6;DCTN1	OPC1	30wk	UP	0.264505
GO_Biological_Process_2025	Response to ATP (GO:0033198)	2025-02-20	0.152768	0.54387	0	0	3.08313	5.7927	RYR3;TAF1	OPC1	30wk	UP	0.264505
GO_Biological_Process_2025	Glutamate Metabolic Process (GO:0006536)	2025-02-20	0.152768	0.54387	0	0	3.08313	5.7927	GRID2;GRID1	OPC1	30wk	UP	0.264505
GO_Biological_Process_2025	Neuromuscular Junction Development (GO:0007528)	2025-02-20	0.152768	0.54387	0	0	3.08313	5.7927	DCTN1;GPHN	OPC1	30wk	UP	0.264505
GO_Biological_Process_2025	Positive Regulation of Osteoclast Differentiation (GO:0045672)	2025-02-20	0.152768	0.54387	0	0	3.08313	5.7927	PPP3CA;EEIG1	OPC1	30wk	UP	0.264505
GO_Biological_Process_2025	Regulation of Cell Cycle G2/M Phase Transition (GO:1902749)	2025-02-20	0.152768	0.54387	0	0	3.08313	5.7927	KCNH5;MACROH2A1	OPC1	30wk	UP	0.264505
GO_Biological_Process_2025	snRNA Processing (GO:0016180)	2025-02-20	0.152768	0.54387	0	0	3.08313	5.7927	INTS10;INTS4	OPC1	30wk	UP	0.264505
GO_Biological_Process_2025	Glycosphingolipid Metabolic Process (GO:0006687)	1939-03-01	0.153807	0.54387	0	0	2.31352	4.33104	CERK;LARGE1;ST3GAL3	OPC1	30wk	UP	0.264505
GO_Biological_Process_2025	Response to Reactive Oxygen Species (GO:0000302)	1960-04-01	0.156307	0.54387	0	0	1.98382	3.68184	PDGFRA;DLC1;PTPRK;AGAP3	OPC1	30wk	UP	0.264505
GO_Biological_Process_2025	Positive Regulation of Extrinsic Apoptotic Signaling Pathway (GO:2001238)	1939-03-01	0.153807	0.54387	0	0	2.31352	4.33104	APP;WWOX;TANK	OPC1	30wk	UP	0.264505
GO_Biological_Process_2025	Cell Surface Receptor Protein Tyrosine Kinase Signaling Pathway (GO:0007169)	14/296	0.154183	0.54387	0	0	1.38258	2.5849	ALK;PDGFRA;ARHGEF28;RORA;SULF1;KALRN;SULF2;GHR;AHI1;FGF14;SLTM;ERBB4;PRKD1;GPLD1	OPC1	30wk	UP	0.264505
GO_Biological_Process_2025	Neuron Migration (GO:0001764)	1960-04-01	0.156307	0.54387	0	0	1.98382	3.68184	DCC;NRCAM;NAV1;NEO1	OPC1	30wk	UP	0.264505
GO_Biological_Process_2025	Positive Regulation of DNA-binding Transcription Factor Activity (GO:0051091)	9/174	0.154869	0.54387	0	0	1.51728	2.83	ALK;TCF7L1;RGCC;RORA;PRKD1;MAP3K13;TANK;HIPK2;TAF1	OPC1	30wk	UP	0.264505
GO_Biological_Process_2025	Regulation of Actin Cytoskeleton Organization (GO:0032956)	6/104	0.155315	0.54387	0	0	1.70162	3.16892	PDGFRA;ARHGEF26;ROCK1;HIP1R;ARHGAP17;RHOA	OPC1	30wk	UP	0.264505
GO_Biological_Process_2025	Cell-Cell Adhesion Mediated by Integrin (GO:0033631)	2025-01-05	0.162535	0.54387	0	0	6.93211	12.5947	PLPP3	OPC1	30wk	UP	0.264505
GO_Biological_Process_2025	Vacuolar Transport (GO:0007034)	1939-03-01	0.153807	0.54387	0	0	2.31352	4.33104	CLEC16A;VTI1A;VPS54	OPC1	30wk	UP	0.264505
GO_Biological_Process_2025	L-aspartate Import Across Plasma Membrane (GO:0140009)	2025-01-05	0.162535	0.54387	0	0	6.93211	12.5947	SLC1A2	OPC1	30wk	UP	0.264505
GO_Biological_Process_2025	Positive Regulation of JNK Cascade (GO:0046330)	1981-05-01	0.152186	0.54387	0	0	1.82794	3.44137	SH3RF3;APP;RNF13;TPD52L1;HIPK2	OPC1	30wk	UP	0.264505
GO_Biological_Process_2025	Negative Regulation of Intracellular Signal Transduction (GO:1902532)	14/297	0.156985	0.54387	0	0	1.37763	2.55082	URI1;RIOK3;WWC2;RORA;ARHGAP17;TANK;HAPSTR1;PREX1;PDZD2;PRKAR2A;DAG1;CREBRF;VGLL4;MAP2K5	OPC1	30wk	UP	0.264505
GO_Biological_Process_2025	Post-Transcriptional Regulation of Gene Expression (GO:0010608)	1960-04-01	0.156307	0.54387	0	0	1.98382	3.68184	APP;MATR3;MSI2;METTL16	OPC1	30wk	UP	0.264505
GO_Biological_Process_2025	Negative Regulation of Blood Vessel Morphogenesis (GO:2000181)	1982-05-01	0.157757	0.54387	0	0	1.80411	3.33164	RGCC;ROCK1;PTPRM;SULF1;GTF2I	OPC1	30wk	UP	0.264505
GO_Biological_Process_2025	Transcription by RNA Polymerase II (GO:0006366)	10/200	0.161778	0.54387	0	0	1.46426	2.6672	NFAT5;SETD2;SCAF8;THRB;TSC22D1;CBFB;NFX1;ERCC6;CDC73;TAF1	OPC1	30wk	UP	0.264505
GO_Biological_Process_2025	Cellular Response to Amino Acid Stimulus (GO:0071230)	1940-03-01	0.162251	0.54387	0	0	2.25088	4.09347	CASTOR2;LARS1;CPEB4	OPC1	30wk	UP	0.264505
GO_Biological_Process_2025	Establishment of Spindle Orientation (GO:0051294)	1940-03-01	0.162251	0.54387	0	0	2.25088	4.09347	SAPCD2;DCTN1;CLASP1	OPC1	30wk	UP	0.264505
GO_Biological_Process_2025	Female Gamete Generation (GO:0007292)	1940-03-01	0.162251	0.54387	0	0	2.25088	4.09347	MARF1;FMN2;PTN	OPC1	30wk	UP	0.264505
GO_Biological_Process_2025	Regulation of Circadian Sleep/Wake Cycle (GO:0042749)	2025-01-05	0.162535	0.54387	0	0	6.93211	12.5947	PER3	OPC1	30wk	UP	0.264505
GO_Biological_Process_2025	Regulation of Circadian Sleep/Wake Cycle, Sleep (GO:0045187)	2025-01-05	0.162535	0.54387	0	0	6.93211	12.5947	PER3	OPC1	30wk	UP	0.264505
GO_Biological_Process_2025	7-Methylguanosine RNA Capping (GO:0009452)	2025-01-05	0.162535	0.54387	0	0	6.93211	12.5947	RNGTT	OPC1	30wk	UP	0.264505
GO_Biological_Process_2025	7-Methylguanosine mRNA Capping (GO:0006370)	2025-01-05	0.162535	0.54387	0	0	6.93211	12.5947	RNGTT	OPC1	30wk	UP	0.264505
GO_Biological_Process_2025	DNA Double-Strand Break Processing Involved in Repair via Single-Strand Annealing (GO:0010792)	2025-01-05	0.162535	0.54387	0	0	6.93211	12.5947	RNF138	OPC1	30wk	UP	0.264505
GO_Biological_Process_2025	L-aspartate Transmembrane Transport (GO:0070778)	2025-01-05	0.162535	0.54387	0	0	6.93211	12.5947	SLC1A2	OPC1	30wk	UP	0.264505
GO_Biological_Process_2025	Adenosine to Inosine Editing (GO:0006382)	2025-01-05	0.162535	0.54387	0	0	6.93211	12.5947	ADARB2	OPC1	30wk	UP	0.264505
GO_Biological_Process_2025	Regulation of Phospholipase C-activating G Protein-Coupled Receptor Signaling Pathway (GO:1900736)	2025-01-05	0.162535	0.54387	0	0	6.93211	12.5947	NRXN1	OPC1	30wk	UP	0.264505
GO_Biological_Process_2025	Regulation of Protein Autoubiquitination (GO:1902498)	2025-01-05	0.162535	0.54387	0	0	6.93211	12.5947	TAF1	OPC1	30wk	UP	0.264505
GO_Biological_Process_2025	Behavioral Fear Response (GO:0001662)	2025-01-05	0.162535	0.54387	0	0	6.93211	12.5947	GRM7	OPC1	30wk	UP	0.264505
GO_Biological_Process_2025	3'-UTR-mediated mRNA Stabilization (GO:0070935)	2025-02-20	0.152768	0.54387	0	0	3.08313	5.7927	ELAVL4;ELAVL1	OPC1	30wk	UP	0.264505
GO_Biological_Process_2025	Protein Localization to Endoplasmic Reticulum (GO:0070972)	2025-02-19	0.14058	0.54387	0	0	3.26466	6.40519	GABARAPL2;VAPA	OPC1	30wk	UP	0.264505
GO_Biological_Process_2025	Peptidyl-Serine Dephosphorylation (GO:0070262)	2025-01-05	0.162535	0.54387	0	0	6.93211	12.5947	PPP3CA	OPC1	30wk	UP	0.264505
GO_Biological_Process_2025	Pyrimidine Ribonucleotide Metabolic Process (GO:0009218)	2025-01-05	0.162535	0.54387	0	0	6.93211	12.5947	AK5	OPC1	30wk	UP	0.264505
GO_Biological_Process_2025	Negative Regulation of Morphogenesis of an Epithelium (GO:1905331)	2025-01-05	0.162535	0.54387	0	0	6.93211	12.5947	SULF1	OPC1	30wk	UP	0.264505
GO_Biological_Process_2025	Tricuspid Valve Morphogenesis (GO:0003186)	2025-01-05	0.162535	0.54387	0	0	6.93211	12.5947	BMPR2	OPC1	30wk	UP	0.264505
GO_Biological_Process_2025	Regulation of T-Circle Formation (GO:1904429)	2025-01-05	0.162535	0.54387	0	0	6.93211	12.5947	TERF2	OPC1	30wk	UP	0.264505
GO_Biological_Process_2025	Cellular Response to Magnesium Ion (GO:0071286)	2025-01-05	0.162535	0.54387	0	0	6.93211	12.5947	RYR3	OPC1	30wk	UP	0.264505
GO_Biological_Process_2025	Response to DNA Damage Checkpoint Signaling (GO:0072423)	2025-01-05	0.162535	0.54387	0	0	6.93211	12.5947	FBH1	OPC1	30wk	UP	0.264505
GO_Biological_Process_2025	Cholesterol Import (GO:0070508)	2025-01-05	0.162535	0.54387	0	0	6.93211	12.5947	LDLR	OPC1	30wk	UP	0.264505
GO_Biological_Process_2025	Response to Manganese Ion (GO:0010042)	2025-01-05	0.162535	0.54387	0	0	6.93211	12.5947	PRKN	OPC1	30wk	UP	0.264505
GO_Biological_Process_2025	Ruffle Assembly (GO:0097178)	2025-01-05	0.162535	0.54387	0	0	6.93211	12.5947	PIP5K1A	OPC1	30wk	UP	0.264505
GO_Biological_Process_2025	Dermatan Sulfate Proteoglycan Metabolic Process (GO:0050655)	2025-01-05	0.162535	0.54387	0	0	6.93211	12.5947	CSGALNACT1	OPC1	30wk	UP	0.264505
GO_Biological_Process_2025	snRNA Modification (GO:0040031)	2025-01-05	0.162535	0.54387	0	0	6.93211	12.5947	METTL16	OPC1	30wk	UP	0.264505
GO_Biological_Process_2025	Double-Strand Break Repair via Single-Strand Annealing (GO:0045002)	2025-01-05	0.162535	0.54387	0	0	6.93211	12.5947	RNF138	OPC1	30wk	UP	0.264505
GO_Biological_Process_2025	Ear Development (GO:0043583)	2025-01-05	0.162535	0.54387	0	0	6.93211	12.5947	NIPBL	OPC1	30wk	UP	0.264505
GO_Biological_Process_2025	Sphingomyelin Biosynthetic Process (GO:0006686)	2025-01-05	0.162535	0.54387	0	0	6.93211	12.5947	VAPA	OPC1	30wk	UP	0.264505
GO_Biological_Process_2025	Endothelial Cell Morphogenesis (GO:0001886)	2025-01-05	0.162535	0.54387	0	0	6.93211	12.5947	SLTM	OPC1	30wk	UP	0.264505
GO_Biological_Process_2025	Negative Regulation of Neuron Migration (GO:2001223)	2025-01-05	0.162535	0.54387	0	0	6.93211	12.5947	SRGAP2	OPC1	30wk	UP	0.264505
GO_Biological_Process_2025	Equilibrioception (GO:0050957)	2025-01-05	0.162535	0.54387	0	0	6.93211	12.5947	PCDH15	OPC1	30wk	UP	0.264505
GO_Biological_Process_2025	Erythropoietin-Mediated Signaling Pathway (GO:0038162)	2025-01-05	0.162535	0.54387	0	0	6.93211	12.5947	STAT5B	OPC1	30wk	UP	0.264505
GO_Biological_Process_2025	Tetrahydrobiopterin Metabolic Process (GO:0046146)	2025-01-05	0.162535	0.54387	0	0	6.93211	12.5947	PRKG2	OPC1	30wk	UP	0.264505
GO_Biological_Process_2025	Gamma-Aminobutyric Acid Import (GO:0051939)	2025-01-05	0.162535	0.54387	0	0	6.93211	12.5947	SLC6A1	OPC1	30wk	UP	0.264505
GO_Biological_Process_2025	tRNA Transport (GO:0051031)	2025-01-05	0.162535	0.54387	0	0	6.93211	12.5947	SSB	OPC1	30wk	UP	0.264505
GO_Biological_Process_2025	Glial Cell Migration (GO:0008347)	2025-01-05	0.162535	0.54387	0	0	6.93211	12.5947	VCAN	OPC1	30wk	UP	0.264505
GO_Biological_Process_2025	Leukocyte Chemotaxis Involved in Inflammatory Response (GO:0002232)	2025-01-05	0.162535	0.54387	0	0	6.93211	12.5947	PTN	OPC1	30wk	UP	0.264505
GO_Biological_Process_2025	Vesicle Fusion With Golgi Apparatus (GO:0048280)	2025-01-05	0.162535	0.54387	0	0	6.93211	12.5947	VTI1A	OPC1	30wk	UP	0.264505
GO_Biological_Process_2025	Vocal Learning (GO:0042297)	2025-01-05	0.162535	0.54387	0	0	6.93211	12.5947	NRXN1	OPC1	30wk	UP	0.264505
GO_Biological_Process_2025	Glutathione Catabolic Process (GO:0006751)	2025-01-05	0.162535	0.54387	0	0	6.93211	12.5947	CHAC2	OPC1	30wk	UP	0.264505
GO_Biological_Process_2025	Imitative Learning (GO:0098596)	2025-01-05	0.162535	0.54387	0	0	6.93211	12.5947	NRXN1	OPC1	30wk	UP	0.264505
GO_Biological_Process_2025	Intracellular mRNA Localization (GO:0008298)	2025-01-05	0.162535	0.54387	0	0	6.93211	12.5947	STAU2	OPC1	30wk	UP	0.264505
GO_Biological_Process_2025	Negative Regulation of T Cell Migration (GO:2000405)	2025-01-05	0.162535	0.54387	0	0	6.93211	12.5947	LRCH1	OPC1	30wk	UP	0.264505
GO_Biological_Process_2025	Kidney Morphogenesis (GO:0060993)	2025-01-05	0.162535	0.54387	0	0	6.93211	12.5947	PPP3CA	OPC1	30wk	UP	0.264505
GO_Biological_Process_2025	Negative Regulation of Golgi to Plasma Membrane Protein Transport (GO:0042997)	2025-01-05	0.162535	0.54387	0	0	6.93211	12.5947	LYPLA1	OPC1	30wk	UP	0.264505
GO_Biological_Process_2025	Negative Regulation of Lipid Transport (GO:0032369)	2025-01-05	0.162535	0.54387	0	0	6.93211	12.5947	ITGAV	OPC1	30wk	UP	0.264505
GO_Biological_Process_2025	Negative Regulation of Chemokine-Mediated Signaling Pathway (GO:0070100)	2025-01-05	0.162535	0.54387	0	0	6.93211	12.5947	ROBO1	OPC1	30wk	UP	0.264505
GO_Biological_Process_2025	Negative Regulation of Astrocyte Differentiation (GO:0048712)	2025-01-05	0.162535	0.54387	0	0	6.93211	12.5947	LDLR	OPC1	30wk	UP	0.264505
GO_Biological_Process_2025	Negative Regulation of Cardiac Muscle Tissue Growth (GO:0055022)	2025-01-05	0.162535	0.54387	0	0	6.93211	12.5947	VGLL4	OPC1	30wk	UP	0.264505
GO_Biological_Process_2025	Negative Regulation of Cell Size (GO:0045792)	2025-01-05	0.162535	0.54387	0	0	6.93211	12.5947	RHOA	OPC1	30wk	UP	0.264505
GO_Biological_Process_2025	Negative Regulation of Cellular Extravasation (GO:0002692)	2025-01-05	0.162535	0.54387	0	0	6.93211	12.5947	CCL25	OPC1	30wk	UP	0.264505
GO_Biological_Process_2025	Gamma-Aminobutyric Acid Metabolic Process (GO:0009448)	2025-01-05	0.162535	0.54387	0	0	6.93211	12.5947	ALDH1A1	OPC1	30wk	UP	0.264505
GO_Biological_Process_2025	Negative Regulation of Hydrogen Peroxide-Mediated Programmed Cell Death (GO:1901299)	2025-01-05	0.162535	0.54387	0	0	6.93211	12.5947	SLTM	OPC1	30wk	UP	0.264505
GO_Biological_Process_2025	Tricuspid Valve Development (GO:0003175)	2025-01-05	0.162535	0.54387	0	0	6.93211	12.5947	BMPR2	OPC1	30wk	UP	0.264505
GO_Biological_Process_2025	Negative Regulation of Actin Filament Depolymerization (GO:0030835)	2025-01-05	0.162535	0.54387	0	0	6.93211	12.5947	LIMA1	OPC1	30wk	UP	0.264505
GO_Biological_Process_2025	Positive Regulation of 3'-UTR-mediated mRNA Stabilization (GO:1905870)	2025-01-05	0.162535	0.54387	0	0	6.93211	12.5947	ELAVL4	OPC1	30wk	UP	0.264505
GO_Biological_Process_2025	Negative Regulation of Signal Transduction by P53 Class Mediator (GO:1901797)	2025-02-21	0.165151	0.54387	0	0	2.92071	5.25989	PRKN;HAPSTR1	OPC1	30wk	UP	0.264505
GO_Biological_Process_2025	Regulation of G Protein-Coupled Receptor Internalization (GO:1904020)	2025-01-05	0.162535	0.54387	0	0	6.93211	12.5947	APP	OPC1	30wk	UP	0.264505
GO_Biological_Process_2025	Regulation of Synaptic Vesicle Recycling (GO:1903421)	2025-01-05	0.162535	0.54387	0	0	6.93211	12.5947	ROCK1	OPC1	30wk	UP	0.264505
GO_Biological_Process_2025	Positive Regulation of Kidney Development (GO:0090184)	2025-01-05	0.162535	0.54387	0	0	6.93211	12.5947	PPP3CA	OPC1	30wk	UP	0.264505
GO_Biological_Process_2025	Peptidyl-Proline Modification (GO:0018208)	2025-01-05	0.162535	0.54387	0	0	6.93211	12.5947	PDZD2	OPC1	30wk	UP	0.264505
GO_Biological_Process_2025	Protein Localization to Membrane Raft (GO:1903044)	2025-01-05	0.162535	0.54387	0	0	6.93211	12.5947	ZDHHC2	OPC1	30wk	UP	0.264505
GO_Biological_Process_2025	Plus-End-Directed Organelle Transport Along Microtubule (GO:0072386)	2025-01-05	0.162535	0.54387	0	0	6.93211	12.5947	KIF13A	OPC1	30wk	UP	0.264505
GO_Biological_Process_2025	Podocyte Cell Migration (GO:0090521)	2025-01-05	0.162535	0.54387	0	0	6.93211	12.5947	ROCK1	OPC1	30wk	UP	0.264505
GO_Biological_Process_2025	Positive Regulation of CoA-transferase Activity (GO:1905920)	2025-01-05	0.162535	0.54387	0	0	6.93211	12.5947	DBI	OPC1	30wk	UP	0.264505
GO_Biological_Process_2025	Positive Regulation of Cell Maturation (GO:1903431)	2025-01-05	0.162535	0.54387	0	0	6.93211	12.5947	MAP3K13	OPC1	30wk	UP	0.264505
GO_Biological_Process_2025	Positive Regulation of Hemoglobin Biosynthetic Process (GO:0046985)	2025-01-05	0.162535	0.54387	0	0	6.93211	12.5947	LDB2	OPC1	30wk	UP	0.264505
GO_Biological_Process_2025	Positive Regulation of Lipoprotein Particle Clearance (GO:0010986)	2025-01-05	0.162535	0.54387	0	0	6.93211	12.5947	GPLD1	OPC1	30wk	UP	0.264505
GO_Biological_Process_2025	Positive Regulation of Maintenance of Mitotic Sister Chromatid Cohesion (GO:0034184)	2025-01-05	0.162535	0.54387	0	0	6.93211	12.5947	MACROH2A1	OPC1	30wk	UP	0.264505
GO_Biological_Process_2025	Positive Regulation of Osteoblast Proliferation (GO:0033690)	2025-01-05	0.162535	0.54387	0	0	6.93211	12.5947	PPP3CA	OPC1	30wk	UP	0.264505
GO_Biological_Process_2025	Positive Regulation of Voltage-Gated Calcium Channel Activity (GO:1901387)	2025-01-05	0.162535	0.54387	0	0	6.93211	12.5947	NIPSNAP2	OPC1	30wk	UP	0.264505
GO_Biological_Process_2025	Prepulse Inhibition (GO:0060134)	2025-01-05	0.162535	0.54387	0	0	6.93211	12.5947	GRID2	OPC1	30wk	UP	0.264505
GO_Biological_Process_2025	Protection From Non-Homologous End Joining at Telomere (GO:0031848)	2025-01-05	0.162535	0.54387	0	0	6.93211	12.5947	TERF2	OPC1	30wk	UP	0.264505
GO_Biological_Process_2025	Negative Regulation of Organic Acid Transport (GO:0032891)	2025-01-05	0.162535	0.54387	0	0	6.93211	12.5947	GRM7	OPC1	30wk	UP	0.264505
GO_Biological_Process_2025	Regulation of Axon Guidance (GO:1902667)	2025-01-05	0.162535	0.54387	0	0	6.93211	12.5947	MYCBP2	OPC1	30wk	UP	0.264505
GO_Biological_Process_2025	Pyruvate Family Amino Acid Catabolic Process (GO:0009080)	2025-01-05	0.162535	0.54387	0	0	6.93211	12.5947	HMGCLL1	OPC1	30wk	UP	0.264505
GO_Biological_Process_2025	Negative Regulation of Cilium Assembly (GO:1902018)	2025-02-21	0.165151	0.54387	0	0	2.92071	5.25989	LIMA1;WDR44	OPC1	30wk	UP	0.264505
GO_Biological_Process_2025	Regulation of Smooth Muscle Contraction (GO:0006940)	2025-02-21	0.165151	0.54387	0	0	2.92071	5.25989	KCNB2;ZDHHC21	OPC1	30wk	UP	0.264505
GO_Biological_Process_2025	Negative Regulation of Response to Oxidative Stress (GO:1902883)	2025-01-05	0.162535	0.54387	0	0	6.93211	12.5947	MACROH2A1	OPC1	30wk	UP	0.264505
GO_Biological_Process_2025	Negative Regulation of Calcium Ion Transmembrane Transport (GO:1903170)	2025-02-21	0.165151	0.54387	0	0	2.92071	5.25989	PPP3CA;PPP3CC	OPC1	30wk	UP	0.264505
GO_Biological_Process_2025	Regulation of Barbed-End Actin Filament Capping (GO:2000812)	2025-01-05	0.162535	0.54387	0	0	6.93211	12.5947	CARMIL1	OPC1	30wk	UP	0.264505
GO_Biological_Process_2025	Regulation of Basement Membrane Organization (GO:0110011)	2025-01-05	0.162535	0.54387	0	0	6.93211	12.5947	LAMC1	OPC1	30wk	UP	0.264505
GO_Biological_Process_2025	Regulation of Calcium Import Into the Mitochondrion (GO:0110097)	2025-01-05	0.162535	0.54387	0	0	6.93211	12.5947	SPG7	OPC1	30wk	UP	0.264505
GO_Biological_Process_2025	Negative Regulation of Canonical NF-kappaB Signal Transduction (GO:0043124)	1961-04-01	0.162991	0.54387	0	0	1.94891	3.53544	RIOK3;RORA;TANK;MAP2K5	OPC1	30wk	UP	0.264505
GO_Biological_Process_2025	post-Golgi Vesicle-Mediated Transport (GO:0006892)	1961-04-01	0.162991	0.54387	0	0	1.94891	3.53544	EXOC4;VTI1A;VPS54;GOPC	OPC1	30wk	UP	0.264505
GO_Biological_Process_2025	Regulation of Blood Vessel Remodeling (GO:0060312)	2025-01-05	0.162535	0.54387	0	0	6.93211	12.5947	TMBIM1	OPC1	30wk	UP	0.264505
GO_Biological_Process_2025	Response to BMP (GO:0071772)	2025-02-21	0.165151	0.54387	0	0	2.92071	5.25989	TMEM100;BMPR2	OPC1	30wk	UP	0.264505
GO_Biological_Process_2025	Myoblast Differentiation (GO:0045445)	2025-02-21	0.165151	0.54387	0	0	2.92071	5.25989	RB1;RBPJ	OPC1	30wk	UP	0.264505
GO_Biological_Process_2025	Excitatory Postsynaptic Potential (GO:0060079)	2025-02-21	0.165151	0.54387	0	0	2.92071	5.25989	GRID2;SLTM	OPC1	30wk	UP	0.264505
GO_Biological_Process_2025	Negative Regulation of Amide Metabolic Process (GO:0034249)	2025-02-21	0.165151	0.54387	0	0	2.92071	5.25989	PDZD2;ROCK1	OPC1	30wk	UP	0.264505
GO_Biological_Process_2025	Growth Hormone Receptor Signaling Pathway (GO:0060396)	2025-02-21	0.165151	0.54387	0	0	2.92071	5.25989	GHR;STAT5B	OPC1	30wk	UP	0.264505
GO_Biological_Process_2025	Inhibitory Synapse Assembly (GO:1904862)	2025-02-21	0.165151	0.54387	0	0	2.92071	5.25989	GABRB3;SRGAP2	OPC1	30wk	UP	0.264505
GO_Biological_Process_2025	Intrinsic Apoptotic Signaling Pathway in Response to DNA Damage by P53 Class Mediator (GO:0042771)	2025-02-21	0.165151	0.54387	0	0	2.92071	5.25989	URI1;HIPK2	OPC1	30wk	UP	0.264505
GO_Biological_Process_2025	Endocardial Cushion Development (GO:0003197)	2025-02-22	0.177701	0.547707	0	0	2.77453	4.79343	ADAMTS5;BMPR2	OPC1	30wk	UP	0.261452
GO_Biological_Process_2025	Diacylglycerol Metabolic Process (GO:0046339)	2025-02-22	0.177701	0.547707	0	0	2.77453	4.79343	PLCE1;DGKH	OPC1	30wk	UP	0.261452
GO_Biological_Process_2025	Renal Absorption (GO:0070293)	2025-02-22	0.177701	0.547707	0	0	2.77453	4.79343	OXSR1;SGK1	OPC1	30wk	UP	0.261452
GO_Biological_Process_2025	Cell Migration Involved in Sprouting Angiogenesis (GO:0002042)	2025-02-22	0.177701	0.547707	0	0	2.77453	4.79343	GPLD1;ROBO1	OPC1	30wk	UP	0.261452
GO_Biological_Process_2025	Regulation of Steroid Metabolic Process (GO:0019218)	2025-02-22	0.177701	0.547707	0	0	2.77453	4.79343	ARV1;RORA	OPC1	30wk	UP	0.261452
GO_Biological_Process_2025	Positive Regulation of Insulin Secretion (GO:0032024)	1941-03-01	0.170829	0.547707	0	0	2.19153	3.87263	GRID1;NNAT;GPLD1	OPC1	30wk	UP	0.261452
GO_Biological_Process_2025	Spliceosomal Complex Assembly (GO:0000245)	1963-04-01	0.176661	0.547707	0	0	1.88265	3.26362	SCAF11;CELF2;LUC7L;LUC7L2	OPC1	30wk	UP	0.261452
GO_Biological_Process_2025	Intracellular Signaling Cassette (GO:0141124)	16/354	0.175355	0.547707	0	0	1.31828	2.29506	APP;GUCY1B1;PDE4D;ARHGEF18;TANK;MYO16;HIPK2;ARHGAP31;PDE4B;PLCE1;PDE7B;BTRC;PDE8B;PDE7A;MAP2K5;DGKH	OPC1	30wk	UP	0.261452
GO_Biological_Process_2025	Protein Catabolic Process (GO:0030163)	6/107	0.170267	0.547707	0	0	1.65081	2.92258	PRKN;UTP25;NGLY1;PSMB1;YME1L1;RNF5	OPC1	30wk	UP	0.261452
GO_Biological_Process_2025	Positive Regulation of DNA Biosynthetic Process (GO:2000573)	1941-03-01	0.170829	0.547707	0	0	2.19153	3.87263	RGCC;TNKS2;PTGES3	OPC1	30wk	UP	0.261452
GO_Biological_Process_2025	Negative Regulation of Secretion by Cell (GO:1903531)	1941-03-01	0.170829	0.547707	0	0	2.19153	3.87263	GRM7;IL1RAPL1;STXBP6	OPC1	30wk	UP	0.261452
GO_Biological_Process_2025	Positive Regulation of Epithelial Cell Differentiation (GO:0030858)	2025-02-22	0.177701	0.547707	0	0	2.77453	4.79343	TMEM100;AHI1	OPC1	30wk	UP	0.261452
GO_Biological_Process_2025	Regulation of Monoatomic Ion Transmembrane Transporter Activity (GO:0032412)	1941-03-01	0.170829	0.547707	0	0	2.19153	3.87263	NLGN1;ANK2;SHANK1	OPC1	30wk	UP	0.261452
GO_Biological_Process_2025	Negative Regulation of Myeloid Cell Differentiation (GO:0045638)	2025-02-22	0.177701	0.547707	0	0	2.77453	4.79343	HSPA9;LDB2	OPC1	30wk	UP	0.261452
GO_Biological_Process_2025	Protein Destabilization (GO:0031648)	1942-03-01	0.179534	0.547707	0	0	2.13523	3.66701	PRKN;UTP25;CDC73	OPC1	30wk	UP	0.261452
GO_Biological_Process_2025	Positive Regulation of Heart Contraction (GO:0045823)	2025-02-22	0.177701	0.547707	0	0	2.77453	4.79343	PDE4D;ADRA1A	OPC1	30wk	UP	0.261452
GO_Biological_Process_2025	Positive Regulation of Synaptic Transmission, Glutamatergic (GO:0051968)	2025-02-22	0.177701	0.547707	0	0	2.77453	4.79343	NLGN1;NRXN1	OPC1	30wk	UP	0.261452
GO_Biological_Process_2025	Positive Regulation of Telomere Maintenance via Telomerase (GO:0032212)	2025-02-22	0.177701	0.547707	0	0	2.77453	4.79343	TNKS2;PTGES3	OPC1	30wk	UP	0.261452
GO_Biological_Process_2025	Regulation of Receptor-Mediated Endocytosis (GO:0048259)	1942-03-01	0.179534	0.547707	0	0	2.13523	3.66701	HIP1;SGIP1;HIP1R	OPC1	30wk	UP	0.261452
GO_Biological_Process_2025	Heterophilic Cell-Cell Adhesion via Plasma Membrane Cell Adhesion Molecules (GO:0007157)	1942-03-01	0.179534	0.547707	0	0	2.13523	3.66701	NLGN1;GRID2;NRXN1	OPC1	30wk	UP	0.261452
GO_Biological_Process_2025	Positive Regulation of Double-Strand Break Repair via Homologous Recombination (GO:1905168)	1942-03-01	0.179534	0.547707	0	0	2.13523	3.66701	FUS;EPC1;ERCC6	OPC1	30wk	UP	0.261452
GO_Biological_Process_2025	Positive Regulation of Receptor Signaling Pathway via STAT (GO:1904894)	1942-03-01	0.179534	0.547707	0	0	2.13523	3.66701	GHR;ERBB4;NLK	OPC1	30wk	UP	0.261452
GO_Biological_Process_2025	Regulation of Organelle Assembly (GO:1902115)	1986-05-01	0.180841	0.547707	0	0	1.71466	2.9323	SENP6;ARHGEF9;TBC1D22A;EVI5;RAB11FIP3	OPC1	30wk	UP	0.261452
GO_Biological_Process_2025	Cilium Organization (GO:0044782)	11/230	0.180944	0.547707	0	0	1.39731	2.3888	OFD1;AHI1;IFT81;CCDC57;DNAH5;ERICH3;CEP164;OCRL;ASAP1;CLUAP1;RAB8B	OPC1	30wk	UP	0.261452
GO_Biological_Process_2025	Epigenetic Regulation of Gene Expression (GO:0040029)	1964-04-01	0.183637	0.547707	0	0	1.85118	3.13736	APP;EPC1;MACROH2A1;HIPK2	OPC1	30wk	UP	0.261452
GO_Biological_Process_2025	Positive Regulation of Binding (GO:0051099)	1964-04-01	0.183637	0.547707	0	0	1.85118	3.13736	SLTM;AKTIP;HIPK2;TAF1	OPC1	30wk	UP	0.261452
GO_Biological_Process_2025	Negative Regulation of mRNA Catabolic Process (GO:1902373)	1943-03-01	0.188357	0.547707	0	0	2.08174	3.47528	FUS;CSDE1;ELAVL1	OPC1	30wk	UP	0.261452
GO_Biological_Process_2025	Negative Regulation of Ubiquitin-Dependent Protein Catabolic Process (GO:2000059)	1943-03-01	0.188357	0.547707	0	0	2.08174	3.47528	PHF20L1;HIPK2;TAF1	OPC1	30wk	UP	0.261452
GO_Biological_Process_2025	Glycerophospholipid Biosynthetic Process (GO:0046474)	6/110	0.18579	0.547707	0	0	1.60294	2.69798	SLC44A5;PIP5K1A;OCRL;FAR1;CHPT1;DGKH	OPC1	30wk	UP	0.261452
GO_Biological_Process_2025	Regulation of Endothelial Cell Proliferation (GO:0001936)	1987-05-01	0.186799	0.547707	0	0	1.69366	2.84149	RGCC;PTPRM;CDH13;PRKD1;SULF1	OPC1	30wk	UP	0.261452
GO_Biological_Process_2025	Regulation of Extrinsic Apoptotic Signaling Pathway (GO:2001236)	1965-04-01	0.190702	0.547707	0	0	1.82074	3.01704	APP;WWOX;ITGAV;TANK	OPC1	30wk	UP	0.261452
GO_Biological_Process_2025	Cardiac Muscle Cell Myoblast Differentiation (GO:0060379)	2025-01-06	0.191728	0.547707	0	0	5.5454	9.15921	RBPJ	OPC1	30wk	UP	0.261452
GO_Biological_Process_2025	Regulation of Collagen Fibril Organization (GO:1904026)	2025-01-06	0.191728	0.547707	0	0	5.5454	9.15921	RB1	OPC1	30wk	UP	0.261452
GO_Biological_Process_2025	Cell-Matrix Adhesion (GO:0007160)	6/107	0.170267	0.547707	0	0	1.65081	2.92258	DLC1;PIP5K1A;ITGAV;PTPRK;ARHGAP6;ITGA9	OPC1	30wk	UP	0.261452
GO_Biological_Process_2025	Regulation of High Voltage-Gated Calcium Channel Activity (GO:1901841)	2025-01-06	0.191728	0.547707	0	0	5.5454	9.15921	NIPSNAP2	OPC1	30wk	UP	0.261452
GO_Biological_Process_2025	Non-Canonical Wnt Signaling Pathway (GO:0035567)	1943-03-01	0.188357	0.547707	0	0	2.08174	3.47528	DAAM1;NLK;RHOA	OPC1	30wk	UP	0.261452
GO_Biological_Process_2025	Positive Regulation of Catabolic Process (GO:0009896)	9/183	0.189848	0.547707	0	0	1.43813	2.38949	PRKN;SETD2;ROCK1;FAF1;CREBRF;PRKD1;AMBRA1;OAZ2;VGLL4	OPC1	30wk	UP	0.261452
GO_Biological_Process_2025	Regulation of Neurotransmitter Receptor Activity (GO:0099601)	2025-02-23	0.190391	0.547707	0	0	2.64227	4.38267	NLGN1;SHANK1	OPC1	30wk	UP	0.261452
GO_Biological_Process_2025	Regulatory ncRNA-mediated Post-Transcriptional Gene Silencing (GO:0035194)	2025-02-23	0.190391	0.547707	0	0	2.64227	4.38267	HELZ;TNRC6A	OPC1	30wk	UP	0.261452
GO_Biological_Process_2025	Gamma-Aminobutyric Acid Signaling Pathway (GO:0007214)	2025-02-23	0.190391	0.547707	0	0	2.64227	4.38267	GABRB3;GNAI2	OPC1	30wk	UP	0.261452
GO_Biological_Process_2025	Hepaticobiliary System Development (GO:0061008)	2025-02-23	0.190391	0.547707	0	0	2.64227	4.38267	NIPBL;SLTM	OPC1	30wk	UP	0.261452
GO_Biological_Process_2025	Negative Regulation of Hippo Signaling (GO:0035331)	2025-02-23	0.190391	0.547707	0	0	2.64227	4.38267	WWC2;VGLL4	OPC1	30wk	UP	0.261452
GO_Biological_Process_2025	Positive Regulation of T Cell Cytokine Production (GO:0002726)	2025-02-23	0.190391	0.547707	0	0	2.64227	4.38267	DENND1B;TANK	OPC1	30wk	UP	0.261452
GO_Biological_Process_2025	Positive Regulation of Phosphate Metabolic Process (GO:0045937)	2025-02-23	0.190391	0.547707	0	0	2.64227	4.38267	DSCAM;ROCK1	OPC1	30wk	UP	0.261452
GO_Biological_Process_2025	Protein Palmitoylation (GO:0018345)	2025-02-23	0.190391	0.547707	0	0	2.64227	4.38267	ZDHHC21;ZDHHC2	OPC1	30wk	UP	0.261452
GO_Biological_Process_2025	Protein Targeting to Membrane (GO:0006612)	1965-04-01	0.190702	0.547707	0	0	1.82074	3.01704	PARD3;ZDHHC21;ZDHHC2;SIL1	OPC1	30wk	UP	0.261452
GO_Biological_Process_2025	Regulation of Digestive System Process (GO:0044058)	2025-01-06	0.191728	0.547707	0	0	5.5454	9.15921	SGK1	OPC1	30wk	UP	0.261452
GO_Biological_Process_2025	Neural Crest Cell Development (GO:0014032)	1943-03-01	0.188357	0.547707	0	0	2.08174	3.47528	CDH2;SEMA3D;ERBB4	OPC1	30wk	UP	0.261452
GO_Biological_Process_2025	Regulation of Entry of Bacterium Into Host Cell (GO:2000535)	2025-01-06	0.191728	0.547707	0	0	5.5454	9.15921	ITGAV	OPC1	30wk	UP	0.261452
GO_Biological_Process_2025	Regulation of Growth Hormone Secretion (GO:0060123)	2025-01-06	0.191728	0.547707	0	0	5.5454	9.15921	CHD7	OPC1	30wk	UP	0.261452
GO_Biological_Process_2025	L-leucine Metabolic Process (GO:0006551)	2025-01-06	0.191728	0.547707	0	0	5.5454	9.15921	HMGCLL1	OPC1	30wk	UP	0.261452
GO_Biological_Process_2025	Regulation of Hemoglobin Biosynthetic Process (GO:0046984)	2025-01-06	0.191728	0.547707	0	0	5.5454	9.15921	LDB2	OPC1	30wk	UP	0.261452
GO_Biological_Process_2025	Regulation of Hepatocyte Proliferation (GO:2000345)	2025-01-06	0.191728	0.547707	0	0	5.5454	9.15921	PTN	OPC1	30wk	UP	0.261452
GO_Biological_Process_2025	Negative Regulation of Macromolecule Biosynthetic Process (GO:0010558)	10/202	0.168912	0.547707	0	0	1.44886	2.57662	RB1;PRKN;APP;DNMT1;SLC24A3;NRXN1;DBI;TERF2;ROBO1;TAF1	OPC1	30wk	UP	0.261452
GO_Biological_Process_2025	PERK-mediated Unfolded Protein Response (GO:0036499)	2025-01-06	0.191728	0.547707	0	0	5.5454	9.15921	RPAP2	OPC1	30wk	UP	0.261452
GO_Biological_Process_2025	TRAMP-dependent tRNA Surveillance Pathway (GO:0071038)	2025-01-06	0.191728	0.547707	0	0	5.5454	9.15921	ZCCHC7	OPC1	30wk	UP	0.261452
GO_Biological_Process_2025	Regulation of Mitotic Cytokinetic Process (GO:1903436)	2025-01-06	0.191728	0.547707	0	0	5.5454	9.15921	RAB11FIP3	OPC1	30wk	UP	0.261452
GO_Biological_Process_2025	Regulation of Protein Deubiquitination (GO:0090085)	2025-01-06	0.191728	0.547707	0	0	5.5454	9.15921	TANK	OPC1	30wk	UP	0.261452
GO_Biological_Process_2025	Regulation of Protein Targeting (GO:1903533)	2025-01-06	0.191728	0.547707	0	0	5.5454	9.15921	PRKN	OPC1	30wk	UP	0.261452
GO_Biological_Process_2025	Regulation of Saliva Secretion (GO:0046877)	2025-01-06	0.191728	0.547707	0	0	5.5454	9.15921	PPP3CA	OPC1	30wk	UP	0.261452
GO_Biological_Process_2025	Regulation of Skeletal Muscle Contraction (GO:0014819)	2025-01-06	0.191728	0.547707	0	0	5.5454	9.15921	DMD	OPC1	30wk	UP	0.261452
GO_Biological_Process_2025	Regulation of Synaptic Assembly at Neuromuscular Junction (GO:0008582)	2025-01-06	0.191728	0.547707	0	0	5.5454	9.15921	MYCBP2	OPC1	30wk	UP	0.261452
GO_Biological_Process_2025	Peptidyl-Lysine Trimethylation (GO:0018023)	2025-01-06	0.191728	0.547707	0	0	5.5454	9.15921	SETD2	OPC1	30wk	UP	0.261452
GO_Biological_Process_2025	Cellular Response to Caffeine (GO:0071313)	2025-01-06	0.191728	0.547707	0	0	5.5454	9.15921	RYR3	OPC1	30wk	UP	0.261452
GO_Biological_Process_2025	Free Ubiquitin Chain Polymerization (GO:0010994)	2025-01-06	0.191728	0.547707	0	0	5.5454	9.15921	UBE2K	OPC1	30wk	UP	0.261452
GO_Biological_Process_2025	Regulation of Translational Initiation in Response to Stress (GO:0043558)	2025-01-06	0.191728	0.547707	0	0	5.5454	9.15921	IMPACT	OPC1	30wk	UP	0.261452
GO_Biological_Process_2025	Myoblast Migration (GO:0051451)	2025-01-06	0.191728	0.547707	0	0	5.5454	9.15921	ROCK1	OPC1	30wk	UP	0.261452
GO_Biological_Process_2025	Release of Sequestered Calcium Ion Into Cytosol by Sarcoplasmic Reticulum (GO:0014808)	2025-01-06	0.191728	0.547707	0	0	5.5454	9.15921	RYR3	OPC1	30wk	UP	0.261452
GO_Biological_Process_2025	Response to Caffeine (GO:0031000)	2025-01-06	0.191728	0.547707	0	0	5.5454	9.15921	RYR3	OPC1	30wk	UP	0.261452
GO_Biological_Process_2025	Chemokine (C-X-C Motif) Ligand 12 Signaling Pathway (GO:0038146)	2025-01-06	0.191728	0.547707	0	0	5.5454	9.15921	OXSR1	OPC1	30wk	UP	0.261452
GO_Biological_Process_2025	Cleavage Furrow Formation (GO:0036089)	2025-01-06	0.191728	0.547707	0	0	5.5454	9.15921	RHOA	OPC1	30wk	UP	0.261452
GO_Biological_Process_2025	Retinal Ganglion Cell Axon Guidance (GO:0031290)	2025-01-06	0.191728	0.547707	0	0	5.5454	9.15921	PTPRM	OPC1	30wk	UP	0.261452
GO_Biological_Process_2025	Detection of Muscle Stretch (GO:0035995)	2025-01-06	0.191728	0.547707	0	0	5.5454	9.15921	CDH2	OPC1	30wk	UP	0.261452
GO_Biological_Process_2025	Diacylglycerol Biosynthetic Process (GO:0006651)	2025-01-06	0.191728	0.547707	0	0	5.5454	9.15921	PLCE1	OPC1	30wk	UP	0.261452
GO_Biological_Process_2025	Dorsal Aorta Development (GO:0035907)	2025-01-06	0.191728	0.547707	0	0	5.5454	9.15921	RBPJ	OPC1	30wk	UP	0.261452
GO_Biological_Process_2025	Dorsal Aorta Morphogenesis (GO:0035912)	2025-01-06	0.191728	0.547707	0	0	5.5454	9.15921	RBPJ	OPC1	30wk	UP	0.261452
GO_Biological_Process_2025	Dorsal/Ventral Axis Specification (GO:0009950)	2025-01-06	0.191728	0.547707	0	0	5.5454	9.15921	CXXC4	OPC1	30wk	UP	0.261452
GO_Biological_Process_2025	tRNA 3'-End Processing (GO:0042780)	2025-01-06	0.191728	0.547707	0	0	5.5454	9.15921	SSB	OPC1	30wk	UP	0.261452
GO_Biological_Process_2025	Establishment of Mitotic Sister Chromatid Cohesion (GO:0034087)	2025-01-06	0.191728	0.547707	0	0	5.5454	9.15921	NIPBL	OPC1	30wk	UP	0.261452
GO_Biological_Process_2025	Dendrite Arborization (GO:0140059)	2025-01-06	0.191728	0.547707	0	0	5.5454	9.15921	PTN	OPC1	30wk	UP	0.261452
GO_Biological_Process_2025	Urea Cycle (GO:0000050)	2025-01-06	0.191728	0.547707	0	0	5.5454	9.15921	LDLR	OPC1	30wk	UP	0.261452
GO_Biological_Process_2025	Macromolecule Depalmitoylation (GO:0098734)	2025-01-06	0.191728	0.547707	0	0	5.5454	9.15921	LYPLA1	OPC1	30wk	UP	0.261452
GO_Biological_Process_2025	Type B Pancreatic Cell Development (GO:0003323)	2025-01-06	0.191728	0.547707	0	0	5.5454	9.15921	CDH2	OPC1	30wk	UP	0.261452
GO_Biological_Process_2025	Lung Vasculature Development (GO:0060426)	2025-01-06	0.191728	0.547707	0	0	5.5454	9.15921	BMPR2	OPC1	30wk	UP	0.261452
GO_Biological_Process_2025	Lipoprotein Metabolic Process (GO:0042157)	2025-01-06	0.191728	0.547707	0	0	5.5454	9.15921	APP	OPC1	30wk	UP	0.261452
GO_Biological_Process_2025	Membrane Invagination (GO:0010324)	2025-01-06	0.191728	0.547707	0	0	5.5454	9.15921	FCHO2	OPC1	30wk	UP	0.261452
GO_Biological_Process_2025	Insulin Secretion Involved in Cellular Response to Glucose Stimulus (GO:0035773)	2025-01-06	0.191728	0.547707	0	0	5.5454	9.15921	PTPRN2	OPC1	30wk	UP	0.261452
GO_Biological_Process_2025	Inclusion Body Assembly (GO:0070841)	2025-01-06	0.191728	0.547707	0	0	5.5454	9.15921	PRKN	OPC1	30wk	UP	0.261452
GO_Biological_Process_2025	Intraciliary Transport Involved in Cilium Assembly (GO:0035735)	2025-01-06	0.191728	0.547707	0	0	5.5454	9.15921	IFT81	OPC1	30wk	UP	0.261452
GO_Biological_Process_2025	Heparan Sulfate Proteoglycan Catabolic Process (GO:0030200)	2025-01-06	0.191728	0.547707	0	0	5.5454	9.15921	GNS	OPC1	30wk	UP	0.261452
GO_Biological_Process_2025	Glycerol Ether Biosynthetic Process (GO:0046504)	2025-01-06	0.191728	0.547707	0	0	5.5454	9.15921	FAR1	OPC1	30wk	UP	0.261452
GO_Biological_Process_2025	Glutathione Biosynthetic Process (GO:0006750)	2025-01-06	0.191728	0.547707	0	0	5.5454	9.15921	CHAC2	OPC1	30wk	UP	0.261452
GO_Biological_Process_2025	Mitochondrial Fragmentation Involved in Apoptotic Process (GO:0043653)	2025-01-06	0.191728	0.547707	0	0	5.5454	9.15921	ERBB4	OPC1	30wk	UP	0.261452
GO_Biological_Process_2025	Positive Regulation of Mitotic Cytokinetic Process (GO:1903438)	2025-01-06	0.191728	0.547707	0	0	5.5454	9.15921	RAB11FIP3	OPC1	30wk	UP	0.261452
GO_Biological_Process_2025	Negative Regulation of Axon Regeneration (GO:0048681)	2025-01-06	0.191728	0.547707	0	0	5.5454	9.15921	PTPRS	OPC1	30wk	UP	0.261452
GO_Biological_Process_2025	Positive Regulation of Endothelial Cell-Matrix Adhesion via Fibronectin (GO:1904906)	2025-01-06	0.191728	0.547707	0	0	5.5454	9.15921	PLPP3	OPC1	30wk	UP	0.261452
GO_Biological_Process_2025	Negative Regulation of miRNA-mediated Gene Silencing (GO:0060965)	2025-01-06	0.191728	0.547707	0	0	5.5454	9.15921	ELAVL1	OPC1	30wk	UP	0.261452
GO_Biological_Process_2025	Negative Regulation of Peptidyl-Threonine Phosphorylation (GO:0010801)	2025-01-06	0.191728	0.547707	0	0	5.5454	9.15921	PARD3	OPC1	30wk	UP	0.261452
GO_Biological_Process_2025	Negative Regulation of Ruffle Assembly (GO:1900028)	2025-01-06	0.191728	0.547707	0	0	5.5454	9.15921	EVL	OPC1	30wk	UP	0.261452
GO_Biological_Process_2025	Nuclear Polyadenylation-Dependent rRNA Catabolic Process (GO:0071035)	2025-01-06	0.191728	0.547707	0	0	5.5454	9.15921	ZCCHC7	OPC1	30wk	UP	0.261452
GO_Biological_Process_2025	Parallel Actin Filament Bundle Assembly (GO:0030046)	2025-01-06	0.191728	0.547707	0	0	5.5454	9.15921	FMN2	OPC1	30wk	UP	0.261452
GO_Biological_Process_2025	Peptidyl-Lysine Monomethylation (GO:0018026)	2025-01-06	0.191728	0.547707	0	0	5.5454	9.15921	SETD7	OPC1	30wk	UP	0.261452
GO_Biological_Process_2025	Negative Regulation of Membrane Protein Ectodomain Proteolysis (GO:0051045)	2025-01-06	0.191728	0.547707	0	0	5.5454	9.15921	ROCK1	OPC1	30wk	UP	0.261452
GO_Biological_Process_2025	Pharyngeal Arch Artery Morphogenesis (GO:0061626)	2025-01-06	0.191728	0.547707	0	0	5.5454	9.15921	BMPR2	OPC1	30wk	UP	0.261452
GO_Biological_Process_2025	Placenta Blood Vessel Development (GO:0060674)	2025-01-06	0.191728	0.547707	0	0	5.5454	9.15921	RBPJ	OPC1	30wk	UP	0.261452
GO_Biological_Process_2025	Positive Regulation of TORC2 Signaling (GO:1904515)	2025-01-06	0.191728	0.547707	0	0	5.5454	9.15921	OTUD5	OPC1	30wk	UP	0.261452
GO_Biological_Process_2025	Positive Regulation of Amyloid-Beta Clearance (GO:1900223)	2025-01-06	0.191728	0.547707	0	0	5.5454	9.15921	ROCK1	OPC1	30wk	UP	0.261452
GO_Biological_Process_2025	Positive Regulation of Cyclin-Dependent Protein Serine/Threonine Kinase Activity (GO:0045737)	2025-01-06	0.191728	0.547707	0	0	5.5454	9.15921	RGCC	OPC1	30wk	UP	0.261452
GO_Biological_Process_2025	Positive Regulation of Fibroblast Growth Factor Receptor Signaling Pathway (GO:0045743)	2025-01-06	0.191728	0.547707	0	0	5.5454	9.15921	NRXN1	OPC1	30wk	UP	0.261452
GO_Biological_Process_2025	Negative Regulation of Lipoprotein Particle Clearance (GO:0010985)	2025-01-06	0.191728	0.547707	0	0	5.5454	9.15921	LDLR	OPC1	30wk	UP	0.261452
GO_Biological_Process_2025	Positive Regulation of Interleukin-5 Production (GO:0032754)	2025-01-06	0.191728	0.547707	0	0	5.5454	9.15921	PDE4D	OPC1	30wk	UP	0.261452
GO_Biological_Process_2025	Positive Regulation of Multicellular Organism Growth (GO:0040018)	2025-01-06	0.191728	0.547707	0	0	5.5454	9.15921	GHR	OPC1	30wk	UP	0.261452
GO_Biological_Process_2025	Positive Regulation of Sterol Transport (GO:0032373)	2025-01-06	0.191728	0.547707	0	0	5.5454	9.15921	ABCB4	OPC1	30wk	UP	0.261452
GO_Biological_Process_2025	Positive Regulation of Type 2 Mitophagy (GO:1905091)	2025-01-06	0.191728	0.547707	0	0	5.5454	9.15921	PRKN	OPC1	30wk	UP	0.261452
GO_Biological_Process_2025	Post-Translational Protein Targeting to Membrane, Translocation (GO:0031204)	2025-01-06	0.191728	0.547707	0	0	5.5454	9.15921	SEC61A2	OPC1	30wk	UP	0.261452
GO_Biological_Process_2025	Postsynaptic Density Assembly (GO:0097107)	2025-01-06	0.191728	0.547707	0	0	5.5454	9.15921	NRXN1	OPC1	30wk	UP	0.261452
GO_Biological_Process_2025	Protein Depalmitoylation (GO:0002084)	2025-01-06	0.191728	0.547707	0	0	5.5454	9.15921	LYPLA1	OPC1	30wk	UP	0.261452
GO_Biological_Process_2025	Protein Repair (GO:0030091)	2025-01-06	0.191728	0.547707	0	0	5.5454	9.15921	MSRB3	OPC1	30wk	UP	0.261452
GO_Biological_Process_2025	Regulation of MDA-5 Signaling Pathway (GO:0039533)	2025-01-06	0.191728	0.547707	0	0	5.5454	9.15921	RIOK3	OPC1	30wk	UP	0.261452
GO_Biological_Process_2025	Regulation of Rab Protein Signal Transduction (GO:0032483)	2025-01-06	0.191728	0.547707	0	0	5.5454	9.15921	DENND4A	OPC1	30wk	UP	0.261452
GO_Biological_Process_2025	Regulation of Adiponectin Secretion (GO:0070163)	2025-01-06	0.191728	0.547707	0	0	5.5454	9.15921	RAB11FIP3	OPC1	30wk	UP	0.261452
GO_Biological_Process_2025	Cellular Hypotonic Response (GO:0071476)	2025-01-06	0.191728	0.547707	0	0	5.5454	9.15921	CAB39	OPC1	30wk	UP	0.261452
GO_Biological_Process_2025	Vacuole Organization (GO:0007033)	2025-01-06	0.191728	0.547707	0	0	5.5454	9.15921	SPG11	OPC1	30wk	UP	0.261452
GO_Biological_Process_2025	Regulation of Endothelial Cell Migration (GO:0010594)	1988-05-01	0.192828	0.550255	0	0	1.67317	2.75396	PTPRM;PRKD1;PTN;PLPP3;GPLD1	OPC1	30wk	UP	0.259436
GO_Biological_Process_2025	Protein O-linked Glycosylation (GO:0006493)	1991-05-01	0.211309	0.553626	0	0	1.61455	2.50971	MGAT5B;GALNT1;B3GLCT;LARGE1;ST3GAL3	OPC1	30wk	UP	0.256783
GO_Biological_Process_2025	Response to Ketone (GO:1901654)	2025-02-24	0.203196	0.553626	0	0	2.52204	4.01908	GHR;UBE3A	OPC1	30wk	UP	0.256783
GO_Biological_Process_2025	Regulation of Ossification (GO:0030278)	1944-03-01	0.197288	0.553626	0	0	2.03086	3.29626	BMPR2;PTN;RBPJ	OPC1	30wk	UP	0.256783
GO_Biological_Process_2025	Calcium-Mediated Signaling (GO:0019722)	1991-05-01	0.211309	0.553626	0	0	1.61455	2.50971	APP;PPP3CA;PPP3CC;PLCE1;ANK2	OPC1	30wk	UP	0.256783
GO_Biological_Process_2025	Bone Development (GO:0060348)	1944-03-01	0.197288	0.553626	0	0	2.03086	3.29626	SLC10A7;SULF1;SULF2	OPC1	30wk	UP	0.256783
GO_Biological_Process_2025	Response to Amino Acid Starvation (GO:1990928)	1944-03-01	0.197288	0.553626	0	0	2.03086	3.29626	IMPACT;LARS1;PRKD1	OPC1	30wk	UP	0.256783
GO_Biological_Process_2025	Substantia Nigra Development (GO:0021762)	1944-03-01	0.197288	0.553626	0	0	2.03086	3.29626	GRID1;NDRG2;RHOA	OPC1	30wk	UP	0.256783
GO_Biological_Process_2025	Cell-Cell Junction Organization (GO:0045216)	1966-04-01	0.197852	0.553626	0	0	1.79128	2.9023	CDH2;CDH13;TLN2;CDH18	OPC1	30wk	UP	0.256783
GO_Biological_Process_2025	Positive Regulation of Canonical Wnt Signaling Pathway (GO:0090263)	1989-05-01	0.198924	0.553626	0	0	1.65316	2.66958	PDZD2;TNKS2;TBL1XR1;WLS;CSNK1G1	OPC1	30wk	UP	0.256783
GO_Biological_Process_2025	mRNA Splicing, via Spliceosome (GO:0000398)	10/211	0.202788	0.553626	0	0	1.38333	2.20723	DHX40;SNRPN;SCAF11;RSRC1;NOVA1;PRPF3;FRG1;HNRNPA2B1;HNRNPH3;SRRM1	OPC1	30wk	UP	0.256783
GO_Biological_Process_2025	Regulation of Extracellular Matrix Organization (GO:1903053)	2025-02-24	0.203196	0.553626	0	0	2.52204	4.01908	RB1;LAMC1	OPC1	30wk	UP	0.256783
GO_Biological_Process_2025	Regulation of Intracellular Steroid Hormone Receptor Signaling Pathway (GO:0033143)	2025-02-24	0.203196	0.553626	0	0	2.52204	4.01908	PRMT2;RNF6	OPC1	30wk	UP	0.256783
GO_Biological_Process_2025	Regulation of Lipid Storage (GO:0010883)	2025-02-24	0.203196	0.553626	0	0	2.52204	4.01908	FTO;ITGAV	OPC1	30wk	UP	0.256783
GO_Biological_Process_2025	Regulation of Ruffle Assembly (GO:1900027)	2025-02-24	0.203196	0.553626	0	0	2.52204	4.01908	NLGN1;EVL	OPC1	30wk	UP	0.256783
GO_Biological_Process_2025	Chromatin Remodeling (GO:0006338)	12/262	0.205246	0.553626	0	0	1.3351	2.11419	RB1;NFAT5;SETD2;NIPBL;PRMT2;DSCAM;YEATS2;CHD7;ERCC6;MACROH2A1;MTA3;HIPK2	OPC1	30wk	UP	0.256783
GO_Biological_Process_2025	Endothelial Cell Development (GO:0001885)	2025-02-24	0.203196	0.553626	0	0	2.52204	4.01908	SLTM;PDE4D	OPC1	30wk	UP	0.256783
GO_Biological_Process_2025	Regulation of Growth Hormone Receptor Signaling Pathway (GO:0060398)	2025-01-07	0.219905	0.553626	0	0	4.62093	6.99867	MBD5	OPC1	30wk	UP	0.256783
GO_Biological_Process_2025	Vesicle Transport Along Microtubule (GO:0047496)	2025-02-24	0.203196	0.553626	0	0	2.52204	4.01908	KIF13A;DYNC1I1	OPC1	30wk	UP	0.256783
GO_Biological_Process_2025	Mismatch Repair (GO:0006298)	2025-02-24	0.203196	0.553626	0	0	2.52204	4.01908	SETD2;LRIG1	OPC1	30wk	UP	0.256783
GO_Biological_Process_2025	Negative Regulation of Extrinsic Apoptotic Signaling Pathway in Absence of Ligand (GO:2001240)	2025-02-24	0.203196	0.553626	0	0	2.52204	4.01908	EYA1;MAP2K5	OPC1	30wk	UP	0.256783
GO_Biological_Process_2025	Negative Regulation of Extrinsic Apoptotic Signaling Pathway via Death Domain Receptors (GO:1902042)	2025-02-24	0.203196	0.553626	0	0	2.52204	4.01908	TMBIM1;GRINA	OPC1	30wk	UP	0.256783
GO_Biological_Process_2025	Negative Regulation of Protein Localization to Cell Periphery (GO:1904376)	2025-02-24	0.203196	0.553626	0	0	2.52204	4.01908	SAPCD2;TMBIM1	OPC1	30wk	UP	0.256783
GO_Biological_Process_2025	Negative Regulation of Signal Transduction in Absence of Ligand (GO:1901099)	2025-02-24	0.203196	0.553626	0	0	2.52204	4.01908	EYA1;MAP2K5	OPC1	30wk	UP	0.256783
GO_Biological_Process_2025	Outflow Tract Septum Morphogenesis (GO:0003148)	2025-02-24	0.203196	0.553626	0	0	2.52204	4.01908	BMPR2;ROBO1	OPC1	30wk	UP	0.256783
GO_Biological_Process_2025	Positive Regulation of JUN Kinase Activity (GO:0043507)	2025-02-24	0.203196	0.553626	0	0	2.52204	4.01908	MAP3K13;TANK	OPC1	30wk	UP	0.256783
GO_Biological_Process_2025	Positive Regulation of Transforming Growth Factor Beta Receptor Signaling Pathway (GO:0030511)	2025-02-24	0.203196	0.553626	0	0	2.52204	4.01908	TSC22D1;HIPK2	OPC1	30wk	UP	0.256783
GO_Biological_Process_2025	Regulation of Cholesterol Transport (GO:0032374)	2025-02-24	0.203196	0.553626	0	0	2.52204	4.01908	ARV1;ABCB4	OPC1	30wk	UP	0.256783
GO_Biological_Process_2025	Chordate Embryonic Development (GO:0043009)	1967-04-01	0.205081	0.553626	0	0	1.76275	2.79282	CHD7;XYLT1;SULF1;SULF2	OPC1	30wk	UP	0.256783
GO_Biological_Process_2025	Negative Regulation of Cell Adhesion (GO:0007162)	1967-04-01	0.205081	0.553626	0	0	1.76275	2.79282	DSCAM;ADAM22;CDH13;RHOA	OPC1	30wk	UP	0.256783
GO_Biological_Process_2025	Secondary Alcohol Biosynthetic Process (GO:1902653)	2025-02-24	0.203196	0.553626	0	0	2.52204	4.01908	ARV1;HMGCS1	OPC1	30wk	UP	0.256783
GO_Biological_Process_2025	Receptor-Mediated Endocytosis (GO:0006898)	7/136	0.197086	0.553626	0	0	1.5079	2.449	GHR;DNM3;FCHO2;HIP1R;VLDLR;LDLR;LRP1B	OPC1	30wk	UP	0.256783
GO_Biological_Process_2025	Regulation of Protein Localization to Plasma Membrane (GO:1903076)	1990-05-01	0.205085	0.553626	0	0	1.63363	2.5882	DPP10;NRXN1;TMBIM1;ZDHHC2;SPTBN1	OPC1	30wk	UP	0.256783
GO_Biological_Process_2025	Negative Regulation of Hematopoietic Progenitor Cell Differentiation (GO:1901533)	2025-01-07	0.219905	0.553626	0	0	4.62093	6.99867	N4BP2L2	OPC1	30wk	UP	0.256783
GO_Biological_Process_2025	Chaperone Cofactor-Dependent Protein Refolding (GO:0051085)	2025-02-25	0.216094	0.553626	0	0	2.41226	3.69569	HSPA9;PTGES3	OPC1	30wk	UP	0.256783
GO_Biological_Process_2025	Membraneless Organelle Assembly (GO:0140694)	7/139	0.211871	0.553626	0	0	1.4734	2.28638	ATXN2L;TIA1;YTHDF3;FUS;CSDE1;TUBGCP5;TNRC6A	OPC1	30wk	UP	0.256783
GO_Biological_Process_2025	ERAD Pathway (GO:0036503)	1991-05-01	0.211309	0.553626	0	0	1.61455	2.50971	PRKN;MAN1A2;FAF1;JKAMP;RNF5	OPC1	30wk	UP	0.256783
GO_Biological_Process_2025	Regulation of Cell Communication (GO:0010646)	1968-04-01	0.212386	0.553626	0	0	1.73512	2.68831	KCNIP1;PPP6R3;SCG5;ANK2	OPC1	30wk	UP	0.256783
GO_Biological_Process_2025	Protein Processing (GO:0016485)	6/115	0.212815	0.553626	0	0	1.52902	2.36589	IMMP2L;MMP16;DLC1;YME1L1;CPE;SPG7	OPC1	30wk	UP	0.256783
GO_Biological_Process_2025	Regulation of JNK Cascade (GO:0046328)	6/115	0.212815	0.553626	0	0	1.52902	2.36589	PRKN;SH3RF3;APP;RNF13;TPD52L1;HIPK2	OPC1	30wk	UP	0.256783
GO_Biological_Process_2025	Regulation of Fibroblast Proliferation (GO:0048145)	1946-03-01	0.215442	0.553626	0	0	1.9362	2.97219	PDGFRA;MORC3;CDC73	OPC1	30wk	UP	0.256783
GO_Biological_Process_2025	Central Nervous System Neuron Differentiation (GO:0021953)	1946-03-01	0.215442	0.553626	0	0	1.9362	2.97219	GRID2;NRXN1;MDGA2	OPC1	30wk	UP	0.256783
GO_Biological_Process_2025	Macromolecule Catabolic Process (GO:0009057)	1946-03-01	0.215442	0.553626	0	0	1.9362	2.97219	UTP25;SNX25;RNF5	OPC1	30wk	UP	0.256783
GO_Biological_Process_2025	Neurotransmitter Transport (GO:0006836)	1946-03-01	0.215442	0.553626	0	0	1.9362	2.97219	PTPRN2;NRXN1;SLC1A2	OPC1	30wk	UP	0.256783
GO_Biological_Process_2025	Protein Localization to Cilium (GO:0061512)	1946-03-01	0.215442	0.553626	0	0	1.9362	2.97219	TUB;ASAP1;RAB11FIP3	OPC1	30wk	UP	0.256783
GO_Biological_Process_2025	Regulation of Calcium-Mediated Signaling (GO:0050848)	1946-03-01	0.215442	0.553626	0	0	1.9362	2.97219	PDGFRA;GRM5;CDH13	OPC1	30wk	UP	0.256783
GO_Biological_Process_2025	Negative Regulation of Protein Depolymerization (GO:1901880)	2025-02-25	0.216094	0.553626	0	0	2.41226	3.69569	LIMA1;CLASP1	OPC1	30wk	UP	0.256783
GO_Biological_Process_2025	Cell Surface Receptor Protein Serine/Threonine Kinase Signaling Pathway (GO:0007178)	2025-02-25	0.216094	0.553626	0	0	2.41226	3.69569	BMPR2;HIPK2	OPC1	30wk	UP	0.256783
GO_Biological_Process_2025	Cholesterol Biosynthetic Process (GO:0006695)	2025-02-25	0.216094	0.553626	0	0	2.41226	3.69569	ARV1;HMGCS1	OPC1	30wk	UP	0.256783
GO_Biological_Process_2025	Positive Regulation of Cellular Response to Transforming Growth Factor Beta Stimulus (GO:1903846)	2025-02-24	0.203196	0.553626	0	0	2.52204	4.01908	TSC22D1;HIPK2	OPC1	30wk	UP	0.256783
GO_Biological_Process_2025	Sulfur Compound Catabolic Process (GO:0044273)	2025-02-25	0.216094	0.553626	0	0	2.41226	3.69569	CHAC2;GNS	OPC1	30wk	UP	0.256783
GO_Biological_Process_2025	Negative Regulation of Catalytic Activity (GO:0043086)	2025-02-25	0.216094	0.553626	0	0	2.41226	3.69569	DLC1;TMBIM1	OPC1	30wk	UP	0.256783
GO_Biological_Process_2025	Positive Regulation of DNA-templated Transcription (GO:0045893)	50/1274	0.208092	0.553626	0	0	1.14145	1.79182	APP;BMPR2;CSRNP3;THRB;MAML2;SETD7;RORA;LDB2;RBPJ;CDC73;PPP3CA;EPC1;BTRC;GTF2I;PRMT2;SENP1;SLTM;TBL1XR1;CDH13;PRKD1;PLPP3;PRKN;NFAT5;KMT2A;RNF6;NPAS3;SCAF8;PDZD2;ERBB4;NRIP1;APBB2;MTA3;MAP2K5;ATF7IP;WWOX;STAT5B;AFAP1L2;XRCC6;TCF7L1;PBX1;HIPK2;MLLT10;AHI1;RGCC;CREBRF;NAA16;ERCC6;PAXBP1;SSBP3;TAF1	OPC1	30wk	UP	0.256783
GO_Biological_Process_2025	Pigment Biosynthetic Process (GO:0046148)	2025-02-25	0.216094	0.553626	0	0	2.41226	3.69569	TRPC1;PARD3	OPC1	30wk	UP	0.256783
GO_Biological_Process_2025	Positive Regulation of Cilium Assembly (GO:0045724)	2025-02-25	0.216094	0.553626	0	0	2.41226	3.69569	ASAP1;RAB11FIP3	OPC1	30wk	UP	0.256783
GO_Biological_Process_2025	Protein Lipidation (GO:0006497)	2025-02-25	0.216094	0.553626	0	0	2.41226	3.69569	ZDHHC21;ZDHHC2	OPC1	30wk	UP	0.256783
GO_Biological_Process_2025	Regulation of Dopamine Metabolic Process (GO:0042053)	2025-01-07	0.219905	0.553626	0	0	4.62093	6.99867	PRKN	OPC1	30wk	UP	0.256783
GO_Biological_Process_2025	DNA Geometric Change (GO:0032392)	2025-01-07	0.219905	0.553626	0	0	4.62093	6.99867	HNRNPA2B1	OPC1	30wk	UP	0.256783
GO_Biological_Process_2025	Regulation of Endothelial Cell-Matrix Adhesion via Fibronectin (GO:1904904)	2025-01-07	0.219905	0.553626	0	0	4.62093	6.99867	PLPP3	OPC1	30wk	UP	0.256783
GO_Biological_Process_2025	Regulation of Extracellular Matrix Constituent Secretion (GO:0003330)	2025-01-07	0.219905	0.553626	0	0	4.62093	6.99867	RGCC	OPC1	30wk	UP	0.256783
GO_Biological_Process_2025	GDP-mannose Metabolic Process (GO:0019673)	2025-01-07	0.219905	0.553626	0	0	4.62093	6.99867	GMDS	OPC1	30wk	UP	0.256783
GO_Biological_Process_2025	Cardiac Muscle Cell Development (GO:0055013)	2025-02-25	0.216094	0.553626	0	0	2.41226	3.69569	PDGFRA;PDLIM5	OPC1	30wk	UP	0.256783
GO_Biological_Process_2025	Endothelial Cell Migration (GO:0043542)	1945-03-01	0.206319	0.553626	0	0	1.9824	3.12888	STARD13;CDH13;RHOA	OPC1	30wk	UP	0.256783
GO_Biological_Process_2025	Regulation of mRNA Export From Nucleus (GO:0010793)	2025-01-07	0.219905	0.553626	0	0	4.62093	6.99867	SETD2	OPC1	30wk	UP	0.256783
GO_Biological_Process_2025	rRNA Base Methylation (GO:0070475)	2025-01-07	0.219905	0.553626	0	0	4.62093	6.99867	METTL16	OPC1	30wk	UP	0.256783
GO_Biological_Process_2025	Regulation of miRNA-mediated Gene Silencing (GO:0060964)	2025-01-07	0.219905	0.553626	0	0	4.62093	6.99867	ELAVL1	OPC1	30wk	UP	0.256783
GO_Biological_Process_2025	Regulation of Neuromuscular Junction Development (GO:1904396)	2025-01-07	0.219905	0.553626	0	0	4.62093	6.99867	MYCBP2	OPC1	30wk	UP	0.256783
GO_Biological_Process_2025	Anterograde Dendritic Transport (GO:0098937)	2025-01-07	0.219905	0.553626	0	0	4.62093	6.99867	STAU2	OPC1	30wk	UP	0.256783
GO_Biological_Process_2025	Antigen Processing and Presentation of Exogenous Peptide Antigen via MHC Class I (GO:0042590)	2025-01-07	0.219905	0.553626	0	0	4.62093	6.99867	MFSD6	OPC1	30wk	UP	0.256783
GO_Biological_Process_2025	Regulation of Organ Growth (GO:0046620)	2025-01-07	0.219905	0.553626	0	0	4.62093	6.99867	WWC2	OPC1	30wk	UP	0.256783
GO_Biological_Process_2025	Regulation of Positive Chemotaxis (GO:0050926)	2025-01-07	0.219905	0.553626	0	0	4.62093	6.99867	CDH13	OPC1	30wk	UP	0.256783
GO_Biological_Process_2025	Axo-Dendritic Protein Transport (GO:0099640)	2025-01-07	0.219905	0.553626	0	0	4.62093	6.99867	RAB27B	OPC1	30wk	UP	0.256783
GO_Biological_Process_2025	Regulation of Protein Localization to Cell Cortex (GO:1904776)	2025-01-07	0.219905	0.553626	0	0	4.62093	6.99867	SAPCD2	OPC1	30wk	UP	0.256783
GO_Biological_Process_2025	Regulation of Ribonucleoprotein Complex Localization (GO:2000197)	2025-01-07	0.219905	0.553626	0	0	4.62093	6.99867	SETD2	OPC1	30wk	UP	0.256783
GO_Biological_Process_2025	Cellular Response to Erythropoietin (GO:0036018)	2025-01-07	0.219905	0.553626	0	0	4.62093	6.99867	STAT5B	OPC1	30wk	UP	0.256783
GO_Biological_Process_2025	Regulation of Type 2 Mitophagy (GO:1905089)	2025-01-07	0.219905	0.553626	0	0	4.62093	6.99867	PRKN	OPC1	30wk	UP	0.256783
GO_Biological_Process_2025	Cellular Response to Thyroid Hormone Stimulus (GO:0097067)	2025-01-07	0.219905	0.553626	0	0	4.62093	6.99867	THRB	OPC1	30wk	UP	0.256783
GO_Biological_Process_2025	Response to Angiotensin (GO:1990776)	2025-01-07	0.219905	0.553626	0	0	4.62093	6.99867	ROCK1	OPC1	30wk	UP	0.256783
GO_Biological_Process_2025	Response to Hydroperoxide (GO:0033194)	2025-01-07	0.219905	0.553626	0	0	4.62093	6.99867	PRKD1	OPC1	30wk	UP	0.256783
GO_Biological_Process_2025	tRNA Surveillance (GO:0106354)	2025-01-07	0.219905	0.553626	0	0	4.62093	6.99867	ZCCHC7	OPC1	30wk	UP	0.256783
GO_Biological_Process_2025	Establishment of Golgi Localization (GO:0051683)	2025-01-07	0.219905	0.553626	0	0	4.62093	6.99867	COPG1	OPC1	30wk	UP	0.256783
GO_Biological_Process_2025	Telomeric D-loop Disassembly (GO:0061820)	2025-01-07	0.219905	0.553626	0	0	4.62093	6.99867	TERF2	OPC1	30wk	UP	0.256783
GO_Biological_Process_2025	Transcription Initiation at RNA Polymerase I Promoter (GO:0006361)	2025-01-07	0.219905	0.553626	0	0	4.62093	6.99867	TAF1	OPC1	30wk	UP	0.256783
GO_Biological_Process_2025	Urea Metabolic Process (GO:0019627)	2025-01-07	0.219905	0.553626	0	0	4.62093	6.99867	LDLR	OPC1	30wk	UP	0.256783
GO_Biological_Process_2025	Gamma-Aminobutyric Acid Transport (GO:0015812)	2025-01-07	0.219905	0.553626	0	0	4.62093	6.99867	SLC6A1	OPC1	30wk	UP	0.256783
GO_Biological_Process_2025	Venous Blood Vessel Development (GO:0060841)	2025-01-07	0.219905	0.553626	0	0	4.62093	6.99867	BMPR2	OPC1	30wk	UP	0.256783
GO_Biological_Process_2025	Heart Induction (GO:0003129)	2025-01-07	0.219905	0.553626	0	0	4.62093	6.99867	ROBO1	OPC1	30wk	UP	0.256783
GO_Biological_Process_2025	Heparan Sulfate Proteoglycan Biosynthetic Process, Chain Elongation (GO:0015014)	2025-01-07	0.219905	0.553626	0	0	4.62093	6.99867	NDST4	OPC1	30wk	UP	0.256783
GO_Biological_Process_2025	Hypotonic Response (GO:0006971)	2025-01-07	0.219905	0.553626	0	0	4.62093	6.99867	CAB39	OPC1	30wk	UP	0.256783
GO_Biological_Process_2025	Ketone Body Metabolic Process (GO:1902224)	2025-01-07	0.219905	0.553626	0	0	4.62093	6.99867	HMGCLL1	OPC1	30wk	UP	0.256783
GO_Biological_Process_2025	Lymphatic Endothelial Cell Differentiation (GO:0060836)	2025-01-07	0.219905	0.553626	0	0	4.62093	6.99867	BMPR2	OPC1	30wk	UP	0.256783
GO_Biological_Process_2025	Malate Metabolic Process (GO:0006108)	2025-01-07	0.219905	0.553626	0	0	4.62093	6.99867	LDLR	OPC1	30wk	UP	0.256783
GO_Biological_Process_2025	Membrane Biogenesis (GO:0044091)	2025-01-07	0.219905	0.553626	0	0	4.62093	6.99867	SPTBN1	OPC1	30wk	UP	0.256783
GO_Biological_Process_2025	Negative Regulation of Double-Strand Break Repair via Nonhomologous End Joining (GO:2001033)	2025-01-07	0.219905	0.553626	0	0	4.62093	6.99867	ERCC6	OPC1	30wk	UP	0.256783
GO_Biological_Process_2025	Anterograde Axonal Protein Transport (GO:0099641)	2025-01-07	0.219905	0.553626	0	0	4.62093	6.99867	RAB27B	OPC1	30wk	UP	0.256783
GO_Biological_Process_2025	Regulation of Chemokine-Mediated Signaling Pathway (GO:0070099)	2025-01-07	0.219905	0.553626	0	0	4.62093	6.99867	ROBO1	OPC1	30wk	UP	0.256783
GO_Biological_Process_2025	Mammary Gland Epithelial Cell Differentiation (GO:0060644)	2025-01-07	0.219905	0.553626	0	0	4.62093	6.99867	ERBB4	OPC1	30wk	UP	0.256783
GO_Biological_Process_2025	Positive Regulation of Cyclin-Dependent Protein Kinase Activity (GO:1904031)	2025-01-07	0.219905	0.553626	0	0	4.62093	6.99867	RGCC	OPC1	30wk	UP	0.256783
GO_Biological_Process_2025	Regulation of Mammary Gland Epithelial Cell Proliferation (GO:0033599)	2025-01-07	0.219905	0.553626	0	0	4.62093	6.99867	ROBO1	OPC1	30wk	UP	0.256783
GO_Biological_Process_2025	Negative Regulation of Keratinocyte Proliferation (GO:0010839)	2025-01-07	0.219905	0.553626	0	0	4.62093	6.99867	PTPRK	OPC1	30wk	UP	0.256783
GO_Biological_Process_2025	Negative Regulation of Microglial Cell Activation (GO:1903979)	2025-01-07	0.219905	0.553626	0	0	4.62093	6.99867	LDLR	OPC1	30wk	UP	0.256783
GO_Biological_Process_2025	Negative Regulation of Mitochondrial Fusion (GO:0010637)	2025-01-07	0.219905	0.553626	0	0	4.62093	6.99867	PRKN	OPC1	30wk	UP	0.256783
GO_Biological_Process_2025	Negative Regulation of Neural Precursor Cell Proliferation (GO:2000178)	2025-01-07	0.219905	0.553626	0	0	4.62093	6.99867	PTN	OPC1	30wk	UP	0.256783
GO_Biological_Process_2025	Negative Regulation of Neuron Projection Regeneration (GO:0070571)	2025-01-07	0.219905	0.553626	0	0	4.62093	6.99867	PTPRS	OPC1	30wk	UP	0.256783
GO_Biological_Process_2025	Nonribosomal Peptide Biosynthetic Process (GO:0019184)	2025-01-07	0.219905	0.553626	0	0	4.62093	6.99867	CHAC2	OPC1	30wk	UP	0.256783
GO_Biological_Process_2025	Osmosensory Signaling Pathway (GO:0007231)	2025-01-07	0.219905	0.553626	0	0	4.62093	6.99867	OXSR1	OPC1	30wk	UP	0.256783
GO_Biological_Process_2025	Positive Regulation of Arp2/3 Complex-Mediated Actin Nucleation (GO:2000601)	2025-01-07	0.219905	0.553626	0	0	4.62093	6.99867	WASF3	OPC1	30wk	UP	0.256783
GO_Biological_Process_2025	Positive Regulation of Rac Protein Signal Transduction (GO:0035022)	2025-01-07	0.219905	0.553626	0	0	4.62093	6.99867	TNS3	OPC1	30wk	UP	0.256783
GO_Biological_Process_2025	Positive Regulation of T-helper 2 Cell Cytokine Production (GO:2000553)	2025-01-07	0.219905	0.553626	0	0	4.62093	6.99867	DENND1B	OPC1	30wk	UP	0.256783
GO_Biological_Process_2025	Positive Regulation of cAMP/PKA Signal Transduction (GO:0141163)	2025-01-07	0.219905	0.553626	0	0	4.62093	6.99867	APP	OPC1	30wk	UP	0.256783
GO_Biological_Process_2025	Non-Proteinogenic Amino Acid Biosynthetic Process (GO:0170043)	2025-01-07	0.219905	0.553626	0	0	4.62093	6.99867	ALDH1A1	OPC1	30wk	UP	0.256783
GO_Biological_Process_2025	Positive Regulation of Endocytic Recycling (GO:2001137)	2025-01-07	0.219905	0.553626	0	0	4.62093	6.99867	ZDHHC2	OPC1	30wk	UP	0.256783
GO_Biological_Process_2025	Protein Localization to Golgi Membrane (GO:1903292)	2025-01-07	0.219905	0.553626	0	0	4.62093	6.99867	ARL5B	OPC1	30wk	UP	0.256783
GO_Biological_Process_2025	Positive Regulation of Extracellular Matrix Disassembly (GO:0090091)	2025-01-07	0.219905	0.553626	0	0	4.62093	6.99867	CLASP1	OPC1	30wk	UP	0.256783
GO_Biological_Process_2025	Regulation of Aggrephagy (GO:1905335)	2025-01-07	0.219905	0.553626	0	0	4.62093	6.99867	LYPLA1	OPC1	30wk	UP	0.256783
GO_Biological_Process_2025	Negative Regulation of Chromosome Organization (GO:2001251)	2025-01-07	0.219905	0.553626	0	0	4.62093	6.99867	TERF2	OPC1	30wk	UP	0.256783
GO_Biological_Process_2025	Pyrimidine Ribonucleotide Biosynthetic Process (GO:0009220)	2025-01-07	0.219905	0.553626	0	0	4.62093	6.99867	AK5	OPC1	30wk	UP	0.256783
GO_Biological_Process_2025	Proteoglycan Catabolic Process (GO:0030167)	2025-01-07	0.219905	0.553626	0	0	4.62093	6.99867	GNS	OPC1	30wk	UP	0.256783
GO_Biological_Process_2025	Protein Localization to Presynapse (GO:1905383)	2025-01-07	0.219905	0.553626	0	0	4.62093	6.99867	RAB27B	OPC1	30wk	UP	0.256783
GO_Biological_Process_2025	Natural Killer Cell Differentiation (GO:0001779)	2025-01-07	0.219905	0.553626	0	0	4.62093	6.99867	PBX1	OPC1	30wk	UP	0.256783
GO_Biological_Process_2025	Positive Regulation of Oligodendrocyte Differentiation (GO:0048714)	2025-01-07	0.219905	0.553626	0	0	4.62093	6.99867	PTN	OPC1	30wk	UP	0.256783
GO_Biological_Process_2025	Positive Regulation of Neuron Projection Arborization (GO:0150012)	2025-01-07	0.219905	0.553626	0	0	4.62093	6.99867	MAP3K13	OPC1	30wk	UP	0.256783
GO_Biological_Process_2025	+ Reg of Mt Outer Membrane Permeabilization Inv in Apoptotic Sgnlng Pway (GO:1901030)	2025-01-07	0.219905	0.553626	0	0	4.62093	6.99867	HIP1R	OPC1	30wk	UP	0.256783
GO_Biological_Process_2025	Positive Regulation of Leukocyte Differentiation (GO:1902107)	2025-01-07	0.219905	0.553626	0	0	4.62093	6.99867	XRCC6	OPC1	30wk	UP	0.256783
GO_Biological_Process_2025	Positive Regulation of Synapse Maturation (GO:0090129)	2025-01-07	0.219905	0.553626	0	0	4.62093	6.99867	NRXN1	OPC1	30wk	UP	0.256783
GO_Biological_Process_2025	Positive Regulation of Transcription by RNA Polymerase II (GO:0045944)	39/983	0.221392	0.55684	0	0	1.1527	1.73806	PRKN;NFAT5;APP;BMPR2;CSRNP3;THRB;MAML2;KMT2A;RORA;LDB2;RBPJ;CDC73;PPP3CA;PDZD2;NRIP1;EPC1;APBB2;MAP2K5;GTF2I;WWOX;STAT5B;XRCC6;TCF7L1;PBX1;HIPK2;SENP1;MLLT10;AHI1;RGCC;SLTM;TBL1XR1;CREBRF;CDH13;PRKD1;ERCC6;PLPP3;PAXBP1;SSBP3;TAF1	OPC1	30wk	UP	0.25427
GO_Biological_Process_2025	Positive Regulation of Cell Migration (GO:0030335)	15/344	0.222047	0.55796	0	0	1.26844	1.90883	CCL25;CARMIL1;PDGFRA;BMPR2;SEMA3D;RORA;CCAR1;PPP3CA;NIPBL;CAPN7;CDH13;PRKD1;PLPP3;GPLD1;CLASP1	OPC1	30wk	UP	0.253397
GO_Biological_Process_2025	Negative Regulation of Canonical Wnt Signaling Pathway (GO:0090090)	6/117	0.22399	0.5613	0	0	1.50131	2.24619	TLE4;PRKN;APP;OTUD5;TLE6;BICC1	OPC1	30wk	UP	0.250805
GO_Biological_Process_2025	Cytoskeleton Organization (GO:0007010)	6/117	0.22399	0.5613	0	0	1.50131	2.24619	DIAPH1;ZMYM4;EPB41L3;LRCH3;CLASP1;WASF3	OPC1	30wk	UP	0.250805
GO_Biological_Process_2025	Regulation of mRNA Catabolic Process (GO:0061013)	1947-03-01	0.224647	0.5613	0	0	1.89209	2.82532	YTHDF3;RBM33;SENP1	OPC1	30wk	UP	0.250805
GO_Biological_Process_2025	Cellular Response to Amino Acid Starvation (GO:0034198)	1947-03-01	0.224647	0.5613	0	0	1.89209	2.82532	IMPACT;LARS1;PRKD1	OPC1	30wk	UP	0.250805
GO_Biological_Process_2025	Double-Strand Break Repair via Nonhomologous End Joining (GO:0006303)	1947-03-01	0.224647	0.5613	0	0	1.89209	2.82532	XRCC6;XRCC4;ERCC6	OPC1	30wk	UP	0.250805
GO_Biological_Process_2025	Mitotic Spindle Assembly (GO:0090307)	1947-03-01	0.224647	0.5613	0	0	1.89209	2.82532	OFD1;CLASP1;RHOA	OPC1	30wk	UP	0.250805
GO_Biological_Process_2025	Acylglycerol Homeostasis (GO:0055090)	2025-02-26	0.229061	0.56435	0	0	2.31163	3.40681	OSBPL8;RORA	OPC1	30wk	UP	0.248452
GO_Biological_Process_2025	Blood Vessel Endothelial Cell Migration (GO:0043534)	2025-02-26	0.229061	0.56435	0	0	2.31163	3.40681	GPLD1;ROBO1	OPC1	30wk	UP	0.248452
GO_Biological_Process_2025	Amyloid Fibril Formation (GO:1990000)	2025-02-26	0.229061	0.56435	0	0	2.31163	3.40681	PRKN;FUS	OPC1	30wk	UP	0.248452
GO_Biological_Process_2025	Negative Regulation of Protein Localization to Nucleus (GO:1900181)	2025-02-26	0.229061	0.56435	0	0	2.31163	3.40681	APP;CTNNA1	OPC1	30wk	UP	0.248452
GO_Biological_Process_2025	Regulation of Cytoplasmic Translation (GO:2000765)	2025-02-26	0.229061	0.56435	0	0	2.31163	3.40681	CSDE1;CPEB4	OPC1	30wk	UP	0.248452
GO_Biological_Process_2025	Positive Regulation of Apoptotic Signaling Pathway (GO:2001235)	1970-04-01	0.227206	0.56435	0	0	1.68236	2.49309	APP;WWOX;TPD52L1;TANK	OPC1	30wk	UP	0.248452
GO_Biological_Process_2025	Regulation of Postsynaptic Membrane Potential (GO:0060078)	2025-02-26	0.229061	0.56435	0	0	2.31163	3.40681	GRID2;SLTM	OPC1	30wk	UP	0.248452
GO_Biological_Process_2025	Negative Regulation of TOR Signaling (GO:0032007)	1970-04-01	0.227206	0.56435	0	0	1.68236	2.49309	PREX1;CASTOR2;UBE3A;NLK	OPC1	30wk	UP	0.248452
GO_Biological_Process_2025	Chemical Synaptic Transmission, Postsynaptic (GO:0099565)	2025-02-26	0.229061	0.56435	0	0	2.31163	3.40681	GRID2;SLTM	OPC1	30wk	UP	0.248452
GO_Biological_Process_2025	Cellular Response to Xenobiotic Stimulus (GO:0071466)	2025-02-26	0.229061	0.56435	0	0	2.31163	3.40681	PDE4B;GPLD1	OPC1	30wk	UP	0.248452
GO_Biological_Process_2025	Glutamine Family Amino Acid Metabolic Process (GO:0009064)	2025-02-26	0.229061	0.56435	0	0	2.31163	3.40681	GRID2;GRID1	OPC1	30wk	UP	0.248452
GO_Biological_Process_2025	Negative Regulation of Macroautophagy (GO:0016242)	2025-02-26	0.229061	0.56435	0	0	2.31163	3.40681	LYPLA1;CLEC16A	OPC1	30wk	UP	0.248452
GO_Biological_Process_2025	Cellular Response to Topologically Incorrect Protein (GO:0035967)	2025-02-26	0.229061	0.56435	0	0	2.31163	3.40681	PRKN;PACRG	OPC1	30wk	UP	0.248452
GO_Biological_Process_2025	Regulation of Arp2/3 Complex-Mediated Actin Nucleation (GO:0034315)	2025-02-26	0.229061	0.56435	0	0	2.31163	3.40681	CARMIL1;WASF3	OPC1	30wk	UP	0.248452
GO_Biological_Process_2025	Establishment or Maintenance of Apical/Basal Cell Polarity (GO:0035088)	2025-02-26	0.229061	0.56435	0	0	2.31163	3.40681	PARD3;PARD3B	OPC1	30wk	UP	0.248452
GO_Biological_Process_2025	Positive Regulation of Double-Strand Break Repair (GO:2000781)	1994-05-01	0.230329	0.566947	0	0	1.55988	2.29029	FUS;EPC1;FMN2;ERCC6;LDLR	OPC1	30wk	UP	0.246458
GO_Biological_Process_2025	Brain Development (GO:0007420)	8/170	0.24241	0.572434	0	0	1.37189	1.94414	NIPBL;NFASC;UBE3A;NRCAM;CNTN4;PBX1;CLASP1;GPR158	OPC1	30wk	UP	0.242275
GO_Biological_Process_2025	Erythrocyte Differentiation (GO:0030218)	1948-03-01	0.233927	0.572434	0	0	1.84995	2.68751	HSPA9;CDIN1;HIPK2	OPC1	30wk	UP	0.242275
GO_Biological_Process_2025	Positive Regulation of Proteasomal Ubiquitin-Dependent Protein Catabolic Process (GO:0032436)	1971-04-01	0.234713	0.572434	0	0	1.65717	2.40189	PRKN;SH3RF3;HECTD1;TAF1	OPC1	30wk	UP	0.242275
GO_Biological_Process_2025	Response to Auditory Stimulus (GO:0010996)	2025-01-08	0.247101	0.572434	0	0	3.96059	5.53674	PTN	OPC1	30wk	UP	0.242275
GO_Biological_Process_2025	Retrograde Transport, Endosome to Golgi (GO:0042147)	1995-05-01	0.236776	0.572434	0	0	1.54247	2.22214	RUFY1;DCTN1;VTI1A;VPS54;EVI5	OPC1	30wk	UP	0.242275
GO_Biological_Process_2025	Regulation of Programmed Cell Death (GO:0043067)	9/195	0.241185	0.572434	0	0	1.3445	1.91214	PRKN;ALK;HIP1;TSC22D1;HIP1R;EPC1;SGK1;TANK;FBXO11	OPC1	30wk	UP	0.242275
GO_Biological_Process_2025	Regulation of Double-Strand Break Repair via Nonhomologous End Joining (GO:2001032)	2025-02-27	0.242077	0.572434	0	0	2.21905	3.14772	ERCC6;LDLR	OPC1	30wk	UP	0.242275
GO_Biological_Process_2025	Regulation of Myelination (GO:0031641)	2025-02-27	0.242077	0.572434	0	0	2.21905	3.14772	PARD3;PTN	OPC1	30wk	UP	0.242275
GO_Biological_Process_2025	Regulation of Interferon-Alpha Production (GO:0032647)	2025-02-27	0.242077	0.572434	0	0	2.21905	3.14772	SETD2;PTPRS	OPC1	30wk	UP	0.242275
GO_Biological_Process_2025	Wnt Signaling Pathway, Planar Cell Polarity Pathway (GO:0060071)	2025-02-27	0.242077	0.572434	0	0	2.21905	3.14772	DAAM1;RHOA	OPC1	30wk	UP	0.242275
GO_Biological_Process_2025	Regulation of Cation Channel Activity (GO:2001257)	2025-02-27	0.242077	0.572434	0	0	2.21905	3.14772	DMD;ANK2	OPC1	30wk	UP	0.242275
GO_Biological_Process_2025	Cardioblast Differentiation (GO:0010002)	2025-01-08	0.247101	0.572434	0	0	3.96059	5.53674	RBPJ	OPC1	30wk	UP	0.242275
GO_Biological_Process_2025	Wound Healing, Spreading of Cells (GO:0044319)	2025-02-27	0.242077	0.572434	0	0	2.21905	3.14772	ITGAV;RHOA	OPC1	30wk	UP	0.242275
GO_Biological_Process_2025	Negative Regulation of Protein Localization to Plasma Membrane (GO:1903077)	2025-02-27	0.242077	0.572434	0	0	2.21905	3.14772	LYPLA1;TMBIM1	OPC1	30wk	UP	0.242275
GO_Biological_Process_2025	Plasma Membrane Invagination (GO:0099024)	2025-02-27	0.242077	0.572434	0	0	2.21905	3.14772	ELMO1;RHOA	OPC1	30wk	UP	0.242275
GO_Biological_Process_2025	Regulation of Kinase Activity (GO:0043549)	2025-02-27	0.242077	0.572434	0	0	2.21905	3.14772	RB1;LDB2	OPC1	30wk	UP	0.242275
GO_Biological_Process_2025	Blood Circulation (GO:0008015)	1948-03-01	0.233927	0.572434	0	0	1.84995	2.68751	GUCY1B1;SGCD;ROCK1	OPC1	30wk	UP	0.242275
GO_Biological_Process_2025	Regulation of Intrinsic Apoptotic Signaling Pathway by P53 Class Mediator (GO:1902253)	2025-01-08	0.247101	0.572434	0	0	3.96059	5.53674	PRKN	OPC1	30wk	UP	0.242275
GO_Biological_Process_2025	Regulation of Protein Localization to Cell Periphery (GO:1904375)	2025-02-27	0.242077	0.572434	0	0	2.21905	3.14772	ZDHHC2;SPTBN1	OPC1	30wk	UP	0.242275
GO_Biological_Process_2025	R-loop Processing (GO:0062176)	2025-01-08	0.247101	0.572434	0	0	3.96059	5.53674	NFAT5	OPC1	30wk	UP	0.242275
GO_Biological_Process_2025	Negative Regulation of Small GTPase Mediated Signal Transduction (GO:0051058)	1949-03-01	0.243274	0.572434	0	0	1.80964	2.55805	SLTM;DLC1;ARHGAP17	OPC1	30wk	UP	0.242275
GO_Biological_Process_2025	Regulation of Heart Morphogenesis (GO:2000826)	2025-01-08	0.247101	0.572434	0	0	3.96059	5.53674	ROBO1	OPC1	30wk	UP	0.242275
GO_Biological_Process_2025	Response to Endoplasmic Reticulum Stress (GO:0034976)	9/196	0.245671	0.572434	0	0	1.33724	1.87717	PRKN;MAN1A2;FAF1;JKAMP;TMEM117;CREBRF;TANK;RNF5;PARP8	OPC1	30wk	UP	0.242275
GO_Biological_Process_2025	CD40 Signaling Pathway (GO:0023035)	2025-01-08	0.247101	0.572434	0	0	3.96059	5.53674	TANK	OPC1	30wk	UP	0.242275
GO_Biological_Process_2025	Regulation of Endoplasmic Reticulum Unfolded Protein Response (GO:1900101)	2025-01-08	0.247101	0.572434	0	0	3.96059	5.53674	CREBRF	OPC1	30wk	UP	0.242275
GO_Biological_Process_2025	Regulation of Extent of Cell Growth (GO:0061387)	2025-01-08	0.247101	0.572434	0	0	3.96059	5.53674	NRCAM	OPC1	30wk	UP	0.242275
GO_Biological_Process_2025	Auditory Behavior (GO:0031223)	2025-01-08	0.247101	0.572434	0	0	3.96059	5.53674	NRXN1	OPC1	30wk	UP	0.242275
GO_Biological_Process_2025	Protein Glycosylation (GO:0006486)	7/145	0.242589	0.572434	0	0	1.4089	1.99554	ALG6;RPN2;MGAT5B;GALNT1;COG3;LARGE1;ST3GAL3	OPC1	30wk	UP	0.242275
GO_Biological_Process_2025	Schwann Cell Development (GO:0014044)	2025-01-08	0.247101	0.572434	0	0	3.96059	5.53674	PARD3	OPC1	30wk	UP	0.242275
GO_Biological_Process_2025	T Cell Mediated Cytotoxicity (GO:0001913)	2025-01-08	0.247101	0.572434	0	0	3.96059	5.53674	THRB	OPC1	30wk	UP	0.242275
GO_Biological_Process_2025	Regulation of mRNA 3'-End Processing (GO:0031440)	2025-01-08	0.247101	0.572434	0	0	3.96059	5.53674	CDC73	OPC1	30wk	UP	0.242275
GO_Biological_Process_2025	Actin Filament Network Formation (GO:0051639)	2025-01-08	0.247101	0.572434	0	0	3.96059	5.53674	CARMIL1	OPC1	30wk	UP	0.242275
GO_Biological_Process_2025	Negative Regulation of TORC1 Signaling (GO:1904262)	1949-03-01	0.243274	0.572434	0	0	1.80964	2.55805	CASTOR2;UBE3A;NLK	OPC1	30wk	UP	0.242275
GO_Biological_Process_2025	Regulation of Protein Localization to Chromatin (GO:1905634)	2025-01-08	0.247101	0.572434	0	0	3.96059	5.53674	SETD2	OPC1	30wk	UP	0.242275
GO_Biological_Process_2025	Regulation of Stem Cell Division (GO:2000035)	2025-01-08	0.247101	0.572434	0	0	3.96059	5.53674	YME1L1	OPC1	30wk	UP	0.242275
GO_Biological_Process_2025	Heart Development (GO:0007507)	8/171	0.247241	0.572434	0	0	1.36341	1.90521	NIPBL;BMPR2;SGCD;ERBB4;DLC1;CHD7;RBPJ;PDLIM5	OPC1	30wk	UP	0.242275
GO_Biological_Process_2025	Cellular Response to Purine-Containing Compound (GO:0071415)	2025-01-08	0.247101	0.572434	0	0	3.96059	5.53674	RYR3	OPC1	30wk	UP	0.242275
GO_Biological_Process_2025	Negative Regulation of Mitotic Nuclear Division (GO:0045839)	2025-01-08	0.247101	0.572434	0	0	3.96059	5.53674	TOM1L2	OPC1	30wk	UP	0.242275
GO_Biological_Process_2025	Double-Strand Break Repair via Classical Nonhomologous End Joining (GO:0097680)	2025-01-08	0.247101	0.572434	0	0	3.96059	5.53674	XRCC6	OPC1	30wk	UP	0.242275
GO_Biological_Process_2025	Ventricular Trabecula Myocardium Morphogenesis (GO:0003222)	2025-01-08	0.247101	0.572434	0	0	3.96059	5.53674	RBPJ	OPC1	30wk	UP	0.242275
GO_Biological_Process_2025	Ventricular Cardiac Muscle Cell Membrane Repolarization (GO:0099625)	2025-01-08	0.247101	0.572434	0	0	3.96059	5.53674	KCND3	OPC1	30wk	UP	0.242275
GO_Biological_Process_2025	Transcription-Coupled Nucleotide-Excision Repair (GO:0006283)	2025-01-08	0.247101	0.572434	0	0	3.96059	5.53674	ERCC6	OPC1	30wk	UP	0.242275
GO_Biological_Process_2025	Epithelial to Mesenchymal Transition Involved in Endocardial Cushion Formation (GO:0003198)	2025-01-08	0.247101	0.572434	0	0	3.96059	5.53674	RBPJ	OPC1	30wk	UP	0.242275
GO_Biological_Process_2025	Endosome to Pigment Granule Transport (GO:0043485)	2025-01-08	0.247101	0.572434	0	0	3.96059	5.53674	AP1M1	OPC1	30wk	UP	0.242275
GO_Biological_Process_2025	Endosome to Melanosome Transport (GO:0035646)	2025-01-08	0.247101	0.572434	0	0	3.96059	5.53674	AP1M1	OPC1	30wk	UP	0.242275
GO_Biological_Process_2025	Co-Transcriptional mRNA 3'-End Processing, Cleavage and Polyadenylation Pathway (GO:0180010)	2025-01-08	0.247101	0.572434	0	0	3.96059	5.53674	PAPOLA	OPC1	30wk	UP	0.242275
GO_Biological_Process_2025	Sensory Organ Morphogenesis (GO:0090596)	2025-01-08	0.247101	0.572434	0	0	3.96059	5.53674	NIPBL	OPC1	30wk	UP	0.242275
GO_Biological_Process_2025	Response to Thyroid Hormone (GO:0097066)	2025-01-08	0.247101	0.572434	0	0	3.96059	5.53674	THRB	OPC1	30wk	UP	0.242275
GO_Biological_Process_2025	Learned Vocalization Behavior or Vocal Learning (GO:0098598)	2025-01-08	0.247101	0.572434	0	0	3.96059	5.53674	NRXN1	OPC1	30wk	UP	0.242275
GO_Biological_Process_2025	Response to Magnesium Ion (GO:0032026)	2025-01-08	0.247101	0.572434	0	0	3.96059	5.53674	RYR3	OPC1	30wk	UP	0.242275
GO_Biological_Process_2025	Choline Transport (GO:0015871)	2025-01-08	0.247101	0.572434	0	0	3.96059	5.53674	SLC44A5	OPC1	30wk	UP	0.242275
GO_Biological_Process_2025	Lactation (GO:0007595)	2025-01-08	0.247101	0.572434	0	0	3.96059	5.53674	ERBB4	OPC1	30wk	UP	0.242275
GO_Biological_Process_2025	Small Molecule Biosynthetic Process (GO:0044283)	2025-01-08	0.247101	0.572434	0	0	3.96059	5.53674	HMGCLL1	OPC1	30wk	UP	0.242275
GO_Biological_Process_2025	Lipid Phosphorylation (GO:0046834)	2025-01-08	0.247101	0.572434	0	0	3.96059	5.53674	DGKH	OPC1	30wk	UP	0.242275
GO_Biological_Process_2025	Phosphatidylserine Acyl-Chain Remodeling (GO:0036150)	2025-01-08	0.247101	0.572434	0	0	3.96059	5.53674	OSBPL8	OPC1	30wk	UP	0.242275
GO_Biological_Process_2025	Positive Regulation of Potassium Ion Transmembrane Transporter Activity (GO:1901018)	2025-01-08	0.247101	0.572434	0	0	3.96059	5.53674	ANK2	OPC1	30wk	UP	0.242275
GO_Biological_Process_2025	- Reg of Oxidative Stress-Induced Neuron Intrinsic Apoptotic Sgnlng Pway (GO:1903377)	2025-01-08	0.247101	0.572434	0	0	3.96059	5.53674	PRKN	OPC1	30wk	UP	0.242275
GO_Biological_Process_2025	Neuron Fate Specification (GO:0048665)	2025-01-08	0.247101	0.572434	0	0	3.96059	5.53674	MYT1L	OPC1	30wk	UP	0.242275
GO_Biological_Process_2025	Neuronal Ion Channel Clustering (GO:0045161)	2025-01-08	0.247101	0.572434	0	0	3.96059	5.53674	NRCAM	OPC1	30wk	UP	0.242275
GO_Biological_Process_2025	Peripheral Nervous System Axon Ensheathment (GO:0032292)	2025-01-08	0.247101	0.572434	0	0	3.96059	5.53674	PARD3	OPC1	30wk	UP	0.242275
GO_Biological_Process_2025	Maintenance of Synapse Structure (GO:0099558)	2025-01-08	0.247101	0.572434	0	0	3.96059	5.53674	DCTN1	OPC1	30wk	UP	0.242275
GO_Biological_Process_2025	Release of Sequestered Calcium Ion Into Cytosol by Endoplasmic Reticulum (GO:1903514)	2025-01-08	0.247101	0.572434	0	0	3.96059	5.53674	RYR3	OPC1	30wk	UP	0.242275
GO_Biological_Process_2025	Positive Regulation of Transporter Activity (GO:0032411)	2025-01-08	0.247101	0.572434	0	0	3.96059	5.53674	SGK1	OPC1	30wk	UP	0.242275
GO_Biological_Process_2025	Reelin-Mediated Signaling Pathway (GO:0038026)	2025-01-08	0.247101	0.572434	0	0	3.96059	5.53674	VLDLR	OPC1	30wk	UP	0.242275
GO_Biological_Process_2025	Positive Regulation of Protein Phosphorylation (GO:0001934)	8/171	0.247241	0.572434	0	0	1.36341	1.90521	XRCC6;PDZD2;CAB39;LIMCH1;FBH1;ERBB4;AKTIP;UBE2K	OPC1	30wk	UP	0.242275
GO_Biological_Process_2025	Mitral Valve Development (GO:0003174)	2025-01-08	0.247101	0.572434	0	0	3.96059	5.53674	BMPR2	OPC1	30wk	UP	0.242275
GO_Biological_Process_2025	Pyrimidine Nucleotide-Sugar Transmembrane Transport (GO:0090481)	2025-01-08	0.247101	0.572434	0	0	3.96059	5.53674	SLC35A3	OPC1	30wk	UP	0.242275
GO_Biological_Process_2025	Protein Hexamerization (GO:0034214)	2025-01-08	0.247101	0.572434	0	0	3.96059	5.53674	YME1L1	OPC1	30wk	UP	0.242275
GO_Biological_Process_2025	Negative Regulation of Cellular Response to Growth Factor Stimulus (GO:0090288)	1973-04-01	0.249898	0.575569	0	0	1.60897	2.23116	CASK;SULF1;HIPK2;SULF2	OPC1	30wk	UP	0.239903
GO_Biological_Process_2025	Regulation of MAP Kinase Activity (GO:0043405)	1973-04-01	0.249898	0.575569	0	0	1.60897	2.23116	GHR;STK38;TPD52L1;ROBO1	OPC1	30wk	UP	0.239903
GO_Biological_Process_2025	Establishment of Protein Localization to Membrane (GO:0090150)	1973-04-01	0.249898	0.575569	0	0	1.60897	2.23116	PARD3;ZDHHC21;ZDHHC2;RAB8B	OPC1	30wk	UP	0.239903
GO_Biological_Process_2025	Embryonic Organ Development (GO:0048568)	1973-04-01	0.249898	0.575569	0	0	1.60897	2.23116	UTP25;KMT2A;RBPJ;PBX1	OPC1	30wk	UP	0.239903
GO_Biological_Process_2025	Spindle Assembly (GO:0051225)	1973-04-01	0.249898	0.575569	0	0	1.60897	2.23116	OFD1;TUBGCP5;RHOA;CLASP1	OPC1	30wk	UP	0.239903
GO_Biological_Process_2025	Positive Regulation of Cell-Substrate Adhesion (GO:0010811)	1973-04-01	0.249898	0.575569	0	0	1.60897	2.23116	CCL25;CARMIL1;HACD1;CDH13	OPC1	30wk	UP	0.239903
GO_Biological_Process_2025	Negative Regulation of Cell Population Proliferation (GO:0008285)	16/379	0.250545	0.576558	0	0	1.22588	1.69675	APP;MORC3;ATP8A2;BMPR2;WWC2;PTPRK;ADRA1A;PTPN14;CDC73;MYO16;RGCC;ERBB4;DLC1;CDH13;GPLD1;VGLL4	OPC1	30wk	UP	0.239157
GO_Biological_Process_2025	Myelination (GO:0042552)	1950-03-01	0.252679	0.580965	0	0	1.77105	2.43631	NFASC;PARD3;EPB41L3	OPC1	30wk	UP	0.23585
GO_Biological_Process_2025	Establishment of Endothelial Barrier (GO:0061028)	2025-02-28	0.255124	0.581543	0	0	2.13359	2.9145	PDE4D;RAPGEF6	OPC1	30wk	UP	0.235418
GO_Biological_Process_2025	Regulation of Extrinsic Apoptotic Signaling Pathway in Absence of Ligand (GO:2001239)	2025-02-28	0.255124	0.581543	0	0	2.13359	2.9145	EYA1;MAP2K5	OPC1	30wk	UP	0.235418
GO_Biological_Process_2025	Glycosaminoglycan Metabolic Process (GO:0030203)	2025-02-28	0.255124	0.581543	0	0	2.13359	2.9145	XYLT1;GNS	OPC1	30wk	UP	0.235418
GO_Biological_Process_2025	Regulation of Protein Modification by Small Protein Conjugation or Removal (GO:1903320)	2025-02-28	0.255124	0.581543	0	0	2.13359	2.9145	PRKN;DCUN1D1	OPC1	30wk	UP	0.235418
GO_Biological_Process_2025	Sterol Biosynthetic Process (GO:0016126)	2025-02-28	0.255124	0.581543	0	0	2.13359	2.9145	ARV1;HMGCS1	OPC1	30wk	UP	0.235418
GO_Biological_Process_2025	Ventricular Septum Morphogenesis (GO:0060412)	2025-02-28	0.255124	0.581543	0	0	2.13359	2.9145	BMPR2;ROBO1	OPC1	30wk	UP	0.235418
GO_Biological_Process_2025	Inner Ear Morphogenesis (GO:0042472)	2025-02-28	0.255124	0.581543	0	0	2.13359	2.9145	CHD7;SOBP	OPC1	30wk	UP	0.235418
GO_Biological_Process_2025	Negative Regulation of Signaling (GO:0023057)	2025-02-28	0.255124	0.581543	0	0	2.13359	2.9145	PPP3CA;LDLR	OPC1	30wk	UP	0.235418
GO_Biological_Process_2025	Positive Regulation of G Protein-Coupled Receptor Signaling Pathway (GO:0045745)	2025-02-28	0.255124	0.581543	0	0	2.13359	2.9145	APP;NRXN1	OPC1	30wk	UP	0.235418
GO_Biological_Process_2025	Negative Regulation of Telomere Maintenance via Telomere Lengthening (GO:1904357)	2025-02-28	0.255124	0.581543	0	0	2.13359	2.9145	TNKS2;TERF2	OPC1	30wk	UP	0.235418
GO_Biological_Process_2025	Vascular Endothelial Growth Factor Receptor Signaling Pathway (GO:0048010)	2029-02-01	0.268184	0.582985	0	0	2.05446	2.70384	PRKD1;SULF1	OPC1	30wk	UP	0.234343
GO_Biological_Process_2025	Transcription Initiation-Coupled Chromatin Remodeling (GO:0045815)	1951-03-01	0.262136	0.582985	0	0	1.73406	2.32172	KMT2A;ASH2L;MACROH2A1	OPC1	30wk	UP	0.234343
GO_Biological_Process_2025	Transcription Elongation by RNA Polymerase II (GO:0006368)	2029-02-01	0.268184	0.582985	0	0	2.05446	2.70384	SETD2;CDC73	OPC1	30wk	UP	0.234343
GO_Biological_Process_2025	Astral Microtubule Organization (GO:0030953)	2025-01-09	0.27335	0.582985	0	0	3.46534	4.49455	PDE4DIP	OPC1	30wk	UP	0.234343
GO_Biological_Process_2025	Positive Regulation of Protein Modification Process (GO:0031401)	1998-05-01	0.256405	0.582985	0	0	1.49248	2.03126	PDZD2;LIMCH1;FBH1;ERBB4;AKTIP	OPC1	30wk	UP	0.234343
GO_Biological_Process_2025	DNA Repair (GO:0006281)	13/302	0.256636	0.582985	0	0	1.25044	1.70072	FTO;XRCC6;SETD2;XRCC4;EYA1;FBH1;AKTIP;APEX2;MACROH2A1;WDR33;PSME4;LRIG1;ERCC6	OPC1	30wk	UP	0.234343
GO_Biological_Process_2025	Negative Regulation of Apoptotic Signaling Pathway (GO:2001234)	1974-04-01	0.257568	0.582985	0	0	1.5859	2.15123	RB1;PRKN;URI1;ITGAV	OPC1	30wk	UP	0.234343
GO_Biological_Process_2025	Regulation of Lipid Metabolic Process (GO:0019216)	1951-03-01	0.262136	0.582985	0	0	1.73406	2.32172	RORA;MACROH2A1;CERS2	OPC1	30wk	UP	0.234343
GO_Biological_Process_2025	Regulation of Ubiquitin-Dependent Protein Catabolic Process (GO:2000058)	1951-03-01	0.262136	0.582985	0	0	1.73406	2.32172	UBE3A;HIPK2;TAF1	OPC1	30wk	UP	0.234343
GO_Biological_Process_2025	Macromolecule Glycosylation (GO:0043413)	1951-03-01	0.262136	0.582985	0	0	1.73406	2.32172	COG3;LARGE1;ST3GAL3	OPC1	30wk	UP	0.234343
GO_Biological_Process_2025	Regulation of Plasma Membrane Bounded Cell Projection Organization (GO:0120035)	2029-02-01	0.268184	0.582985	0	0	2.05446	2.70384	APP;IL1RAPL1	OPC1	30wk	UP	0.234343
GO_Biological_Process_2025	Synaptic Vesicle Endocytosis (GO:0048488)	2029-02-01	0.268184	0.582985	0	0	2.05446	2.70384	DNM3;FCHO2	OPC1	30wk	UP	0.234343
GO_Biological_Process_2025	Regulation of Fat Cell Differentiation (GO:0045598)	1975-04-01	0.265284	0.582985	0	0	1.56348	2.07467	FTO;TRIO;RORA;PTGR3	OPC1	30wk	UP	0.234343
GO_Biological_Process_2025	Regulation of Plasma Membrane Bounded Cell Projection Assembly (GO:0120032)	1975-04-01	0.265284	0.582985	0	0	1.56348	2.07467	MYO10;TBC1D22A;EVI5;RAB11FIP3	OPC1	30wk	UP	0.234343
GO_Biological_Process_2025	Plasma Membrane Organization (GO:0007009)	1975-04-01	0.265284	0.582985	0	0	1.56348	2.07467	ARV1;EPB41L3;ANK2;SPTBN1	OPC1	30wk	UP	0.234343
GO_Biological_Process_2025	Organelle Organization (GO:0006996)	18/437	0.26633	0.582985	0	0	1.19477	1.5807	RB1;RAB2A;PRKN;RAB2B;YTHDF3;COG5;ATL2;COG3;VPS13B;NIPSNAP2;DIAPH1;VAPA;ZMYM4;YME1L1;PRKD1;WASF3;SLC25A36;CLASP1	OPC1	30wk	UP	0.234343
GO_Biological_Process_2025	Positive Regulation of Intracellular Signal Transduction (GO:1902533)	26/652	0.266605	0.582985	0	0	1.15607	1.52831	PRKN;NFAT5;APP;NLGN1;BMPR2;HIP1;THRB;ROCK1;NRXN1;RORA;AMBRA1;ARHGAP6;TANK;ADRA1A;GRM5;ERBB4;ITGAV;WLS;OSBPL8;PDGFRA;RHOA;VAPA;LARS1;CDH13;PRKD1;PLPP3	OPC1	30wk	UP	0.234343
GO_Biological_Process_2025	DNA-templated Transcription Elongation (GO:0006354)	2029-02-01	0.268184	0.582985	0	0	2.05446	2.70384	SETD2;CDC73	OPC1	30wk	UP	0.234343
GO_Biological_Process_2025	Positive Regulation of Gene Expression (GO:0010628)	18/436	0.263233	0.582985	0	0	1.19769	1.59857	PRKN;APP;DNMT1;BMPR2;SLC24A3;SSB;YTHDF3;ROCK1;NRXN1;ELAVL4;ANK2;TERF2;ELAVL1;ROBO1;RGCC;CSDE1;PRR16;ERCC6	OPC1	30wk	UP	0.234343
GO_Biological_Process_2025	Regulation of Dendritic Spine Maintenance (GO:1902950)	2025-01-09	0.27335	0.582985	0	0	3.46534	4.49455	APP	OPC1	30wk	UP	0.234343
GO_Biological_Process_2025	Maintenance of Blood-Brain Barrier (GO:0035633)	2029-02-01	0.268184	0.582985	0	0	2.05446	2.70384	DMD;LAMC1	OPC1	30wk	UP	0.234343
GO_Biological_Process_2025	Apical Protein Localization (GO:0045176)	2025-01-09	0.27335	0.582985	0	0	3.46534	4.49455	GOPC	OPC1	30wk	UP	0.234343
GO_Biological_Process_2025	Regulation of Androgen Receptor Signaling Pathway (GO:0060765)	2029-02-01	0.268184	0.582985	0	0	2.05446	2.70384	PRMT2;RNF6	OPC1	30wk	UP	0.234343
GO_Biological_Process_2025	Regulation of NMDA Receptor Activity (GO:2000310)	2025-01-09	0.27335	0.582985	0	0	3.46534	4.49455	NLGN1	OPC1	30wk	UP	0.234343
GO_Biological_Process_2025	Cellular Response to Growth Factor Stimulus (GO:0071363)	7/150	0.26919	0.582985	0	0	1.35928	1.78383	TMEM100;STAT5B;WWOX;URI1;BMPR2;PRKD1;MAP2K5	OPC1	30wk	UP	0.234343
GO_Biological_Process_2025	Phosphate-Containing Compound Metabolic Process (GO:0006796)	7/150	0.26919	0.582985	0	0	1.35928	1.78383	PTPRD;ALK;PPP3CA;PLPPR1;PLPPR5;OCRL;PLPP3	OPC1	30wk	UP	0.234343
GO_Biological_Process_2025	Regulation of Telomere Maintenance (GO:0032204)	1952-03-01	0.271636	0.582985	0	0	1.69858	2.21375	YLPM1;TERF2;SMG6	OPC1	30wk	UP	0.234343
GO_Biological_Process_2025	Cholesterol Transport (GO:0030301)	1952-03-01	0.271636	0.582985	0	0	1.69858	2.21375	ARV1;VAPA;LDLR	OPC1	30wk	UP	0.234343
GO_Biological_Process_2025	Glycoprotein Metabolic Process (GO:0009100)	1952-03-01	0.271636	0.582985	0	0	1.69858	2.21375	MAN1A2;NGLY1;LARGE1	OPC1	30wk	UP	0.234343
GO_Biological_Process_2025	Positive Regulation of Proteolysis (GO:0045862)	1952-03-01	0.271636	0.582985	0	0	1.69858	2.21375	APP;BTRC;GPLD1	OPC1	30wk	UP	0.234343
GO_Biological_Process_2025	Positive Regulation of Protein Secretion (GO:0050714)	1976-04-01	0.273042	0.582985	0	0	1.54169	2.00131	GRID1;NNAT;FRMD4A;WLS	OPC1	30wk	UP	0.234343
GO_Biological_Process_2025	Golgi Lumen Acidification (GO:0061795)	2025-01-09	0.27335	0.582985	0	0	3.46534	4.49455	ATP6V1H	OPC1	30wk	UP	0.234343
GO_Biological_Process_2025	DNA Alkylation Repair (GO:0006307)	2025-01-09	0.27335	0.582985	0	0	3.46534	4.49455	FTO	OPC1	30wk	UP	0.234343
GO_Biological_Process_2025	Negative Regulation of Wound Healing (GO:0061045)	2029-02-01	0.268184	0.582985	0	0	2.05446	2.70384	CASK;CLASP1	OPC1	30wk	UP	0.234343
GO_Biological_Process_2025	Regulation of Hair Cycle (GO:0042634)	2025-01-09	0.27335	0.582985	0	0	3.46534	4.49455	NIPBL	OPC1	30wk	UP	0.234343
GO_Biological_Process_2025	SNARE Complex Assembly (GO:0035493)	2025-01-09	0.27335	0.582985	0	0	3.46534	4.49455	STXBP6	OPC1	30wk	UP	0.234343
GO_Biological_Process_2025	Activation of NF-kappaB-inducing Kinase Activity (GO:0007250)	2025-01-09	0.27335	0.582985	0	0	3.46534	4.49455	ZFP91	OPC1	30wk	UP	0.234343
GO_Biological_Process_2025	Aminoglycan Metabolic Process (GO:0006022)	2025-01-09	0.27335	0.582985	0	0	3.46534	4.49455	XYLT1	OPC1	30wk	UP	0.234343
GO_Biological_Process_2025	Antibacterial Innate Immune Response (GO:0140367)	2025-01-09	0.27335	0.582985	0	0	3.46534	4.49455	MARCHF2	OPC1	30wk	UP	0.234343
GO_Biological_Process_2025	Axonal Transport of Mitochondrion (GO:0019896)	2025-01-09	0.27335	0.582985	0	0	3.46534	4.49455	SYBU	OPC1	30wk	UP	0.234343
GO_Biological_Process_2025	Sensory Organ Development (GO:0007423)	1974-04-01	0.257568	0.582985	0	0	1.5859	2.15123	AHI1;CHD7;PBX1;HIPK2	OPC1	30wk	UP	0.234343
GO_Biological_Process_2025	cGMP Biosynthetic Process (GO:0006182)	2025-01-09	0.27335	0.582985	0	0	3.46534	4.49455	GUCY1B1	OPC1	30wk	UP	0.234343
GO_Biological_Process_2025	Negative Regulation of Hormone Secretion (GO:0046888)	2025-01-09	0.27335	0.582985	0	0	3.46534	4.49455	RAB11FIP3	OPC1	30wk	UP	0.234343
GO_Biological_Process_2025	Central Nervous System Neuron Axonogenesis (GO:0021955)	2025-01-09	0.27335	0.582985	0	0	3.46534	4.49455	MYCBP2	OPC1	30wk	UP	0.234343
GO_Biological_Process_2025	Collagen Biosynthetic Process (GO:0032964)	2025-01-09	0.27335	0.582985	0	0	3.46534	4.49455	TMEM131	OPC1	30wk	UP	0.234343
GO_Biological_Process_2025	Sex-Chromosome Dosage Compensation (GO:0007549)	2025-01-09	0.27335	0.582985	0	0	3.46534	4.49455	MACROH2A1	OPC1	30wk	UP	0.234343
GO_Biological_Process_2025	Embryonic Forelimb Morphogenesis (GO:0035115)	2025-01-09	0.27335	0.582985	0	0	3.46534	4.49455	NIPBL	OPC1	30wk	UP	0.234343
GO_Biological_Process_2025	Negative Regulation of Oxidoreductase Activity (GO:0051354)	2025-01-09	0.27335	0.582985	0	0	3.46534	4.49455	PRKN	OPC1	30wk	UP	0.234343
GO_Biological_Process_2025	Synaptic Vesicle Budding From Presynaptic Endocytic Zone Membrane (GO:0016185)	2025-01-09	0.27335	0.582985	0	0	3.46534	4.49455	DNM3	OPC1	30wk	UP	0.234343
GO_Biological_Process_2025	Endoplasmic Reticulum Mannose Trimming (GO:1904380)	2025-01-09	0.27335	0.582985	0	0	3.46534	4.49455	RNF5	OPC1	30wk	UP	0.234343
GO_Biological_Process_2025	Telomeric Loop Disassembly (GO:0090657)	2025-01-09	0.27335	0.582985	0	0	3.46534	4.49455	TERF2	OPC1	30wk	UP	0.234343
GO_Biological_Process_2025	Tooth Mineralization (GO:0034505)	2025-01-09	0.27335	0.582985	0	0	3.46534	4.49455	HACD1	OPC1	30wk	UP	0.234343
GO_Biological_Process_2025	Glycophagy (GO:0061723)	2025-01-09	0.27335	0.582985	0	0	3.46534	4.49455	ATG2B	OPC1	30wk	UP	0.234343
GO_Biological_Process_2025	Lipoprotein Catabolic Process (GO:0042159)	2025-01-09	0.27335	0.582985	0	0	3.46534	4.49455	LYPLA1	OPC1	30wk	UP	0.234343
GO_Biological_Process_2025	Mitochondrial Protein Catabolic Process (GO:0035694)	2025-01-09	0.27335	0.582985	0	0	3.46534	4.49455	YME1L1	OPC1	30wk	UP	0.234343
GO_Biological_Process_2025	Myelin Maintenance (GO:0043217)	2025-01-09	0.27335	0.582985	0	0	3.46534	4.49455	EPB41L3	OPC1	30wk	UP	0.234343
GO_Biological_Process_2025	Negative Regulation of Cytoplasmic Translation (GO:2000766)	2025-01-09	0.27335	0.582985	0	0	3.46534	4.49455	CPEB4	OPC1	30wk	UP	0.234343
GO_Biological_Process_2025	Negative Regulation of Heterotypic Cell-Cell Adhesion (GO:0034115)	2025-01-09	0.27335	0.582985	0	0	3.46534	4.49455	MAP2K5	OPC1	30wk	UP	0.234343
GO_Biological_Process_2025	Epithelial Cilium Movement Involved in Determination of Left/Right Asymmetry (GO:0060287)	2025-01-09	0.27335	0.582985	0	0	3.46534	4.49455	OFD1	OPC1	30wk	UP	0.234343
GO_Biological_Process_2025	Negative Regulation of Transcription by RNA Polymerase I (GO:0016479)	2025-01-09	0.27335	0.582985	0	0	3.46534	4.49455	MACROH2A1	OPC1	30wk	UP	0.234343
GO_Biological_Process_2025	Cell Differentiation in Spinal Cord (GO:0021515)	2025-01-09	0.27335	0.582985	0	0	3.46534	4.49455	MDGA2	OPC1	30wk	UP	0.234343
GO_Biological_Process_2025	Response to Type I Interferon (GO:0034340)	2025-01-09	0.27335	0.582985	0	0	3.46534	4.49455	SETD2	OPC1	30wk	UP	0.234343
GO_Biological_Process_2025	Negative Regulation of Protein Localization to Cell Surface (GO:2000009)	2025-01-09	0.27335	0.582985	0	0	3.46534	4.49455	GOPC	OPC1	30wk	UP	0.234343
GO_Biological_Process_2025	Protein O-linked Glycosylation via Serine (GO:0018242)	2025-01-09	0.27335	0.582985	0	0	3.46534	4.49455	MGAT5B	OPC1	30wk	UP	0.234343
GO_Biological_Process_2025	Negative Regulation of Triglyceride Metabolic Process (GO:0090209)	2025-01-09	0.27335	0.582985	0	0	3.46534	4.49455	GPLD1	OPC1	30wk	UP	0.234343
GO_Biological_Process_2025	Neuron Projection Regeneration (GO:0031102)	2025-01-09	0.27335	0.582985	0	0	3.46534	4.49455	PTN	OPC1	30wk	UP	0.234343
GO_Biological_Process_2025	Neuron Remodeling (GO:0016322)	2025-01-09	0.27335	0.582985	0	0	3.46534	4.49455	APP	OPC1	30wk	UP	0.234343
GO_Biological_Process_2025	Nucleoside Metabolic Process (GO:0009116)	2025-01-09	0.27335	0.582985	0	0	3.46534	4.49455	MACROD2	OPC1	30wk	UP	0.234343
GO_Biological_Process_2025	Positive Regulation of Lipase Activity (GO:0060193)	2025-01-09	0.27335	0.582985	0	0	3.46534	4.49455	RHOA	OPC1	30wk	UP	0.234343
GO_Biological_Process_2025	Positive Regulation of Protein Exit From Endoplasmic Reticulum (GO:0070863)	2025-01-09	0.27335	0.582985	0	0	3.46534	4.49455	TMEM30A	OPC1	30wk	UP	0.234343
GO_Biological_Process_2025	Negative Regulation of Potassium Ion Transmembrane Transporter Activity (GO:1901017)	2025-01-09	0.27335	0.582985	0	0	3.46534	4.49455	CAB39	OPC1	30wk	UP	0.234343
GO_Biological_Process_2025	Positive Regulation of Sodium Ion Transmembrane Transporter Activity (GO:2000651)	2025-01-09	0.27335	0.582985	0	0	3.46534	4.49455	DMD	OPC1	30wk	UP	0.234343
GO_Biological_Process_2025	Regulation of Protein Exit From Endoplasmic Reticulum (GO:0070861)	2025-01-09	0.27335	0.582985	0	0	3.46534	4.49455	TMEM30A	OPC1	30wk	UP	0.234343
GO_Biological_Process_2025	Protein O-linked Glycosylation via Threonine (GO:0018243)	2025-01-09	0.27335	0.582985	0	0	3.46534	4.49455	GALNT1	OPC1	30wk	UP	0.234343
GO_Biological_Process_2025	Protein Localization to Microtubule (GO:0035372)	2025-01-09	0.27335	0.582985	0	0	3.46534	4.49455	DIAPH1	OPC1	30wk	UP	0.234343
GO_Biological_Process_2025	Protein Localization to Microtubule Cytoskeleton (GO:0072698)	2025-01-09	0.27335	0.582985	0	0	3.46534	4.49455	DIAPH1	OPC1	30wk	UP	0.234343
GO_Biological_Process_2025	Protein Localization to Nucleolus (GO:1902570)	2025-01-09	0.27335	0.582985	0	0	3.46534	4.49455	UTP25	OPC1	30wk	UP	0.234343
GO_Biological_Process_2025	Protein poly-ADP-ribosylation (GO:0070212)	2025-01-09	0.27335	0.582985	0	0	3.46534	4.49455	TNKS2	OPC1	30wk	UP	0.234343
GO_Biological_Process_2025	Regulation of Cell-Cell Adhesion Involved in Gastrulation (GO:0070587)	2025-01-09	0.27335	0.582985	0	0	3.46534	4.49455	MAP2K5	OPC1	30wk	UP	0.234343
GO_Biological_Process_2025	Positive Regulation of Vasculogenesis (GO:2001214)	2025-01-09	0.27335	0.582985	0	0	3.46534	4.49455	TMEM100	OPC1	30wk	UP	0.234343
GO_Biological_Process_2025	DNA-templated Transcription (GO:0006351)	9/203	0.277826	0.592055	0	0	1.28852	1.65028	NFAT5;THRB;TSC22D1;CBFB;NFX1;EPC1;ERCC6;RPAP2;TAF1	OPC1	30wk	UP	0.227638
GO_Biological_Process_2025	Cellular Response to Ionizing Radiation (GO:0071479)	1953-03-01	0.281172	0.593602	0	0	1.66452	2.11193	NIPBL;XRCC6;TANK	OPC1	30wk	UP	0.226505
GO_Biological_Process_2025	Positive Regulation of Small GTPase Mediated Signal Transduction (GO:0051057)	1953-03-01	0.281172	0.593602	0	0	1.66452	2.11193	ITGAV;TNS3;ROBO1	OPC1	30wk	UP	0.226505
GO_Biological_Process_2025	Regulation of Smoothened Signaling Pathway (GO:0008589)	1953-03-01	0.281172	0.593602	0	0	1.66452	2.11193	IFT81;RORA;BTRC	OPC1	30wk	UP	0.226505
GO_Biological_Process_2025	Ceramide Metabolic Process (GO:0006672)	1953-03-01	0.281172	0.593602	0	0	1.66452	2.11193	CERK;PLPP3;CERS2	OPC1	30wk	UP	0.226505
GO_Biological_Process_2025	Regulation of Proteolysis (GO:0030162)	1953-03-01	0.281172	0.593602	0	0	1.66452	2.11193	TRAF3;TSPAN5;BTRC	OPC1	30wk	UP	0.226505
GO_Biological_Process_2025	Regulation of Keratinocyte Differentiation (GO:0045616)	1930-02-01	0.281239	0.593602	0	0	1.98099	2.51298	ROCK1;MACROH2A1	OPC1	30wk	UP	0.226505
GO_Biological_Process_2025	Regulation of Cell Morphogenesis (GO:0022604)	1930-02-01	0.281239	0.593602	0	0	1.98099	2.51298	MACF1;ZMYM4	OPC1	30wk	UP	0.226505
GO_Biological_Process_2025	Intrinsic Apoptotic Signaling Pathway in Response to Endoplasmic Reticulum Stress (GO:0070059)	1930-02-01	0.281239	0.593602	0	0	1.98099	2.51298	TMEM117;TANK	OPC1	30wk	UP	0.226505
GO_Biological_Process_2025	Negative Regulation of Response to Endoplasmic Reticulum Stress (GO:1903573)	1930-02-01	0.281239	0.593602	0	0	1.98099	2.51298	PRKN;CREBRF	OPC1	30wk	UP	0.226505
GO_Biological_Process_2025	Regulation of Chemotaxis (GO:0050920)	1930-02-01	0.281239	0.593602	0	0	1.98099	2.51298	PDGFRA;MYCBP2	OPC1	30wk	UP	0.226505
GO_Biological_Process_2025	Cellular Response to Acid Chemical (GO:0071229)	1930-02-01	0.281239	0.593602	0	0	1.98099	2.51298	LARS1;CPEB4	OPC1	30wk	UP	0.226505
GO_Biological_Process_2025	Negative Regulation of Mitotic Cell Cycle (GO:0045930)	1930-02-01	0.281239	0.593602	0	0	1.98099	2.51298	TOM1L2;RGCC	OPC1	30wk	UP	0.226505
GO_Biological_Process_2025	Regulation of Anatomical Structure Morphogenesis (GO:0022603)	6/127	0.282381	0.595538	0	0	1.37652	1.74061	ADGRB3;ZMYM4;DAG1;LRRC4C;PDLIM5;CLASP1	OPC1	30wk	UP	0.225091
GO_Biological_Process_2025	Mesenchymal Cell Migration (GO:0090497)	1931-02-01	0.294274	0.598499	0	0	1.91258	2.33955	SEMA3D;ERBB4	OPC1	30wk	UP	0.222937
GO_Biological_Process_2025	Regulation of Long-Term Synaptic Depression (GO:1900452)	2025-01-10	0.298685	0.598499	0	0	3.08014	3.72194	GRID2	OPC1	30wk	UP	0.222937
GO_Biological_Process_2025	Regulation of Inclusion Body Assembly (GO:0090083)	2025-01-10	0.298685	0.598499	0	0	3.08014	3.72194	SACS	OPC1	30wk	UP	0.222937
GO_Biological_Process_2025	Regulation of Extracellular Matrix Assembly (GO:1901201)	2025-01-10	0.298685	0.598499	0	0	3.08014	3.72194	RGCC	OPC1	30wk	UP	0.222937
GO_Biological_Process_2025	Regulation of Cell Cycle G1/S Phase Transition (GO:1902806)	1979-04-01	0.296527	0.598499	0	0	1.47979	1.79886	TCF7L1;AMBRA1;CDC73;TAF1	OPC1	30wk	UP	0.222937
GO_Biological_Process_2025	Positive Regulation of Protein Modification by Small Protein Conjugation or Removal (GO:1903322)	1979-04-01	0.296527	0.598499	0	0	1.47979	1.79886	MYCBP2;DCUN1D1;UBE3A;TANK	OPC1	30wk	UP	0.222937
GO_Biological_Process_2025	Positive Regulation of Lamellipodium Organization (GO:1902745)	1931-02-01	0.294274	0.598499	0	0	1.91258	2.33955	CARMIL1;PLCE1	OPC1	30wk	UP	0.222937
GO_Biological_Process_2025	Regulation of Neuron Migration (GO:2001222)	1931-02-01	0.294274	0.598499	0	0	1.91258	2.33955	NIPBL;SRGAP2	OPC1	30wk	UP	0.222937
GO_Biological_Process_2025	Establishment of Mitotic Spindle Orientation (GO:0000132)	1931-02-01	0.294274	0.598499	0	0	1.91258	2.33955	SAPCD2;DCTN1	OPC1	30wk	UP	0.222937
GO_Biological_Process_2025	TRIF-dependent Toll-Like Receptor Signaling Pathway (GO:0035666)	2025-01-10	0.298685	0.598499	0	0	3.08014	3.72194	TRAF3	OPC1	30wk	UP	0.222937
GO_Biological_Process_2025	Negative Regulation of Neuron Projection Development (GO:0010977)	1954-03-01	0.290738	0.598499	0	0	1.6318	2.01582	NLGN1;PTPRS;DCC	OPC1	30wk	UP	0.222937
GO_Biological_Process_2025	Regulation of Smooth Muscle Cell Proliferation (GO:0048660)	1954-03-01	0.290738	0.598499	0	0	1.6318	2.01582	XRCC6;BMPR2;CDH13	OPC1	30wk	UP	0.222937
GO_Biological_Process_2025	Apical Junction Assembly (GO:0043297)	1954-03-01	0.290738	0.598499	0	0	1.6318	2.01582	PARD3;CTNNA1;RHOA	OPC1	30wk	UP	0.222937
GO_Biological_Process_2025	Regulation of Gene Expression (GO:0010468)	43/1127	0.289342	0.598499	0	0	1.10506	1.37043	RB1;PRKN;SETD5;APP;SETD2;DNMT1;BMPR2;SLC24A3;ROCK1;NRXN1;WWC2;CHD7;ILDR2;RNF6;RORA;JADE3;NLK;MACROH2A1;ZBTB4;AFF1;ROBO1;PDZD2;APBB2;METTL16;ATF7IP;TCF7L1;PRMT2;FUS;DENND4A;ANK2;TERF2;PTBP2;HIPK2;MARF1;RGCC;ZZZ3;YEATS2;TRAF3;MATR3;ADNP;HNRNPH3;ERCC6;TAF1	OPC1	30wk	UP	0.222937
GO_Biological_Process_2025	Self Proteolysis (GO:0097264)	2025-01-10	0.298685	0.598499	0	0	3.08014	3.72194	CAPN7	OPC1	30wk	UP	0.222937
GO_Biological_Process_2025	Regulation of Low-Density Lipoprotein Particle Clearance (GO:0010988)	2025-01-10	0.298685	0.598499	0	0	3.08014	3.72194	LDLR	OPC1	30wk	UP	0.222937
GO_Biological_Process_2025	Sarcoplasmic Reticulum Calcium Ion Transport (GO:0070296)	2025-01-10	0.298685	0.598499	0	0	3.08014	3.72194	RYR3	OPC1	30wk	UP	0.222937
GO_Biological_Process_2025	UDP-N-acetylglucosamine Metabolic Process (GO:0006047)	2025-01-10	0.298685	0.598499	0	0	3.08014	3.72194	SLC35A3	OPC1	30wk	UP	0.222937
GO_Biological_Process_2025	Regulation of Mesenchymal Stem Cell Differentiation (GO:2000739)	2025-01-10	0.298685	0.598499	0	0	3.08014	3.72194	PDGFRA	OPC1	30wk	UP	0.222937
GO_Biological_Process_2025	Cyclic Nucleotide Transport (GO:0070729)	2025-01-10	0.298685	0.598499	0	0	3.08014	3.72194	ABCC5	OPC1	30wk	UP	0.222937
GO_Biological_Process_2025	Response to Yeast (GO:0001878)	2025-01-10	0.298685	0.598499	0	0	3.08014	3.72194	APP	OPC1	30wk	UP	0.222937
GO_Biological_Process_2025	Response to Sterol (GO:0036314)	2025-01-10	0.298685	0.598499	0	0	3.08014	3.72194	RORA	OPC1	30wk	UP	0.222937
GO_Biological_Process_2025	Co-Transcriptional RNA 3'-End Processing, Cleavage and Polyadenylation Pathway (GO:0180012)	2025-01-10	0.298685	0.598499	0	0	3.08014	3.72194	PAPOLA	OPC1	30wk	UP	0.222937
GO_Biological_Process_2025	Regulation of Muscle System Process (GO:0090257)	2025-01-10	0.298685	0.598499	0	0	3.08014	3.72194	DMD	OPC1	30wk	UP	0.222937
GO_Biological_Process_2025	Response to Laminar Fluid Shear Stress (GO:0034616)	2025-01-10	0.298685	0.598499	0	0	3.08014	3.72194	MAP2K5	OPC1	30wk	UP	0.222937
GO_Biological_Process_2025	Cellular Response to Oxygen Levels (GO:0071453)	2025-01-10	0.298685	0.598499	0	0	3.08014	3.72194	CPEB4	OPC1	30wk	UP	0.222937
GO_Biological_Process_2025	Cellular Response to Nitrogen Starvation (GO:0006995)	2025-01-10	0.298685	0.598499	0	0	3.08014	3.72194	GABARAPL2	OPC1	30wk	UP	0.222937
GO_Biological_Process_2025	Cellular Response to Nitrogen Levels (GO:0043562)	2025-01-10	0.298685	0.598499	0	0	3.08014	3.72194	GABARAPL2	OPC1	30wk	UP	0.222937
GO_Biological_Process_2025	Regulation of Triglyceride Catabolic Process (GO:0010896)	2025-01-10	0.298685	0.598499	0	0	3.08014	3.72194	GPLD1	OPC1	30wk	UP	0.222937
GO_Biological_Process_2025	Regulation of Toll-Like Receptor 9 Signaling Pathway (GO:0034163)	2025-01-10	0.298685	0.598499	0	0	3.08014	3.72194	PTPRS	OPC1	30wk	UP	0.222937
GO_Biological_Process_2025	Atrial Septum Morphogenesis (GO:0060413)	2025-01-10	0.298685	0.598499	0	0	3.08014	3.72194	BMPR2	OPC1	30wk	UP	0.222937
GO_Biological_Process_2025	Morphogenesis of an Epithelium (GO:0002009)	1931-02-01	0.294274	0.598499	0	0	1.91258	2.33955	AHI1;DAG1	OPC1	30wk	UP	0.222937
GO_Biological_Process_2025	Single Strand Break Repair (GO:0000012)	2025-01-10	0.298685	0.598499	0	0	3.08014	3.72194	ERCC6	OPC1	30wk	UP	0.222937
GO_Biological_Process_2025	Microtubule Anchoring at Centrosome (GO:0034454)	2025-01-10	0.298685	0.598499	0	0	3.08014	3.72194	DCTN1	OPC1	30wk	UP	0.222937
GO_Biological_Process_2025	Establishment of Epithelial Cell Apical/Basal Polarity (GO:0045198)	2025-01-10	0.298685	0.598499	0	0	3.08014	3.72194	RHOA	OPC1	30wk	UP	0.222937
GO_Biological_Process_2025	Establishment of Endothelial Intestinal Barrier (GO:0090557)	2025-01-10	0.298685	0.598499	0	0	3.08014	3.72194	RAPGEF6	OPC1	30wk	UP	0.222937
GO_Biological_Process_2025	Negative Regulation of Cell-Cell Adhesion Mediated by Cadherin (GO:2000048)	2025-01-10	0.298685	0.598499	0	0	3.08014	3.72194	RGCC	OPC1	30wk	UP	0.222937
GO_Biological_Process_2025	Negative Regulation of Cell Cycle G2/M Phase Transition (GO:1902750)	2025-01-10	0.298685	0.598499	0	0	3.08014	3.72194	MACROH2A1	OPC1	30wk	UP	0.222937
GO_Biological_Process_2025	Myelin Assembly (GO:0032288)	2025-01-10	0.298685	0.598499	0	0	3.08014	3.72194	EPB41L3	OPC1	30wk	UP	0.222937
GO_Biological_Process_2025	Muscle Cell Migration (GO:0014812)	2025-01-10	0.298685	0.598499	0	0	3.08014	3.72194	ROCK1	OPC1	30wk	UP	0.222937
GO_Biological_Process_2025	Mitral Valve Morphogenesis (GO:0003183)	2025-01-10	0.298685	0.598499	0	0	3.08014	3.72194	BMPR2	OPC1	30wk	UP	0.222937
GO_Biological_Process_2025	Mitotic DNA Replication (GO:1902969)	2025-01-10	0.298685	0.598499	0	0	3.08014	3.72194	LRIG1	OPC1	30wk	UP	0.222937
GO_Biological_Process_2025	Melanocyte Differentiation (GO:0030318)	2025-01-10	0.298685	0.598499	0	0	3.08014	3.72194	LRMDA	OPC1	30wk	UP	0.222937
GO_Biological_Process_2025	Negative Regulation of Lipid Localization (GO:1905953)	2025-01-10	0.298685	0.598499	0	0	3.08014	3.72194	ITGAV	OPC1	30wk	UP	0.222937
GO_Biological_Process_2025	Heterochromatin Organization (GO:0070828)	2025-01-10	0.298685	0.598499	0	0	3.08014	3.72194	SETD7	OPC1	30wk	UP	0.222937
GO_Biological_Process_2025	Growth Hormone Receptor Signaling Pathway via JAK-STAT (GO:0060397)	2025-01-10	0.298685	0.598499	0	0	3.08014	3.72194	STAT5B	OPC1	30wk	UP	0.222937
GO_Biological_Process_2025	Glycerol Metabolic Process (GO:0006071)	2025-01-10	0.298685	0.598499	0	0	3.08014	3.72194	PGP	OPC1	30wk	UP	0.222937
GO_Biological_Process_2025	Forelimb Morphogenesis (GO:0035136)	2025-01-10	0.298685	0.598499	0	0	3.08014	3.72194	NIPBL	OPC1	30wk	UP	0.222937
GO_Biological_Process_2025	Type B Pancreatic Cell Differentiation (GO:0003309)	2025-01-10	0.298685	0.598499	0	0	3.08014	3.72194	CDH2	OPC1	30wk	UP	0.222937
GO_Biological_Process_2025	Exit From Mitosis (GO:0010458)	2025-01-10	0.298685	0.598499	0	0	3.08014	3.72194	CLASP1	OPC1	30wk	UP	0.222937
GO_Biological_Process_2025	Negative Regulation of Inclusion Body Assembly (GO:0090084)	2025-01-10	0.298685	0.598499	0	0	3.08014	3.72194	SACS	OPC1	30wk	UP	0.222937
GO_Biological_Process_2025	Negative Regulation of Systemic Arterial Blood Pressure (GO:0003085)	2025-01-10	0.298685	0.598499	0	0	3.08014	3.72194	BMPR2	OPC1	30wk	UP	0.222937
GO_Biological_Process_2025	Positive Regulation of Cellular Senescence (GO:2000774)	2025-01-10	0.298685	0.598499	0	0	3.08014	3.72194	MORC3	OPC1	30wk	UP	0.222937
GO_Biological_Process_2025	Regulation of Cellular Response to Oxidative Stress (GO:1900407)	2025-01-10	0.298685	0.598499	0	0	3.08014	3.72194	PRKN	OPC1	30wk	UP	0.222937
GO_Biological_Process_2025	Regulation of Animal Organ Morphogenesis (GO:2000027)	2025-01-10	0.298685	0.598499	0	0	3.08014	3.72194	SAPCD2	OPC1	30wk	UP	0.222937
GO_Biological_Process_2025	Regulation of T-helper 2 Cell Cytokine Production (GO:2000551)	2025-01-10	0.298685	0.598499	0	0	3.08014	3.72194	DENND1B	OPC1	30wk	UP	0.222937
GO_Biological_Process_2025	Regulation of Golgi to Plasma Membrane Protein Transport (GO:0042996)	2025-01-10	0.298685	0.598499	0	0	3.08014	3.72194	LYPLA1	OPC1	30wk	UP	0.222937
GO_Biological_Process_2025	Protein K11-linked Deubiquitination (GO:0035871)	2025-01-10	0.298685	0.598499	0	0	3.08014	3.72194	OTUD7A	OPC1	30wk	UP	0.222937
GO_Biological_Process_2025	Negative Regulation of Macromolecule Metabolic Process (GO:0010605)	2025-01-10	0.298685	0.598499	0	0	3.08014	3.72194	LDLR	OPC1	30wk	UP	0.222937
GO_Biological_Process_2025	Positive Regulation of Nitric-Oxide Synthase Activity (GO:0051000)	2025-01-10	0.298685	0.598499	0	0	3.08014	3.72194	TERF2	OPC1	30wk	UP	0.222937
GO_Biological_Process_2025	Positive Regulation of Actin Nucleation (GO:0051127)	2025-01-10	0.298685	0.598499	0	0	3.08014	3.72194	WASF3	OPC1	30wk	UP	0.222937
GO_Biological_Process_2025	Positive Regulation of Actin Filament Depolymerization (GO:0030836)	2025-01-10	0.298685	0.598499	0	0	3.08014	3.72194	CARMIL1	OPC1	30wk	UP	0.222937
GO_Biological_Process_2025	Pinocytosis (GO:0006907)	2025-01-10	0.298685	0.598499	0	0	3.08014	3.72194	CARMIL1	OPC1	30wk	UP	0.222937
GO_Biological_Process_2025	Nuclear Membrane Disassembly (GO:0051081)	2025-01-10	0.298685	0.598499	0	0	3.08014	3.72194	DCTN1	OPC1	30wk	UP	0.222937
GO_Biological_Process_2025	Nuclear mRNA Surveillance (GO:0071028)	2025-01-10	0.298685	0.598499	0	0	3.08014	3.72194	ZCCHC7	OPC1	30wk	UP	0.222937
GO_Biological_Process_2025	Negative Regulation of Nuclear Division (GO:0051784)	2025-01-10	0.298685	0.598499	0	0	3.08014	3.72194	TOM1L2	OPC1	30wk	UP	0.222937
GO_Biological_Process_2025	Proteasome-Mediated Ubiquitin-Dependent Protein Catabolic Process (GO:0043161)	14/340	0.299391	0.599461	0	0	1.19321	1.43902	PRKN;KCMF1;FAF1;WWP1;UBE3A;AGAP3;AMBRA1;FBXO11;RNF216;KLHL5;TBL1XR1;TRIM2;PSMB1;BTRC	OPC1	30wk	UP	0.222239
GO_Biological_Process_2025	Glycolipid Biosynthetic Process (GO:0009247)	1955-03-01	0.300326	0.599972	0	0	1.60034	1.92503	CERK;LARGE1;ST3GAL3	OPC1	30wk	UP	0.221869
GO_Biological_Process_2025	Positive Regulation of Telomere Maintenance (GO:0032206)	1955-03-01	0.300326	0.599972	0	0	1.60034	1.92503	TNKS2;HNRNPA2B1;TERF2	OPC1	30wk	UP	0.221869
GO_Biological_Process_2025	Striated Muscle Contraction (GO:0006941)	1955-03-01	0.300326	0.599972	0	0	1.60034	1.92503	DTNA;DMD;RYR3	OPC1	30wk	UP	0.221869
GO_Biological_Process_2025	Positive Regulation of NF-kappaB Transcription Factor Activity (GO:0051092)	5/105	0.303537	0.605931	0	0	1.3875	1.65425	ALK;RORA;PRKD1;MAP3K13;TANK	OPC1	30wk	UP	0.217577
GO_Biological_Process_2025	Regulation of Extrinsic Apoptotic Signaling Pathway via Death Domain Receptors (GO:1902041)	1932-02-01	0.307275	0.61155	0	0	1.84873	2.18153	TMBIM1;GRINA	OPC1	30wk	UP	0.213568
GO_Biological_Process_2025	Response to Amino Acid (GO:0043200)	1932-02-01	0.307275	0.61155	0	0	1.84873	2.18153	LARS1;CPEB4	OPC1	30wk	UP	0.213568
GO_Biological_Process_2025	Response to Steroid Hormone (GO:0048545)	1932-02-01	0.307275	0.61155	0	0	1.84873	2.18153	URI1;UBE3A	OPC1	30wk	UP	0.213568
GO_Biological_Process_2025	Mitochondrial Membrane Organization (GO:0007006)	1932-02-01	0.307275	0.61155	0	0	1.84873	2.18153	HSPA9;SPG7	OPC1	30wk	UP	0.213568
GO_Biological_Process_2025	Aspartate Transmembrane Transport (GO:0015810)	2025-01-11	0.323138	0.613199	0	0	2.77198	3.13144	SLC1A2	OPC1	30wk	UP	0.212399
GO_Biological_Process_2025	Positive Regulation of Protein Localization to Cell Periphery (GO:1904377)	1957-03-01	0.319542	0.613199	0	0	1.54091	1.75797	DPP10;NRXN1;SPTBN1	OPC1	30wk	UP	0.212399
GO_Biological_Process_2025	Inorganic Anion Transmembrane Transport (GO:0098661)	1982-04-01	0.320247	0.613199	0	0	1.42265	1.61992	GABRB3;SLC25A3;SLC20A2;SLC6A1	OPC1	30wk	UP	0.212399
GO_Biological_Process_2025	Regulation of calcineurin-NFAT Signaling Cascade (GO:0070884)	1933-02-01	0.320228	0.613199	0	0	1.789	2.03718	PPP3CA;PPP3CC	OPC1	30wk	UP	0.212399
GO_Biological_Process_2025	Regulation of Amyloid-Beta Formation (GO:1902003)	1933-02-01	0.320228	0.613199	0	0	1.789	2.03718	PDZD2;ROCK1	OPC1	30wk	UP	0.212399
GO_Biological_Process_2025	Protein Localization to Chromatin (GO:0071168)	1933-02-01	0.320228	0.613199	0	0	1.789	2.03718	NIPBL;MACROH2A1	OPC1	30wk	UP	0.212399
GO_Biological_Process_2025	Positive Regulation of Notch Signaling Pathway (GO:0045747)	1933-02-01	0.320228	0.613199	0	0	1.789	2.03718	TSPAN5;ROBO1	OPC1	30wk	UP	0.212399
GO_Biological_Process_2025	Signal Release From Synapse (GO:0099643)	1933-02-01	0.320228	0.613199	0	0	1.789	2.03718	PTPRN2;NRXN1	OPC1	30wk	UP	0.212399
GO_Biological_Process_2025	Positive Regulation of DNA Recombination (GO:0045911)	1956-03-01	0.309929	0.613199	0	0	1.57006	1.83919	FUS;EPC1;ERCC6	OPC1	30wk	UP	0.212399
GO_Biological_Process_2025	Actin Filament Organization (GO:0007015)	7/158	0.31321	0.613199	0	0	1.28673	1.49374	CARMIL1;HIP1;ELMO1;HIP1R;EVL;ARHGAP6;TLE6	OPC1	30wk	UP	0.212399
GO_Biological_Process_2025	Regulation of Catabolic Process (GO:0009894)	1981-04-01	0.31232	0.613199	0	0	1.4412	1.67716	PRKN;FAF1;UBE3A;ZDHHC2	OPC1	30wk	UP	0.212399
GO_Biological_Process_2025	Negative Regulation of Response to Stimulus (GO:0048585)	1957-03-01	0.319542	0.613199	0	0	1.54091	1.75797	CASK;MACROH2A1;MAP2K5	OPC1	30wk	UP	0.212399
GO_Biological_Process_2025	Regulation of Protein Localization to Nucleus (GO:1900180)	1956-03-01	0.309929	0.613199	0	0	1.57006	1.83919	APP;PDZD2;CTNNA1	OPC1	30wk	UP	0.212399
GO_Biological_Process_2025	Cellular Response to Leucine Starvation (GO:1990253)	2025-01-11	0.323138	0.613199	0	0	2.77198	3.13144	LARS1	OPC1	30wk	UP	0.212399
GO_Biological_Process_2025	Regulation of Establishment of Protein Localization to Mitochondrion (GO:1903747)	2025-01-11	0.323138	0.613199	0	0	2.77198	3.13144	PRKN	OPC1	30wk	UP	0.212399
GO_Biological_Process_2025	Regulation of Dopamine Secretion (GO:0014059)	2025-01-11	0.323138	0.613199	0	0	2.77198	3.13144	PRKN	OPC1	30wk	UP	0.212399
GO_Biological_Process_2025	Regulation of Synapse Maturation (GO:0090128)	2025-01-11	0.323138	0.613199	0	0	2.77198	3.13144	NRXN1	OPC1	30wk	UP	0.212399
GO_Biological_Process_2025	Golgi Inheritance (GO:0048313)	2025-01-11	0.323138	0.613199	0	0	2.77198	3.13144	VPS13B	OPC1	30wk	UP	0.212399
GO_Biological_Process_2025	Cellular Response to L-leucine (GO:0071233)	2025-01-11	0.323138	0.613199	0	0	2.77198	3.13144	LARS1	OPC1	30wk	UP	0.212399
GO_Biological_Process_2025	Positive Regulation of Execution Phase of Apoptosis (GO:1900119)	2025-01-11	0.323138	0.613199	0	0	2.77198	3.13144	DLC1	OPC1	30wk	UP	0.212399
GO_Biological_Process_2025	Cardiac Muscle Cell Membrane Repolarization (GO:0099622)	2025-01-11	0.323138	0.613199	0	0	2.77198	3.13144	KCND3	OPC1	30wk	UP	0.212399
GO_Biological_Process_2025	cGMP Metabolic Process (GO:0046068)	2025-01-11	0.323138	0.613199	0	0	2.77198	3.13144	GUCY1B1	OPC1	30wk	UP	0.212399
GO_Biological_Process_2025	Regulation of Protein Localization to Centrosome (GO:1904779)	2025-01-11	0.323138	0.613199	0	0	2.77198	3.13144	RAB11FIP3	OPC1	30wk	UP	0.212399
GO_Biological_Process_2025	Regulation of Programmed Necrotic Cell Death (GO:0062098)	2025-01-11	0.323138	0.613199	0	0	2.77198	3.13144	PRKN	OPC1	30wk	UP	0.212399
GO_Biological_Process_2025	Regulation of Sequestering of Calcium Ion (GO:0051282)	2025-01-11	0.323138	0.613199	0	0	2.77198	3.13144	DIAPH1	OPC1	30wk	UP	0.212399
GO_Biological_Process_2025	Regulation of Oxidative Stress-Induced Neuron Intrinsic Apoptotic Signaling Pathway (GO:1903376)	2025-01-11	0.323138	0.613199	0	0	2.77198	3.13144	PRKN	OPC1	30wk	UP	0.212399
GO_Biological_Process_2025	SRP-dependent Cotranslational Protein Targeting to Membrane (GO:0006614)	2025-01-11	0.323138	0.613199	0	0	2.77198	3.13144	SEC61A2	OPC1	30wk	UP	0.212399
GO_Biological_Process_2025	MyD88-independent Toll-Like Receptor Signaling Pathway (GO:0002756)	2025-01-11	0.323138	0.613199	0	0	2.77198	3.13144	TRAF3	OPC1	30wk	UP	0.212399
GO_Biological_Process_2025	N-terminal Protein Amino Acid Acetylation (GO:0006474)	2025-01-11	0.323138	0.613199	0	0	2.77198	3.13144	NAA16	OPC1	30wk	UP	0.212399
GO_Biological_Process_2025	Regulation of Leukocyte Tethering or Rolling (GO:1903236)	2025-01-11	0.323138	0.613199	0	0	2.77198	3.13144	CCL25	OPC1	30wk	UP	0.212399
GO_Biological_Process_2025	Arginine Metabolic Process (GO:0006525)	2025-01-11	0.323138	0.613199	0	0	2.77198	3.13144	LDLR	OPC1	30wk	UP	0.212399
GO_Biological_Process_2025	Response to L-leucine (GO:0043201)	2025-01-11	0.323138	0.613199	0	0	2.77198	3.13144	LARS1	OPC1	30wk	UP	0.212399
GO_Biological_Process_2025	Myeloid Cell Differentiation (GO:0030099)	1957-03-01	0.319542	0.613199	0	0	1.54091	1.75797	HSPA9;CDIN1;HIPK2	OPC1	30wk	UP	0.212399
GO_Biological_Process_2025	Complement Receptor Mediated Signaling Pathway (GO:0002430)	2025-01-11	0.323138	0.613199	0	0	2.77198	3.13144	GPLD1	OPC1	30wk	UP	0.212399
GO_Biological_Process_2025	Endosomal Lumen Acidification (GO:0048388)	2025-01-11	0.323138	0.613199	0	0	2.77198	3.13144	ATP6V1H	OPC1	30wk	UP	0.212399
GO_Biological_Process_2025	Skeletal Muscle Fiber Development (GO:0048741)	2025-01-11	0.323138	0.613199	0	0	2.77198	3.13144	PPP3CA	OPC1	30wk	UP	0.212399
GO_Biological_Process_2025	Sphingoid Metabolic Process (GO:0046519)	2025-01-11	0.323138	0.613199	0	0	2.77198	3.13144	PLPP3	OPC1	30wk	UP	0.212399
GO_Biological_Process_2025	Endoplasmic Reticulum Membrane Organization (GO:0090158)	2025-01-11	0.323138	0.613199	0	0	2.77198	3.13144	ATL2	OPC1	30wk	UP	0.212399
GO_Biological_Process_2025	Negative Regulation of Sprouting Angiogenesis (GO:1903671)	2025-01-11	0.323138	0.613199	0	0	2.77198	3.13144	EPN1	OPC1	30wk	UP	0.212399
GO_Biological_Process_2025	Tricarboxylic Acid Metabolic Process (GO:0072350)	2025-01-11	0.323138	0.613199	0	0	2.77198	3.13144	GRID1	OPC1	30wk	UP	0.212399
GO_Biological_Process_2025	Urate Metabolic Process (GO:0046415)	2025-01-11	0.323138	0.613199	0	0	2.77198	3.13144	CARMIL1	OPC1	30wk	UP	0.212399
GO_Biological_Process_2025	Regulation of Chromatin Organization (GO:1902275)	2025-01-11	0.323138	0.613199	0	0	2.77198	3.13144	SETD5	OPC1	30wk	UP	0.212399
GO_Biological_Process_2025	Positive Regulation of Integrin-Mediated Signaling Pathway (GO:2001046)	2025-01-11	0.323138	0.613199	0	0	2.77198	3.13144	LAMC1	OPC1	30wk	UP	0.212399
GO_Biological_Process_2025	Negative Regulation of Gene Expression via Chromosomal CpG Island Methylation (GO:0044027)	2025-01-11	0.323138	0.613199	0	0	2.77198	3.13144	DNMT1	OPC1	30wk	UP	0.212399
GO_Biological_Process_2025	Negative Regulation of Heart Contraction (GO:0045822)	2025-01-11	0.323138	0.613199	0	0	2.77198	3.13144	PDE4D	OPC1	30wk	UP	0.212399
GO_Biological_Process_2025	Negative Regulation of Lymphocyte Migration (GO:2000402)	2025-01-11	0.323138	0.613199	0	0	2.77198	3.13144	LRCH1	OPC1	30wk	UP	0.212399
GO_Biological_Process_2025	Negative Regulation of Potassium Ion Transmembrane Transport (GO:1901380)	2025-01-11	0.323138	0.613199	0	0	2.77198	3.13144	CAB39	OPC1	30wk	UP	0.212399
GO_Biological_Process_2025	Negative Regulation of Potassium Ion Transport (GO:0043267)	2025-01-11	0.323138	0.613199	0	0	2.77198	3.13144	CAB39	OPC1	30wk	UP	0.212399
GO_Biological_Process_2025	Insulin-Like Growth Factor Receptor Signaling Pathway (GO:0048009)	2025-01-11	0.323138	0.613199	0	0	2.77198	3.13144	GHR	OPC1	30wk	UP	0.212399
GO_Biological_Process_2025	Negative Regulation of Response to Cytokine Stimulus (GO:0060761)	2025-01-11	0.323138	0.613199	0	0	2.77198	3.13144	MAP2K5	OPC1	30wk	UP	0.212399
GO_Biological_Process_2025	Iron Ion Transmembrane Transport (GO:0034755)	2025-01-11	0.323138	0.613199	0	0	2.77198	3.13144	ABCC5	OPC1	30wk	UP	0.212399
GO_Biological_Process_2025	Polysaccharide Biosynthetic Process (GO:0000271)	2025-01-11	0.323138	0.613199	0	0	2.77198	3.13144	NDST4	OPC1	30wk	UP	0.212399
GO_Biological_Process_2025	Positive Regulation of Vascular Endothelial Growth Factor Receptor Signaling Pathway (GO:0030949)	2025-01-11	0.323138	0.613199	0	0	2.77198	3.13144	ROBO1	OPC1	30wk	UP	0.212399
GO_Biological_Process_2025	Regulation of Cell Communication by Electrical Coupling Involved in Cardiac Conduction (GO:1901844)	2025-01-11	0.323138	0.613199	0	0	2.77198	3.13144	PDE4D	OPC1	30wk	UP	0.212399
GO_Biological_Process_2025	Regulation of TORC2 Signaling (GO:1903939)	2025-01-11	0.323138	0.613199	0	0	2.77198	3.13144	OTUD5	OPC1	30wk	UP	0.212399
GO_Biological_Process_2025	Protein Localization to Endosome (GO:0036010)	2025-01-11	0.323138	0.613199	0	0	2.77198	3.13144	TMEM30A	OPC1	30wk	UP	0.212399
GO_Biological_Process_2025	Progesterone Receptor Signaling Pathway (GO:0050847)	2025-01-11	0.323138	0.613199	0	0	2.77198	3.13144	UBE3A	OPC1	30wk	UP	0.212399
GO_Biological_Process_2025	Positive Regulation of Vascular Endothelial Growth Factor Signaling Pathway (GO:1900748)	2025-01-11	0.323138	0.613199	0	0	2.77198	3.13144	ROBO1	OPC1	30wk	UP	0.212399
GO_Biological_Process_2025	Protein K29-linked Ubiquitination (GO:0035519)	2025-01-11	0.323138	0.613199	0	0	2.77198	3.13144	PRKN	OPC1	30wk	UP	0.212399
GO_Biological_Process_2025	Positive Regulation of Peptidase Activity (GO:0010952)	2025-01-11	0.323138	0.613199	0	0	2.77198	3.13144	TANK	OPC1	30wk	UP	0.212399
GO_Biological_Process_2025	Positive Regulation of Neuron Migration (GO:2001224)	2025-01-11	0.323138	0.613199	0	0	2.77198	3.13144	NIPBL	OPC1	30wk	UP	0.212399
GO_Biological_Process_2025	Positive Regulation of Mitotic Cytokinesis (GO:1903490)	2025-01-11	0.323138	0.613199	0	0	2.77198	3.13144	RAB11FIP3	OPC1	30wk	UP	0.212399
GO_Biological_Process_2025	Positive Regulation of T Cell Chemotaxis (GO:0010820)	2025-01-11	0.323138	0.613199	0	0	2.77198	3.13144	OXSR1	OPC1	30wk	UP	0.212399
GO_Biological_Process_2025	Positive Regulation of Metaphase/Anaphase Transition of Cell Cycle (GO:1902101)	2025-01-11	0.323138	0.613199	0	0	2.77198	3.13144	RB1	OPC1	30wk	UP	0.212399
GO_Biological_Process_2025	Central Nervous System Projection Neuron Axonogenesis (GO:0021952)	2025-01-11	0.323138	0.613199	0	0	2.77198	3.13144	MYCBP2	OPC1	30wk	UP	0.212399
GO_Biological_Process_2025	Positive Regulation of DNA Metabolic Process (GO:0051054)	5/108	0.32414	0.614221	0	0	1.34688	1.51736	RGCC;EYA1;FAF1;ERCC6;TERF2	OPC1	30wk	UP	0.211675
GO_Biological_Process_2025	Positive Regulation of Translation (GO:0045727)	5/108	0.32414	0.614221	0	0	1.34688	1.51736	SSB;YTHDF3;CSDE1;PRR16;ELAVL1	OPC1	30wk	UP	0.211675
GO_Biological_Process_2025	Organophosphate Metabolic Process (GO:0019637)	1983-04-01	0.328188	0.618994	0	0	1.40457	1.56493	PLPPR1;PLPPR5;OCRL;PLPP3	OPC1	30wk	UP	0.208313
GO_Biological_Process_2025	Protein Tetramerization (GO:0051262)	1983-04-01	0.328188	0.618994	0	0	1.40457	1.56493	APP;KCND3;RYR3;TRPM3	OPC1	30wk	UP	0.208313
GO_Biological_Process_2025	Regulation of Mitotic Nuclear Division (GO:0007088)	1958-03-01	0.329157	0.618994	0	0	1.51281	1.68107	TOM1L2;PDZD2;RGCC	OPC1	30wk	UP	0.208313
GO_Biological_Process_2025	Cellular Response to Unfolded Protein (GO:0034620)	1958-03-01	0.329157	0.618994	0	0	1.51281	1.68107	PRKN;PACRG;PARP8	OPC1	30wk	UP	0.208313
GO_Biological_Process_2025	Sprouting Angiogenesis (GO:0002040)	1958-03-01	0.329157	0.618994	0	0	1.51281	1.68107	CDH13;GPLD1;ROBO1	OPC1	30wk	UP	0.208313
GO_Biological_Process_2025	Eye Development (GO:0001654)	1958-03-01	0.329157	0.618994	0	0	1.51281	1.68107	NIPBL;PBX1;HIPK2	OPC1	30wk	UP	0.208313
GO_Biological_Process_2025	Mesenchymal Cell Differentiation (GO:0048762)	1958-03-01	0.329157	0.618994	0	0	1.51281	1.68107	OTUD5;ROCK1;RBPJ	OPC1	30wk	UP	0.208313
GO_Biological_Process_2025	Regulation of Proteasomal Ubiquitin-Dependent Protein Catabolic Process (GO:0032434)	5/109	0.331043	0.618994	0	0	1.33386	1.47459	PHF20L1;PRKN;SH3RF3;HECTD1;TAF1	OPC1	30wk	UP	0.208313
GO_Biological_Process_2025	Peptidyl-Tyrosine Phosphorylation (GO:0018108)	1958-03-01	0.329157	0.618994	0	0	1.51281	1.68107	ALK;PDGFRA;ERBB4	OPC1	30wk	UP	0.208313
GO_Biological_Process_2025	Regulation of JUN Kinase Activity (GO:0043506)	1934-02-01	0.333121	0.618994	0	0	1.733	1.905	MAP3K13;TANK	OPC1	30wk	UP	0.208313
GO_Biological_Process_2025	Triglyceride Homeostasis (GO:0070328)	1934-02-01	0.333121	0.618994	0	0	1.733	1.905	OSBPL8;RORA	OPC1	30wk	UP	0.208313
GO_Biological_Process_2025	Tumor Necrosis Factor-Mediated Signaling Pathway (GO:0033209)	1934-02-01	0.333121	0.618994	0	0	1.733	1.905	TRAF3;TANK	OPC1	30wk	UP	0.208313
GO_Biological_Process_2025	Integrated Stress Response Signaling (GO:0140467)	1934-02-01	0.333121	0.618994	0	0	1.733	1.905	IMPACT;RPAP2	OPC1	30wk	UP	0.208313
GO_Biological_Process_2025	Organophosphate Biosynthetic Process (GO:0090407)	1934-02-01	0.333121	0.618994	0	0	1.733	1.905	PIP5K1A;GPHN	OPC1	30wk	UP	0.208313
GO_Biological_Process_2025	Positive Regulation of Carbohydrate Metabolic Process (GO:0045913)	1934-02-01	0.333121	0.618994	0	0	1.733	1.905	APP;GPLD1	OPC1	30wk	UP	0.208313
GO_Biological_Process_2025	Protein Acylation (GO:0043543)	1934-02-01	0.333121	0.618994	0	0	1.733	1.905	ZDHHC21;ZDHHC2	OPC1	30wk	UP	0.208313
GO_Biological_Process_2025	Vascular Transport (GO:0010232)	1984-04-01	0.33614	0.618994	0	0	1.38694	1.51208	SLC24A3;ABCC5;SLC1A2;SLC6A1	OPC1	30wk	UP	0.208313
GO_Biological_Process_2025	+ Reg of Phosphatidylinositol 3-Kinase/Prot Kinase B Signal Transduction (GO:0051897)	7/162	0.335709	0.618994	0	0	1.25326	1.36794	APP;PDGFRA;OSBPL8;HIP1;NRXN1;PRKD1;AMBRA1	OPC1	30wk	UP	0.208313
GO_Biological_Process_2025	Cytoskeleton-Dependent Cytokinesis (GO:0061640)	1984-04-01	0.33614	0.618994	0	0	1.38694	1.51208	ROCK1;EXOC4;RHOA;SPTBN1	OPC1	30wk	UP	0.208313
GO_Biological_Process_2025	Regulation of Interleukin-5 Production (GO:0032674)	2025-01-12	0.34674	0.618994	0	0	2.51985	2.66898	PDE4D	OPC1	30wk	UP	0.208313
GO_Biological_Process_2025	Peptidyl-Lysine Modification (GO:0018205)	1985-04-01	0.3441	0.618994	0	0	1.36975	1.46128	SENP6;EYA1;NNAT;SENP1	OPC1	30wk	UP	0.208313
GO_Biological_Process_2025	ERBB Signaling Pathway (GO:0038127)	1958-03-01	0.329157	0.618994	0	0	1.51281	1.68107	ERBB4;PLCE1;NRG2	OPC1	30wk	UP	0.208313
GO_Biological_Process_2025	Macromolecule Modification (GO:0043412)	1984-04-01	0.33614	0.618994	0	0	1.38694	1.51208	RPN2;STK38;CPE;FBXO11	OPC1	30wk	UP	0.208313
GO_Biological_Process_2025	Regulation of Adenylate Cyclase-Activating G Protein-Coupled Receptor Signaling Pathway (GO:0106070)	2025-01-12	0.34674	0.618994	0	0	2.51985	2.66898	PDE4D	OPC1	30wk	UP	0.208313
GO_Biological_Process_2025	Positive Regulation of Endocytosis (GO:0045807)	1985-04-01	0.3441	0.618994	0	0	1.36975	1.46128	TUB;NLGN1;HIP1;SGIP1	OPC1	30wk	UP	0.208313
GO_Biological_Process_2025	Actomyosin Structure Organization (GO:0031032)	1985-04-01	0.3441	0.618994	0	0	1.36975	1.46128	ROCK1;EPB41L3;CDC42BPA;RHOA	OPC1	30wk	UP	0.208313
GO_Biological_Process_2025	Response to Interleukin-1 (GO:0070555)	1959-03-01	0.33877	0.618994	0	0	1.48572	1.60819	APP;YTHDC2;TANK	OPC1	30wk	UP	0.208313
GO_Biological_Process_2025	Microtubule Cytoskeleton Organization Involved in Mitosis (GO:1902850)	1959-03-01	0.33877	0.618994	0	0	1.48572	1.60819	SETD2;CKAP5;CLASP1	OPC1	30wk	UP	0.208313
GO_Biological_Process_2025	mRNA Transport (GO:0051028)	1959-03-01	0.33877	0.618994	0	0	1.48572	1.60819	HNRNPA2B1;THOC1;SMG6	OPC1	30wk	UP	0.208313
GO_Biological_Process_2025	External Encapsulating Structure Organization (GO:0045229)	5/111	0.344888	0.618994	0	0	1.30855	1.393	APP;ADAMTS5;MMP16;ADAMTS10;ADAMTS6	OPC1	30wk	UP	0.208313
GO_Biological_Process_2025	Regulation of Canonical NF-kappaB Signal Transduction (GO:0043122)	11/270	0.341676	0.618994	0	0	1.17904	1.26616	PRKN;NFAT5;VAPA;RIOK3;TRAF3;RORA;PRKD1;TANK;RHOA;MAP2K5;WLS	OPC1	30wk	UP	0.208313
GO_Biological_Process_2025	Extracellular Structure Organization (GO:0043062)	5/111	0.344888	0.618994	0	0	1.30855	1.393	APP;ADAMTS5;MMP16;ADAMTS10;ADAMTS6	OPC1	30wk	UP	0.208313
GO_Biological_Process_2025	Neurotransmitter Secretion (GO:0007269)	1935-02-01	0.345942	0.618994	0	0	1.6804	1.78372	PTPRN2;NRXN1	OPC1	30wk	UP	0.208313
GO_Biological_Process_2025	Response to Transforming Growth Factor Beta (GO:0071559)	1935-02-01	0.345942	0.618994	0	0	1.6804	1.78372	WWOX;ROCK1	OPC1	30wk	UP	0.208313
GO_Biological_Process_2025	Skeletal Muscle Organ Development (GO:0060538)	1935-02-01	0.345942	0.618994	0	0	1.6804	1.78372	DMD;LARGE1	OPC1	30wk	UP	0.208313
GO_Biological_Process_2025	Negative Regulation of Cytoplasmic Pattern Recognition Receptor Signaling Pathway (GO:0039532)	1935-02-01	0.345942	0.618994	0	0	1.6804	1.78372	PTPRS;RIOK3	OPC1	30wk	UP	0.208313
GO_Biological_Process_2025	Neural Crest Cell Migration (GO:0001755)	1935-02-01	0.345942	0.618994	0	0	1.6804	1.78372	SEMA3D;ERBB4	OPC1	30wk	UP	0.208313
GO_Biological_Process_2025	Positive Regulation of Macromolecule Metabolic Process (GO:0010604)	1935-02-01	0.345942	0.618994	0	0	1.6804	1.78372	APP;MAP2K5	OPC1	30wk	UP	0.208313
GO_Biological_Process_2025	N-terminal Protein Amino Acid Modification (GO:0031365)	2025-01-12	0.34674	0.618994	0	0	2.51985	2.66898	NAA16	OPC1	30wk	UP	0.208313
GO_Biological_Process_2025	Positive Regulation of Mitotic Nuclear Division (GO:0045840)	1935-02-01	0.345942	0.618994	0	0	1.6804	1.78372	RB1;RGCC	OPC1	30wk	UP	0.208313
GO_Biological_Process_2025	Regulation of Cellular Senescence (GO:2000772)	1935-02-01	0.345942	0.618994	0	0	1.6804	1.78372	MORC3;TERF2	OPC1	30wk	UP	0.208313
GO_Biological_Process_2025	Cellular Response to cAMP (GO:0071320)	1935-02-01	0.345942	0.618994	0	0	1.6804	1.78372	PDE4D;AKAP7	OPC1	30wk	UP	0.208313
GO_Biological_Process_2025	Adult Locomotory Behavior (GO:0008344)	2025-01-12	0.34674	0.618994	0	0	2.51985	2.66898	PRKN	OPC1	30wk	UP	0.208313
GO_Biological_Process_2025	JNK Cascade (GO:0007254)	1934-02-01	0.333121	0.618994	0	0	1.733	1.905	FGF14;MAP3K13	OPC1	30wk	UP	0.208313
GO_Biological_Process_2025	Astrocyte Activation (GO:0048143)	2025-01-12	0.34674	0.618994	0	0	2.51985	2.66898	APP	OPC1	30wk	UP	0.208313
GO_Biological_Process_2025	Post-Translational Protein Targeting to Endoplasmic Reticulum Membrane (GO:0006620)	2025-01-12	0.34674	0.618994	0	0	2.51985	2.66898	SEC61A2	OPC1	30wk	UP	0.208313
GO_Biological_Process_2025	Glutamine Metabolic Process (GO:0006541)	2025-01-12	0.34674	0.618994	0	0	2.51985	2.66898	GRID1	OPC1	30wk	UP	0.208313
GO_Biological_Process_2025	Base-Excision Repair, Gap-Filling (GO:0006287)	2025-01-12	0.34674	0.618994	0	0	2.51985	2.66898	LRIG1	OPC1	30wk	UP	0.208313
GO_Biological_Process_2025	Calcium Import Into the Mitochondrion (GO:0036444)	2025-01-12	0.34674	0.618994	0	0	2.51985	2.66898	HSPA9	OPC1	30wk	UP	0.208313
GO_Biological_Process_2025	Regulation of Short-Term Neuronal Synaptic Plasticity (GO:0048172)	2025-01-12	0.34674	0.618994	0	0	2.51985	2.66898	SHISA9	OPC1	30wk	UP	0.208313
GO_Biological_Process_2025	Catecholamine Metabolic Process (GO:0006584)	2025-01-12	0.34674	0.618994	0	0	2.51985	2.66898	PRKN	OPC1	30wk	UP	0.208313
GO_Biological_Process_2025	Regulation of Transferase Activity (GO:0051338)	2025-01-12	0.34674	0.618994	0	0	2.51985	2.66898	LDB2	OPC1	30wk	UP	0.208313
GO_Biological_Process_2025	Cellular Response to Catecholamine Stimulus (GO:0071870)	2025-01-12	0.34674	0.618994	0	0	2.51985	2.66898	PRKN	OPC1	30wk	UP	0.208313
GO_Biological_Process_2025	Cellular Response to Cholesterol (GO:0071397)	2025-01-12	0.34674	0.618994	0	0	2.51985	2.66898	GPLD1	OPC1	30wk	UP	0.208313
GO_Biological_Process_2025	Cellular Response to Dopamine (GO:1903351)	2025-01-12	0.34674	0.618994	0	0	2.51985	2.66898	PRKN	OPC1	30wk	UP	0.208313
GO_Biological_Process_2025	Biogenic Amine Metabolic Process (GO:0006576)	2025-01-12	0.34674	0.618994	0	0	2.51985	2.66898	OAZ2	OPC1	30wk	UP	0.208313
GO_Biological_Process_2025	Cellular Response to Fluid Shear Stress (GO:0071498)	2025-01-12	0.34674	0.618994	0	0	2.51985	2.66898	MAP2K5	OPC1	30wk	UP	0.208313
GO_Biological_Process_2025	Signal Peptide Processing (GO:0006465)	2025-01-12	0.34674	0.618994	0	0	2.51985	2.66898	IMMP2L	OPC1	30wk	UP	0.208313
GO_Biological_Process_2025	Signal Release (GO:0023061)	2025-01-12	0.34674	0.618994	0	0	2.51985	2.66898	WLS	OPC1	30wk	UP	0.208313
GO_Biological_Process_2025	Sphingomyelin Metabolic Process (GO:0006684)	2025-01-12	0.34674	0.618994	0	0	2.51985	2.66898	VAPA	OPC1	30wk	UP	0.208313
GO_Biological_Process_2025	Endochondral Bone Morphogenesis (GO:0060350)	2025-01-12	0.34674	0.618994	0	0	2.51985	2.66898	BMPR2	OPC1	30wk	UP	0.208313
GO_Biological_Process_2025	tRNA 5'-Leader Removal (GO:0001682)	2025-01-12	0.34674	0.618994	0	0	2.51985	2.66898	SSB	OPC1	30wk	UP	0.208313
GO_Biological_Process_2025	Forebrain Neuron Differentiation (GO:0021879)	2025-01-12	0.34674	0.618994	0	0	2.51985	2.66898	ERBB4	OPC1	30wk	UP	0.208313
GO_Biological_Process_2025	Regulation of Tube Diameter (GO:0035296)	2025-01-12	0.34674	0.618994	0	0	2.51985	2.66898	ROCK1	OPC1	30wk	UP	0.208313
GO_Biological_Process_2025	Mesoderm Morphogenesis (GO:0048332)	2025-01-12	0.34674	0.618994	0	0	2.51985	2.66898	BMPR2	OPC1	30wk	UP	0.208313
GO_Biological_Process_2025	Vascular Process in Circulatory System (GO:0003018)	2025-01-12	0.34674	0.618994	0	0	2.51985	2.66898	ROCK1	OPC1	30wk	UP	0.208313
GO_Biological_Process_2025	Termination of RNA Polymerase II Transcription (GO:0006369)	2025-01-12	0.34674	0.618994	0	0	2.51985	2.66898	SCAF8	OPC1	30wk	UP	0.208313
GO_Biological_Process_2025	Wound Healing, Spreading of Epidermal Cells (GO:0035313)	2025-01-12	0.34674	0.618994	0	0	2.51985	2.66898	ITGAV	OPC1	30wk	UP	0.208313
GO_Biological_Process_2025	Microtubule Anchoring at Microtubule Organizing Center (GO:0072393)	2025-01-12	0.34674	0.618994	0	0	2.51985	2.66898	DCTN1	OPC1	30wk	UP	0.208313
GO_Biological_Process_2025	Mitochondrial Genome Maintenance (GO:0000002)	2025-01-12	0.34674	0.618994	0	0	2.51985	2.66898	SLC25A36	OPC1	30wk	UP	0.208313
GO_Biological_Process_2025	Morphogenesis of a Polarized Epithelium (GO:0001738)	2025-01-12	0.34674	0.618994	0	0	2.51985	2.66898	AHI1	OPC1	30wk	UP	0.208313
GO_Biological_Process_2025	Myelination in Peripheral Nervous System (GO:0022011)	2025-01-12	0.34674	0.618994	0	0	2.51985	2.66898	PARD3	OPC1	30wk	UP	0.208313
GO_Biological_Process_2025	Negative Regulation of Chemotaxis (GO:0050922)	2025-01-12	0.34674	0.618994	0	0	2.51985	2.66898	ROBO1	OPC1	30wk	UP	0.208313
GO_Biological_Process_2025	Negative Regulation of Locomotion (GO:0040013)	2025-01-12	0.34674	0.618994	0	0	2.51985	2.66898	PDZD2	OPC1	30wk	UP	0.208313
GO_Biological_Process_2025	Glycosaminoglycan Catabolic Process (GO:0006027)	2025-01-12	0.34674	0.618994	0	0	2.51985	2.66898	GNS	OPC1	30wk	UP	0.208313
GO_Biological_Process_2025	Negative Regulation of Macrophage Derived Foam Cell Differentiation (GO:0010745)	2025-01-12	0.34674	0.618994	0	0	2.51985	2.66898	ITGAV	OPC1	30wk	UP	0.208313
GO_Biological_Process_2025	Negative Regulation of Amyloid Fibril Formation (GO:1905907)	2025-01-12	0.34674	0.618994	0	0	2.51985	2.66898	LDLR	OPC1	30wk	UP	0.208313
GO_Biological_Process_2025	Polyamine Metabolic Process (GO:0006595)	2025-01-12	0.34674	0.618994	0	0	2.51985	2.66898	OAZ2	OPC1	30wk	UP	0.208313
GO_Biological_Process_2025	Regulation of T Cell Chemotaxis (GO:0010819)	2025-01-12	0.34674	0.618994	0	0	2.51985	2.66898	OXSR1	OPC1	30wk	UP	0.208313
GO_Biological_Process_2025	Positive Regulation of Nuclear-Transcribed mRNA poly(A) Tail Shortening (GO:0060213)	2025-01-12	0.34674	0.618994	0	0	2.51985	2.66898	TNRC6A	OPC1	30wk	UP	0.208313
GO_Biological_Process_2025	Regulation of Actin Filament Depolymerization (GO:0030834)	2025-01-12	0.34674	0.618994	0	0	2.51985	2.66898	LIMA1	OPC1	30wk	UP	0.208313
GO_Biological_Process_2025	Antifungal Humoral Response (GO:0019732)	2025-01-12	0.34674	0.618994	0	0	2.51985	2.66898	APP	OPC1	30wk	UP	0.208313
GO_Biological_Process_2025	Primary miRNA Processing (GO:0031053)	2025-01-12	0.34674	0.618994	0	0	2.51985	2.66898	HNRNPA2B1	OPC1	30wk	UP	0.208313
GO_Biological_Process_2025	Positive Regulation of Ruffle Assembly (GO:1900029)	2025-01-12	0.34674	0.618994	0	0	2.51985	2.66898	NLGN1	OPC1	30wk	UP	0.208313
GO_Biological_Process_2025	Positive Regulation of Peptidyl-Threonine Phosphorylation (GO:0010800)	2025-01-12	0.34674	0.618994	0	0	2.51985	2.66898	UBE2K	OPC1	30wk	UP	0.208313
GO_Biological_Process_2025	Peptidyl-Tyrosine Autophosphorylation (GO:0038083)	2025-01-12	0.34674	0.618994	0	0	2.51985	2.66898	ALK	OPC1	30wk	UP	0.208313
GO_Biological_Process_2025	Protein Secretion (GO:0009306)	1960-03-01	0.348373	0.621492	0	0	1.45958	1.5391	COPG1;GPLD1;WLS	OPC1	30wk	UP	0.206565
GO_Biological_Process_2025	Cellular Response to Metal Ion (GO:0071248)	5/112	0.351825	0.627228	0	0	1.29626	1.3541	PRKN;NLGN1;NRXN1;RYR3;ADD1	OPC1	30wk	UP	0.202575
GO_Biological_Process_2025	Transport Across Blood-Brain Barrier (GO:0150104)	1986-04-01	0.352063	0.627231	0	0	1.35297	1.41243	SLC24A3;ABCC5;SLC1A2;SLC6A1	OPC1	30wk	UP	0.202572
GO_Biological_Process_2025	Regulation of Phosphatidylinositol 3-Kinase/Protein Kinase B Signal Transduction (GO:0051896)	9/219	0.355012	0.63206	0	0	1.18935	1.23169	APP;PDGFRA;OSBPL8;HIP1;NRXN1;DAG1;PIP5K1A;PRKD1;AMBRA1	OPC1	30wk	UP	0.199242
GO_Biological_Process_2025	Carboxylic Acid Metabolic Process (GO:0019752)	1936-02-01	0.358681	0.633219	0	0	1.63089	1.67219	CSGALNACT1;GRID1	OPC1	30wk	UP	0.198446
GO_Biological_Process_2025	Regulation of Cytosolic Calcium Ion Concentration (GO:0051480)	1936-02-01	0.358681	0.633219	0	0	1.63089	1.67219	TRPC1;ATP2B1	OPC1	30wk	UP	0.198446
GO_Biological_Process_2025	Regulation of Cell Population Proliferation (GO:0042127)	29/769	0.357113	0.633219	0	0	1.08903	1.12137	ALK;APP;ATP8A2;BMPR2;WWC2;ASH2L;PTPRK;PTN;ADRA1A;CDC73;CCAR1;GNAI2;GHR;PPP3CA;ERBB4;ITGAV;STAT5B;PDGFRA;XRCC6;TSC22D1;PTPN14;MYO16;RHOA;RGCC;SAPCD2;DLC1;CDH13;SGK1;GPLD1	OPC1	30wk	UP	0.198446
GO_Biological_Process_2025	Telomere Organization (GO:0032200)	1961-03-01	0.357962	0.633219	0	0	1.43434	1.47354	XRCC6;PTGES3;TERF2	OPC1	30wk	UP	0.198446
GO_Biological_Process_2025	mRNA Export From Nucleus (GO:0006406)	1961-03-01	0.357962	0.633219	0	0	1.43434	1.47354	HNRNPA2B1;THOC1;SMG6	OPC1	30wk	UP	0.198446
GO_Biological_Process_2025	'De Novo' Post-Translational Protein Folding (GO:0051084)	1936-02-01	0.358681	0.633219	0	0	1.63089	1.67219	HSPA9;PTGES3	OPC1	30wk	UP	0.198446
GO_Biological_Process_2025	Cellular Response to Amyloid-Beta (GO:1904646)	1936-02-01	0.358681	0.633219	0	0	1.63089	1.67219	APP;GRM5	OPC1	30wk	UP	0.198446
GO_Biological_Process_2025	Negative Regulation of Cell Cycle Process (GO:0010948)	1936-02-01	0.358681	0.633219	0	0	1.63089	1.67219	TOM1L2;TERF2	OPC1	30wk	UP	0.198446
GO_Biological_Process_2025	Lytic Vacuole Organization (GO:0080171)	1936-02-01	0.358681	0.633219	0	0	1.63089	1.67219	AKTIP;SPG11	OPC1	30wk	UP	0.198446
GO_Biological_Process_2025	Regulation of Protein Ubiquitination (GO:0031396)	5/113	0.358769	0.633219	0	0	1.28419	1.31639	PRKN;USP4;MYCBP2;DCUN1D1;UBE3A	OPC1	30wk	UP	0.198446
GO_Biological_Process_2025	Lipid Transport (GO:0006869)	5/113	0.358769	0.633219	0	0	1.28419	1.31639	OSBPL8;LYPLA1;VAPA;ABCA6;LDLR	OPC1	30wk	UP	0.198446
GO_Biological_Process_2025	Regulation of Type I Interferon-Mediated Signaling Pathway (GO:0060338)	1936-02-01	0.358681	0.633219	0	0	1.63089	1.67219	YTHDF3;UBE2K	OPC1	30wk	UP	0.198446
GO_Biological_Process_2025	Negative Regulation of Double-Strand Break Repair (GO:2000780)	1936-02-01	0.358681	0.633219	0	0	1.63089	1.67219	FBH1;ERCC6	OPC1	30wk	UP	0.198446
GO_Biological_Process_2025	Regulation of Homotypic Cell-Cell Adhesion (GO:0034110)	2025-01-13	0.369519	0.634043	0	0	2.30975	2.29947	PLPP3	OPC1	30wk	UP	0.197882
GO_Biological_Process_2025	P-body Assembly (GO:0033962)	2025-01-13	0.369519	0.634043	0	0	2.30975	2.29947	TNRC6A	OPC1	30wk	UP	0.197882
GO_Biological_Process_2025	Negative Regulation of Cell Differentiation (GO:0045596)	9/220	0.359949	0.634043	0	0	1.18365	1.20945	RB1;TRIO;NELFB;PTGR3;RORA;ITGAV;CNTN4;FBXO11;CDC73	OPC1	30wk	UP	0.197882
GO_Biological_Process_2025	Mitotic Cytokinesis (GO:0000281)	1962-03-01	0.36753	0.634043	0	0	1.40995	1.41129	ROCK1;EXOC4;SPTBN1	OPC1	30wk	UP	0.197882
GO_Biological_Process_2025	Regulation of Mitotic Cell Cycle Phase Transition (GO:1901990)	1988-04-01	0.36799	0.634043	0	0	1.32062	1.32023	TCF7L1;KCNH5;RGCC;AMBRA1	OPC1	30wk	UP	0.197882
GO_Biological_Process_2025	Positive Regulation of Endothelial Cell Migration (GO:0010595)	1988-04-01	0.36799	0.634043	0	0	1.32062	1.32023	SLTM;PRKD1;PLPP3;GPLD1	OPC1	30wk	UP	0.197882
GO_Biological_Process_2025	Positive Regulation of Ubiquitin-Dependent Protein Catabolic Process (GO:2000060)	1988-04-01	0.36799	0.634043	0	0	1.32062	1.32023	PRKN;SH3RF3;HECTD1;TAF1	OPC1	30wk	UP	0.197882
GO_Biological_Process_2025	Regulation of Gastrulation (GO:0010470)	2025-01-13	0.369519	0.634043	0	0	2.30975	2.29947	DAG1	OPC1	30wk	UP	0.197882
GO_Biological_Process_2025	Regulation of Transcription of Nucleolar Large rRNA by RNA Polymerase I (GO:1901836)	2025-01-13	0.369519	0.634043	0	0	2.30975	2.29947	MACROH2A1	OPC1	30wk	UP	0.197882
GO_Biological_Process_2025	Regulation of Hemopoiesis (GO:1903706)	2025-01-13	0.369519	0.634043	0	0	2.30975	2.29947	PTN	OPC1	30wk	UP	0.197882
GO_Biological_Process_2025	Regulation of Long-Term Neuronal Synaptic Plasticity (GO:0048169)	2025-01-13	0.369519	0.634043	0	0	2.30975	2.29947	NETO1	OPC1	30wk	UP	0.197882
GO_Biological_Process_2025	Cardiac Left Ventricle Morphogenesis (GO:0003214)	2025-01-13	0.369519	0.634043	0	0	2.30975	2.29947	RBPJ	OPC1	30wk	UP	0.197882
GO_Biological_Process_2025	Regulation of Hematopoietic Stem Cell Differentiation (GO:1902036)	2025-01-13	0.369519	0.634043	0	0	2.30975	2.29947	N4BP2L2	OPC1	30wk	UP	0.197882
GO_Biological_Process_2025	Adenylate Cyclase-Activating Adrenergic Receptor Signaling Pathway (GO:0071880)	2025-01-13	0.369519	0.634043	0	0	2.30975	2.29947	ADRA1A	OPC1	30wk	UP	0.197882
GO_Biological_Process_2025	Adipose Tissue Development (GO:0060612)	2025-01-13	0.369519	0.634043	0	0	2.30975	2.29947	VPS13B	OPC1	30wk	UP	0.197882
GO_Biological_Process_2025	Aminoglycan Catabolic Process (GO:0006026)	2025-01-13	0.369519	0.634043	0	0	2.30975	2.29947	GNS	OPC1	30wk	UP	0.197882
GO_Biological_Process_2025	Atrial Septum Development (GO:0003283)	2025-01-13	0.369519	0.634043	0	0	2.30975	2.29947	BMPR2	OPC1	30wk	UP	0.197882
GO_Biological_Process_2025	Atrioventricular Valve Development (GO:0003171)	2025-01-13	0.369519	0.634043	0	0	2.30975	2.29947	BMPR2	OPC1	30wk	UP	0.197882
GO_Biological_Process_2025	Body Fluid Secretion (GO:0007589)	2025-01-13	0.369519	0.634043	0	0	2.30975	2.29947	ERBB4	OPC1	30wk	UP	0.197882
GO_Biological_Process_2025	Regulation of Actomyosin Structure Organization (GO:0110020)	2025-01-13	0.369519	0.634043	0	0	2.30975	2.29947	ROCK1	OPC1	30wk	UP	0.197882
GO_Biological_Process_2025	Regulation of Sensory Perception (GO:0051931)	2025-01-13	0.369519	0.634043	0	0	2.30975	2.29947	TMEM100	OPC1	30wk	UP	0.197882
GO_Biological_Process_2025	Cellular Response to Growth Hormone Stimulus (GO:0071378)	2025-01-13	0.369519	0.634043	0	0	2.30975	2.29947	GHR	OPC1	30wk	UP	0.197882
GO_Biological_Process_2025	Microvillus Organization (GO:0032528)	2025-01-13	0.369519	0.634043	0	0	2.30975	2.29947	RAPGEF6	OPC1	30wk	UP	0.197882
GO_Biological_Process_2025	Response to Progesterone (GO:0032570)	2025-01-13	0.369519	0.634043	0	0	2.30975	2.29947	UBE3A	OPC1	30wk	UP	0.197882
GO_Biological_Process_2025	Mitochondrial Fission (GO:0000266)	2025-01-13	0.369519	0.634043	0	0	2.30975	2.29947	PRKN	OPC1	30wk	UP	0.197882
GO_Biological_Process_2025	Regulation of Cell Fate Commitment (GO:0010453)	2025-01-13	0.369519	0.634043	0	0	2.30975	2.29947	MTA3	OPC1	30wk	UP	0.197882
GO_Biological_Process_2025	Nuclear RNA Surveillance (GO:0071027)	2025-01-13	0.369519	0.634043	0	0	2.30975	2.29947	ZCCHC7	OPC1	30wk	UP	0.197882
GO_Biological_Process_2025	Cranial Nerve Development (GO:0021545)	2025-01-13	0.369519	0.634043	0	0	2.30975	2.29947	CHD7	OPC1	30wk	UP	0.197882
GO_Biological_Process_2025	snRNA Transcription (GO:0009301)	2025-01-13	0.369519	0.634043	0	0	2.30975	2.29947	RPAP2	OPC1	30wk	UP	0.197882
GO_Biological_Process_2025	Embryonic Hemopoiesis (GO:0035162)	2025-01-13	0.369519	0.634043	0	0	2.30975	2.29947	KMT2A	OPC1	30wk	UP	0.197882
GO_Biological_Process_2025	Endosomal Vesicle Fusion (GO:0034058)	2025-01-13	0.369519	0.634043	0	0	2.30975	2.29947	RUFY1	OPC1	30wk	UP	0.197882
GO_Biological_Process_2025	Endothelial Cell Differentiation (GO:0045446)	2025-01-13	0.369519	0.634043	0	0	2.30975	2.29947	BMPR2	OPC1	30wk	UP	0.197882
GO_Biological_Process_2025	Granulocyte Activation (GO:0036230)	2025-01-13	0.369519	0.634043	0	0	2.30975	2.29947	PREX1	OPC1	30wk	UP	0.197882
GO_Biological_Process_2025	Magnesium Ion Transport (GO:0015693)	2025-01-13	0.369519	0.634043	0	0	2.30975	2.29947	NIPAL2	OPC1	30wk	UP	0.197882
GO_Biological_Process_2025	Positive Regulation of Mitotic Metaphase/Anaphase Transition (GO:0045842)	2025-01-13	0.369519	0.634043	0	0	2.30975	2.29947	RB1	OPC1	30wk	UP	0.197882
GO_Biological_Process_2025	Nuclear Body Organization (GO:0030575)	2025-01-13	0.369519	0.634043	0	0	2.30975	2.29947	HIPK2	OPC1	30wk	UP	0.197882
GO_Biological_Process_2025	+ Reg of Insulin Secretion Inv in Cellular Resp to Glucose Stimulus (GO:0035774)	2025-01-13	0.369519	0.634043	0	0	2.30975	2.29947	GPLD1	OPC1	30wk	UP	0.197882
GO_Biological_Process_2025	Positive Regulation of Myelination (GO:0031643)	2025-01-13	0.369519	0.634043	0	0	2.30975	2.29947	PARD3	OPC1	30wk	UP	0.197882
GO_Biological_Process_2025	Positive Regulation of Protein Polyubiquitination (GO:1902916)	2025-01-13	0.369519	0.634043	0	0	2.30975	2.29947	PRKN	OPC1	30wk	UP	0.197882
GO_Biological_Process_2025	Positive Regulation of Type 2 Immune Response (GO:0002830)	2025-01-13	0.369519	0.634043	0	0	2.30975	2.29947	DENND1B	OPC1	30wk	UP	0.197882
GO_Biological_Process_2025	Regulation of ERBB Signaling Pathway (GO:1901184)	2025-01-13	0.369519	0.634043	0	0	2.30975	2.29947	RBPJ	OPC1	30wk	UP	0.197882
GO_Biological_Process_2025	Regulation of Vasculogenesis (GO:2001212)	2025-01-13	0.369519	0.634043	0	0	2.30975	2.29947	TMEM100	OPC1	30wk	UP	0.197882
GO_Biological_Process_2025	Regulation of Cell Communication by Electrical Coupling (GO:0010649)	2025-01-13	0.369519	0.634043	0	0	2.30975	2.29947	PDE4D	OPC1	30wk	UP	0.197882
GO_Biological_Process_2025	Regulation of Cell Growth (GO:0001558)	9/222	0.369845	0.634191	0	0	1.17241	1.16617	RB1;URI1;BMPR2;SERTAD2;JADE3;CHPT1;SGK1;VGLL4;EIF4G2	OPC1	30wk	UP	0.19778
GO_Biological_Process_2025	Intrinsic Apoptotic Signaling Pathway by P53 Class Mediator (GO:0072332)	1937-02-01	0.371328	0.634272	0	0	1.58421	1.56943	URI1;HIPK2	OPC1	30wk	UP	0.197725
GO_Biological_Process_2025	Negative Regulation of Endothelial Cell Migration (GO:0010596)	1937-02-01	0.371328	0.634272	0	0	1.58421	1.56943	RGCC;PTPRM	OPC1	30wk	UP	0.197725
GO_Biological_Process_2025	Muscle Cell Differentiation (GO:0042692)	1937-02-01	0.371328	0.634272	0	0	1.58421	1.56943	RORA;DMD	OPC1	30wk	UP	0.197725
GO_Biological_Process_2025	Regulation of Cellular Component Biogenesis (GO:0044087)	1937-02-01	0.371328	0.634272	0	0	1.58421	1.56943	ROCK1;TANK	OPC1	30wk	UP	0.197725
GO_Biological_Process_2025	Spliceosomal snRNP Assembly (GO:0000387)	1937-02-01	0.371328	0.634272	0	0	1.58421	1.56943	USP4;PRPF3	OPC1	30wk	UP	0.197725
GO_Biological_Process_2025	Cardiac Muscle Cell Action Potential (GO:0086001)	1937-02-01	0.371328	0.634272	0	0	1.58421	1.56943	KCND3;DMD	OPC1	30wk	UP	0.197725
GO_Biological_Process_2025	Cellular Response to Hormone Stimulus (GO:0032870)	1989-04-01	0.375946	0.641746	0	0	1.30502	1.27671	GHR;STAT5B;URI1;THRB	OPC1	30wk	UP	0.192636
GO_Biological_Process_2025	Mitotic Spindle Organization (GO:0007052)	1990-04-01	0.383893	0.645449	0	0	1.28977	1.23482	OFD1;CKAP5;RHOA;CLASP1	OPC1	30wk	UP	0.190138
GO_Biological_Process_2025	tRNA 5'-End Processing (GO:0099116)	2025-01-14	0.391506	0.645449	0	0	2.13196	1.99926	SSB	OPC1	30wk	UP	0.190138
GO_Biological_Process_2025	Epiboly Involved in Wound Healing (GO:0090505)	2025-01-14	0.391506	0.645449	0	0	2.13196	1.99926	RHOA	OPC1	30wk	UP	0.190138
GO_Biological_Process_2025	Regulation of Macromolecule Biosynthetic Process (GO:0010556)	7/170	0.381259	0.645449	0	0	1.19125	1.1487	APP;MARF1;SETD2;PDZD2;CHD7;JADE3;AFF1	OPC1	30wk	UP	0.190138
GO_Biological_Process_2025	Regulation of Defense Response to Virus by Host (GO:0050691)	1938-02-01	0.383873	0.645449	0	0	1.54013	1.47458	RNF216;ERCC6	OPC1	30wk	UP	0.190138
GO_Biological_Process_2025	DNA Damage Checkpoint Signaling (GO:0000077)	1938-02-01	0.383873	0.645449	0	0	1.54013	1.47458	STK38;ERCC6	OPC1	30wk	UP	0.190138
GO_Biological_Process_2025	O-glycan Processing (GO:0016266)	1938-02-01	0.383873	0.645449	0	0	1.54013	1.47458	GALNT1;ST3GAL3	OPC1	30wk	UP	0.190138
GO_Biological_Process_2025	Regulation of Intracellular Protein Transport (GO:0033157)	1938-02-01	0.383873	0.645449	0	0	1.54013	1.47458	PTPN14;OAZ2	OPC1	30wk	UP	0.190138
GO_Biological_Process_2025	Regulation of Microtubule Cytoskeleton Organization (GO:0070507)	1938-02-01	0.383873	0.645449	0	0	1.54013	1.47458	ROCK1;CLASP1	OPC1	30wk	UP	0.190138
GO_Biological_Process_2025	mRNA Transcription by RNA Polymerase II (GO:0042789)	1938-02-01	0.383873	0.645449	0	0	1.54013	1.47458	THRB;TAF1	OPC1	30wk	UP	0.190138
GO_Biological_Process_2025	Maturation of SSU-rRNA (GO:0030490)	1938-02-01	0.383873	0.645449	0	0	1.54013	1.47458	UTP25;RIOK3	OPC1	30wk	UP	0.190138
GO_Biological_Process_2025	Positive Regulation of Receptor Signaling Pathway via JAK-STAT (GO:0046427)	1938-02-01	0.383873	0.645449	0	0	1.54013	1.47458	GHR;ERBB4	OPC1	30wk	UP	0.190138
GO_Biological_Process_2025	Regulation of Axonogenesis (GO:0050770)	1938-02-01	0.383873	0.645449	0	0	1.54013	1.47458	LRRC4C;ROBO1	OPC1	30wk	UP	0.190138
GO_Biological_Process_2025	Regulation of Endocytic Recycling (GO:2001135)	2025-01-14	0.391506	0.645449	0	0	2.13196	1.99926	RAB11FIP3	OPC1	30wk	UP	0.190138
GO_Biological_Process_2025	Protein N-linked Glycosylation (GO:0006487)	1964-03-01	0.386587	0.645449	0	0	1.36358	1.29595	ALG6;RPN2;MGAT5B	OPC1	30wk	UP	0.190138
GO_Biological_Process_2025	Regulation of Extracellular Matrix Disassembly (GO:0010715)	2025-01-14	0.391506	0.645449	0	0	2.13196	1.99926	CLASP1	OPC1	30wk	UP	0.190138
GO_Biological_Process_2025	Regulation of Feeding Behavior (GO:0060259)	2025-01-14	0.391506	0.645449	0	0	2.13196	1.99926	SGIP1	OPC1	30wk	UP	0.190138
GO_Biological_Process_2025	GTP Metabolic Process (GO:0046039)	2025-01-14	0.391506	0.645449	0	0	2.13196	1.99926	GNAI3	OPC1	30wk	UP	0.190138
GO_Biological_Process_2025	Regulation of Macromolecule Metabolic Process (GO:0060255)	2025-01-14	0.391506	0.645449	0	0	2.13196	1.99926	LDLR	OPC1	30wk	UP	0.190138
GO_Biological_Process_2025	Acidic Amino Acid Transport (GO:0015800)	2025-01-14	0.391506	0.645449	0	0	2.13196	1.99926	SLC6A1	OPC1	30wk	UP	0.190138
GO_Biological_Process_2025	Regulation of Nuclear-Transcribed mRNA poly(A) Tail Shortening (GO:0060211)	2025-01-14	0.391506	0.645449	0	0	2.13196	1.99926	TNRC6A	OPC1	30wk	UP	0.190138
GO_Biological_Process_2025	Regulation of Trophoblast Cell Migration (GO:1901163)	2025-01-14	0.391506	0.645449	0	0	2.13196	1.99926	YTHDF3	OPC1	30wk	UP	0.190138
GO_Biological_Process_2025	Regulation of Voltage-Gated Calcium Channel Activity (GO:1901385)	2025-01-14	0.391506	0.645449	0	0	2.13196	1.99926	DMD	OPC1	30wk	UP	0.190138
GO_Biological_Process_2025	Retinoic Acid Receptor Signaling Pathway (GO:0048384)	2025-01-14	0.391506	0.645449	0	0	2.13196	1.99926	THRB	OPC1	30wk	UP	0.190138
GO_Biological_Process_2025	Cotranslational Protein Targeting to Membrane (GO:0006613)	2025-01-14	0.391506	0.645449	0	0	2.13196	1.99926	SIL1	OPC1	30wk	UP	0.190138
GO_Biological_Process_2025	Endoderm Development (GO:0007492)	2025-01-14	0.391506	0.645449	0	0	2.13196	1.99926	LAMC1	OPC1	30wk	UP	0.190138
GO_Biological_Process_2025	Establishment of Apical/Basal Cell Polarity (GO:0035089)	2025-01-14	0.391506	0.645449	0	0	2.13196	1.99926	RHOA	OPC1	30wk	UP	0.190138
GO_Biological_Process_2025	Establishment of Spindle Localization (GO:0051293)	2025-01-14	0.391506	0.645449	0	0	2.13196	1.99926	TLE6	OPC1	30wk	UP	0.190138
GO_Biological_Process_2025	Bone Morphogenesis (GO:0060349)	2025-01-14	0.391506	0.645449	0	0	2.13196	1.99926	BMPR2	OPC1	30wk	UP	0.190138
GO_Biological_Process_2025	Regulation of Aerobic Respiration (GO:1903715)	2025-01-14	0.391506	0.645449	0	0	2.13196	1.99926	MACROH2A1	OPC1	30wk	UP	0.190138
GO_Biological_Process_2025	Intracellular Cholesterol Transport (GO:0032367)	2025-01-14	0.391506	0.645449	0	0	2.13196	1.99926	LDLR	OPC1	30wk	UP	0.190138
GO_Biological_Process_2025	Regulation of RNA Export From Nucleus (GO:0046831)	2025-01-14	0.391506	0.645449	0	0	2.13196	1.99926	SETD2	OPC1	30wk	UP	0.190138
GO_Biological_Process_2025	Regulation of Chemokine (C-X-C Motif) Ligand 2 Production (GO:2000341)	2025-01-14	0.391506	0.645449	0	0	2.13196	1.99926	MAP2K5	OPC1	30wk	UP	0.190138
GO_Biological_Process_2025	Myotube Cell Development (GO:0014904)	2025-01-14	0.391506	0.645449	0	0	2.13196	1.99926	PPP3CA	OPC1	30wk	UP	0.190138
GO_Biological_Process_2025	Telomere Maintenance in Response to DNA Damage (GO:0043247)	2025-01-14	0.391506	0.645449	0	0	2.13196	1.99926	TERF2	OPC1	30wk	UP	0.190138
GO_Biological_Process_2025	Telomere Capping (GO:0016233)	2025-01-14	0.391506	0.645449	0	0	2.13196	1.99926	TERF2	OPC1	30wk	UP	0.190138
GO_Biological_Process_2025	Ether Lipid Metabolic Process (GO:0046485)	2025-01-14	0.391506	0.645449	0	0	2.13196	1.99926	FAR1	OPC1	30wk	UP	0.190138
GO_Biological_Process_2025	Extrinsic Apoptotic Signaling Pathway in Absence of Ligand (GO:0097192)	2025-01-14	0.391506	0.645449	0	0	2.13196	1.99926	ITGAV	OPC1	30wk	UP	0.190138
GO_Biological_Process_2025	Eye Photoreceptor Cell Differentiation (GO:0001754)	2025-01-14	0.391506	0.645449	0	0	2.13196	1.99926	DSCAM	OPC1	30wk	UP	0.190138
GO_Biological_Process_2025	Glucosamine-Containing Compound Metabolic Process (GO:1901071)	2025-01-14	0.391506	0.645449	0	0	2.13196	1.99926	LARGE1	OPC1	30wk	UP	0.190138
GO_Biological_Process_2025	Glycogen Catabolic Process (GO:0005980)	2025-01-14	0.391506	0.645449	0	0	2.13196	1.99926	ATG2B	OPC1	30wk	UP	0.190138
GO_Biological_Process_2025	Histone mRNA Catabolic Process (GO:0071044)	2025-01-14	0.391506	0.645449	0	0	2.13196	1.99926	SSB	OPC1	30wk	UP	0.190138
GO_Biological_Process_2025	Intracellular Potassium Ion Homeostasis (GO:0030007)	2025-01-14	0.391506	0.645449	0	0	2.13196	1.99926	KCNMA1	OPC1	30wk	UP	0.190138
GO_Biological_Process_2025	Microvillus Assembly (GO:0030033)	2025-01-14	0.391506	0.645449	0	0	2.13196	1.99926	RAPGEF6	OPC1	30wk	UP	0.190138
GO_Biological_Process_2025	Negative Regulation of Epithelial Cell Migration (GO:0010633)	2025-01-14	0.391506	0.645449	0	0	2.13196	1.99926	EVL	OPC1	30wk	UP	0.190138
GO_Biological_Process_2025	Regulation of Cell Projection Organization (GO:0031344)	2025-01-14	0.391506	0.645449	0	0	2.13196	1.99926	MACF1	OPC1	30wk	UP	0.190138
GO_Biological_Process_2025	Negative Regulation of Neuroinflammatory Response (GO:0150079)	2025-01-14	0.391506	0.645449	0	0	2.13196	1.99926	LDLR	OPC1	30wk	UP	0.190138
GO_Biological_Process_2025	Negative Regulation of Transcription Elongation by RNA Polymerase II (GO:0034244)	2025-01-14	0.391506	0.645449	0	0	2.13196	1.99926	NELFB	OPC1	30wk	UP	0.190138
GO_Biological_Process_2025	Polarized Epithelial Cell Differentiation (GO:0030859)	2025-01-14	0.391506	0.645449	0	0	2.13196	1.99926	RHOA	OPC1	30wk	UP	0.190138
GO_Biological_Process_2025	Positive Regulation of Double-Strand Break Repair via Nonhomologous End Joining (GO:2001034)	2025-01-14	0.391506	0.645449	0	0	2.13196	1.99926	LDLR	OPC1	30wk	UP	0.190138
GO_Biological_Process_2025	Positive Regulation of Heart Rate (GO:0010460)	2025-01-14	0.391506	0.645449	0	0	2.13196	1.99926	PDE4D	OPC1	30wk	UP	0.190138
GO_Biological_Process_2025	Positive Regulation of Sodium Ion Transmembrane Transport (GO:1902307)	2025-01-14	0.391506	0.645449	0	0	2.13196	1.99926	DMD	OPC1	30wk	UP	0.190138
GO_Biological_Process_2025	Positive Regulation of Type I Interferon-Mediated Signaling Pathway (GO:0060340)	2025-01-14	0.391506	0.645449	0	0	2.13196	1.99926	UBE2K	OPC1	30wk	UP	0.190138
GO_Biological_Process_2025	Protein Homotrimerization (GO:0070207)	2025-01-14	0.391506	0.645449	0	0	2.13196	1.99926	SLC1A2	OPC1	30wk	UP	0.190138
GO_Biological_Process_2025	Protein Localization to Site of Double-Strand Break (GO:1990166)	2025-01-14	0.391506	0.645449	0	0	2.13196	1.99926	XRCC4	OPC1	30wk	UP	0.190138
GO_Biological_Process_2025	Regulation of Epithelial to Mesenchymal Transition (GO:0010717)	1991-04-01	0.391828	0.645578	0	0	1.27488	1.19448	RGCC;DAG1;FBXO11;CLASP1	OPC1	30wk	UP	0.190051
GO_Biological_Process_2025	Positive Regulation of Epithelial Cell Proliferation (GO:0050679)	5/118	0.393507	0.647943	0	0	1.22704	1.14441	ERBB4;CDH13;PRKD1;LAMC1;PTN	OPC1	30wk	UP	0.188463
GO_Biological_Process_2025	Axonal Transport (GO:0098930)	1939-02-01	0.396309	0.651747	0	0	1.49843	1.38688	DCTN1;SYBU	OPC1	30wk	UP	0.185921
GO_Biological_Process_2025	Negative Regulation of Cell-Substrate Adhesion (GO:0010812)	1939-02-01	0.396309	0.651747	0	0	1.49843	1.38688	CASK;RHOA	OPC1	30wk	UP	0.185921
GO_Biological_Process_2025	DNA Damage Response (GO:0006974)	16/421	0.397318	0.653001	0	0	1.09631	1.01192	NFAT5;FBH1;SETD7;ASH2L;FMN2;TANK;MACROH2A1;ZBTB4;NIPBL;PSME4;STK38;LRIG1;MACROD2;ERCC6;LDLR;TAF1	OPC1	30wk	UP	0.185086
GO_Biological_Process_2025	Stem Cell Development (GO:0048864)	2025-01-15	0.412727	0.653998	0	0	1.97958	1.75187	CDH2	OPC1	30wk	UP	0.184424
GO_Biological_Process_2025	Negative Regulation of Sequestering of Calcium Ion (GO:0051283)	1940-02-01	0.408628	0.653998	0	0	1.45892	1.30566	PLCE1;RYR3	OPC1	30wk	UP	0.184424
GO_Biological_Process_2025	Regulation of Neuroblast Proliferation (GO:1902692)	2025-01-15	0.412727	0.653998	0	0	1.97958	1.75187	PTN	OPC1	30wk	UP	0.184424
GO_Biological_Process_2025	Positive Regulation of Cell Adhesion (GO:0045785)	1992-04-01	0.399747	0.653998	0	0	1.26033	1.15563	PPP3CA;HACD1;ITGAV;LAMC1	OPC1	30wk	UP	0.184424
GO_Biological_Process_2025	Positive Regulation of Response to Stimulus (GO:0048584)	1992-04-01	0.399747	0.653998	0	0	1.26033	1.15563	APP;EYA1;ERCC6;MACROH2A1	OPC1	30wk	UP	0.184424
GO_Biological_Process_2025	Regulation of Cell Cycle Process (GO:0010564)	6/146	0.399785	0.653998	0	0	1.18853	1.08967	SETD2;PDZD2;KIF13A;KLHL13;RAB11FIP3;RAB11FIP4	OPC1	30wk	UP	0.184424
GO_Biological_Process_2025	MAPK Cascade (GO:0000165)	5/119	0.400444	0.653998	0	0	1.21622	1.11306	FGF14;ITGAV;MAP3K13;MAP2K5;ARHGEF6	OPC1	30wk	UP	0.184424
GO_Biological_Process_2025	Regulation of Cell Differentiation (GO:0045595)	8/201	0.401981	0.653998	0	0	1.14967	1.04776	ALK;PPP3CA;NLGN1;ROCK1;TRPS1;DAG1;MTA3;CLASP1	OPC1	30wk	UP	0.184424
GO_Biological_Process_2025	Negative Regulation of Binding (GO:0051100)	1966-03-01	0.405504	0.653998	0	0	1.32016	1.19161	BTAF1;PDZD2;ROCK1	OPC1	30wk	UP	0.184424
GO_Biological_Process_2025	Regulation of Insulin Secretion (GO:0050796)	1993-04-01	0.407649	0.653998	0	0	1.2461	1.11819	PRKN;GRID1;NNAT;RAPGEF4	OPC1	30wk	UP	0.184424
GO_Biological_Process_2025	Positive Regulation of DNA Repair (GO:0045739)	1993-04-01	0.407649	0.653998	0	0	1.2461	1.11819	FAM168A;EYA1;FMN2;ERCC6	OPC1	30wk	UP	0.184424
GO_Biological_Process_2025	G2/M Transition of Mitotic Cell Cycle (GO:0000086)	1940-02-01	0.408628	0.653998	0	0	1.45892	1.30566	CCDC57;TPD52L1	OPC1	30wk	UP	0.184424
GO_Biological_Process_2025	Establishment of Protein Localization to Extracellular Region (GO:0035592)	1940-02-01	0.408628	0.653998	0	0	1.45892	1.30566	COPG1;GPLD1	OPC1	30wk	UP	0.184424
GO_Biological_Process_2025	Negative Regulation of Cell-Cell Adhesion (GO:0022408)	1940-02-01	0.408628	0.653998	0	0	1.45892	1.30566	RGCC;MAP2K5	OPC1	30wk	UP	0.184424
GO_Biological_Process_2025	Negative Regulation of Protein Secretion (GO:0050709)	1940-02-01	0.408628	0.653998	0	0	1.45892	1.30566	PRKN;RAB11FIP3	OPC1	30wk	UP	0.184424
GO_Biological_Process_2025	Positive Regulation of Lipid Biosynthetic Process (GO:0046889)	1940-02-01	0.408628	0.653998	0	0	1.45892	1.30566	LDLR;GPLD1	OPC1	30wk	UP	0.184424
GO_Biological_Process_2025	Positive Regulation of Apoptotic Process (GO:0043065)	12/313	0.409423	0.653998	0	0	1.10592	0.987593	HSPA9;APP;CSRNP3;RGCC;PRMT2;TSC22D1;FAF1;DLC1;KCNMA1;TPD52L1;GPLD1;CCAR1	OPC1	30wk	UP	0.184424
GO_Biological_Process_2025	Regulation of Apoptotic Signaling Pathway (GO:2001233)	1940-02-01	0.408628	0.653998	0	0	1.45892	1.30566	RB1;TPD52L1	OPC1	30wk	UP	0.184424
GO_Biological_Process_2025	Regulation of Microglial Cell Activation (GO:1903978)	2025-01-15	0.412727	0.653998	0	0	1.97958	1.75187	LDLR	OPC1	30wk	UP	0.184424
GO_Biological_Process_2025	Regulation of Intrinsic Apoptotic Signaling Pathway in Response to DNA Damage (GO:1902229)	2025-01-15	0.412727	0.653998	0	0	1.97958	1.75187	FBH1	OPC1	30wk	UP	0.184424
GO_Biological_Process_2025	N-acetylglucosamine Metabolic Process (GO:0006044)	2025-01-15	0.412727	0.653998	0	0	1.97958	1.75187	LARGE1	OPC1	30wk	UP	0.184424
GO_Biological_Process_2025	Regulation of Hormone Secretion (GO:0046883)	2025-01-15	0.412727	0.653998	0	0	1.97958	1.75187	SCG5	OPC1	30wk	UP	0.184424
GO_Biological_Process_2025	L-glutamate Transmembrane Transport (GO:0015813)	2025-01-15	0.412727	0.653998	0	0	1.97958	1.75187	SLC1A2	OPC1	30wk	UP	0.184424
GO_Biological_Process_2025	Regulation of Exit From Mitosis (GO:0007096)	2025-01-15	0.412727	0.653998	0	0	1.97958	1.75187	RGCC	OPC1	30wk	UP	0.184424
GO_Biological_Process_2025	Regulation of Execution Phase of Apoptosis (GO:1900117)	2025-01-15	0.412727	0.653998	0	0	1.97958	1.75187	DLC1	OPC1	30wk	UP	0.184424
GO_Biological_Process_2025	Regulation of Osteoblast Differentiation (GO:0045667)	1992-04-01	0.399747	0.653998	0	0	1.26033	1.15563	PPP3CA;BMPR2;ZHX3;PRKD1	OPC1	30wk	UP	0.184424
GO_Biological_Process_2025	Regulation of Establishment of Cell Polarity (GO:2000114)	2025-01-15	0.412727	0.653998	0	0	1.97958	1.75187	ROCK1	OPC1	30wk	UP	0.184424
GO_Biological_Process_2025	Regulation of Clathrin-Dependent Endocytosis (GO:2000369)	2025-01-15	0.412727	0.653998	0	0	1.97958	1.75187	HIP1R	OPC1	30wk	UP	0.184424
GO_Biological_Process_2025	Regulation of Autophagy (GO:0010506)	9/230	0.409621	0.653998	0	0	1.1295	1.0081	PRKN;SETD2;SLTM;ROCK1;EXOC4;ATP6V1H;PRKD1;AMBRA1;EIF4G2	OPC1	30wk	UP	0.184424
GO_Biological_Process_2025	Regulation of Nitric-Oxide Synthase Activity (GO:0050999)	2025-01-15	0.412727	0.653998	0	0	1.97958	1.75187	TERF2	OPC1	30wk	UP	0.184424
GO_Biological_Process_2025	Regulation of Epithelial Cell Proliferation (GO:0050678)	1993-04-01	0.407649	0.653998	0	0	1.2461	1.11819	ERBB4;LAMC1;PRKD1;CDC73	OPC1	30wk	UP	0.184424
GO_Biological_Process_2025	Astrocyte Development (GO:0014002)	2025-01-15	0.412727	0.653998	0	0	1.97958	1.75187	APP	OPC1	30wk	UP	0.184424
GO_Biological_Process_2025	Multicellular Organismal-Level Iron Ion Homeostasis (GO:0060586)	2025-01-15	0.412727	0.653998	0	0	1.97958	1.75187	NEO1	OPC1	30wk	UP	0.184424
GO_Biological_Process_2025	- Reg of Endoplasmic Reticulum Stress-Induced Intrinsic Apoptotic Sgnlng Pway (GO:1902236)	2025-01-15	0.412727	0.653998	0	0	1.97958	1.75187	PRKN	OPC1	30wk	UP	0.184424
GO_Biological_Process_2025	Regulation of Phosphate Metabolic Process (GO:0019220)	2025-01-15	0.412727	0.653998	0	0	1.97958	1.75187	SMG6	OPC1	30wk	UP	0.184424
GO_Biological_Process_2025	Autophagy of Peroxisome (GO:0030242)	2025-01-15	0.412727	0.653998	0	0	1.97958	1.75187	ATG2B	OPC1	30wk	UP	0.184424
GO_Biological_Process_2025	Regulation of Response to Endoplasmic Reticulum Stress (GO:1905897)	2025-01-15	0.412727	0.653998	0	0	1.97958	1.75187	APP	OPC1	30wk	UP	0.184424
GO_Biological_Process_2025	Regulation of Sensory Perception of Pain (GO:0051930)	2025-01-15	0.412727	0.653998	0	0	1.97958	1.75187	TMEM100	OPC1	30wk	UP	0.184424
GO_Biological_Process_2025	Cardiac Myofibril Assembly (GO:0055003)	2025-01-15	0.412727	0.653998	0	0	1.97958	1.75187	PDGFRA	OPC1	30wk	UP	0.184424
GO_Biological_Process_2025	Dendritic Spine Morphogenesis (GO:0060997)	2025-01-15	0.412727	0.653998	0	0	1.97958	1.75187	SHANK1	OPC1	30wk	UP	0.184424
GO_Biological_Process_2025	Digestive System Development (GO:0055123)	2025-01-15	0.412727	0.653998	0	0	1.97958	1.75187	NIPBL	OPC1	30wk	UP	0.184424
GO_Biological_Process_2025	Stress-Activated MAPK Cascade (GO:0051403)	2025-01-15	0.412727	0.653998	0	0	1.97958	1.75187	MAP3K13	OPC1	30wk	UP	0.184424
GO_Biological_Process_2025	Unsaturated Fatty Acid Biosynthetic Process (GO:0006636)	2025-01-15	0.412727	0.653998	0	0	1.97958	1.75187	PTGES3	OPC1	30wk	UP	0.184424
GO_Biological_Process_2025	Keratan Sulfate Proteoglycan Biosynthetic Process (GO:0018146)	2025-01-15	0.412727	0.653998	0	0	1.97958	1.75187	ST3GAL3	OPC1	30wk	UP	0.184424
GO_Biological_Process_2025	Mammary Gland Epithelium Development (GO:0061180)	2025-01-15	0.412727	0.653998	0	0	1.97958	1.75187	ERBB4	OPC1	30wk	UP	0.184424
GO_Biological_Process_2025	Membrane Repolarization During Action Potential (GO:0086011)	2025-01-15	0.412727	0.653998	0	0	1.97958	1.75187	KCND3	OPC1	30wk	UP	0.184424
GO_Biological_Process_2025	Negative Regulation of Epithelial Cell Differentiation (GO:0030857)	2025-01-15	0.412727	0.653998	0	0	1.97958	1.75187	ZEB1	OPC1	30wk	UP	0.184424
GO_Biological_Process_2025	Negative Regulation of Gluconeogenesis (GO:0045721)	2025-01-15	0.412727	0.653998	0	0	1.97958	1.75187	PGP	OPC1	30wk	UP	0.184424
GO_Biological_Process_2025	Negative Regulation of Macrophage Activation (GO:0043031)	2025-01-15	0.412727	0.653998	0	0	1.97958	1.75187	LDLR	OPC1	30wk	UP	0.184424
GO_Biological_Process_2025	Pexophagy (GO:0000425)	2025-01-15	0.412727	0.653998	0	0	1.97958	1.75187	ATG2B	OPC1	30wk	UP	0.184424
GO_Biological_Process_2025	Positive Regulation of Autophagy of Mitochondrion (GO:1903599)	2025-01-15	0.412727	0.653998	0	0	1.97958	1.75187	PRKN	OPC1	30wk	UP	0.184424
GO_Biological_Process_2025	Positive Regulation of Cytoplasmic Translation (GO:2000767)	2025-01-15	0.412727	0.653998	0	0	1.97958	1.75187	CSDE1	OPC1	30wk	UP	0.184424
GO_Biological_Process_2025	Regulation of Oxidative Phosphorylation (GO:0002082)	2025-01-15	0.412727	0.653998	0	0	1.97958	1.75187	MACROH2A1	OPC1	30wk	UP	0.184424
GO_Biological_Process_2025	Positive Regulation of Mitotic Sister Chromatid Separation (GO:1901970)	2025-01-15	0.412727	0.653998	0	0	1.97958	1.75187	RB1	OPC1	30wk	UP	0.184424
GO_Biological_Process_2025	Positive Regulation of Regulated Secretory Pathway (GO:1903307)	2025-01-15	0.412727	0.653998	0	0	1.97958	1.75187	NLGN1	OPC1	30wk	UP	0.184424
GO_Biological_Process_2025	Positive Regulation of Secretion (GO:0051047)	2025-01-15	0.412727	0.653998	0	0	1.97958	1.75187	PPP3CA	OPC1	30wk	UP	0.184424
GO_Biological_Process_2025	Prostaglandin Biosynthetic Process (GO:0001516)	2025-01-15	0.412727	0.653998	0	0	1.97958	1.75187	PTGES3	OPC1	30wk	UP	0.184424
GO_Biological_Process_2025	Regulation of Golgi Organization (GO:1903358)	2025-01-15	0.412727	0.653998	0	0	1.97958	1.75187	PDE4DIP	OPC1	30wk	UP	0.184424
GO_Biological_Process_2025	Regulation of Catecholamine Secretion (GO:0050433)	2025-01-15	0.412727	0.653998	0	0	1.97958	1.75187	PRKN	OPC1	30wk	UP	0.184424
GO_Biological_Process_2025	Regulation of Cell Fate Specification (GO:0042659)	2025-01-15	0.412727	0.653998	0	0	1.97958	1.75187	MTA3	OPC1	30wk	UP	0.184424
GO_Biological_Process_2025	Cellular Response to Oxidative Stress (GO:0034599)	5/121	0.41429	0.656082	0	0	1.19512	1.05313	PRKN;PDGFRA;PRKD1;AGAP3;PTPRK	OPC1	30wk	UP	0.183042
GO_Biological_Process_2025	Regulation of Protein Serine/Threonine Kinase Activity (GO:0071900)	1967-03-01	0.414899	0.656263	0	0	1.29946	1.14317	CAB39;MACROH2A1;RHOA	OPC1	30wk	UP	0.182922
GO_Biological_Process_2025	Neurogenesis (GO:0022008)	1967-03-01	0.414899	0.656263	0	0	1.29946	1.14317	FGF14;ERCC6;FGF11	OPC1	30wk	UP	0.182922
GO_Biological_Process_2025	Positive Regulation of Canonical NF-kappaB Signal Transduction (GO:0043123)	8/204	0.417914	0.660638	0	0	1.1319	0.987558	PRKN;NFAT5;VAPA;RORA;PRKD1;TANK;RHOA;WLS	OPC1	30wk	UP	0.180036
GO_Biological_Process_2025	Regulation of Heart Rate by Cardiac Conduction (GO:0086091)	1941-02-01	0.420823	0.662078	0	0	1.42144	1.23031	KCND3;ANK2	OPC1	30wk	UP	0.179091
GO_Biological_Process_2025	RNA Stabilization (GO:0043489)	1941-02-01	0.420823	0.662078	0	0	1.42144	1.23031	FUS;ELAVL1	OPC1	30wk	UP	0.179091
GO_Biological_Process_2025	Regulation of Neurotransmitter Secretion (GO:0046928)	1941-02-01	0.420823	0.662078	0	0	1.42144	1.23031	CASK;GPR158	OPC1	30wk	UP	0.179091
GO_Biological_Process_2025	Visual System Development (GO:0150063)	1941-02-01	0.420823	0.662078	0	0	1.42144	1.23031	PBX1;HIPK2	OPC1	30wk	UP	0.179091
GO_Biological_Process_2025	Heart Contraction (GO:0060047)	1941-02-01	0.420823	0.662078	0	0	1.42144	1.23031	SGCD;DMD	OPC1	30wk	UP	0.179091
GO_Biological_Process_2025	Organelle Transport Along Microtubule (GO:0072384)	1941-02-01	0.420823	0.662078	0	0	1.42144	1.23031	COPG1;DYNC1I1	OPC1	30wk	UP	0.179091
GO_Biological_Process_2025	Positive Regulation of Actin Filament Polymerization (GO:0030838)	1941-02-01	0.420823	0.662078	0	0	1.42144	1.23031	CARMIL1;EVL	OPC1	30wk	UP	0.179091
GO_Biological_Process_2025	Regulation of Hippo Signaling (GO:0035330)	1941-02-01	0.420823	0.662078	0	0	1.42144	1.23031	WWC2;VGLL4	OPC1	30wk	UP	0.179091
GO_Biological_Process_2025	Negative Regulation of DNA-binding Transcription Factor Activity (GO:0043433)	5/122	0.421195	0.66227	0	0	1.18485	1.02449	RB1;PRMT2;TRAF3;BTRC;PBX1	OPC1	30wk	UP	0.178965
GO_Biological_Process_2025	Cardiac Ventricle Morphogenesis (GO:0003208)	1942-02-01	0.432887	0.663194	0	0	1.38583	1.16032	CPE;RBPJ	OPC1	30wk	UP	0.178359
GO_Biological_Process_2025	DNA Double-Strand Break Processing (GO:0000729)	2025-01-16	0.433208	0.663194	0	0	1.84751	1.54551	RNF138	OPC1	30wk	UP	0.178359
GO_Biological_Process_2025	Keratinocyte Differentiation (GO:0030216)	1942-02-01	0.432887	0.663194	0	0	1.38583	1.16032	PPP3CA;PIP5K1A	OPC1	30wk	UP	0.178359
GO_Biological_Process_2025	Type I Interferon-Mediated Signaling Pathway (GO:0060337)	1942-02-01	0.432887	0.663194	0	0	1.38583	1.16032	TRAF3;TANK	OPC1	30wk	UP	0.178359
GO_Biological_Process_2025	Skeletal Muscle Tissue Development (GO:0007519)	1942-02-01	0.432887	0.663194	0	0	1.38583	1.16032	PPP3CA;DMD	OPC1	30wk	UP	0.178359
GO_Biological_Process_2025	Base Conversion or Substitution Editing (GO:0016553)	2025-01-16	0.433208	0.663194	0	0	1.84751	1.54551	ADARB2	OPC1	30wk	UP	0.178359
GO_Biological_Process_2025	Blood Vessel Diameter Maintenance (GO:0097746)	1942-02-01	0.432887	0.663194	0	0	1.38583	1.16032	ROCK1;KCNMA1	OPC1	30wk	UP	0.178359
GO_Biological_Process_2025	Regulation of Cell Cycle (GO:0051726)	12/318	0.430763	0.663194	0	0	1.08756	0.915943	RB1;NEK9;AFAP1L2;TCF7L1;ZZZ3;YEATS2;EPC1;JADE3;PTPRK;EIF4G2;HIPK2;TTC28	OPC1	30wk	UP	0.178359
GO_Biological_Process_2025	Establishment of Protein Localization to Peroxisome (GO:0072663)	2025-01-16	0.433208	0.663194	0	0	1.84751	1.54551	RAB8B	OPC1	30wk	UP	0.178359
GO_Biological_Process_2025	L-glutamate Import (GO:0051938)	2025-01-16	0.433208	0.663194	0	0	1.84751	1.54551	SLC1A2	OPC1	30wk	UP	0.178359
GO_Biological_Process_2025	Regulation of Establishment or Maintenance of Cell Polarity (GO:0032878)	2025-01-16	0.433208	0.663194	0	0	1.84751	1.54551	ROCK1	OPC1	30wk	UP	0.178359
GO_Biological_Process_2025	Response to Cytokine (GO:0034097)	5/123	0.428085	0.663194	0	0	1.17475	0.996693	APP;NFAT5;SETD2;YTHDC2;RHOA	OPC1	30wk	UP	0.178359
GO_Biological_Process_2025	Early Endosome to Golgi Transport (GO:0034498)	2025-01-16	0.433208	0.663194	0	0	1.84751	1.54551	RUFY1	OPC1	30wk	UP	0.178359
GO_Biological_Process_2025	Response to cAMP (GO:0051591)	1942-02-01	0.432887	0.663194	0	0	1.38583	1.16032	PDE4D;AKAP7	OPC1	30wk	UP	0.178359
GO_Biological_Process_2025	Regulation of Presynapse Assembly (GO:1905606)	2025-01-16	0.433208	0.663194	0	0	1.84751	1.54551	IL1RAPL1	OPC1	30wk	UP	0.178359
GO_Biological_Process_2025	Cellular Response to Gamma Radiation (GO:0071480)	2025-01-16	0.433208	0.663194	0	0	1.84751	1.54551	XRCC6	OPC1	30wk	UP	0.178359
GO_Biological_Process_2025	Regulation of Presynapse Organization (GO:0099174)	2025-01-16	0.433208	0.663194	0	0	1.84751	1.54551	IL1RAPL1	OPC1	30wk	UP	0.178359
GO_Biological_Process_2025	Positive Regulation of Superoxide Anion Generation (GO:0032930)	2025-01-16	0.433208	0.663194	0	0	1.84751	1.54551	APP	OPC1	30wk	UP	0.178359
GO_Biological_Process_2025	Synaptic Transmission, GABAergic (GO:0051932)	2025-01-16	0.433208	0.663194	0	0	1.84751	1.54551	GABRB3	OPC1	30wk	UP	0.178359
GO_Biological_Process_2025	Cellular Response to Laminar Fluid Shear Stress (GO:0071499)	2025-01-16	0.433208	0.663194	0	0	1.84751	1.54551	MAP2K5	OPC1	30wk	UP	0.178359
GO_Biological_Process_2025	Cellular Response to Alkaloid (GO:0071312)	2025-01-16	0.433208	0.663194	0	0	1.84751	1.54551	RYR3	OPC1	30wk	UP	0.178359
GO_Biological_Process_2025	Regulation of Superoxide Anion Generation (GO:0032928)	2025-01-16	0.433208	0.663194	0	0	1.84751	1.54551	APP	OPC1	30wk	UP	0.178359
GO_Biological_Process_2025	Regulation of Response to Cytokine Stimulus (GO:0060759)	2025-01-16	0.433208	0.663194	0	0	1.84751	1.54551	MAP2K5	OPC1	30wk	UP	0.178359
GO_Biological_Process_2025	Heart Process (GO:0003015)	2025-01-16	0.433208	0.663194	0	0	1.84751	1.54551	SGCD	OPC1	30wk	UP	0.178359
GO_Biological_Process_2025	Autophagosome Organization (GO:1905037)	1969-03-01	0.43354	0.663194	0	0	1.25996	1.05303	GABARAPL2;SPG11;ATG2B	OPC1	30wk	UP	0.178359
GO_Biological_Process_2025	Membrane Repolarization During Cardiac Muscle Cell Action Potential (GO:0086013)	2025-01-16	0.433208	0.663194	0	0	1.84751	1.54551	KCND3	OPC1	30wk	UP	0.178359
GO_Biological_Process_2025	Positive Regulation of Dendrite Extension (GO:1903861)	2025-01-16	0.433208	0.663194	0	0	1.84751	1.54551	RNF157	OPC1	30wk	UP	0.178359
GO_Biological_Process_2025	Intracellular Sterol Transport (GO:0032366)	2025-01-16	0.433208	0.663194	0	0	1.84751	1.54551	ARV1	OPC1	30wk	UP	0.178359
GO_Biological_Process_2025	Negative Regulation of Platelet Activation (GO:0010544)	2025-01-16	0.433208	0.663194	0	0	1.84751	1.54551	PDGFRA	OPC1	30wk	UP	0.178359
GO_Biological_Process_2025	Positive Regulation of Collagen Biosynthetic Process (GO:0032967)	2025-01-16	0.433208	0.663194	0	0	1.84751	1.54551	RGCC	OPC1	30wk	UP	0.178359
GO_Biological_Process_2025	Neuron Fate Commitment (GO:0048663)	2025-01-16	0.433208	0.663194	0	0	1.84751	1.54551	MYT1L	OPC1	30wk	UP	0.178359
GO_Biological_Process_2025	Microtubule-Based Transport (GO:0099111)	2025-01-16	0.433208	0.663194	0	0	1.84751	1.54551	DYNC1I1	OPC1	30wk	UP	0.178359
GO_Biological_Process_2025	Negative Regulation of Intrinsic Apoptotic Signaling Pathway by P53 Class Mediator (GO:1902254)	2025-01-16	0.433208	0.663194	0	0	1.84751	1.54551	PRKN	OPC1	30wk	UP	0.178359
GO_Biological_Process_2025	Negative Regulation of Interleukin-8 Production (GO:0032717)	2025-01-16	0.433208	0.663194	0	0	1.84751	1.54551	MAP2K5	OPC1	30wk	UP	0.178359
GO_Biological_Process_2025	Mitochondrion Transport Along Microtubule (GO:0047497)	2025-01-16	0.433208	0.663194	0	0	1.84751	1.54551	SYBU	OPC1	30wk	UP	0.178359
GO_Biological_Process_2025	Positive Regulation of Keratinocyte Differentiation (GO:0045618)	2025-01-16	0.433208	0.663194	0	0	1.84751	1.54551	MACROH2A1	OPC1	30wk	UP	0.178359
GO_Biological_Process_2025	Mesenchyme Morphogenesis (GO:0072132)	2025-01-16	0.433208	0.663194	0	0	1.84751	1.54551	ADAMTS5	OPC1	30wk	UP	0.178359
GO_Biological_Process_2025	Negative Regulation of Release of Cytochrome C From Mitochondria (GO:0090201)	2025-01-16	0.433208	0.663194	0	0	1.84751	1.54551	PRKN	OPC1	30wk	UP	0.178359
GO_Biological_Process_2025	Protein O-linked Mannosylation (GO:0035269)	2025-01-16	0.433208	0.663194	0	0	1.84751	1.54551	LARGE1	OPC1	30wk	UP	0.178359
GO_Biological_Process_2025	Positive Regulation of Positive Chemotaxis (GO:0050927)	2025-01-16	0.433208	0.663194	0	0	1.84751	1.54551	CDH13	OPC1	30wk	UP	0.178359
GO_Biological_Process_2025	Positive Regulation of Transcription by RNA Polymerase III (GO:0045945)	2025-01-16	0.433208	0.663194	0	0	1.84751	1.54551	ERCC6	OPC1	30wk	UP	0.178359
GO_Biological_Process_2025	Protein Alkylation (GO:0008213)	2025-01-16	0.433208	0.663194	0	0	1.84751	1.54551	PRMT2	OPC1	30wk	UP	0.178359
GO_Biological_Process_2025	Protein Localization to Cell-Cell Junction (GO:0150105)	2025-01-16	0.433208	0.663194	0	0	1.84751	1.54551	ARHGEF18	OPC1	30wk	UP	0.178359
GO_Biological_Process_2025	Positive Regulation of Intracellular Protein Transport (GO:0090316)	1969-03-01	0.43354	0.663194	0	0	1.25996	1.05303	TMEM30A;ZDHHC2;OAZ2	OPC1	30wk	UP	0.178359
GO_Biological_Process_2025	Regulation of Autophagosome Maturation (GO:1901096)	2025-01-16	0.433208	0.663194	0	0	1.84751	1.54551	CLEC16A	OPC1	30wk	UP	0.178359
GO_Biological_Process_2025	Phosphatidylinositol Metabolic Process (GO:0046488)	1969-03-01	0.43354	0.663194	0	0	1.25996	1.05303	PLCE1;PIP5K1A;OCRL	OPC1	30wk	UP	0.178359
GO_Biological_Process_2025	Positive Regulation of Lymphocyte Chemotaxis (GO:0140131)	2025-01-16	0.433208	0.663194	0	0	1.84751	1.54551	OXSR1	OPC1	30wk	UP	0.178359
GO_Biological_Process_2025	Positive Regulation of Receptor-Mediated Endocytosis (GO:0048260)	1943-02-01	0.444816	0.666764	0	0	1.35196	1.09521	HIP1;SGIP1	OPC1	30wk	UP	0.176028
GO_Biological_Process_2025	Release of Sequestered Calcium Ion Into Cytosol (GO:0051209)	1943-02-01	0.444816	0.666764	0	0	1.35196	1.09521	PLCE1;RYR3	OPC1	30wk	UP	0.176028
GO_Biological_Process_2025	Positive Regulation of ERK1 and ERK2 Cascade (GO:0070374)	6/153	0.443311	0.666764	0	0	1.13152	0.92047	APP;PDGFRA;ERBB4;NRXN1;PDE8B;ADRA1A	OPC1	30wk	UP	0.176028
GO_Biological_Process_2025	Cell Cycle G2/M Phase Transition (GO:0044839)	1943-02-01	0.444816	0.666764	0	0	1.35196	1.09521	CCDC57;TPD52L1	OPC1	30wk	UP	0.176028
GO_Biological_Process_2025	Proteolysis (GO:0006508)	12/321	0.443559	0.666764	0	0	1.07683	0.875384	ADAMTS5;MMP16;CAPN7;ADAM23;PSMB1;ADAM12;ADAM22;CPE;UBE3A;SPG7;ADAMTS10;ADAMTS6	OPC1	30wk	UP	0.176028
GO_Biological_Process_2025	Ephrin Receptor Signaling Pathway (GO:0048013)	1943-02-01	0.444816	0.666764	0	0	1.35196	1.09521	ARHGEF28;KALRN	OPC1	30wk	UP	0.176028
GO_Biological_Process_2025	Fatty Acid Biosynthetic Process (GO:0006633)	1970-03-01	0.442779	0.666764	0	0	1.24109	1.01109	HACD1;TECR;HACD2	OPC1	30wk	UP	0.176028
GO_Biological_Process_2025	Skeletal System Morphogenesis (GO:0048705)	1943-02-01	0.444816	0.666764	0	0	1.35196	1.09521	PDGFRA;WWOX	OPC1	30wk	UP	0.176028
GO_Biological_Process_2025	Negative Regulation of Response to External Stimulus (GO:0032102)	6/154	0.449485	0.666764	0	0	1.12381	0.898659	RB1;GRID2;PTPRS;CASK;RORA;CERS2	OPC1	30wk	UP	0.176028
GO_Biological_Process_2025	Import Into the Mitochondrion (GO:0170036)	1943-02-01	0.444816	0.666764	0	0	1.35196	1.09521	HSPA9;SLC25A36	OPC1	30wk	UP	0.176028
GO_Biological_Process_2025	mRNA Transcription (GO:0009299)	1943-02-01	0.444816	0.666764	0	0	1.35196	1.09521	THRB;TAF1	OPC1	30wk	UP	0.176028
GO_Biological_Process_2025	Negative Regulation of Organelle Assembly (GO:1902116)	1943-02-01	0.444816	0.666764	0	0	1.35196	1.09521	LIMA1;WDR44	OPC1	30wk	UP	0.176028
GO_Biological_Process_2025	Carbohydrate Derivative Transport (GO:1901264)	2025-01-17	0.452977	0.666764	0	0	1.73195	1.37156	VLDLR	OPC1	30wk	UP	0.176028
GO_Biological_Process_2025	Cellular Response to Type I Interferon (GO:0071357)	1943-02-01	0.444816	0.666764	0	0	1.35196	1.09521	TRAF3;TANK	OPC1	30wk	UP	0.176028
GO_Biological_Process_2025	Regulation of Sodium Ion Transmembrane Transporter Activity (GO:2000649)	2025-01-17	0.452977	0.666764	0	0	1.73195	1.37156	DMD	OPC1	30wk	UP	0.176028
GO_Biological_Process_2025	Regulation of Organelle Organization (GO:0033043)	1997-04-01	0.439021	0.666764	0	0	1.19226	0.981479	PRKN;DIAPH1;CLEC16A;PDE4DIP	OPC1	30wk	UP	0.176028
GO_Biological_Process_2025	Spermatid Development (GO:0007286)	1970-03-01	0.442779	0.666764	0	0	1.24109	1.01109	YTHDC2;EPC1;FNDC3A	OPC1	30wk	UP	0.176028
GO_Biological_Process_2025	acetyl-CoA Metabolic Process (GO:0006084)	2025-01-17	0.452977	0.666764	0	0	1.73195	1.37156	HMGCS1	OPC1	30wk	UP	0.176028
GO_Biological_Process_2025	Positive Regulation of Myeloid Leukocyte Differentiation (GO:0002763)	1943-02-01	0.444816	0.666764	0	0	1.35196	1.09521	PPP3CA;EEIG1	OPC1	30wk	UP	0.176028
GO_Biological_Process_2025	Regulation of mRNA Metabolic Process (GO:1903311)	2025-01-17	0.452977	0.666764	0	0	1.73195	1.37156	SLTM	OPC1	30wk	UP	0.176028
GO_Biological_Process_2025	Cellular Response to dsRNA (GO:0071359)	2025-01-17	0.452977	0.666764	0	0	1.73195	1.37156	RIOK3	OPC1	30wk	UP	0.176028
GO_Biological_Process_2025	Extracellular Matrix Organization (GO:0030198)	7/182	0.449754	0.666764	0	0	1.10887	0.886046	APP;ADAMTS5;MMP16;COL11A2;LAMC1;ADAMTS10;ADAMTS6	OPC1	30wk	UP	0.176028
GO_Biological_Process_2025	Cellular Response to Reactive Oxygen Species (GO:0034614)	1971-03-01	0.451958	0.666764	0	0	1.22277	0.971082	PDGFRA;PTPRK;AGAP3	OPC1	30wk	UP	0.176028
GO_Biological_Process_2025	Response to Ionizing Radiation (GO:0010212)	1971-03-01	0.451958	0.666764	0	0	1.22277	0.971082	EYA1;XRCC4;TANK	OPC1	30wk	UP	0.176028
GO_Biological_Process_2025	Regulation of Actin Filament Polymerization (GO:0030833)	1971-03-01	0.451958	0.666764	0	0	1.22277	0.971082	CARMIL1;HIP1R;EVL	OPC1	30wk	UP	0.176028
GO_Biological_Process_2025	Regulation of Dendrite Extension (GO:1903859)	2025-01-17	0.452977	0.666764	0	0	1.73195	1.37156	RNF157	OPC1	30wk	UP	0.176028
GO_Biological_Process_2025	Calcium Ion Transport (GO:0006816)	5/126	0.448651	0.666764	0	0	1.14544	0.918081	SLC24A3;TRPC1;ITGAV;TRPM3;RYR3	OPC1	30wk	UP	0.176028
GO_Biological_Process_2025	Positive Regulation of Monoatomic Ion Transport (GO:0043270)	1943-02-01	0.444816	0.666764	0	0	1.35196	1.09521	ANK2;ATP2B1	OPC1	30wk	UP	0.176028
GO_Biological_Process_2025	Regulation of Mitochondrial Membrane Permeability (GO:0046902)	2025-01-17	0.452977	0.666764	0	0	1.73195	1.37156	SPG7	OPC1	30wk	UP	0.176028
GO_Biological_Process_2025	Amino Acid Catabolic Process (GO:0009063)	2025-01-17	0.452977	0.666764	0	0	1.73195	1.37156	HIBCH	OPC1	30wk	UP	0.176028
GO_Biological_Process_2025	Regulation of Nucleocytoplasmic Transport (GO:0046822)	2025-01-17	0.452977	0.666764	0	0	1.73195	1.37156	PTPN14	OPC1	30wk	UP	0.176028
GO_Biological_Process_2025	Regulation of Receptor Recycling (GO:0001919)	2025-01-17	0.452977	0.666764	0	0	1.73195	1.37156	LDLR	OPC1	30wk	UP	0.176028
GO_Biological_Process_2025	DNA Conformation Change (GO:0071103)	2025-01-17	0.452977	0.666764	0	0	1.73195	1.37156	HNRNPA2B1	OPC1	30wk	UP	0.176028
GO_Biological_Process_2025	Positive Regulation of Proteasomal Protein Catabolic Process (GO:1901800)	1998-04-01	0.446792	0.666764	0	0	1.17952	0.950292	PRKN;SH3RF3;HECTD1;TAF1	OPC1	30wk	UP	0.176028
GO_Biological_Process_2025	Regulation of Leukocyte Chemotaxis (GO:0002688)	2025-01-17	0.452977	0.666764	0	0	1.73195	1.37156	PTN	OPC1	30wk	UP	0.176028
GO_Biological_Process_2025	Positive Chemotaxis (GO:0050918)	2025-01-17	0.452977	0.666764	0	0	1.73195	1.37156	SLTM	OPC1	30wk	UP	0.176028
GO_Biological_Process_2025	Negative Regulation of Chemokine Production (GO:0032682)	2025-01-17	0.452977	0.666764	0	0	1.73195	1.37156	MAP2K5	OPC1	30wk	UP	0.176028
GO_Biological_Process_2025	Negative Regulation of GTPase Activity (GO:0034260)	2025-01-17	0.452977	0.666764	0	0	1.73195	1.37156	LRCH1	OPC1	30wk	UP	0.176028
GO_Biological_Process_2025	Motile Cilium Assembly (GO:0044458)	2025-01-17	0.452977	0.666764	0	0	1.73195	1.37156	DMD	OPC1	30wk	UP	0.176028
GO_Biological_Process_2025	Modified Amino Acid Catabolic Process (GO:0042219)	2025-01-17	0.452977	0.666764	0	0	1.73195	1.37156	CHAC2	OPC1	30wk	UP	0.176028
GO_Biological_Process_2025	miRNA-mediated Gene Silencing by Inhibition of Translation (GO:0035278)	2025-01-17	0.452977	0.666764	0	0	1.73195	1.37156	TNRC6A	OPC1	30wk	UP	0.176028
GO_Biological_Process_2025	Membrane Lipid Catabolic Process (GO:0046466)	2025-01-17	0.452977	0.666764	0	0	1.73195	1.37156	PLPP3	OPC1	30wk	UP	0.176028
GO_Biological_Process_2025	Transcription by RNA Polymerase I (GO:0006360)	2025-01-17	0.452977	0.666764	0	0	1.73195	1.37156	TAF1	OPC1	30wk	UP	0.176028
GO_Biological_Process_2025	Epithelial Cell Morphogenesis (GO:0003382)	2025-01-17	0.452977	0.666764	0	0	1.73195	1.37156	SLTM	OPC1	30wk	UP	0.176028
GO_Biological_Process_2025	Embryonic Axis Specification (GO:0000578)	2025-01-17	0.452977	0.666764	0	0	1.73195	1.37156	CXXC4	OPC1	30wk	UP	0.176028
GO_Biological_Process_2025	Epithelial Cell Migration (GO:0010631)	2025-01-17	0.452977	0.666764	0	0	1.73195	1.37156	ROCK1	OPC1	30wk	UP	0.176028
GO_Biological_Process_2025	Stress-Activated Protein Kinase Signaling Cascade (GO:0031098)	2025-01-17	0.452977	0.666764	0	0	1.73195	1.37156	MAP3K13	OPC1	30wk	UP	0.176028
GO_Biological_Process_2025	Stress Fiber Assembly (GO:0043149)	2025-01-17	0.452977	0.666764	0	0	1.73195	1.37156	RHOA	OPC1	30wk	UP	0.176028
GO_Biological_Process_2025	Cortical Actin Cytoskeleton Organization (GO:0030866)	2025-01-17	0.452977	0.666764	0	0	1.73195	1.37156	ROCK1	OPC1	30wk	UP	0.176028
GO_Biological_Process_2025	Contractile Actin Filament Bundle Assembly (GO:0030038)	2025-01-17	0.452977	0.666764	0	0	1.73195	1.37156	RHOA	OPC1	30wk	UP	0.176028
GO_Biological_Process_2025	Regulation of Ventricular Cardiac Muscle Cell Membrane Repolarization (GO:0060307)	2025-01-17	0.452977	0.666764	0	0	1.73195	1.37156	ANK2	OPC1	30wk	UP	0.176028
GO_Biological_Process_2025	Negative Regulation of Blood Pressure (GO:0045776)	2025-01-17	0.452977	0.666764	0	0	1.73195	1.37156	BMPR2	OPC1	30wk	UP	0.176028
GO_Biological_Process_2025	Leukocyte Tethering or Rolling (GO:0050901)	2025-01-17	0.452977	0.666764	0	0	1.73195	1.37156	ROCK1	OPC1	30wk	UP	0.176028
GO_Biological_Process_2025	Positive Regulation of Glial Cell Differentiation (GO:0045687)	2025-01-17	0.452977	0.666764	0	0	1.73195	1.37156	PTN	OPC1	30wk	UP	0.176028
GO_Biological_Process_2025	Cell Junction Maintenance (GO:0034331)	2025-01-17	0.452977	0.666764	0	0	1.73195	1.37156	DCTN1	OPC1	30wk	UP	0.176028
GO_Biological_Process_2025	Negative Regulation of Cation Transmembrane Transport (GO:1904063)	2025-01-17	0.452977	0.666764	0	0	1.73195	1.37156	CAB39	OPC1	30wk	UP	0.176028
GO_Biological_Process_2025	Piecemeal Microautophagy of the Nucleus (GO:0034727)	2025-01-17	0.452977	0.666764	0	0	1.73195	1.37156	ATG2B	OPC1	30wk	UP	0.176028
GO_Biological_Process_2025	Platelet-Derived Growth Factor Receptor Signaling Pathway (GO:0048008)	2025-01-17	0.452977	0.666764	0	0	1.73195	1.37156	PDGFRA	OPC1	30wk	UP	0.176028
GO_Biological_Process_2025	Polyol Metabolic Process (GO:0019751)	2025-01-17	0.452977	0.666764	0	0	1.73195	1.37156	OCRL	OPC1	30wk	UP	0.176028
GO_Biological_Process_2025	Negative Regulation of Cellular Senescence (GO:2000773)	2025-01-17	0.452977	0.666764	0	0	1.73195	1.37156	TERF2	OPC1	30wk	UP	0.176028
GO_Biological_Process_2025	Positive Regulation of Cartilage Development (GO:0061036)	2025-01-17	0.452977	0.666764	0	0	1.73195	1.37156	BMPR2	OPC1	30wk	UP	0.176028
GO_Biological_Process_2025	Peroxisomal Membrane Transport (GO:0015919)	2025-01-17	0.452977	0.666764	0	0	1.73195	1.37156	RAB8B	OPC1	30wk	UP	0.176028
GO_Biological_Process_2025	Positive Regulation of Transcription Regulatory Region DNA Binding (GO:2000679)	2025-01-17	0.452977	0.666764	0	0	1.73195	1.37156	RB1	OPC1	30wk	UP	0.176028
GO_Biological_Process_2025	Prostanoid Biosynthetic Process (GO:0046457)	2025-01-17	0.452977	0.666764	0	0	1.73195	1.37156	PTGES3	OPC1	30wk	UP	0.176028
GO_Biological_Process_2025	Protein Mannosylation (GO:0035268)	2025-01-17	0.452977	0.666764	0	0	1.73195	1.37156	LARGE1	OPC1	30wk	UP	0.176028
GO_Biological_Process_2025	Regulation of Brown Fat Cell Differentiation (GO:0090335)	2025-01-17	0.452977	0.666764	0	0	1.73195	1.37156	FTO	OPC1	30wk	UP	0.176028
GO_Biological_Process_2025	Reg of Cardiac Muscle Contraction by Reg of the Release of Sequestered Calcium Ion (GO:0010881)	2025-01-17	0.452977	0.666764	0	0	1.73195	1.37156	DMD	OPC1	30wk	UP	0.176028
GO_Biological_Process_2025	Positive Regulation of Collagen Metabolic Process (GO:0010714)	2025-01-17	0.452977	0.666764	0	0	1.73195	1.37156	RGCC	OPC1	30wk	UP	0.176028
GO_Biological_Process_2025	Cytosolic Transport (GO:0016482)	1999-04-01	0.454529	0.668306	0	0	1.16704	0.920203	DCTN1;VTI1A;VPS54;EVI5	OPC1	30wk	UP	0.175025
GO_Biological_Process_2025	Positive Regulation of Autophagy (GO:0010508)	1999-04-01	0.454529	0.668306	0	0	1.16704	0.920203	SETD2;ROCK1;GNAI3;PRKD1	OPC1	30wk	UP	0.175025
GO_Biological_Process_2025	Response to Unfolded Protein (GO:0006986)	1944-02-01	0.456603	0.668389	0	0	1.3197	1.03457	PRKN;PACRG	OPC1	30wk	UP	0.17497
GO_Biological_Process_2025	Embryonic Organ Morphogenesis (GO:0048562)	1944-02-01	0.456603	0.668389	0	0	1.3197	1.03457	PDGFRA;NIPBL	OPC1	30wk	UP	0.17497
GO_Biological_Process_2025	Positive Regulation of Cell Cycle G1/S Phase Transition (GO:1902808)	1944-02-01	0.456603	0.668389	0	0	1.3197	1.03457	RGCC;CDC73	OPC1	30wk	UP	0.17497
GO_Biological_Process_2025	Lysosome Organization (GO:0007040)	1944-02-01	0.456603	0.668389	0	0	1.3197	1.03457	AKTIP;SPG11	OPC1	30wk	UP	0.17497
GO_Biological_Process_2025	Protein Sumoylation (GO:0016925)	1944-02-01	0.456603	0.668389	0	0	1.3197	1.03457	EYA1;SENP1	OPC1	30wk	UP	0.17497
GO_Biological_Process_2025	Regulation of Monoatomic Cation Transmembrane Transport (GO:1904062)	1944-02-01	0.456603	0.668389	0	0	1.3197	1.03457	DPP10;KCNIP1	OPC1	30wk	UP	0.17497
GO_Biological_Process_2025	Regulation of RNA Biosynthetic Process (GO:2001141)	17/465	0.454944	0.668389	0	0	1.05218	0.828674	RB1;ATF7IP;SETD5;TCF7L1;PRMT2;FUS;DENND4A;WWC2;CHD7;RORA;JADE3;RNF6;NLK;ZBTB4;ZZZ3;YEATS2;APBB2	OPC1	30wk	UP	0.17497
GO_Biological_Process_2025	Carbohydrate Derivative Biosynthetic Process (GO:1901137)	1944-02-01	0.456603	0.668389	0	0	1.3197	1.03457	ALG6;LARGE1	OPC1	30wk	UP	0.17497
GO_Biological_Process_2025	Telomere Maintenance (GO:0000723)	1972-03-01	0.461075	0.67382	0	0	1.20499	0.932894	XRCC6;PTGES3;TERF2	OPC1	30wk	UP	0.171456
GO_Biological_Process_2025	Kidney Development (GO:0001822)	1972-03-01	0.461075	0.67382	0	0	1.20499	0.932894	NIPBL;SULF1;SULF2	OPC1	30wk	UP	0.171456
GO_Biological_Process_2025	Positive Regulation of Cytokine Production (GO:0001819)	12/325	0.460586	0.67382	0	0	1.06285	0.82398	APP;RAB2B;AFAP1L2;RGCC;TRAF3;PDE4D;PDE4B;RORA;SULF1;TANK;SPTBN1;SULF2	OPC1	30wk	UP	0.171456
GO_Biological_Process_2025	Monoatomic Ion Transport (GO:0006811)	4/100	0.46223	0.675136	0	0	1.15482	0.891168	SLC24A3;SLC20A2;SLC1A2;TRPM3	OPC1	30wk	UP	0.170609
GO_Biological_Process_2025	SMAD Protein Signal Transduction (GO:0060395)	2025-01-18	0.472057	0.675714	0	0	1.62999	1.22356	HIPK2	OPC1	30wk	UP	0.170237
GO_Biological_Process_2025	Regulation of Exosomal Secretion (GO:1903541)	2025-01-18	0.472057	0.675714	0	0	1.62999	1.22356	PRKN	OPC1	30wk	UP	0.170237
GO_Biological_Process_2025	Response to Amyloid-Beta (GO:1904645)	1945-02-01	0.468244	0.675714	0	0	1.28894	0.978005	APP;GRM5	OPC1	30wk	UP	0.170237
GO_Biological_Process_2025	Extracellular Matrix Disassembly (GO:0022617)	1945-02-01	0.468244	0.675714	0	0	1.28894	0.978005	ADAMTS5;LAMC1	OPC1	30wk	UP	0.170237
GO_Biological_Process_2025	Recombinational Repair (GO:0000725)	4/101	0.469893	0.675714	0	0	1.14286	0.863144	XRCC6;FBH1;RNF138;EPC1	OPC1	30wk	UP	0.170237
GO_Biological_Process_2025	Positive Regulation of Protein Transport (GO:0051222)	1973-03-01	0.470125	0.675714	0	0	1.18771	0.896432	APP;FRMD4A;OAZ2	OPC1	30wk	UP	0.170237
GO_Biological_Process_2025	Regulation of Epidermal Cell Differentiation (GO:0045604)	2025-01-18	0.472057	0.675714	0	0	1.62999	1.22356	ROCK1	OPC1	30wk	UP	0.170237
GO_Biological_Process_2025	Embryo Development Ending in Birth or Egg Hatching (GO:0009792)	2025-01-18	0.472057	0.675714	0	0	1.62999	1.22356	CHD7	OPC1	30wk	UP	0.170237
GO_Biological_Process_2025	Cyclic Nucleotide Biosynthetic Process (GO:0009190)	2025-01-18	0.472057	0.675714	0	0	1.62999	1.22356	GUCY1B1	OPC1	30wk	UP	0.170237
GO_Biological_Process_2025	Purine Ribonucleotide Biosynthetic Process (GO:0009152)	1945-02-01	0.468244	0.675714	0	0	1.28894	0.978005	GUCY1B1;AK5	OPC1	30wk	UP	0.170237
GO_Biological_Process_2025	Positive Regulation of Macromolecule Biosynthetic Process (GO:0010557)	13/355	0.467562	0.675714	0	0	1.05371	0.801058	PRKN;APP;DNMT1;BMPR2;SLC24A3;ROCK1;NRXN1;ANK2;LDB2;TERF2;ROBO1;RGCC;ERCC6	OPC1	30wk	UP	0.170237
GO_Biological_Process_2025	Aorta Morphogenesis (GO:0035909)	2025-01-18	0.472057	0.675714	0	0	1.62999	1.22356	RBPJ	OPC1	30wk	UP	0.170237
GO_Biological_Process_2025	Regulation of Oligodendrocyte Differentiation (GO:0048713)	2025-01-18	0.472057	0.675714	0	0	1.62999	1.22356	PTN	OPC1	30wk	UP	0.170237
GO_Biological_Process_2025	Regulation of Oxidoreductase Activity (GO:0051341)	2025-01-18	0.472057	0.675714	0	0	1.62999	1.22356	DLC1	OPC1	30wk	UP	0.170237
GO_Biological_Process_2025	Regulation of Protein-Containing Complex Disassembly (GO:0043244)	2025-01-18	0.472057	0.675714	0	0	1.62999	1.22356	CLEC16A	OPC1	30wk	UP	0.170237
GO_Biological_Process_2025	Cardiac Atrium Morphogenesis (GO:0003209)	2025-01-18	0.472057	0.675714	0	0	1.62999	1.22356	BMPR2	OPC1	30wk	UP	0.170237
GO_Biological_Process_2025	Regulation of Neurotransmitter Transport (GO:0051588)	2025-01-18	0.472057	0.675714	0	0	1.62999	1.22356	CASK	OPC1	30wk	UP	0.170237
GO_Biological_Process_2025	Positive Regulation of Glucose Metabolic Process (GO:0010907)	2025-01-18	0.472057	0.675714	0	0	1.62999	1.22356	GPLD1	OPC1	30wk	UP	0.170237
GO_Biological_Process_2025	Endoplasmic Reticulum Tubular Network Organization (GO:0071786)	2025-01-18	0.472057	0.675714	0	0	1.62999	1.22356	ATL2	OPC1	30wk	UP	0.170237
GO_Biological_Process_2025	Positive Regulation of Stem Cell Proliferation (GO:2000648)	2025-01-18	0.472057	0.675714	0	0	1.62999	1.22356	N4BP2L2	OPC1	30wk	UP	0.170237
GO_Biological_Process_2025	Melanosome Assembly (GO:1903232)	2025-01-18	0.472057	0.675714	0	0	1.62999	1.22356	AP1M1	OPC1	30wk	UP	0.170237
GO_Biological_Process_2025	Pharyngeal System Development (GO:0060037)	2025-01-18	0.472057	0.675714	0	0	1.62999	1.22356	BMPR2	OPC1	30wk	UP	0.170237
GO_Biological_Process_2025	Regulation of Bicellular Tight Junction Assembly (GO:2000810)	2025-01-18	0.472057	0.675714	0	0	1.62999	1.22356	ROCK1	OPC1	30wk	UP	0.170237
GO_Biological_Process_2025	Mesenchyme Development (GO:0060485)	2025-01-18	0.472057	0.675714	0	0	1.62999	1.22356	BMPR2	OPC1	30wk	UP	0.170237
GO_Biological_Process_2025	Mitochondrial Calcium Ion Transmembrane Transport (GO:0006851)	2025-01-18	0.472057	0.675714	0	0	1.62999	1.22356	HSPA9	OPC1	30wk	UP	0.170237
GO_Biological_Process_2025	Negative Regulation of DNA-templated Transcription, Elongation (GO:0032785)	2025-01-18	0.472057	0.675714	0	0	1.62999	1.22356	NELFB	OPC1	30wk	UP	0.170237
GO_Biological_Process_2025	Negative Regulation of Endoplasmic Reticulum Unfolded Protein Response (GO:1900102)	2025-01-18	0.472057	0.675714	0	0	1.62999	1.22356	CREBRF	OPC1	30wk	UP	0.170237
GO_Biological_Process_2025	Negative Regulation of Insulin Secretion (GO:0046676)	2025-01-18	0.472057	0.675714	0	0	1.62999	1.22356	PRKN	OPC1	30wk	UP	0.170237
GO_Biological_Process_2025	Negative Regulation of Reproductive Process (GO:2000242)	2025-01-18	0.472057	0.675714	0	0	1.62999	1.22356	SULF1	OPC1	30wk	UP	0.170237
GO_Biological_Process_2025	Positive Regulation of Focal Adhesion Assembly (GO:0051894)	2025-01-18	0.472057	0.675714	0	0	1.62999	1.22356	ROCK1	OPC1	30wk	UP	0.170237
GO_Biological_Process_2025	Positive Regulation of Homotypic Cell-Cell Adhesion (GO:0034112)	2025-01-18	0.472057	0.675714	0	0	1.62999	1.22356	PLPP3	OPC1	30wk	UP	0.170237
GO_Biological_Process_2025	Positive Regulation of Muscle Hypertrophy (GO:0014742)	2025-01-18	0.472057	0.675714	0	0	1.62999	1.22356	ROCK1	OPC1	30wk	UP	0.170237
GO_Biological_Process_2025	Intracellular Lipid Transport (GO:0032365)	2025-01-18	0.472057	0.675714	0	0	1.62999	1.22356	ARV1	OPC1	30wk	UP	0.170237
GO_Biological_Process_2025	Positive Regulation of Ubiquitin-Protein Transferase Activity (GO:0051443)	2025-01-18	0.472057	0.675714	0	0	1.62999	1.22356	BTRC	OPC1	30wk	UP	0.170237
GO_Biological_Process_2025	Protein Deacylation (GO:0035601)	2025-01-18	0.472057	0.675714	0	0	1.62999	1.22356	LYPLA1	OPC1	30wk	UP	0.170237
GO_Biological_Process_2025	Positive Regulation of Muscle Cell Differentiation (GO:0051149)	2025-01-18	0.472057	0.675714	0	0	1.62999	1.22356	LAMC1	OPC1	30wk	UP	0.170237
GO_Biological_Process_2025	Protein Localization to Chromosome, Centromeric Region (GO:0071459)	2025-01-18	0.472057	0.675714	0	0	1.62999	1.22356	RB1	OPC1	30wk	UP	0.170237
GO_Biological_Process_2025	Negative Regulation of RNA Biosynthetic Process (GO:1902679)	17/470	0.472704	0.676275	0	0	1.04029	0.779473	RB1;ATF7IP;XRCC6;SET;ZHX3;PRMT2;MIDEAS;WWP1;PTPRK;LDB2;RBPJ;ZBTB4;ZEB1;BTAF1;EPC1;MTA3;VGLL4	OPC1	30wk	UP	0.169877
GO_Biological_Process_2025	Negative Regulation of Translation (GO:0017148)	4/102	0.477515	0.68279	0	0	1.13114	0.836091	TIA1;MALSU1;TNRC6A;CPEB4	OPC1	30wk	UP	0.165713
GO_Biological_Process_2025	Peptidyl-Tyrosine Modification (GO:0018212)	1946-02-01	0.479735	0.683018	0	0	1.25958	0.925191	PDGFRA;ERBB4	OPC1	30wk	UP	0.165568
GO_Biological_Process_2025	Regulation of Nuclear Division (GO:0051783)	2025-01-19	0.490472	0.683018	0	0	1.53935	1.09661	PDZD2	OPC1	30wk	UP	0.165568
GO_Biological_Process_2025	Regulation of Lymphocyte Differentiation (GO:0045619)	2025-01-19	0.490472	0.683018	0	0	1.53935	1.09661	XRCC6	OPC1	30wk	UP	0.165568
GO_Biological_Process_2025	DNA Catabolic Process (GO:0006308)	2025-01-19	0.490472	0.683018	0	0	1.53935	1.09661	FBH1	OPC1	30wk	UP	0.165568
GO_Biological_Process_2025	Regulation of Cell-Substrate Adhesion (GO:0010810)	1946-02-01	0.479735	0.683018	0	0	1.25958	0.925191	HACD1;RHOA	OPC1	30wk	UP	0.165568
GO_Biological_Process_2025	Positive Regulation of Transcription Elongation by RNA Polymerase II (GO:0032968)	1946-02-01	0.479735	0.683018	0	0	1.25958	0.925191	LDB2;CDC73	OPC1	30wk	UP	0.165568
GO_Biological_Process_2025	Limb Morphogenesis (GO:0035108)	2025-01-19	0.490472	0.683018	0	0	1.53935	1.09661	NIPBL	OPC1	30wk	UP	0.165568
GO_Biological_Process_2025	Negative Regulation of Protein Serine/Threonine Kinase Activity (GO:0071901)	1946-02-01	0.479735	0.683018	0	0	1.25958	0.925191	STK38;MACROH2A1	OPC1	30wk	UP	0.165568
GO_Biological_Process_2025	Negative Regulation of Proteasomal Protein Catabolic Process (GO:1901799)	1946-02-01	0.479735	0.683018	0	0	1.25958	0.925191	PHF20L1;GABARAPL2	OPC1	30wk	UP	0.165568
GO_Biological_Process_2025	Calcium Ion Transmembrane Import Into Cytosol (GO:0097553)	1974-03-01	0.479107	0.683018	0	0	1.17092	0.861602	PLCE1;NALF1;RYR3	OPC1	30wk	UP	0.165568
GO_Biological_Process_2025	Regulation of Protein Neddylation (GO:2000434)	2025-01-19	0.490472	0.683018	0	0	1.53935	1.09661	DCUN1D1	OPC1	30wk	UP	0.165568
GO_Biological_Process_2025	Regulation of Osteoclast Differentiation (GO:0045670)	1946-02-01	0.479735	0.683018	0	0	1.25958	0.925191	PPP3CA;EEIG1	OPC1	30wk	UP	0.165568
GO_Biological_Process_2025	Antigen Processing and Presentation of Peptide Antigen via MHC Class I (GO:0002474)	2025-01-19	0.490472	0.683018	0	0	1.53935	1.09661	MFSD6	OPC1	30wk	UP	0.165568
GO_Biological_Process_2025	Dopamine Metabolic Process (GO:0042417)	2025-01-19	0.490472	0.683018	0	0	1.53935	1.09661	PRKN	OPC1	30wk	UP	0.165568
GO_Biological_Process_2025	Regulation of Receptor Signaling Pathway via STAT (GO:1904892)	2025-01-19	0.490472	0.683018	0	0	1.53935	1.09661	NLK	OPC1	30wk	UP	0.165568
GO_Biological_Process_2025	Eosinophil Migration (GO:0072677)	2025-01-19	0.490472	0.683018	0	0	1.53935	1.09661	CCL25	OPC1	30wk	UP	0.165568
GO_Biological_Process_2025	Cardiac Epithelial to Mesenchymal Transition (GO:0060317)	2025-01-19	0.490472	0.683018	0	0	1.53935	1.09661	RBPJ	OPC1	30wk	UP	0.165568
GO_Biological_Process_2025	Insulin Secretion (GO:0030073)	2025-01-19	0.490472	0.683018	0	0	1.53935	1.09661	PTPRN2	OPC1	30wk	UP	0.165568
GO_Biological_Process_2025	Glycoprotein Catabolic Process (GO:0006516)	2025-01-19	0.490472	0.683018	0	0	1.53935	1.09661	NGLY1	OPC1	30wk	UP	0.165568
GO_Biological_Process_2025	fatty-acyl-CoA Metabolic Process (GO:0035337)	2025-01-19	0.490472	0.683018	0	0	1.53935	1.09661	FAR1	OPC1	30wk	UP	0.165568
GO_Biological_Process_2025	Leukocyte Adhesion to Vascular Endothelial Cell (GO:0061756)	2025-01-19	0.490472	0.683018	0	0	1.53935	1.09661	ROCK1	OPC1	30wk	UP	0.165568
GO_Biological_Process_2025	Eosinophil Chemotaxis (GO:0048245)	2025-01-19	0.490472	0.683018	0	0	1.53935	1.09661	CCL25	OPC1	30wk	UP	0.165568
GO_Biological_Process_2025	Detection of Mechanical Stimulus (GO:0050982)	2025-01-19	0.490472	0.683018	0	0	1.53935	1.09661	CDH2	OPC1	30wk	UP	0.165568
GO_Biological_Process_2025	Signaling Receptor Ligand Precursor Processing (GO:0140448)	2025-01-19	0.490472	0.683018	0	0	1.53935	1.09661	SCG5	OPC1	30wk	UP	0.165568
GO_Biological_Process_2025	Positive Regulation of Mitophagy (GO:1901526)	2025-01-19	0.490472	0.683018	0	0	1.53935	1.09661	PRKN	OPC1	30wk	UP	0.165568
GO_Biological_Process_2025	Reticulophagy (GO:0061709)	2025-01-19	0.490472	0.683018	0	0	1.53935	1.09661	ATG2B	OPC1	30wk	UP	0.165568
GO_Biological_Process_2025	Maintenance of Protein Localization in Organelle (GO:0072595)	2025-01-19	0.490472	0.683018	0	0	1.53935	1.09661	MORC3	OPC1	30wk	UP	0.165568
GO_Biological_Process_2025	Negative Regulation of Actin Filament Polymerization (GO:0030837)	2025-01-19	0.490472	0.683018	0	0	1.53935	1.09661	HIP1R	OPC1	30wk	UP	0.165568
GO_Biological_Process_2025	Nuclear Migration (GO:0007097)	2025-01-19	0.490472	0.683018	0	0	1.53935	1.09661	DCTN1	OPC1	30wk	UP	0.165568
GO_Biological_Process_2025	Chromosome Organization (GO:0051276)	1947-02-01	0.491072	0.683018	0	0	1.23153	0.875819	RB1;LDB2	OPC1	30wk	UP	0.165568
GO_Biological_Process_2025	Positive Regulation of Mitochondrial Fission (GO:0090141)	2025-01-19	0.490472	0.683018	0	0	1.53935	1.09661	PRKN	OPC1	30wk	UP	0.165568
GO_Biological_Process_2025	Positive Regulation of Endothelial Cell Apoptotic Process (GO:2000353)	2025-01-19	0.490472	0.683018	0	0	1.53935	1.09661	RGCC	OPC1	30wk	UP	0.165568
GO_Biological_Process_2025	Positive Regulation of Cell Cycle Phase Transition (GO:1901989)	2025-01-19	0.490472	0.683018	0	0	1.53935	1.09661	CDC73	OPC1	30wk	UP	0.165568
GO_Biological_Process_2025	Positive Regulation of Activated T Cell Proliferation (GO:0042104)	2025-01-19	0.490472	0.683018	0	0	1.53935	1.09661	PPP3CA	OPC1	30wk	UP	0.165568
GO_Biological_Process_2025	Negative Regulation of Lipid Storage (GO:0010888)	2025-01-19	0.490472	0.683018	0	0	1.53935	1.09661	ITGAV	OPC1	30wk	UP	0.165568
GO_Biological_Process_2025	Neutrophil Activation (GO:0042119)	2025-01-19	0.490472	0.683018	0	0	1.53935	1.09661	PREX1	OPC1	30wk	UP	0.165568
GO_Biological_Process_2025	Negative Regulation of Type I Interferon-Mediated Signaling Pathway (GO:0060339)	2025-01-19	0.490472	0.683018	0	0	1.53935	1.09661	YTHDF3	OPC1	30wk	UP	0.165568
GO_Biological_Process_2025	Negative Regulation of Reactive Oxygen Species Metabolic Process (GO:2000378)	2025-01-19	0.490472	0.683018	0	0	1.53935	1.09661	PRKN	OPC1	30wk	UP	0.165568
GO_Biological_Process_2025	Positive Regulation of Signaling Receptor Activity (GO:2000273)	2025-01-19	0.490472	0.683018	0	0	1.53935	1.09661	TAF1	OPC1	30wk	UP	0.165568
GO_Biological_Process_2025	Negative Regulation of Peptide Hormone Secretion (GO:0090278)	2025-01-19	0.490472	0.683018	0	0	1.53935	1.09661	PRKN	OPC1	30wk	UP	0.165568
GO_Biological_Process_2025	Microglial Cell Activation (GO:0001774)	2025-01-19	0.490472	0.683018	0	0	1.53935	1.09661	APP	OPC1	30wk	UP	0.165568
GO_Biological_Process_2025	Positive Regulation of Small Molecule Metabolic Process (GO:0062013)	2025-01-19	0.490472	0.683018	0	0	1.53935	1.09661	GPLD1	OPC1	30wk	UP	0.165568
GO_Biological_Process_2025	rRNA Methylation (GO:0031167)	2025-01-19	0.490472	0.683018	0	0	1.53935	1.09661	METTL16	OPC1	30wk	UP	0.165568
GO_Biological_Process_2025	Regulation of Apoptotic Process (GO:0042981)	25/704	0.490776	0.683018	0	0	1.02041	0.726294	ALK;PRKN;APP;CSRNP3;HIP1;FAF1;FMN2;TANK;CCAR1;RNF157;ERBB4;TRIM2;EPC1;HSPA9;GRID2;TSC22D1;PRMT2;HIP1R;FBXO11;AHI1;KCNMA1;YME1L1;NAA16;SGK1;GPLD1	OPC1	30wk	UP	0.165568
GO_Biological_Process_2025	BMP Signaling Pathway (GO:0030509)	1947-02-01	0.491072	0.683018	0	0	1.23153	0.875819	TMEM100;BMPR2	OPC1	30wk	UP	0.165568
GO_Biological_Process_2025	DNA Integrity Checkpoint Signaling (GO:0031570)	1947-02-01	0.491072	0.683018	0	0	1.23153	0.875819	STK38;ERCC6	OPC1	30wk	UP	0.165568
GO_Biological_Process_2025	Cardiac Conduction (GO:0061337)	1947-02-01	0.491072	0.683018	0	0	1.23153	0.875819	KCND3;ANK2	OPC1	30wk	UP	0.165568
GO_Biological_Process_2025	Cell Surface Receptor Signaling Pathway via JAK-STAT (GO:0007259)	1947-02-01	0.491072	0.683018	0	0	1.23153	0.875819	GHR;STAT5B	OPC1	30wk	UP	0.165568
GO_Biological_Process_2025	Chemokine-Mediated Signaling Pathway (GO:0070098)	1947-02-01	0.491072	0.683018	0	0	1.23153	0.875819	CCL25;OXSR1	OPC1	30wk	UP	0.165568
GO_Biological_Process_2025	Retrograde Vesicle-Mediated Transport, Golgi to Endoplasmic Reticulum (GO:0006890)	1947-02-01	0.491072	0.683018	0	0	1.23153	0.875819	COG3;PLPP3	OPC1	30wk	UP	0.165568
GO_Biological_Process_2025	Positive Regulation of Cytokine-Mediated Signaling Pathway (GO:0001961)	1947-02-01	0.491072	0.683018	0	0	1.23153	0.875819	PRKN;UBE2K	OPC1	30wk	UP	0.165568
GO_Biological_Process_2025	Positive Regulation of Stem Cell Differentiation (GO:2000738)	2025-01-19	0.490472	0.683018	0	0	1.53935	1.09661	PTN	OPC1	30wk	UP	0.165568
GO_Biological_Process_2025	Positive Regulation of MAPK Cascade (GO:0043410)	13/362	0.495927	0.689408	0	0	1.0322	0.723908	APP;PDGFRA;RNF13;ROCK1;NRXN1;TPD52L1;ADRA1A;ROBO1;HIPK2;SH3RF3;GHR;ERBB4;PDE8B	OPC1	30wk	UP	0.161523
GO_Biological_Process_2025	Endoplasmic Reticulum Unfolded Protein Response (GO:0030968)	1948-02-01	0.502252	0.690246	0	0	1.20469	0.829615	RPAP2;PARP8	OPC1	30wk	UP	0.160996
GO_Biological_Process_2025	Positive Regulation of Peptide Hormone Secretion (GO:0090277)	1948-02-01	0.502252	0.690246	0	0	1.20469	0.829615	GRID1;NNAT	OPC1	30wk	UP	0.160996
GO_Biological_Process_2025	Positive Regulation of Leukocyte Cell-Cell Adhesion (GO:1903039)	1948-02-01	0.502252	0.690246	0	0	1.20469	0.829615	NFAT5;RHOA	OPC1	30wk	UP	0.160996
GO_Biological_Process_2025	Positive Regulation of Innate Immune Response (GO:0045089)	1948-02-01	0.502252	0.690246	0	0	1.20469	0.829615	RIOK3;UBE2K	OPC1	30wk	UP	0.160996
GO_Biological_Process_2025	Endocardial Cushion Morphogenesis (GO:0003203)	2025-01-20	0.508246	0.690246	0	0	1.45826	0.986934	ADAMTS5	OPC1	30wk	UP	0.160996
GO_Biological_Process_2025	Negative Regulation of Signal Transduction (GO:0009968)	10/277	0.500092	0.690246	0	0	1.03779	0.719148	RB1;WWOX;PTPRE;TMBIM1;BTRC;NLK;SULF1;CXXC4;VGLL4;SULF2	OPC1	30wk	UP	0.160996
GO_Biological_Process_2025	Positive Regulation of Programmed Cell Death (GO:0043068)	9/248	0.498518	0.690246	0	0	1.04345	0.726359	HSPA9;APP;CSRNP3;PRMT2;TSC22D1;FAF1;KCNMA1;GPLD1;CCAR1	OPC1	30wk	UP	0.160996
GO_Biological_Process_2025	Lymphocyte Differentiation (GO:0030098)	1976-03-01	0.496851	0.690246	0	0	1.13872	0.796498	TCF7L1;CHD7;PBX1	OPC1	30wk	UP	0.160996
GO_Biological_Process_2025	DNA-templated Transcription Termination (GO:0006353)	2025-01-20	0.508246	0.690246	0	0	1.45826	0.986934	SCAF8	OPC1	30wk	UP	0.160996
GO_Biological_Process_2025	Regulation of Macroautophagy (GO:0016241)	4/106	0.507559	0.690246	0	0	1.08655	0.736836	CLEC16A;EXOC4;GNAI3;ATP6V1H	OPC1	30wk	UP	0.160996
GO_Biological_Process_2025	Post-Translational Protein Modification (GO:0043687)	1948-02-01	0.502252	0.690246	0	0	1.20469	0.829615	TNKS2;PARP8	OPC1	30wk	UP	0.160996
GO_Biological_Process_2025	Regulation of Nuclear-Transcribed mRNA Catabolic Process, Deadenylation-Dependent Decay (GO:1900151)	2025-01-20	0.508246	0.690246	0	0	1.45826	0.986934	CSDE1	OPC1	30wk	UP	0.160996
GO_Biological_Process_2025	Regulation of Collagen Biosynthetic Process (GO:0032965)	2025-01-20	0.508246	0.690246	0	0	1.45826	0.986934	RGCC	OPC1	30wk	UP	0.160996
GO_Biological_Process_2025	Reg of Mt Outer Membrane Permeabilization Inv in Apoptotic Sgnlng Pway (GO:1901028)	2025-01-20	0.508246	0.690246	0	0	1.45826	0.986934	HIP1R	OPC1	30wk	UP	0.160996
GO_Biological_Process_2025	Alternative mRNA Splicing, via Spliceosome (GO:0000380)	2025-01-20	0.508246	0.690246	0	0	1.45826	0.986934	RSRC1	OPC1	30wk	UP	0.160996
GO_Biological_Process_2025	Ameboidal-Type Cell Migration (GO:0001667)	2025-01-20	0.508246	0.690246	0	0	1.45826	0.986934	SRGAP2	OPC1	30wk	UP	0.160996
GO_Biological_Process_2025	Regulation of Necroptotic Process (GO:0060544)	2025-01-20	0.508246	0.690246	0	0	1.45826	0.986934	PRKN	OPC1	30wk	UP	0.160996
GO_Biological_Process_2025	Atrioventricular Valve Morphogenesis (GO:0003181)	2025-01-20	0.508246	0.690246	0	0	1.45826	0.986934	BMPR2	OPC1	30wk	UP	0.160996
GO_Biological_Process_2025	Response to Cholesterol (GO:0070723)	2025-01-20	0.508246	0.690246	0	0	1.45826	0.986934	GPLD1	OPC1	30wk	UP	0.160996
GO_Biological_Process_2025	Cilium Movement Involved in Cell Motility (GO:0060294)	2025-01-20	0.508246	0.690246	0	0	1.45826	0.986934	DNAH5	OPC1	30wk	UP	0.160996
GO_Biological_Process_2025	Dolichol-Linked Oligosaccharide Biosynthetic Process (GO:0006488)	2025-01-20	0.508246	0.690246	0	0	1.45826	0.986934	ALG6	OPC1	30wk	UP	0.160996
GO_Biological_Process_2025	Sphingosine Metabolic Process (GO:0006670)	2025-01-20	0.508246	0.690246	0	0	1.45826	0.986934	PLPP3	OPC1	30wk	UP	0.160996
GO_Biological_Process_2025	Striated Muscle Cell Differentiation (GO:0051146)	2025-01-20	0.508246	0.690246	0	0	1.45826	0.986934	MYEF2	OPC1	30wk	UP	0.160996
GO_Biological_Process_2025	Xenobiotic Transport (GO:0042908)	2025-01-20	0.508246	0.690246	0	0	1.45826	0.986934	ABCC5	OPC1	30wk	UP	0.160996
GO_Biological_Process_2025	Protein Neddylation (GO:0045116)	2025-01-20	0.508246	0.690246	0	0	1.45826	0.986934	DCUN1D1	OPC1	30wk	UP	0.160996
GO_Biological_Process_2025	Regulation of Cell-Cell Adhesion Mediated by Cadherin (GO:2000047)	2025-01-20	0.508246	0.690246	0	0	1.45826	0.986934	RGCC	OPC1	30wk	UP	0.160996
GO_Biological_Process_2025	Nucleosome Disassembly (GO:0006337)	2025-01-20	0.508246	0.690246	0	0	1.45826	0.986934	SET	OPC1	30wk	UP	0.160996
GO_Biological_Process_2025	Phosphatidylserine Metabolic Process (GO:0006658)	2025-01-20	0.508246	0.690246	0	0	1.45826	0.986934	OSBPL8	OPC1	30wk	UP	0.160996
GO_Biological_Process_2025	Regulation of Actin Nucleation (GO:0051125)	2025-01-20	0.508246	0.690246	0	0	1.45826	0.986934	CARMIL1	OPC1	30wk	UP	0.160996
GO_Biological_Process_2025	Hippo Signaling (GO:0035329)	2025-01-20	0.508246	0.690246	0	0	1.45826	0.986934	WWC2	OPC1	30wk	UP	0.160996
GO_Biological_Process_2025	Interleukin-1-Mediated Signaling Pathway (GO:0070498)	2025-01-20	0.508246	0.690246	0	0	1.45826	0.986934	IL1RAP	OPC1	30wk	UP	0.160996
GO_Biological_Process_2025	Lysosomal Lumen Acidification (GO:0007042)	2025-01-20	0.508246	0.690246	0	0	1.45826	0.986934	ATP6V1H	OPC1	30wk	UP	0.160996
GO_Biological_Process_2025	Maintenance of Protein Location in Nucleus (GO:0051457)	2025-01-20	0.508246	0.690246	0	0	1.45826	0.986934	MORC3	OPC1	30wk	UP	0.160996
GO_Biological_Process_2025	Mesoderm Formation (GO:0001707)	2025-01-20	0.508246	0.690246	0	0	1.45826	0.986934	BMPR2	OPC1	30wk	UP	0.160996
GO_Biological_Process_2025	Microautophagy (GO:0016237)	2025-01-20	0.508246	0.690246	0	0	1.45826	0.986934	ATG2B	OPC1	30wk	UP	0.160996
GO_Biological_Process_2025	Negative Regulation of RNA Splicing (GO:0033119)	2025-01-20	0.508246	0.690246	0	0	1.45826	0.986934	PTBP2	OPC1	30wk	UP	0.160996
GO_Biological_Process_2025	Heart Trabecula Morphogenesis (GO:0061384)	2025-01-20	0.508246	0.690246	0	0	1.45826	0.986934	RBPJ	OPC1	30wk	UP	0.160996
GO_Biological_Process_2025	Protein Heterooligomerization (GO:0051291)	2025-01-20	0.508246	0.690246	0	0	1.45826	0.986934	KCNC2	OPC1	30wk	UP	0.160996
GO_Biological_Process_2025	Positive Regulation of Monocyte Chemotaxis (GO:0090026)	2025-01-20	0.508246	0.690246	0	0	1.45826	0.986934	APP	OPC1	30wk	UP	0.160996
GO_Biological_Process_2025	Positive Regulation of Monooxygenase Activity (GO:0032770)	2025-01-20	0.508246	0.690246	0	0	1.45826	0.986934	TERF2	OPC1	30wk	UP	0.160996
GO_Biological_Process_2025	Positive Regulation of Protein Targeting to Membrane (GO:0090314)	2025-01-20	0.508246	0.690246	0	0	1.45826	0.986934	TCAF1	OPC1	30wk	UP	0.160996
GO_Biological_Process_2025	Positive Regulation of Translational Initiation (GO:0045948)	2025-01-20	0.508246	0.690246	0	0	1.45826	0.986934	YTHDF3	OPC1	30wk	UP	0.160996
GO_Biological_Process_2025	Presynaptic Endocytosis (GO:0140238)	2025-01-20	0.508246	0.690246	0	0	1.45826	0.986934	FCHO2	OPC1	30wk	UP	0.160996
GO_Biological_Process_2025	Regulation of T Cell Cytokine Production (GO:0002724)	2025-01-20	0.508246	0.690246	0	0	1.45826	0.986934	TANK	OPC1	30wk	UP	0.160996
GO_Biological_Process_2025	Positive Regulation of Cardiac Muscle Hypertrophy (GO:0010613)	2025-01-20	0.508246	0.690246	0	0	1.45826	0.986934	ROCK1	OPC1	30wk	UP	0.160996
GO_Biological_Process_2025	Positive Regulation of Smooth Muscle Cell Proliferation (GO:0048661)	1949-02-01	0.513272	0.694581	0	0	1.179	0.786332	DNMT1;CDH13	OPC1	30wk	UP	0.158277
GO_Biological_Process_2025	RNA 3'-End Processing (GO:0031123)	1949-02-01	0.513272	0.694581	0	0	1.179	0.786332	SSB;PAPOLA	OPC1	30wk	UP	0.158277
GO_Biological_Process_2025	Regulation of Insulin Receptor Signaling Pathway (GO:0046626)	1949-02-01	0.513272	0.694581	0	0	1.179	0.786332	PTPRE;SIK2	OPC1	30wk	UP	0.158277
GO_Biological_Process_2025	Epidermal Growth Factor Receptor Signaling Pathway (GO:0007173)	1949-02-01	0.513272	0.694581	0	0	1.179	0.786332	ERBB4;PLCE1	OPC1	30wk	UP	0.158277
GO_Biological_Process_2025	Cellular Component Disassembly (GO:0022411)	1949-02-01	0.513272	0.694581	0	0	1.179	0.786332	ADAMTS5;LAMC1	OPC1	30wk	UP	0.158277
GO_Biological_Process_2025	Positive Regulation of Transport (GO:0051050)	1949-02-01	0.513272	0.694581	0	0	1.179	0.786332	HIP1R;SGK1	OPC1	30wk	UP	0.158277
GO_Biological_Process_2025	Positive Regulation of Intracellular Transport (GO:0032388)	1949-02-01	0.513272	0.694581	0	0	1.179	0.786332	PRKN;OAZ2	OPC1	30wk	UP	0.158277
GO_Biological_Process_2025	Positive Regulation of Macroautophagy (GO:0016239)	1978-03-01	0.514285	0.695597	0	0	1.10824	0.736955	PRKN;GNAI3;AMBRA1	OPC1	30wk	UP	0.157642
GO_Biological_Process_2025	Positive Regulation of Cell Growth (GO:0030307)	4/107	0.51495	0.696141	0	0	1.07595	0.71409	RNF157;MACF1;MAP3K13;EIF4G2	OPC1	30wk	UP	0.157303
GO_Biological_Process_2025	Protein Targeting (GO:0006605)	5/136	0.515554	0.696602	0	0	1.05745	0.700575	NLGN1;PDZD2;PARD3;ZDHHC21;ZDHHC2	OPC1	30wk	UP	0.157015
GO_Biological_Process_2025	Response to Gamma Radiation (GO:0010332)	2025-01-21	0.525401	0.698164	0	0	1.38527	0.891553	XRCC6	OPC1	30wk	UP	0.156042
GO_Biological_Process_2025	N-glycan Processing (GO:0006491)	2025-01-21	0.525401	0.698164	0	0	1.38527	0.891553	MAN1A2	OPC1	30wk	UP	0.156042
GO_Biological_Process_2025	DNA Replication Initiation (GO:0006270)	2025-01-21	0.525401	0.698164	0	0	1.38527	0.891553	PRIM2	OPC1	30wk	UP	0.156042
GO_Biological_Process_2025	Regulation of ERK1 and ERK2 Cascade (GO:0070372)	8/223	0.517285	0.698164	0	0	1.03084	0.679492	APP;PPP3CA;PDGFRA;PDZD2;ERBB4;NRXN1;PDE8B;ADRA1A	OPC1	30wk	UP	0.156042
GO_Biological_Process_2025	Regulation of Protein Phosphorylation (GO:0001932)	5/137	0.522066	0.698164	0	0	1.04938	0.68206	PDZD2;LIMCH1;FBH1;ERBB4;AKTIP	OPC1	30wk	UP	0.156042
GO_Biological_Process_2025	Regulation of Tumor Necrosis Factor-Mediated Signaling Pathway (GO:0010803)	1950-02-01	0.52413	0.698164	0	0	1.15438	0.745744	PRKN;UBE2K	OPC1	30wk	UP	0.156042
GO_Biological_Process_2025	Negative Regulation of Protein Binding (GO:0032091)	1950-02-01	0.52413	0.698164	0	0	1.15438	0.745744	PDZD2;ROCK1	OPC1	30wk	UP	0.156042
GO_Biological_Process_2025	Nuclear Export (GO:0051168)	1950-02-01	0.52413	0.698164	0	0	1.15438	0.745744	XPO6;RBM33	OPC1	30wk	UP	0.156042
GO_Biological_Process_2025	Cellular Response to Estradiol Stimulus (GO:0071392)	2025-01-21	0.525401	0.698164	0	0	1.38527	0.891553	NRIP1	OPC1	30wk	UP	0.156042
GO_Biological_Process_2025	Cellular Response to pH (GO:0071467)	2025-01-21	0.525401	0.698164	0	0	1.38527	0.891553	GPLD1	OPC1	30wk	UP	0.156042
GO_Biological_Process_2025	Regulation of Generation of Precursor Metabolites and Energy (GO:0043467)	2025-01-21	0.525401	0.698164	0	0	1.38527	0.891553	RBPJ	OPC1	30wk	UP	0.156042
GO_Biological_Process_2025	RNA-templated DNA Biosynthetic Process (GO:0006278)	2025-01-21	0.525401	0.698164	0	0	1.38527	0.891553	PTGES3	OPC1	30wk	UP	0.156042
GO_Biological_Process_2025	Regulation of Synaptic Vesicle Exocytosis (GO:2000300)	2025-01-21	0.525401	0.698164	0	0	1.38527	0.891553	NLGN1	OPC1	30wk	UP	0.156042
GO_Biological_Process_2025	Regulation of Systemic Arterial Blood Pressure (GO:0003073)	2025-01-21	0.525401	0.698164	0	0	1.38527	0.891553	BMPR2	OPC1	30wk	UP	0.156042
GO_Biological_Process_2025	Regulation of Transcription Regulatory Region DNA Binding (GO:2000677)	2025-01-21	0.525401	0.698164	0	0	1.38527	0.891553	RB1	OPC1	30wk	UP	0.156042
GO_Biological_Process_2025	Entrainment of Circadian Clock by Photoperiod (GO:0043153)	2025-01-21	0.525401	0.698164	0	0	1.38527	0.891553	PER3	OPC1	30wk	UP	0.156042
GO_Biological_Process_2025	Neuromuscular Synaptic Transmission (GO:0007274)	2025-01-21	0.525401	0.698164	0	0	1.38527	0.891553	DTNA	OPC1	30wk	UP	0.156042
GO_Biological_Process_2025	Positive Regulation of Non-Canonical NF-kappaB Signal Transduction (GO:1901224)	1950-02-01	0.52413	0.698164	0	0	1.15438	0.745744	APP;RHOA	OPC1	30wk	UP	0.156042
GO_Biological_Process_2025	Regulation of Cardiac Muscle Cell Membrane Repolarization (GO:0099623)	2025-01-21	0.525401	0.698164	0	0	1.38527	0.891553	ANK2	OPC1	30wk	UP	0.156042
GO_Biological_Process_2025	Negative Regulation of Biomineral Tissue Development (GO:0070168)	2025-01-21	0.525401	0.698164	0	0	1.38527	0.891553	ROCK1	OPC1	30wk	UP	0.156042
GO_Biological_Process_2025	Protein K48-linked Deubiquitination (GO:0071108)	2025-01-21	0.525401	0.698164	0	0	1.38527	0.891553	OTUD5	OPC1	30wk	UP	0.156042
GO_Biological_Process_2025	Negative Regulation of Leukocyte Cell-Cell Adhesion (GO:1903038)	2025-01-21	0.525401	0.698164	0	0	1.38527	0.891553	ILDR2	OPC1	30wk	UP	0.156042
GO_Biological_Process_2025	Epithelial Cilium Movement Involved in Extracellular Fluid Movement (GO:0003351)	2025-01-21	0.525401	0.698164	0	0	1.38527	0.891553	OFD1	OPC1	30wk	UP	0.156042
GO_Biological_Process_2025	Telomere Maintenance via Telomerase (GO:0007004)	2025-01-21	0.525401	0.698164	0	0	1.38527	0.891553	PTGES3	OPC1	30wk	UP	0.156042
GO_Biological_Process_2025	Establishment of Skin Barrier (GO:0061436)	2025-01-21	0.525401	0.698164	0	0	1.38527	0.891553	SLTM	OPC1	30wk	UP	0.156042
GO_Biological_Process_2025	Vasodilation (GO:0042311)	2025-01-21	0.525401	0.698164	0	0	1.38527	0.891553	KCNMA1	OPC1	30wk	UP	0.156042
GO_Biological_Process_2025	Homologous Chromosome Segregation (GO:0045143)	2025-01-21	0.525401	0.698164	0	0	1.38527	0.891553	FMN2	OPC1	30wk	UP	0.156042
GO_Biological_Process_2025	Outer Dynein Arm Assembly (GO:0036158)	2025-01-21	0.525401	0.698164	0	0	1.38527	0.891553	DNAH5	OPC1	30wk	UP	0.156042
GO_Biological_Process_2025	Negative Regulation of Telomere Maintenance via Telomerase (GO:0032211)	2025-01-21	0.525401	0.698164	0	0	1.38527	0.891553	TERF2	OPC1	30wk	UP	0.156042
GO_Biological_Process_2025	Endothelial Cell Proliferation (GO:0001935)	2025-01-21	0.525401	0.698164	0	0	1.38527	0.891553	BMPR2	OPC1	30wk	UP	0.156042
GO_Biological_Process_2025	Peripheral Nervous System Development (GO:0007422)	2025-01-21	0.525401	0.698164	0	0	1.38527	0.891553	NFASC	OPC1	30wk	UP	0.156042
GO_Biological_Process_2025	Positive Regulation of Epidermal Cell Differentiation (GO:0045606)	2025-01-21	0.525401	0.698164	0	0	1.38527	0.891553	MACROH2A1	OPC1	30wk	UP	0.156042
GO_Biological_Process_2025	Positive Regulation of Vascular Associated Smooth Muscle Cell Proliferation (GO:1904707)	2025-01-21	0.525401	0.698164	0	0	1.38527	0.891553	DNMT1	OPC1	30wk	UP	0.156042
GO_Biological_Process_2025	protein-RNA Complex Assembly (GO:0022618)	5/138	0.528539	0.701983	0	0	1.04144	0.664062	SCAF11;CELF2;PTGES3;LUC7L;LUC7L2	OPC1	30wk	UP	0.153673
GO_Biological_Process_2025	Signal Transduction in Response to DNA Damage (GO:0042770)	1980-03-01	0.531393	0.704714	0	0	1.07934	0.682419	STK38;ERCC6;HIPK2	OPC1	30wk	UP	0.151987
GO_Biological_Process_2025	Cholesterol Homeostasis (GO:0042632)	1980-03-01	0.531393	0.704714	0	0	1.07934	0.682419	LIMA1;RORA;LDLR	OPC1	30wk	UP	0.151987
GO_Biological_Process_2025	Proteolysis Involved in Protein Catabolic Process (GO:0051603)	1980-03-01	0.531393	0.704714	0	0	1.07934	0.682419	PRKN;PSMB1;YME1L1	OPC1	30wk	UP	0.151987
[truncated: 28,599 more rows]

## Sheet: SCA1 KI
Gene_set	Term	Overlap	P-value	Adjusted P-value	Old P-value	Old Adjusted P-value	Odds Ratio	Combined Score	Genes	Cell type	Timepoint	Direction	-LOG10(Adjusted P-value)
GO_Biological_Process_2025	Intracellular Protein Transport (GO:0006886)	30/326	6.25e-06	0.0118075	0	0	2.66423	31.9233	ARF1;MTCH2;NDUFA13;TOMM40;TMED10;STXBP1;CSE1L;PDCD6;DNAJC27;GGA3;KIF13A;TPR;SNX9;MAP4K5;RAB6A;RAB6B;APPL2;NUP214;DNAJC19;HSP90AA1;DESI2;SYNRG;STRADB;VPS13D;TIMM23;XPO7;CLIP3;STK24;RAB18;CALR	OPC1	5wk	UP	1.92784
GO_Biological_Process_2025	Mitochondrial ATP Synthesis Coupled Electron Transport (GO:0042775)	1965-11-01	2.73e-05	0.0118075	0	0	5.28391	55.517	NDUFB9;COX4I1;NDUFA10;NDUFS4;NDUFS2;UQCRC2;COX6A1;SDHA;COX7C;SDHB;UQCRH	OPC1	5wk	UP	1.92784
GO_Biological_Process_2025	Regulation of Proteasomal Protein Catabolic Process (GO:0061136)	1956-10-01	3.91e-05	0.0118075	0	0	5.63369	57.183	PRKN;GABARAPL2;PSMC5;HSP90AB1;UBB;DESI2;FBXW7;GNA12;DAB2IP;APOE	OPC1	5wk	UP	1.92784
GO_Biological_Process_2025	Protein-Containing Complex Assembly (GO:0065003)	28/323	3.75e-05	0.0118075	0	0	2.48828	25.3601	CDC123;TMED10;HSP90AB1;WIPF1;SAR1B;STXBP1;PDCD6;CLTA;ADD2;WDCP;SNX9;STXBP6;TEAD1;NCK1;CREBBP;HSP90AA1;VBP1;DNAJB14;FANCC;CD2AP;P2RX7;TIAM1;NEMF;PARD3;CNKSR3;MDM4;VAMP2;SHANK1	OPC1	5wk	UP	1.92784
GO_Biological_Process_2025	Proteasome-Mediated Ubiquitin-Dependent Protein Catabolic Process (GO:0043161)	29/340	3.68e-05	0.0118075	0	0	2.44588	24.9691	PRKN;UBXN1;AMBRA1;ZNRF1;UCHL1;RNF216;PSMB3;SPOP;FBXO3;KLHDC10;SMURF2;FBXW11;FBXW7;WWP1;KLHL22;WWP2;ARMC8;FBXO11;SEM1;UBE2W;PSMA3;PSMC5;NEMF;KLHL7;UBE2N;PLAA;FBXL3;FBXL2;FBXL5	OPC1	5wk	UP	1.92784
GO_Biological_Process_2025	Protein Ubiquitination (GO:0016567)	32/369	1.06e-05	0.0118075	0	0	2.49763	28.61	PRKN;RNF11;PELI2;FBXO28;RNF8;AMBRA1;UBE2L3;NPEPPS;UBB;UBC;SPOP;WSB2;FBXW11;FBXW7;UBE2E3;WWP1;KLHL22;WWP2;FBXO11;RNF123;UBE2W;UBE2R2;KLHL7;RFWD3;UBE2N;FBXL3;MDM4;UBA1;BIRC6;FBXL2;FBXL5;TRIM33	OPC1	5wk	UP	1.92784
GO_Biological_Process_2025	Protein Export From Nucleus (GO:0006611)	2025-07-25	2.72e-05	0.0118075	0	0	10.052	105.666	NUP214;DESI2;CSE1L;STRADB;TPR;XPO7;CALR	OPC1	5wk	UP	1.92784
GO_Biological_Process_2025	Cellular Respiration (GO:0045333)	13/85	1.62e-05	0.0118075	0	0	4.69175	51.7474	NDUFB9;NDUFA13;CCNI;COX4I1;NDUFA10;COX6A1;SDHA;COX7C;SDHB;UQCRH;NDUFS4;NDUFS2;UQCRC2	OPC1	5wk	UP	1.92784
GO_Biological_Process_2025	Aerobic Electron Transport Chain (GO:0019646)	1964-11-01	2.35e-05	0.0118075	0	0	5.38389	57.3821	NDUFB9;COX4I1;NDUFA10;NDUFS4;NDUFS2;UQCRC2;COX6A1;SDHA;COX7C;SDHB;UQCRH	OPC1	5wk	UP	1.92784
GO_Biological_Process_2025	Regulation of mRNA Splicing, via Spliceosome (GO:0048024)	13/97	6.77e-05	0.0151191	0	0	4.01899	38.5843	RBM39;RBFOX1;TIA1;RBFOX2;KHDRBS3;SFSWAP;PCBP4;TRA2B;NOVA2;TRA2A;SRSF2;HNRNPA1;ZBTB7A	OPC1	5wk	UP	1.82048
GO_Biological_Process_2025	Axonogenesis (GO:0007409)	20/200	6.83e-05	0.0151191	0	0	2.89846	27.8018	CYFIP2;NLGN3;APLP2;NRXN3;L1CAM;S100B;KLF7;RPS6KA5;KIF5C;TUBB3;SLITRK1;PARD3;KIF5B;BSG;DAG1;NPTN;NRCAM;APBB1;ARHGEF7;SOS1	OPC1	5wk	UP	1.82048
GO_Biological_Process_2025	Protein Targeting to Mitochondrion (GO:0006626)	1960-10-01	7.23e-05	0.0151191	0	0	5.18192	49.4108	BCAP31;DNAJC19;IMMP1L;MTCH2;NDUFA13;IMMP2L;HSP90AA1;TOMM40;TIMM23;GDAP1	OPC1	5wk	UP	1.82048
GO_Biological_Process_2025	Protein-Containing Complex Organization (GO:0043933)	15/123	5.87e-05	0.0151191	0	0	3.61205	35.1936	CREBBP;WIPF1;DNAJB14;FANCC;CD2AP;TIAM1;NEMF;PARD3;TPR;CNKSR3;SNX9;MDM4;TEAD1;VAMP2;SHANK1	OPC1	5wk	UP	1.82048
GO_Biological_Process_2025	Nuclear Export (GO:0051168)	1950-09-01	8.9e-05	0.0172885	0	0	5.68247	53.0006	NUP214;NEMF;DESI2;CSE1L;STRADB;TPR;XPO7;CALR;HNRNPA1	OPC1	5wk	UP	1.76224
GO_Biological_Process_2025	Regulation of Alternative mRNA Splicing, via Spliceosome (GO:0000381)	1955-09-01	0.00019104	0.034642	0	0	5.06349	43.3588	RBFOX1;TIA1;RBFOX2;KHDRBS3;TRA2B;NOVA2;SRSF2;HNRNPA1;ZBTB7A	OPC1	5wk	UP	1.4604
GO_Biological_Process_2025	Retrograde Axonal Transport (GO:0008090)	2025-05-16	0.000227791	0.0387244	0	0	11.7219	98.3126	FBXW11;KIF5B;TMEM108;KIF1A;PAFAH1B1	OPC1	5wk	UP	1.41202
GO_Biological_Process_2025	Vesicle Cytoskeletal Trafficking (GO:0099518)	2025-06-25	0.00026381	0.0421786	0	0	8.15118	67.1681	FBXW11;KIF5B;MYO5A;KIF1A;TANC2;PAFAH1B1	OPC1	5wk	UP	1.37491
GO_Biological_Process_2025	Neuron Projection Morphogenesis (GO:0048812)	16/157	0.000285367	0.0421786	0	0	2.95005	24.0775	MEF2A;GPM6A;PPP1R12A;APLP2;DAB2IP;NYAP2;S100B;KLF7;UBB;SLITRK1;PARD3;NRCAM;APBB1;ARHGEF7;SHANK1;MAP4K4	OPC1	5wk	UP	1.37491
GO_Biological_Process_2025	Neuron Projection Development (GO:0031175)	19/206	0.00029463	0.0421786	0	0	2.64588	21.5104	GPM6A;PPP1R12A;STMN2;DAB2IP;STMN3;VPS13B;NYAP2;L1CAM;UBB;GRM7;PLP1;TMEM108;APOE;ARHGEF7;RAB6A;RAB6B;CDK16;MAP4K4;SHANK1	OPC1	5wk	UP	1.37491
GO_Biological_Process_2025	Cellular Response to Topologically Incorrect Protein (GO:0035967)	2025-06-26	0.000332142	0.0451713	0	0	7.74322	62.0228	PRKN;UBE2W;DAB2IP;BAX;DNAJB14;TMBIM6	OPC1	5wk	UP	1.34514
GO_Biological_Process_2025	Oxidative Phosphorylation (GO:0006119)	1960-09-01	0.000375869	0.0476151	0	0	4.56588	36.0078	NDUFB9;NDUFA13;NDUFA10;NDUFS4;NDUFS2;UQCRC2;SDHA;SDHB;UQCRH	OPC1	5wk	UP	1.32226
GO_Biological_Process_2025	Phosphorylation (GO:0016310)	24/298	0.000394465	0.0476151	0	0	2.28617	17.9189	PANK2;DGKE;PXK;MAP3K1;DGKD;PRKCB;STRADB;CSNK2A2;MERTK;PRKCZ;HIPK3;LATS1;SNRK;RPS6KA5;STK24;PRKD3;WNK2;MAPK1;BIRC6;SIK2;DGKI;CLASP1;CDK16;MAP4K4	OPC1	5wk	UP	1.32226
GO_Biological_Process_2025	Protein Modification Process (GO:0036211)	37/545	0.000402627	0.0476151	0	0	1.91176	14.9452	PXK;PTPN21;PRKCZ;UBE2L3;RPS6KA5;FUT9;ST3GAL5;MAPK1;ST3GAL6;MACROD2;ST3GAL2;CLASP1;MAP4K4;ARFGEF1;PPP1R12A;MAP3K1;PRKCB;ST8SIA1;FBXW11;STRADB;CSNK2A2;WWP2;MERTK;FBXO11;HIPK3;SUMF1;LATS1;TMEM59;TPST1;SNRK;STK24;PRKD3;WNK2;BIRC6;SIK2;FBXL2;CDK16	OPC1	5wk	UP	1.32226
GO_Biological_Process_2025	Regulation of Autophagy (GO:0010506)	20/230	0.000446477	0.0506007	0	0	2.48049	19.1348	PRKN;SH3GLB1;RUBCN;ITPR1;KLHL22;FOXK1;AMBRA1;EEF1A1;TMEM59;UCHL1;ATP6V0A2;PIP4K2A;VDAC1;TAB2;FBXL2;ATP6V1E1;SOS1;GAPDH;EIF4G2;CDK16	OPC1	5wk	UP	1.29584
GO_Biological_Process_2025	Regulation of Mitophagy (GO:1901524)	2025-06-28	0.000509818	0.0533348	0	0	7.03856	53.3625	PRKN;USP36;FBXW7;CSNK2A2;VPS13D;SLC25A4	OPC1	5wk	UP	1.27299
GO_Biological_Process_2025	Negative Regulation of Protein Polyubiquitination (GO:1902915)	2025-03-05	0.000498257	0.0533348	0	0	38.5969	293.506	PLAA;PPIA;TRIM44	OPC1	5wk	UP	1.27299
GO_Biological_Process_2025	Ubiquitin-Dependent Protein Catabolic Process (GO:0006511)	32/455	0.000535917	0.0539886	0	0	1.98079	14.9184	PRKN;RNF11;UBXN1;OTUD7A;RNF8;AMBRA1;UBE2L3;ZNRF1;UCHL1;RNF216;PSMB3;SPOP;SMURF2;FBXW7;FBXW11;WWP1;KLHL22;WWP2;ARMC8;FBXO11;SEM1;RNF123;RNF144B;UBE2W;PSMA3;PSMC5;UBE2R2;KLHL7;UBE2N;LNX1;PLAA;UBA1	OPC1	5wk	UP	1.2677
GO_Biological_Process_2025	Energy Derivation by Oxidation of Organic Compounds (GO:0015980)	1940-07-01	0.00064667	0.0586314	0	0	5.47866	40.2335	CCNI;COX4I1;UQCRC2;COX6A1;COX7C;MT3;UQCRH	OPC1	5wk	UP	1.23187
GO_Biological_Process_2025	Positive Regulation of Protein Targeting to Mitochondrion (GO:1903955)	2025-06-29	0.000622597	0.0586314	0	0	6.73219	49.6944	SH3GLB1;USP36;NPEPPS;FBXW7;CSNK2A2;UBE2L3	OPC1	5wk	UP	1.23187
GO_Biological_Process_2025	Regulation of Protein Targeting to Mitochondrion (GO:1903214)	1940-07-01	0.00064667	0.0586314	0	0	5.47866	40.2335	PRKN;SH3GLB1;USP36;NPEPPS;FBXW7;CSNK2A2;UBE2L3	OPC1	5wk	UP	1.23187
GO_Biological_Process_2025	RNA Splicing, via Transesterification Reactions With Bulged Adenosine as Nucleophile (GO:0000377)	16/171	0.000737375	0.0632117	0	0	2.68162	19.341	SF3B2;HNRNPA3;WBP4;PPWD1;PRPF40B;HNRNPR;PRPF40A;CWC27;ZMAT2;TRA2B;NOVA2;TRA2A;SNRPF;PABPC1;HNRNPA1;FRA10AC1	OPC1	5wk	UP	1.1992
GO_Biological_Process_2025	Calcium Import Into the Mitochondrion (GO:0036444)	2025-04-12	0.000766907	0.0632117	0	0	12.8788	92.3818	ITPR1;MICU3;VDAC1;MICU2	OPC1	5wk	UP	1.1992
GO_Biological_Process_2025	Signal Peptide Processing (GO:0006465)	2025-04-12	0.000766907	0.0632117	0	0	12.8788	92.3818	IMMP1L;IMMP2L;SPCS2;SEC11C	OPC1	5wk	UP	1.1992
GO_Biological_Process_2025	Natural Killer Cell Mediated Cytotoxicity (GO:0042267)	1932-06-01	0.0010793	0.0772555	0	0	5.95447	40.6776	KIF5B;PLEKHM2;GRB2;PIK3R1;LYST;VAMP2	OPC1	5wk	UP	1.11207
GO_Biological_Process_2025	Positive Regulation of Establishment of Protein Localization to Mitochondrion (GO:1903749)	1932-06-01	0.0010793	0.0772555	0	0	5.95447	40.6776	SH3GLB1;USP36;NPEPPS;FBXW7;CSNK2A2;UBE2L3	OPC1	5wk	UP	1.11207
GO_Biological_Process_2025	Protein Polyubiquitination (GO:0000209)	19/228	0.00102494	0.0772555	0	0	2.36463	16.276	PRKN;WSB2;FBXW11;UBE2E3;PELI2;FBXO28;RNF8;ZFP91;WWP2;AMBRA1;UBE2L3;RNF123;NPEPPS;UBE2W;ZNRF1;RNF216;UBE2R2;SPOP;UBE2N	OPC1	5wk	UP	1.11207
GO_Biological_Process_2025	mRNA Splicing, via Spliceosome (GO:0000398)	18/211	0.00105306	0.0772555	0	0	2.42462	16.6233	SF3B2;HNRNPA3;DDX1;WBP4;PRPF40B;PPWD1;HNRNPR;PRPF40A;CWC27;ZMAT2;HNRNPUL2;TRA2B;NOVA2;TRA2A;PABPC1;SNRPF;HNRNPA1;FRA10AC1	OPC1	5wk	UP	1.11207
GO_Biological_Process_2025	Import Into the Mitochondrion (GO:0170036)	1943-07-01	0.00101396	0.0772555	0	0	5.02132	34.6164	DNAJC19;TOMM40;ITPR1;TIMM23;MICU3;VDAC1;MICU2	OPC1	5wk	UP	1.11207
GO_Biological_Process_2025	Response to Unfolded Protein (GO:0006986)	1944-07-01	0.0011673	0.081412	0	0	4.88535	32.9911	PRKN;HSP90AA1;HSP90AB1;HSPA4L;DAB2IP;BAX;TMBIM6	OPC1	5wk	UP	1.08931
GO_Biological_Process_2025	Positive Regulation of Protein Catabolic Process (GO:0045732)	1999-11-01	0.00121595	0.0826847	0	0	3.23666	21.7252	PRKN;NDUFA13;HSP90AA1;PSMC5;CD81;FBXW7;CSNK2A2;DAB2IP;SNX9;APOE;OAZ1	OPC1	5wk	UP	1.08257
GO_Biological_Process_2025	Regulation of Amyloid-Beta Formation (GO:1902003)	1933-06-01	0.00127779	0.0827519	0	0	5.73363	38.201	RTN1;TMED10;GGA3;GSAP;APOE;ABCG1	OPC1	5wk	UP	1.08222
GO_Biological_Process_2025	Regulation of Small Molecule Metabolic Process (GO:0062012)	1933-06-01	0.00127779	0.0827519	0	0	5.73363	38.201	PRKN;PANK2;FOXK1;APOE;PDK2;ABCG1	OPC1	5wk	UP	1.08222
GO_Biological_Process_2025	Intracellular Potassium Ion Homeostasis (GO:0030007)	2025-04-14	0.00146053	0.0882806	0	0	10.302	67.2614	SLC12A2;YWHAE;ATP1A2;ATP1B2	OPC1	5wk	UP	1.05413
GO_Biological_Process_2025	Neuron Projection Guidance (GO:0097485)	13/132	0.00141198	0.0882806	0	0	2.83175	18.5841	CYFIP2;NRXN3;L1CAM;KLF7;RPS6KA5;KIF5C;TUBB3;KIF5B;BSG;DAG1;NPTN;NRCAM;SOS1	OPC1	5wk	UP	1.05413
GO_Biological_Process_2025	Protein Transport (GO:0015031)	23/308	0.00143399	0.0882806	0	0	2.10224	13.764	DNAJC19;ARF1;TMED10;PRKCB;SAR1B;CLSTN3;STXBP1;SYNRG;PDCD6;TIMM23;MIA3;DNAJC27;OLFM2;GGA3;KIF13A;RAB18;SNX9;COPG2;APOE;RAB6A;RAB6B;VAMP2;ABCG1	OPC1	5wk	UP	1.05413
GO_Biological_Process_2025	Anterograde Dendritic Transport (GO:0098937)	2025-03-07	0.00164789	0.0974403	0	0	19.2965	123.657	KIF5C;STAU2;KIF5B	OPC1	5wk	UP	1.01126
GO_Biological_Process_2025	Vesicle Transport Along Microtubule (GO:0047496)	2025-05-24	0.00172757	0.0999783	0	0	6.78355	43.1504	FBXW11;KIF5B;KIF13A;KIF1A;PAFAH1B1	OPC1	5wk	UP	1.00009
GO_Biological_Process_2025	Receptor-Mediated Endocytosis (GO:0006898)	13/136	0.00185039	0.104856	0	0	2.73909	17.2353	NLGN3;RNASEK;CD81;CLTA;LDLRAD3;AP2A2;SNAP91;DNM1;TMEM108;CD9;SNX9;GRB2;APOE	OPC1	5wk	UP	0.979408
GO_Biological_Process_2025	mRNA Processing (GO:0006397)	18/226	0.00226837	0.124196	0	0	2.24799	13.6873	TCERG1;SF3B2;HNRNPA3;WBP4;PRPF40B;PPWD1;HNRNPR;PRPF40A;CWC27;NUDT21;ZMAT2;TRA2B;NOVA2;TRA2A;PABPC1;SNRPF;HNRNPA1;FRA10AC1	OPC1	5wk	UP	0.905891
GO_Biological_Process_2025	Axon Development (GO:0061564)	11/107	0.00228302	0.124196	0	0	2.9657	18.0381	KLF7;GRM7;SLITRK1;APLP2;PARD3;PLP1;NRCAM;APBB1;L1CAM;ARHGEF7;S100B	OPC1	5wk	UP	0.905891
GO_Biological_Process_2025	RNA Splicing (GO:0008380)	1992-10-01	0.00235872	0.125799	0	0	3.15444	19.0832	TCERG1;SF3B2;TRA2B;WBP4;ZMAT5;LUC7L3;SNRNP48;ZCRB1;SNRPF;CDK12	OPC1	5wk	UP	0.900324
GO_Biological_Process_2025	Regulation of Vascular Endothelial Growth Factor Receptor Signaling Pathway (GO:0030947)	2025-05-26	0.00251288	0.12911	0	0	6.13686	36.7372	PRKCB;PDCD6;DAB2IP;MIA3;MT3	OPC1	5wk	UP	0.889039
GO_Biological_Process_2025	Regulation of Tumor Necrosis Factor Superfamily Cytokine Production (GO:1903555)	2025-03-08	0.00256322	0.12911	0	0	15.4364	92.1009	SIRPA;CD47;FOXP1	OPC1	5wk	UP	0.889039
GO_Biological_Process_2025	Lipid Phosphorylation (GO:0046834)	2025-03-08	0.00256322	0.12911	0	0	15.4364	92.1009	DGKE;DGKD;DGKI	OPC1	5wk	UP	0.889039
GO_Biological_Process_2025	Macromolecule Glycosylation (GO:0043413)	1951-07-01	0.00281199	0.129638	0	0	4.10664	24.1218	ARFGEF1;TMEM59;FUT9;ST8SIA1;ST3GAL5;ST3GAL6;ST3GAL2	OPC1	5wk	UP	0.887269
GO_Biological_Process_2025	Regulation of Ubiquitin-Dependent Protein Catabolic Process (GO:2000058)	1951-07-01	0.00281199	0.129638	0	0	4.10664	24.1218	LATS1;BCAP31;DESI2;FBXW7;RPL23;RPL11;GNA12	OPC1	5wk	UP	0.887269
GO_Biological_Process_2025	Neuron Development (GO:0048666)	14/159	0.00272634	0.129638	0	0	2.50275	14.7782	GPM6A;ATP8A2;STMN2;PBX3;STMN3;VPS13B;L1CAM;UGDH;NOVA2;TMEM108;APOE;RAB6A;RAB6B;CDK16	OPC1	5wk	UP	0.887269
GO_Biological_Process_2025	Regulation of Neuron Projection Development (GO:0010975)	15/176	0.00268606	0.129638	0	0	2.41628	14.3036	CAMK1D;STMN2;DAB2IP;ATP1B2;MT3;TANC2;ARHGAP44;FUT9;NOVA2;NPTN;APOE;KIF1A;APBB1;ARHGEF7;ITM2C	OPC1	5wk	UP	0.887269
GO_Biological_Process_2025	Protein Stabilization (GO:0050821)	17/212	0.00276189	0.129638	0	0	2.2631	13.3338	PRKN;USP36;HSP90AA1;HSP90AB1;FBXW7;RPL23;CSNK2A2;RPL11;PIK3R1;ATP1B2;MT3;STK24;CDC37L1;MDM4;CALR;GAPDH;TRIM44	OPC1	5wk	UP	0.887269
GO_Biological_Process_2025	Synapse Organization (GO:0050808)	13/144	0.003066	0.138029	0	0	2.57074	14.8779	NLGN3;GPM6A;L1CAM;SLC6A1;SYN3;CACNB2;GRM5;SLITRK1;CDH10;NRCAM;APBB2;ARHGEF7;LRRC4B	OPC1	5wk	UP	0.860031
GO_Biological_Process_2025	SCF-dependent Proteasomal Ubiquitin-Dependent Protein Catabolic Process (GO:0031146)	1939-06-01	0.00311081	0.138029	0	0	4.68969	27.073	FBXW11;FBXW7;FBXO3;FBXL3;FBXL2;FBXL5	OPC1	5wk	UP	0.860031
GO_Biological_Process_2025	Proton Motive Force-Driven Mitochondrial ATP Synthesis (GO:0042776)	1952-07-01	0.00314624	0.138029	0	0	4.01517	23.1336	NDUFB9;NDUFA13;NDUFA10;NDUFS4;NDUFS2;SDHA;SDHB	OPC1	5wk	UP	0.860031
GO_Biological_Process_2025	Aerobic Respiration (GO:0009060)	1981-09-01	0.00330318	0.142613	0	0	3.23063	18.4562	NDUFB9;NDUFA13;NDUFA10;NDUFS4;NDUFS2;UQCRC2;SDHA;SDHB;UQCRH	OPC1	5wk	UP	0.84584
GO_Biological_Process_2025	Cytoplasmic Microtubule Organization (GO:0031122)	1953-07-01	0.00350999	0.146124	0	0	3.92768	22.1998	CLIP3;CLIP2;SLK;CRIPT;STMN3;TUBGCP6;CLASP1	OPC1	5wk	UP	0.835278
GO_Biological_Process_2025	Regulation of Transmembrane Receptor Protein Serine/Threonine Kinase Signaling Pathway (GO:0090092)	2025-05-28	0.00352916	0.146124	0	0	5.60263	31.6364	SMAD2;LATS1;SMURF2;PCSK6;TRIM33	OPC1	5wk	UP	0.835278
GO_Biological_Process_2025	Protein Monoubiquitination (GO:0006513)	1940-06-01	0.00354566	0.146124	0	0	4.55152	25.6798	PRKN;UBE2W;UBE2R2;UBE2E3;UBE2N;KLHL22	OPC1	5wk	UP	0.835278
GO_Biological_Process_2025	Modification-Dependent Macromolecule Catabolic Process (GO:0043632)	2025-03-09	0.00373801	0.147072	0	0	12.863	71.8937	UBB;TUT4;UBC	OPC1	5wk	UP	0.832469
GO_Biological_Process_2025	Proteasomal Protein Catabolic Process (GO:0010498)	25/372	0.00378495	0.147072	0	0	1.87578	10.4607	PRKN;UBXN1;CCDC47;AMBRA1;ZNRF1;UCHL1;RNF216;PSMB3;SPOP;SMURF2;FBXW11;FBXW7;WWP1;KLHL22;WWP2;ARMC8;FBXO11;SEM1;UBE2W;PSMA3;PSMC5;KLHL7;UBE2N;PLAA;CALR	OPC1	5wk	UP	0.832469
GO_Biological_Process_2025	Golgi Lumen Acidification (GO:0061795)	2025-03-09	0.00373801	0.147072	0	0	12.863	71.8937	RNASEK;ATP6AP2;ATP6V0A2	OPC1	5wk	UP	0.832469
GO_Biological_Process_2025	SNARE Complex Assembly (GO:0035493)	2025-03-09	0.00373801	0.147072	0	0	12.863	71.8937	STXBP1;STXBP6;VAMP2	OPC1	5wk	UP	0.832469
GO_Biological_Process_2025	Mitochondrial Calcium Ion Transmembrane Transport (GO:0006851)	2025-04-18	0.00396171	0.147614	0	0	7.35705	40.6924	ITPR1;MICU3;VDAC1;MICU2	OPC1	5wk	UP	0.830871
GO_Biological_Process_2025	Regulation of Autophagy of Mitochondrion (GO:1903146)	2025-04-18	0.00396171	0.147614	0	0	7.35705	40.6924	USP36;FBXW7;CSNK2A2;VDAC1	OPC1	5wk	UP	0.830871
GO_Biological_Process_2025	Protein Phosphorylation (GO:0006468)	25/373	0.00391738	0.147614	0	0	1.87029	10.3658	PXK;PRKCZ;RPS6KA5;SLK;EEF2K;MAPK1;ERC1;CLASP1;MAP4K4;MAP3K3;MAP3K1;PRKCB;STRADB;CSNK2A2;MERTK;HIPK3;LATS1;SNRK;STK24;PRKD3;WNK2;BIRC6;SIK2;CDK12;CDK16	OPC1	5wk	UP	0.830871
GO_Biological_Process_2025	Organelle Transport Along Microtubule (GO:0072384)	1941-06-01	0.00402408	0.147912	0	0	4.42125	24.3852	UBB;FBXW11;KIF5B;COPG2;RAB6A;PAFAH1B1	OPC1	5wk	UP	0.829996
GO_Biological_Process_2025	Positive Regulation of Synaptic Transmission (GO:0050806)	1984-09-01	0.00422158	0.151088	0	0	3.10092	16.9544	NLGN3;CACNG7;CLSTN3;NPTN;MICU3;CALM1;ADRA1A;PRKCZ;VAMP2	OPC1	5wk	UP	0.82077
GO_Biological_Process_2025	Cell Junction Organization (GO:0034330)	1969-08-01	0.0042203	0.151088	0	0	3.38689	18.519	NLGN3;GRM5;APBB2;SLC6A1;SYN3;ARHGEF7;L1CAM;LIMS1	OPC1	5wk	UP	0.82077
GO_Biological_Process_2025	Protein Destabilization (GO:0031648)	1942-06-01	0.00454862	0.15587	0	0	4.29821	23.18	PRKN;CREBBP;GGA3;FBXW11;FBXL3;SERF2	OPC1	5wk	UP	0.807238
GO_Biological_Process_2025	Modulation of Chemical Synaptic Transmission (GO:0050804)	11/117	0.00456999	0.15587	0	0	2.68451	14.4648	NLGN3;SLC12A2;SLC4A8;PXK;GRM5;GRM7;CLSTN3;TMEM108;ATP1A2;SYN3;GRIA4	OPC1	5wk	UP	0.807238
GO_Biological_Process_2025	Cell Morphogenesis Involved in Neuron Differentiation (GO:0048667)	1985-09-01	0.00456832	0.15587	0	0	3.05996	16.4889	MEF2A;KLF7;SLITRK1;APLP2;PARD3;NRCAM;APBB1;ARHGEF7;S100B	OPC1	5wk	UP	0.807238
GO_Biological_Process_2025	Protein Localization to Organelle (GO:0033365)	13/151	0.00460253	0.15587	0	0	2.43945	13.127	YWHAE;GABARAPL2;MTCH2;TIA1;DDX1;CCDC47;RPL11;SCG3;CALR;RAB6A;MAP4K5;ZBTB7A;CNTLN	OPC1	5wk	UP	0.807238
GO_Biological_Process_2025	Nervous System Development (GO:0007399)	30/480	0.00466407	0.15587	0	0	1.73823	9.33061	NLGN3;PRKN;GPM6A;CHD7;STMN3;MSI2;MOBP;SLITRK1;ADAM23;ADORA1;NRCAM;CDK5RAP2;RBFOX1;TRPC5;RBFOX2;ZBTB16;APLP2;WWP1;VPS13B;GFRA1;L1CAM;MERTK;SDHA;S100B;ZEB2;VCAN;SCN8A;NDUFS2;APBA2;ITM2B	OPC1	5wk	UP	0.807238
GO_Biological_Process_2025	Negative Regulation of Notch Signaling Pathway (GO:0045746)	2025-05-30	0.00481089	0.15587	0	0	5.15389	27.5056	FBXW7;CCNC;WWP2;ZBTB7A;BEND6	OPC1	5wk	UP	0.807238
GO_Biological_Process_2025	Axon Guidance (GO:0007411)	13/152	0.00486531	0.15587	0	0	2.42177	12.8974	CYFIP2;NRXN3;L1CAM;KLF7;RPS6KA5;KIF5C;TUBB3;KIF5B;BSG;DAG1;NPTN;NRCAM;SOS1	OPC1	5wk	UP	0.807238
GO_Biological_Process_2025	Positive Regulation of Mitophagy (GO:1901526)	2025-04-19	0.00487093	0.15587	0	0	6.86622	36.559	PRKN;VPS13D;VDAC1;SLC25A4	OPC1	5wk	UP	0.807238
GO_Biological_Process_2025	Protein Localization to Endoplasmic Reticulum (GO:0070972)	2025-04-19	0.00487093	0.15587	0	0	6.86622	36.559	BCAP31;YWHAE;GABARAPL2;MIA3	OPC1	5wk	UP	0.807238
GO_Biological_Process_2025	Cellular Response to Oxygen Levels (GO:0071453)	2025-03-10	0.00519193	0.162322	0	0	11.0248	57.9978	ATP6V0A2;NDUFS2;CPEB4	OPC1	5wk	UP	0.789621
GO_Biological_Process_2025	Cyclic Nucleotide Transport (GO:0070729)	2025-03-10	0.00519193	0.162322	0	0	11.0248	57.9978	ABCC4;ABCC5;LRRC8B	OPC1	5wk	UP	0.789621
GO_Biological_Process_2025	Natural Killer Cell Mediated Immunity (GO:0002228)	2025-05-31	0.00556196	0.168095	0	0	4.9554	25.7275	KIF5B;PLEKHM2;GRB2;PIK3R1;LYST	OPC1	5wk	UP	0.774446
GO_Biological_Process_2025	Negative Regulation of MAP Kinase Activity (GO:0043407)	2025-05-31	0.00556196	0.168095	0	0	4.9554	25.7275	UCHL1;DAB2IP;APOE;HIPK3;MAPK8IP1	OPC1	5wk	UP	0.774446
GO_Biological_Process_2025	Negative Regulation of Catabolic Process (GO:0009895)	11/120	0.00552922	0.168095	0	0	2.61022	13.5671	CST3;RUBCN;RPL23;RPL11;DAB2IP;KLHL22;MDM4;TAB2;FOXK1;SOS1;EIF4G2	OPC1	5wk	UP	0.774446
GO_Biological_Process_2025	Substantia Nigra Development (GO:0021762)	1944-06-01	0.0057462	0.171755	0	0	4.07156	21.0061	YWHAE;GNB4;PLP1;CKB;SUDS3;CALM1	OPC1	5wk	UP	0.765092
GO_Biological_Process_2025	Positive Regulation of Protein Transport (GO:0051222)	1973-08-01	0.00595527	0.172323	0	0	3.1778	16.2814	TMED10;TPR;APBB1;APOE;PPIA;OAZ1;VAMP2;CD2AP	OPC1	5wk	UP	0.763657
GO_Biological_Process_2025	Regulation of Cellular Response to Transforming Growth Factor Beta Stimulus (GO:1903844)	2025-04-20	0.00591026	0.172323	0	0	6.43675	33.0274	SMAD2;LATS1;SMURF2;TRIM33	OPC1	5wk	UP	0.763657
GO_Biological_Process_2025	Negative Regulation of RNA Splicing (GO:0033119)	2025-04-20	0.00591026	0.172323	0	0	6.43675	33.0274	RPS26;SFSWAP;PCBP4;TMBIM6	OPC1	5wk	UP	0.763657
GO_Biological_Process_2025	Central Nervous System Development (GO:0007417)	20/288	0.00635825	0.177577	0	0	1.93775	9.80112	PRKN;KDM4B;RTN1;APLP2;ZBTB16;CHD7;ATP6AP2;PBX3;WWP1;VPS13B;MSI2;S100B;ZEB2;VCAN;ADAM23;NDUFS4;RAB18;NRCAM;CLASP1;CDK5RAP2	OPC1	5wk	UP	0.750613
GO_Biological_Process_2025	Regulation of Postsynapse Organization (GO:0099175)	1932-05-01	0.00639208	0.177577	0	0	4.77162	24.1096	CYFIP2;ARHGAP44;ABHD17B;KIF1A;TANC2	OPC1	5wk	UP	0.750613
GO_Biological_Process_2025	Negative Regulation of Cellular Response to Insulin Stimulus (GO:1900077)	1932-05-01	0.00639208	0.177577	0	0	4.77162	24.1096	PRKCB;PIP4K2A;PRKCZ;APPL2;NCK1	OPC1	5wk	UP	0.750613
GO_Biological_Process_2025	Proton Motive Force-Driven ATP Synthesis (GO:0015986)	1959-07-01	0.00640482	0.177577	0	0	3.4734	17.5431	NDUFB9;NDUFA13;NDUFA10;NDUFS4;NDUFS2;SDHA;SDHB	OPC1	5wk	UP	0.750613
GO_Biological_Process_2025	Negative Regulation of Apoptotic Signaling Pathway (GO:2001234)	1974-08-01	0.00646329	0.177577	0	0	3.12949	15.7777	PRKN;CSNK2A2;ITGAV;BIRC6;PHIP;TMBIM6;SOS1;SLC25A4	OPC1	5wk	UP	0.750613
GO_Biological_Process_2025	Positive Regulation of Extracellular Matrix Assembly (GO:1901203)	2025-03-11	0.00694133	0.183305	0	0	9.64622	47.9443	PHLDB1;DAG1;CLASP1	OPC1	5wk	UP	0.736825
GO_Biological_Process_2025	Positive Regulation of Vascular Endothelial Growth Factor Receptor Signaling Pathway (GO:0030949)	2025-03-11	0.00694133	0.183305	0	0	9.64622	47.9443	PRKCB;MIA3;MT3	OPC1	5wk	UP	0.736825
GO_Biological_Process_2025	Positive Regulation of Endoplasmic Reticulum Unfolded Protein Response (GO:1900103)	2025-03-11	0.00694133	0.183305	0	0	9.64622	47.9443	DAB2IP;BAX;PIK3R1	OPC1	5wk	UP	0.736825
GO_Biological_Process_2025	Regulation of Lipid Transport (GO:0032368)	2025-03-11	0.00694133	0.183305	0	0	9.64622	47.9443	PRKN;SAR1B;ITGAV	OPC1	5wk	UP	0.736825
GO_Biological_Process_2025	Negative Regulation of Calcium Ion Transmembrane Transport (GO:1903170)	2025-04-21	0.00708728	0.18536	0	0	6.0578	29.9828	YWHAE;ATP1A2;TMBIM6;VDAC1	OPC1	5wk	UP	0.731985
GO_Biological_Process_2025	intra-Golgi Vesicle-Mediated Transport (GO:0006891)	1933-05-01	0.00730535	0.189243	0	0	4.60097	22.6328	GABARAPL2;GOSR1;COPG2;RAB6A;RAB6B	OPC1	5wk	UP	0.72298
GO_Biological_Process_2025	Cellular Response to Insulin Stimulus (GO:0032869)	10/108	0.00743826	0.190869	0	0	2.63722	12.9254	PKM;TBC1D4;MYO5A;PHIP;GRB2;PIK3R1;PRKCZ;SLC39A14;PDK2;VAMP2	OPC1	5wk	UP	0.719265
GO_Biological_Process_2025	Negative Regulation of Supramolecular Fiber Organization (GO:1902904)	1976-08-01	0.00757701	0.192612	0	0	3.03713	14.8292	CLIP3;PRKN;ARFGEF1;VBP1;STMN2;TUBB4A;CLASP1;SHANK1	OPC1	5wk	UP	0.715317
GO_Biological_Process_2025	Glucose Homeostasis (GO:0042593)	1992-09-01	0.00765561	0.192808	0	0	2.80086	13.6467	KLF7;CYB5R4;CRY2;NUCKS1;FOXK1;PIK3R1;MAP4K5;APPL2;PDK2	OPC1	5wk	UP	0.714875
GO_Biological_Process_2025	Intracellular Glucose Homeostasis (GO:0001678)	1947-06-01	0.00795202	0.19486	0	0	3.77306	18.2402	TRA2B;FOXK1;NUCKS1;PIK3R1;MAP4K5;SLC39A14	OPC1	5wk	UP	0.710276
GO_Biological_Process_2025	Regulation of Protein-Containing Complex Assembly (GO:0043254)	11/126	0.00791958	0.19486	0	0	2.47325	11.9666	SH3GLB1;LATS1;HSP90AA1;SLF1;SAR1B;STXBP1;DAB2IP;BAX;APOE;PRKCZ;MPP7	OPC1	5wk	UP	0.710276
GO_Biological_Process_2025	Cardiac Conduction (GO:0061337)	1947-06-01	0.00795202	0.19486	0	0	3.77306	18.2402	YWHAE;MEF2A;CACNB2;TMEM65;CTNNA3;HCN1	OPC1	5wk	UP	0.710276
GO_Biological_Process_2025	Negative Regulation of MAPK Cascade (GO:0043409)	11/127	0.00838594	0.200085	0	0	2.45181	11.7226	PRKN;P2RX7;UCHL1;WNK2;CNKSR3;DAG1;DAB2IP;PEBP1;SIRPA;APOE;PPIA	OPC1	5wk	UP	0.698784
GO_Biological_Process_2025	Regulation of Anatomical Structure Morphogenesis (GO:0022603)	11/127	0.00838594	0.200085	0	0	2.45181	11.7226	ARHGAP44;MTCH2;PHLDB1;FMNL2;DAG1;PHIP;VASH1;KIF1A;ARHGEF7;TANC2;CLASP1	OPC1	5wk	UP	0.698784
GO_Biological_Process_2025	Protein Localization to Nucleus (GO:0034504)	11/127	0.00838594	0.200085	0	0	2.45181	11.7226	NUP214;YWHAE;STK24;CSE1L;TPR;RPL11;TAF8;CALR;MAP4K5;ZBTB7A;APPL2	OPC1	5wk	UP	0.698784
GO_Biological_Process_2025	Protein Modification by Small Protein Conjugation (GO:0032446)	21/316	0.00852487	0.201632	0	0	1.84831	8.80678	PRKN;SLF1;EYA1;FBXW11;FBXW7;WWP1;WWP2;FBXO11;UBE2L3;UBB;KLHL7;RFWD3;UBC;UBE2N;FBXL3;MDM4;UBA1;BIRC6;FBXL2;FBXL5;TRIM33	OPC1	5wk	UP	0.695441
GO_Biological_Process_2025	Cellular Component Assembly (GO:0022607)	19/277	0.00872415	0.204566	0	0	1.9106	9.05943	CYFIP2;NLGN3;CREBBP;RTN1;WIPF1;VPS13B;DNAJB14;FANCC;CD2AP;ADD2;TIAM1;NEMF;PARD3;CNKSR3;SNX9;MDM4;TEAD1;VAMP2;SHANK1	OPC1	5wk	UP	0.689166
GO_Biological_Process_2025	Positive Regulation of Macroautophagy (GO:0016239)	1978-08-01	0.00882925	0.205261	0	0	2.95005	13.9528	GPSM1;SH3GLB1;PRKN;CSNK2A2;VPS13D;PIP4K2A;AMBRA1;SLC25A4	OPC1	5wk	UP	0.687693
GO_Biological_Process_2025	Negative Regulation of Microtubule Polymerization (GO:0031115)	2025-03-12	0.00899948	0.207446	0	0	8.57398	40.3885	CLIP3;STMN2;TUBB4A	OPC1	5wk	UP	0.683096
GO_Biological_Process_2025	Dendrite Morphogenesis (GO:0048813)	1935-05-01	0.00939719	0.214793	0	0	4.29379	20.0406	MEF2A;KLF7;PHACTR1;ARHGEF7;SHANK1	OPC1	5wk	UP	0.66798
GO_Biological_Process_2025	Regulation of MAPK Cascade (GO:0043408)	18/260	0.00960404	0.217692	0	0	1.92871	8.95996	CD81;PELI2;ATP6AP2;DAB2IP;PEBP1;ADRA1A;MAPK8IP1;P2RX7;STK24;MADD;DAG1;MAPK1;GRB2;ARHGEF7;SOS1;PPIA;GSDME;MAP4K4	OPC1	5wk	UP	0.662158
GO_Biological_Process_2025	Regulation of Insulin Receptor Signaling Pathway (GO:0046626)	1949-06-01	0.00972482	0.218608	0	0	3.59719	16.666	PRKCB;PIP4K2A;NUCKS1;SIK2;PRKCZ;NCK1	OPC1	5wk	UP	0.660335
GO_Biological_Process_2025	Regulation of Synapse Assembly (GO:0051963)	1964-07-01	0.00993635	0.219731	0	0	3.16789	14.6089	CYFIP2;NLGN3;SETD5;CLSTN3;SLITRK1;LHFPL3;LRRC4B	OPC1	5wk	UP	0.658109
GO_Biological_Process_2025	Modulation by Host of Viral Genome Replication (GO:0044827)	2025-04-23	0.00988248	0.219731	0	0	5.41957	25.0221	PRKN;EEF1A1;NUCKS1;FBXL2	OPC1	5wk	UP	0.658109
GO_Biological_Process_2025	Positive Regulation of Canonical NF-kappaB Signal Transduction (GO:0043123)	15/204	0.0103083	0.226117	0	0	2.0553	9.40259	PRKN;MAP3K3;PRKCB;FBXW11;DDX1;PELI2;DAB2IP;CXXC5;S100B;AKAP13;GPRC5B;UBE2N;TAB2;GAPDH;LIMS1	OPC1	5wk	UP	0.645667
GO_Biological_Process_2025	Cellular Response to Heat (GO:0034605)	1936-05-01	0.0105834	0.228467	0	0	4.15506	18.8992	YWHAE;HSP90AA1;HSP90AB1;PDCD6;TPR	OPC1	5wk	UP	0.641176
GO_Biological_Process_2025	Establishment of Mitotic Spindle Localization (GO:0040001)	1936-05-01	0.0105834	0.228467	0	0	4.15506	18.8992	GPSM1;FBXW11;CLASP1;CDK5RAP2;PAFAH1B1	OPC1	5wk	UP	0.641176
GO_Biological_Process_2025	Negative Regulation of Autophagy (GO:0010507)	1965-07-01	0.0107852	0.23099	0	0	3.11311	14.1011	USP36;RUBCN;KLHL22;FOXK1;TAB2;SOS1;EIF4G2	OPC1	5wk	UP	0.636408
GO_Biological_Process_2025	Potassium Ion Homeostasis (GO:0055075)	2025-04-24	0.0115135	0.239058	0	0	5.14833	22.9834	SLC12A2;YWHAE;ATP1A2;ATP1B2	OPC1	5wk	UP	0.621496
GO_Biological_Process_2025	Positive Regulation of Cell Projection Organization (GO:0031346)	10/115	0.0113571	0.239058	0	0	2.46051	11.0179	TIAM1;CAMK1D;FUT9;SLITRK1;STMN2;NPTN;DAB2IP;ATP1B2;APOE;APBB1	OPC1	5wk	UP	0.621496
GO_Biological_Process_2025	Regulation of Lipid Storage (GO:0010883)	2025-04-24	0.0115135	0.239058	0	0	5.14833	22.9834	CLSTN3;FBXW7;ITGAV;NFKB1	OPC1	5wk	UP	0.621496
GO_Biological_Process_2025	Cellular Response to Steroid Hormone Stimulus (GO:0071383)	2025-04-24	0.0115135	0.239058	0	0	5.14833	22.9834	MAPK1;ATP1A2;TRERF1;UBE2L3	OPC1	5wk	UP	0.621496
GO_Biological_Process_2025	Regulation of Focal Adhesion Disassembly (GO:0120182)	2025-02-05	0.0130563	0.248343	0	0	17.1304	74.32	PIK3R1;MAP4K4	OPC1	5wk	UP	0.604948
GO_Biological_Process_2025	Positive Regulation of Focal Adhesion Disassembly (GO:0120183)	2025-02-05	0.0130563	0.248343	0	0	17.1304	74.32	PIK3R1;MAP4K4	OPC1	5wk	UP	0.604948
GO_Biological_Process_2025	Positive Regulation of CoA-transferase Activity (GO:1905920)	2025-02-05	0.0130563	0.248343	0	0	17.1304	74.32	DBI;APOE	OPC1	5wk	UP	0.604948
GO_Biological_Process_2025	Glial Cell Migration (GO:0008347)	2025-02-05	0.0130563	0.248343	0	0	17.1304	74.32	VCAN;CD9	OPC1	5wk	UP	0.604948
GO_Biological_Process_2025	Negative Regulation of Cellular Response to Hypoxia (GO:1900038)	2025-02-05	0.0130563	0.248343	0	0	17.1304	74.32	TMBIM6;ENO1	OPC1	5wk	UP	0.604948
GO_Biological_Process_2025	Negative Regulation of Amyloid Precursor Protein Biosynthetic Process (GO:0042985)	2025-02-05	0.0130563	0.248343	0	0	17.1304	74.32	ITM2B;ITM2C	OPC1	5wk	UP	0.604948
GO_Biological_Process_2025	mRNA 5'-Splice Site Recognition (GO:0000395)	2025-02-05	0.0130563	0.248343	0	0	17.1304	74.32	SFSWAP;PSIP1	OPC1	5wk	UP	0.604948
GO_Biological_Process_2025	Regulation of Synaptic Transmission, Glutamatergic (GO:0051966)	1952-06-01	0.012886	0.248343	0	0	3.36207	14.6304	NLGN3;CACNG7;GRM5;GRM7;ATP1A2;HCN1	OPC1	5wk	UP	0.604948
GO_Biological_Process_2025	Vascular Endothelial Growth Factor Receptor-2 Signaling Pathway (GO:0036324)	2025-02-05	0.0130563	0.248343	0	0	17.1304	74.32	PDCD6;DAB2IP	OPC1	5wk	UP	0.604948
GO_Biological_Process_2025	Regulation of Cellular Localization (GO:0060341)	1967-07-01	0.0126387	0.248343	0	0	3.00903	13.1524	USP8;HSP90AA1;HSP90AB1;FBXW7;TPR;PLEKHM2;REXO2	OPC1	5wk	UP	0.604948
GO_Biological_Process_2025	Macromolecule Biosynthetic Process (GO:0009059)	14/189	0.012171	0.248343	0	0	2.07045	9.12798	RPL23;RPL11;RPL10A;RPL6;EEF1A1;RPS26;EEF2K;MRPL51;FUT9;APOE;RPS10;ST3GAL2;EIF4G2;RPL19	OPC1	5wk	UP	0.604948
GO_Biological_Process_2025	Anterograde Dendritic Transport of Neurotransmitter Receptor Complex (GO:0098971)	2025-02-05	0.0130563	0.248343	0	0	17.1304	74.32	KIF5C;KIF5B	OPC1	5wk	UP	0.604948
GO_Biological_Process_2025	Negative Regulation of Transport (GO:0051051)	1938-05-01	0.0132546	0.250364	0	0	3.90284	16.8736	PRKN;RUBCN;PXK;ITGAV;WWP2	OPC1	5wk	UP	0.601428
GO_Biological_Process_2025	Vascular Transport (GO:0010232)	1984-08-01	0.0135161	0.253543	0	0	2.7163	11.6906	SLC12A2;ABCC4;SLC4A8;ABCC5;SLC1A3;ATP1A2;ATP1B2;SLC6A1	OPC1	5wk	UP	0.595949
GO_Biological_Process_2025	Retinoic Acid Receptor Signaling Pathway (GO:0048384)	2025-03-14	0.0140813	0.258791	0	0	7.01434	29.9015	THRB;THRA;RARB	OPC1	5wk	UP	0.58705
GO_Biological_Process_2025	Positive Regulation of Hippo Signaling (GO:0035332)	2025-03-14	0.0140813	0.258791	0	0	7.01434	29.9015	YWHAE;STK24;MAP4K4	OPC1	5wk	UP	0.58705
GO_Biological_Process_2025	Lipoprotein Transport (GO:0042953)	2025-03-14	0.0140813	0.258791	0	0	7.01434	29.9015	PRKCB;SAR1B;MIA3	OPC1	5wk	UP	0.58705
GO_Biological_Process_2025	Glycosphingolipid Metabolic Process (GO:0006687)	1939-05-01	0.0147463	0.2674	0	0	3.78785	15.9725	FUT9;ST8SIA1;ST3GAL5;ST3GAL2;SUMF1	OPC1	5wk	UP	0.572839
GO_Biological_Process_2025	Regulation of Axon Extension (GO:0030516)	1939-05-01	0.0147463	0.2674	0	0	3.78785	15.9725	NRCAM;APOE;DIP2B;L1CAM;MT3	OPC1	5wk	UP	0.572839
GO_Biological_Process_2025	Regulation of Transforming Growth Factor Beta Receptor Signaling Pathway (GO:0017015)	10/120	0.014994	0.268314	0	0	2.34806	9.86208	SMAD2;LATS1;CREBBP;ZEB2;HSP90AB1;SMURF2;LDLRAD4;SUDS3;ZBTB7A;TRIM33	OPC1	5wk	UP	0.571357
GO_Biological_Process_2025	Intracellular Signaling Cassette (GO:0141124)	22/354	0.0148995	0.268314	0	0	1.71953	7.23307	MEF2A;SMAD2;YWHAE;MAP3K3;GUCY1A2;CREBBP;PIK3R1;KSR2;NYAP2;NFKB1;P2RX7;TIAM1;ARHGAP31;PDE10A;RAB18;MAPK1;TAB2;PDE8B;PDE7A;RIN2;MAP3K4;MAP4K4	OPC1	5wk	UP	0.571357
GO_Biological_Process_2025	Plasma Membrane Bounded Cell Projection Morphogenesis (GO:0120039)	1954-06-01	0.0153553	0.272371	0	0	3.22164	13.4545	GPM6A;PPP1R12A;UBB;DAB2IP;NYAP2;MAP4K4	OPC1	5wk	UP	0.56484
GO_Biological_Process_2025	Transport Across Blood-Brain Barrier (GO:0150104)	1986-08-01	0.015421	0.272371	0	0	2.64637	11.0407	SLC12A2;ABCC4;SLC4A8;ABCC5;SLC1A3;ATP1A2;ATP1B2;SLC6A1	OPC1	5wk	UP	0.56484
GO_Biological_Process_2025	Regulation of Apoptotic Signaling Pathway (GO:2001233)	1940-05-01	0.0163464	0.283199	0	0	3.67943	15.1363	CSNK2A2;MADD;DAB2IP;TMBIM6;PPIA	OPC1	5wk	UP	0.547909
GO_Biological_Process_2025	Establishment of Spindle Orientation (GO:0051294)	1940-05-01	0.0163464	0.283199	0	0	3.67943	15.1363	GPSM1;FBXW11;CLASP1;CDK5RAP2;PAFAH1B1	OPC1	5wk	UP	0.547909
GO_Biological_Process_2025	Positive Regulation of Proteolysis Involved in Protein Catabolic Process (GO:1903052)	1940-05-01	0.0163464	0.283199	0	0	3.67943	15.1363	PRKN;BCAP31;PSMC5;FBXW7;DAB2IP	OPC1	5wk	UP	0.547909
GO_Biological_Process_2025	Negative Regulation of Actin Filament Bundle Assembly (GO:0032232)	2025-04-27	0.0174062	0.28521	0	0	4.47611	18.1324	PRKN;PIK3R1;CLASP1;SHANK1	OPC1	5wk	UP	0.544835
GO_Biological_Process_2025	Plasma Membrane Bounded Cell Projection Organization (GO:0120036)	11/141	0.0173991	0.28521	0	0	2.18616	8.85688	GPM6A;STMN2;TMEM108;STMN3;VPS13B;ATP1B2;APOE;RAB6A;L1CAM;RAB6B;CDK16	OPC1	5wk	UP	0.544835
GO_Biological_Process_2025	Negative Regulation of Proteolysis Involved in Protein Catabolic Process (GO:1903051)	2025-04-27	0.0174062	0.28521	0	0	4.47611	18.1324	GABARAPL2;HSP90AB1;RPL23;RPL11	OPC1	5wk	UP	0.544835
GO_Biological_Process_2025	Regulation of Carbohydrate Metabolic Process (GO:0006109)	2025-03-15	0.0171184	0.28521	0	0	6.42948	26.1526	PRKN;FOXK1;PDK2	OPC1	5wk	UP	0.544835
GO_Biological_Process_2025	Positive Regulation of Protein-Containing Complex Assembly (GO:0031334)	9/105	0.0173019	0.28521	0	0	2.41994	9.81754	SH3GLB1;LATS1;P2RX7;HSP90AA1;SLF1;DAB2IP;BAX;BRCC3;MPP7	OPC1	5wk	UP	0.544835
GO_Biological_Process_2025	Positive Regulation of Autophagy of Mitochondrion (GO:1903599)	2025-03-15	0.0171184	0.28521	0	0	6.42948	26.1526	PRKN;VPS13D;SLC25A4	OPC1	5wk	UP	0.544835
GO_Biological_Process_2025	Regulation of IRE1-mediated Unfolded Protein Response (GO:1903894)	2025-03-15	0.0171184	0.28521	0	0	6.42948	26.1526	DAB2IP;BAX;TMBIM6	OPC1	5wk	UP	0.544835
GO_Biological_Process_2025	Lipoprotein Localization (GO:0044872)	2025-03-15	0.0171184	0.28521	0	0	6.42948	26.1526	PRKCB;SAR1B;MIA3	OPC1	5wk	UP	0.544835
GO_Biological_Process_2025	Positive Regulation of Signal Transduction (GO:0009967)	17/256	0.0169091	0.28521	0	0	1.8422	7.51601	NLGN3;PRKCB;CSNK2A2;ATP6AP2;DAB2IP;MIA3;PRKCZ;SLC39A14;MT3;UBE2N;NPTN;TMEM108;PHIP;ITGAV;TRIM44;LIMS1;SHANK1	OPC1	5wk	UP	0.544835
GO_Biological_Process_2025	Regulation of Endothelial Cell Migration (GO:0010594)	1988-08-01	0.0175131	0.285243	0	0	2.57995	10.4354	PDCD6;BSG;RHOJ;DAB2IP;APOE;CALR;RIN2;FOXP1	OPC1	5wk	UP	0.544785
GO_Biological_Process_2025	Long-Term Synaptic Potentiation (GO:0060291)	2025-04-28	0.019719	0.286493	0	0	4.28938	16.8408	NPTN;CALM1;PRKCZ;VAMP2	OPC1	5wk	UP	0.542885
GO_Biological_Process_2025	Inclusion Body Assembly (GO:0070841)	2025-02-06	0.0191001	0.286493	0	0	12.8471	50.8497	PRKN;HSP90AA1	OPC1	5wk	UP	0.542885
GO_Biological_Process_2025	Regulation of Macroautophagy (GO:0016241)	9/106	0.0183006	0.286493	0	0	2.39486	9.58143	SH3GLB1;GPSM1;USP36;UCHL1;FBXW7;CSNK2A2;ATP6V0A2;ATP6V1E1;GAPDH	OPC1	5wk	UP	0.542885
GO_Biological_Process_2025	Positive Regulation of Canonical Wnt Signaling Pathway (GO:0090263)	1989-08-01	0.0186322	0.286493	0	0	2.54796	10.1482	USP8;SCEL;GPRC5B;ZEB2;SMURF2;WNK2;ATP6AP2;NFKB1	OPC1	5wk	UP	0.542885
GO_Biological_Process_2025	L-leucine Metabolic Process (GO:0006551)	2025-02-06	0.0191001	0.286493	0	0	12.8471	50.8497	HMGCL;BCAT2	OPC1	5wk	UP	0.542885
GO_Biological_Process_2025	Monoatomic Anion Transmembrane Transport (GO:0098656)	1972-07-01	0.018257	0.286493	0	0	2.77684	11.1163	SLC12A2;SLC4A8;GABRB1;SLC1A3;LRRC8B;SLC6A1;ANO4	OPC1	5wk	UP	0.542885
GO_Biological_Process_2025	Cellular Response to Hepatocyte Growth Factor Stimulus (GO:0035729)	2025-02-06	0.0191001	0.286493	0	0	12.8471	50.8497	SOS1;APPL2	OPC1	5wk	UP	0.542885
GO_Biological_Process_2025	Response to Hepatocyte Growth Factor (GO:0035728)	2025-02-06	0.0191001	0.286493	0	0	12.8471	50.8497	SOS1;APPL2	OPC1	5wk	UP	0.542885
GO_Biological_Process_2025	Cleavage Furrow Formation (GO:0036089)	2025-02-06	0.0191001	0.286493	0	0	12.8471	50.8497	SPIRE1;SNX9	OPC1	5wk	UP	0.542885
GO_Biological_Process_2025	Stress Granule Disassembly (GO:0035617)	2025-02-06	0.0191001	0.286493	0	0	12.8471	50.8497	KIF5B;KLC1	OPC1	5wk	UP	0.542885
GO_Biological_Process_2025	Macromolecule Depalmitoylation (GO:0098734)	2025-02-06	0.0191001	0.286493	0	0	12.8471	50.8497	LYPLA1;ABHD17B	OPC1	5wk	UP	0.542885
GO_Biological_Process_2025	Regulation of Translation (GO:0006417)	14/201	0.0198018	0.286493	0	0	1.93637	7.5944	DDX6;TIA1;DDX1;CSNK2A2;GTDC1;MSI2;BZW1;B3GNTL1;EIF1;CALR;EIF3C;EIF1B;GAPDH;EIF4G2	OPC1	5wk	UP	0.542885
GO_Biological_Process_2025	Positive Regulation of Type 2 Mitophagy (GO:1905091)	2025-02-06	0.0191001	0.286493	0	0	12.8471	50.8497	PRKN;VDAC1	OPC1	5wk	UP	0.542885
GO_Biological_Process_2025	Positive Regulation of Response to Endoplasmic Reticulum Stress (GO:1905898)	2025-04-28	0.019719	0.286493	0	0	4.28938	16.8408	BCAP31;TMX1;PIK3R1;NCK1	OPC1	5wk	UP	0.542885
GO_Biological_Process_2025	Positive Regulation of ATP Metabolic Process (GO:1903580)	2025-04-28	0.019719	0.286493	0	0	4.28938	16.8408	P2RX7;UCHL1;MIA3;ENO1	OPC1	5wk	UP	0.542885
GO_Biological_Process_2025	Establishment of Protein Localization to Mitochondrial Membrane (GO:0090151)	2025-04-28	0.019719	0.286493	0	0	4.28938	16.8408	MTCH2;NDUFA13;HSP90AA1;TOMM40	OPC1	5wk	UP	0.542885
GO_Biological_Process_2025	Positive Regulation of Protein Catabolic Process in the Vacuole (GO:1904352)	2025-02-06	0.0191001	0.286493	0	0	12.8471	50.8497	GGA3;CD81	OPC1	5wk	UP	0.542885
GO_Biological_Process_2025	Negative Regulation of RNA Biosynthetic Process (GO:1902679)	27/470	0.0194671	0.286493	0	0	1.58313	6.23601	NDUFA13;SET;THRA;CIPC;FOXK1;ENO1;RPS6KA5;CCDC85B;SUDS3;ZBTB7A;SMAD2;RBFOX2;POU2F1;SMURF2;ZBTB38;ZBTB16;DAB2IP;WWP1;WWP2;TRERF1;FOXP1;EID1;CRY2;MDM4;CALR;TRIM33;LIMS1	OPC1	5wk	UP	0.542885
GO_Biological_Process_2025	Protein Depalmitoylation (GO:0002084)	2025-02-06	0.0191001	0.286493	0	0	12.8471	50.8497	LYPLA1;ABHD17B	OPC1	5wk	UP	0.542885
GO_Biological_Process_2025	Post-Translational Protein Targeting to Membrane, Translocation (GO:0031204)	2025-02-06	0.0191001	0.286493	0	0	12.8471	50.8497	SEC61A2;SEC62	OPC1	5wk	UP	0.542885
GO_Biological_Process_2025	Regulation of Toll-Like Receptor 4 Signaling Pathway (GO:0034143)	2025-04-28	0.019719	0.286493	0	0	4.28938	16.8408	ZNRF1;DAB2IP;PIK3R1;APPL2	OPC1	5wk	UP	0.542885
GO_Biological_Process_2025	Negative Regulation of Platelet Activation (GO:0010544)	2025-03-16	0.0204916	0.287305	0	0	5.93459	23.0722	TMX1;CD9;APOE	OPC1	5wk	UP	0.541657
GO_Biological_Process_2025	Regulation of Interleukin-1 Production (GO:0032652)	2025-03-16	0.0204916	0.287305	0	0	5.93459	23.0722	TMED10;SIRPA;FOXP1	OPC1	5wk	UP	0.541657
GO_Biological_Process_2025	Spermatid Nucleus Differentiation (GO:0007289)	2025-03-16	0.0204916	0.287305	0	0	5.93459	23.0722	PYGO1;RNF8;SYCP3	OPC1	5wk	UP	0.541657
GO_Biological_Process_2025	Microtubule Depolymerization (GO:0007019)	2025-03-16	0.0204916	0.287305	0	0	5.93459	23.0722	STMN2;STMN3;NCKAP5	OPC1	5wk	UP	0.541657
GO_Biological_Process_2025	Negative Regulation of Amyloid-Beta Formation (GO:1902430)	2025-03-16	0.0204916	0.287305	0	0	5.93459	23.0722	RTN1;GGA3;APOE	OPC1	5wk	UP	0.541657
GO_Biological_Process_2025	Negative Regulation of Synaptic Transmission (GO:0050805)	2025-03-16	0.0204916	0.287305	0	0	5.93459	23.0722	ARF1;STXBP1;HCN1	OPC1	5wk	UP	0.541657
GO_Biological_Process_2025	Positive Regulation of Catabolic Process (GO:0009896)	13/183	0.0209418	0.291737	0	0	1.97694	7.64287	SH3GLB1;PRKN;BCAP31;NDUFA13;HSP90AA1;CLSTN3;FBXW7;CSNK2A2;DAB2IP;AMBRA1;OAZ1;TMEM59;CDK16	OPC1	5wk	UP	0.535009
GO_Biological_Process_2025	Regulation of Epithelial to Mesenchymal Transition (GO:0010717)	1991-08-01	0.0210222	0.291737	0	0	2.48631	9.60255	SMAD2;TIAM1;PHLDB1;DAG1;DAB2IP;LDLRAD4;FBXO11;CLASP1	OPC1	5wk	UP	0.535009
GO_Biological_Process_2025	Import Into Nucleus (GO:0051170)	1975-07-01	0.0223639	0.291936	0	0	2.65392	10.0857	NUP214;STK24;CSE1L;TPR;HNRNPA1;MAP4K5;APPL2	OPC1	5wk	UP	0.534713
GO_Biological_Process_2025	Positive Regulation of Secretion by Cell (GO:1903532)	1975-07-01	0.0223639	0.291936	0	0	2.65392	10.0857	SLC12A2;TMED10;MICU3;APBB1;PPIA;CLASP1;CD2AP	OPC1	5wk	UP	0.534713
GO_Biological_Process_2025	Regulation of Proteasomal Ubiquitin-Dependent Protein Catabolic Process (GO:0032434)	9/109	0.0215475	0.291936	0	0	2.32265	8.91318	PRKN;ZYG11B;HSP90AB1;UBXN1;DESI2;RNF180;CSNK2A2;RPL11;GNA12	OPC1	5wk	UP	0.534713
GO_Biological_Process_2025	RNA Transport (GO:0050658)	1943-05-01	0.0218257	0.291936	0	0	3.38842	12.9596	NUP214;RBFOX1;KIF5C;TPR;HNRNPA1	OPC1	5wk	UP	0.534713
GO_Biological_Process_2025	mRNA Transcription (GO:0009299)	1943-05-01	0.0218257	0.291936	0	0	3.38842	12.9596	NCOA2;THRB;THRA;TAF8;HIPK3	OPC1	5wk	UP	0.534713
GO_Biological_Process_2025	Mitochondrial Transport (GO:0006839)	1943-05-01	0.0218257	0.291936	0	0	3.38842	12.9596	MTCH2;NDUFA13;HSP90AA1;TOMM40;SLC25A4	OPC1	5wk	UP	0.534713
GO_Biological_Process_2025	Negative Regulation of Ubiquitin-Dependent Protein Catabolic Process (GO:2000059)	1943-05-01	0.0218257	0.291936	0	0	3.38842	12.9596	HSP90AB1;UBXN1;RPL23;RPL11;CSNK2A2	OPC1	5wk	UP	0.534713
GO_Biological_Process_2025	Positive Regulation of Monoatomic Ion Transport (GO:0043270)	1943-05-01	0.0218257	0.291936	0	0	3.38842	12.9596	P2RX7;CACNB2;KIF5B;CNKSR3;ATP2B1	OPC1	5wk	UP	0.534713
GO_Biological_Process_2025	Negative Regulation of Protein Metabolic Process (GO:0051248)	11/146	0.0219355	0.291936	0	0	2.10464	8.039	CST3;DDX6;TIA1;VBP1;CSNK2A2;DAB2IP;MDM4;ITGAV;APOE;CALR;GAPDH	OPC1	5wk	UP	0.534713
GO_Biological_Process_2025	Positive Regulation of Intracellular Signal Transduction (GO:1902533)	35/652	0.0220882	0.291936	0	0	1.47615	5.62812	PRKN;YWHAE;THRB;THRA;CD81;DDX1;PELI2;AMBRA1;PIK3R1;CXXC5;ADRA1A;TXN2;AKAP13;GRM5;ITGAV;TRIM44;MAP4K4;BCAP31;MAP3K3;PRKCB;FBXW11;RPL23;DAB2IP;S100B;GPRC5B;STK24;MADD;UBE2N;BAX;TAB2;SOS1;GAPDH;PPIA;GSDME;LIMS1	OPC1	5wk	UP	0.534713
GO_Biological_Process_2025	Filopodium Assembly (GO:0046847)	2025-03-17	0.0242024	0.291936	0	0	5.51041	20.5059	FGD4;SPATA13;S1PR2	OPC1	5wk	UP	0.534713
GO_Biological_Process_2025	Positive Regulation of Developmental Process (GO:0051094)	16/245	0.0230408	0.291936	0	0	1.80804	6.81719	PRKN;NCOA2;PHLDB1;HSP90AB1;SMURF2;BICRAL;ZBTB16;DAB2IP;BCL7B;DAG1;SPIRE1;APOE;SUDS3;ARHGEF7;CLASP1;SHANK1	OPC1	5wk	UP	0.534713
GO_Biological_Process_2025	Synaptic Vesicle Endocytosis (GO:0048488)	2025-04-29	0.0222125	0.291936	0	0	4.11759	15.6761	NLGN3;SYNJ1;DNM1;VAMP2	OPC1	5wk	UP	0.534713
GO_Biological_Process_2025	Negative Regulation of Amyloid Precursor Protein Catabolic Process (GO:1902992)	2025-03-17	0.0242024	0.291936	0	0	5.51041	20.5059	RTN1;GGA3;APOE	OPC1	5wk	UP	0.534713
GO_Biological_Process_2025	Positive Regulation of DNA Repair (GO:0045739)	1993-08-01	0.0236216	0.291936	0	0	2.42755	9.09262	SLF1;EYA1;BCL7B;RNF8;UBE2N;SPIRE1;CCDC117;BRCC3	OPC1	5wk	UP	0.534713
GO_Biological_Process_2025	Regulation of Protein Catabolic Process (GO:0042176)	10/129	0.0236275	0.291936	0	0	2.16945	8.12534	EEF1A1;PRKN;NDUFA13;HSP90AA1;UBB;CSNK2A2;DAB2IP;MDM4;APOE;OAZ1	OPC1	5wk	UP	0.534713
GO_Biological_Process_2025	Protein K63-linked Ubiquitination (GO:0070534)	1958-06-01	0.0212391	0.291936	0	0	2.97321	11.4525	PRKN;UBE2E3;RNF8;UBE2N;ZFP91;WWP2	OPC1	5wk	UP	0.534713
GO_Biological_Process_2025	Glycoprotein Biosynthetic Process (GO:0009101)	1976-07-01	0.023864	0.291936	0	0	2.61532	9.76922	ARFGEF1;TMEM59;FUT9;ST8SIA1;ST3GAL5;ST3GAL6;ST3GAL2	OPC1	5wk	UP	0.534713
GO_Biological_Process_2025	Protein Deubiquitination (GO:0016579)	1976-07-01	0.023864	0.291936	0	0	2.61532	9.76922	PRKN;USP36;USP8;UCHL1;USP4;OTUD7A;BRCC3	OPC1	5wk	UP	0.534713
GO_Biological_Process_2025	Learning (GO:0007612)	1944-05-01	0.0238872	0.291936	0	0	3.30137	12.3287	NLGN3;SYNJ1;NRXN3;SLC6A1;SHANK1	OPC1	5wk	UP	0.534713
GO_Biological_Process_2025	Regulated Exocytosis (GO:0045055)	1944-05-01	0.0238872	0.291936	0	0	3.30137	12.3287	ABCC4;TMED10;STXBP1;RAB11FIP2;VAMP2	OPC1	5wk	UP	0.534713
GO_Biological_Process_2025	Negative Regulation of Developmental Process (GO:0051093)	9/111	0.0239298	0.291936	0	0	2.27687	8.49873	SMAD2;PRKN;CST3;KLF7;BICRAL;BCL7B;VASH1;APOE;SUDS3	OPC1	5wk	UP	0.534713
GO_Biological_Process_2025	Protein Localization (GO:0008104)	22/371	0.0239769	0.291936	0	0	1.6343	6.09702	DNAJC19;YWHAE;ARF1;TMED10;USP4;YWHAB;STXBP1;SYNRG;PDCD6;AP4E1;NBEAL1;TIMM23;REXO2;DNAJC27;GGA3;PARD3;KIF13A;RAB18;SNX9;RAB6A;RAB6B;CNTLN	OPC1	5wk	UP	0.534713
GO_Biological_Process_2025	Gliogenesis (GO:0042063)	2025-03-17	0.0242024	0.291936	0	0	5.51041	20.5059	VCAN;CD9;NDUFS2	OPC1	5wk	UP	0.534713
GO_Biological_Process_2025	Establishment of Protein Localization to Mitochondrion (GO:0072655)	1945-05-01	0.0260701	0.291936	0	0	3.21867	11.7384	BCAP31;DNAJC19;TOMM40;TIMM23;GDAP1	OPC1	5wk	UP	0.534713
GO_Biological_Process_2025	Regulation of Excitatory Synapse Assembly (GO:1904889)	2025-02-07	0.026081	0.291936	0	0	10.2772	37.4762	CLSTN3;LRRC4B	OPC1	5wk	UP	0.534713
GO_Biological_Process_2025	Regulation of Glutamate Receptor Signaling Pathway (GO:1900449)	2025-02-07	0.026081	0.291936	0	0	10.2772	37.4762	NLGN3;FRRS1L	OPC1	5wk	UP	0.534713
GO_Biological_Process_2025	Axo-Dendritic Protein Transport (GO:0099640)	2025-02-07	0.026081	0.291936	0	0	10.2772	37.4762	KIF5C;KIF5B	OPC1	5wk	UP	0.534713
GO_Biological_Process_2025	Polyol Metabolic Process (GO:0019751)	2025-03-17	0.0242024	0.291936	0	0	5.51041	20.5059	INPP4B;SYNJ1;IP6K1	OPC1	5wk	UP	0.534713
GO_Biological_Process_2025	Clathrin-Dependent Endocytosis (GO:0072583)	2025-04-30	0.0248897	0.291936	0	0	3.95902	14.6218	CLTA;AP2A2;DNM1;SNAP91	OPC1	5wk	UP	0.534713
GO_Biological_Process_2025	Glycosphingolipid Biosynthetic Process (GO:0006688)	2025-04-30	0.0248897	0.291936	0	0	3.95902	14.6218	FUT9;ST8SIA1;ST3GAL5;ST3GAL2	OPC1	5wk	UP	0.534713
GO_Biological_Process_2025	Cellular Response to Peptide Hormone Stimulus (GO:0071375)	1994-08-01	0.0250025	0.291936	0	0	2.3992	8.85012	PKM;TBC1D4;MYO5A;PIK3R1;SLC39A14;PRKCZ;VAMP2;NFKB1	OPC1	5wk	UP	0.534713
GO_Biological_Process_2025	Positive Regulation of Double-Strand Break Repair (GO:2000781)	1994-08-01	0.0250025	0.291936	0	0	2.3992	8.85012	ACTR2;CREBBP;SLF1;MORF4L2;BCL7B;RNF8;UBE2N;SPIRE1	OPC1	5wk	UP	0.534713
GO_Biological_Process_2025	Modification-Dependent Protein Catabolic Process (GO:0019941)	14/208	0.0256702	0.291936	0	0	1.86581	6.83339	PRKN;RNF11;SMURF2;RNF8;KLHL22;FBXO11;UBE2L3;RNF123;RNF144B;UBB;UBE2R2;UBC;LNX1;UBA1	OPC1	5wk	UP	0.534713
GO_Biological_Process_2025	Regulation of Nitric Oxide Biosynthetic Process (GO:0045428)	1945-05-01	0.0260701	0.291936	0	0	3.21867	11.7384	HSP90AA1;HSP90AB1;SIRPA;APOE;CD47	OPC1	5wk	UP	0.534713
GO_Biological_Process_2025	Regulation of Aggrephagy (GO:1905335)	2025-02-07	0.026081	0.291936	0	0	10.2772	37.4762	LYPLA1;CSNK2A2	OPC1	5wk	UP	0.534713
GO_Biological_Process_2025	Anterograde Axonal Protein Transport (GO:0099641)	2025-02-07	0.026081	0.291936	0	0	10.2772	37.4762	KIF5C;KIF5B	OPC1	5wk	UP	0.534713
GO_Biological_Process_2025	Protein Localization to Presynapse (GO:1905383)	2025-02-07	0.026081	0.291936	0	0	10.2772	37.4762	KIF5C;KIF5B	OPC1	5wk	UP	0.534713
GO_Biological_Process_2025	Regulation of Type 2 Mitophagy (GO:1905089)	2025-02-07	0.026081	0.291936	0	0	10.2772	37.4762	PRKN;VDAC1	OPC1	5wk	UP	0.534713
GO_Biological_Process_2025	Dense Core Granule Cytoskeletal Transport (GO:0099519)	2025-02-07	0.026081	0.291936	0	0	10.2772	37.4762	KIF5B;TANC2	OPC1	5wk	UP	0.534713
GO_Biological_Process_2025	Maintenance of Lens Transparency (GO:0036438)	2025-02-07	0.026081	0.291936	0	0	10.2772	37.4762	VPS13B;APBB2	OPC1	5wk	UP	0.534713
GO_Biological_Process_2025	Positive Regulation of IRE1-mediated Unfolded Protein Response (GO:1903896)	2025-02-07	0.026081	0.291936	0	0	10.2772	37.4762	DAB2IP;BAX	OPC1	5wk	UP	0.534713
GO_Biological_Process_2025	Positive Regulation of Neurotransmitter Transport (GO:0051590)	2025-02-07	0.026081	0.291936	0	0	10.2772	37.4762	PRKN;MICU3	OPC1	5wk	UP	0.534713
GO_Biological_Process_2025	Protein Localization to Golgi Membrane (GO:1903292)	2025-02-07	0.026081	0.291936	0	0	10.2772	37.4762	RAB6A;RAB6B	OPC1	5wk	UP	0.534713
GO_Biological_Process_2025	Protein Localization to Cytoplasmic Stress Granule (GO:1903608)	2025-02-07	0.026081	0.291936	0	0	10.2772	37.4762	TIA1;DDX1	OPC1	5wk	UP	0.534713
GO_Biological_Process_2025	Protein Localization to Endoplasmic Reticulum Exit Site (GO:0070973)	2025-02-07	0.026081	0.291936	0	0	10.2772	37.4762	BCAP31;MIA3	OPC1	5wk	UP	0.534713
GO_Biological_Process_2025	Intracellular Sodium Ion Homeostasis (GO:0006883)	2025-03-17	0.0242024	0.291936	0	0	5.51041	20.5059	SLC12A2;ATP1A2;ATP1B2	OPC1	5wk	UP	0.534713
GO_Biological_Process_2025	Modulation of Excitatory Postsynaptic Potential (GO:0098815)	1931-04-01	0.0277531	0.302649	0	0	3.81219	13.6644	NLGN3;TMEM108;PRKCZ;SHANK1	OPC1	5wk	UP	0.519061
GO_Biological_Process_2025	Positive Regulation of Wnt Signaling Pathway (GO:0030177)	9/114	0.0278461	0.302649	0	0	2.21147	7.91943	USP8;SCEL;GPRC5B;ZEB2;SMURF2;WNK2;CSNK2A2;ATP6AP2;NFKB1	OPC1	5wk	UP	0.519061
GO_Biological_Process_2025	Negative Regulation of Insulin Receptor Signaling Pathway (GO:0046627)	1931-04-01	0.0277531	0.302649	0	0	3.81219	13.6644	PRKCB;PIP4K2A;PRKCZ;NCK1	OPC1	5wk	UP	0.519061
GO_Biological_Process_2025	Negative Regulation of Intracellular Steroid Hormone Receptor Signaling Pathway (GO:0033144)	1931-04-01	0.0277531	0.302649	0	0	3.81219	13.6644	CRY2;CALR;ZBTB7A;FOXP1	OPC1	5wk	UP	0.519061
GO_Biological_Process_2025	Response to Epidermal Growth Factor (GO:0070849)	1931-04-01	0.0277531	0.302649	0	0	3.81219	13.6644	EEF1A1;TPR;DAB2IP;MAPK1	OPC1	5wk	UP	0.519061
GO_Biological_Process_2025	Positive Regulation of Amyloid-Beta Formation (GO:1902004)	2025-03-18	0.0282505	0.302649	0	0	5.14278	18.3425	GSAP;APOE;ABCG1	OPC1	5wk	UP	0.519061
GO_Biological_Process_2025	Endoplasmic Reticulum Tubular Network Organization (GO:0071786)	2025-03-18	0.0282505	0.302649	0	0	5.14278	18.3425	RTN1;REEP3;RAB18	OPC1	5wk	UP	0.519061
GO_Biological_Process_2025	Establishment of Mitotic Spindle Orientation (GO:0000132)	1931-04-01	0.0277531	0.302649	0	0	3.81219	13.6644	GPSM1;FBXW11;CDK5RAP2;PAFAH1B1	OPC1	5wk	UP	0.519061
GO_Biological_Process_2025	Protein Import Into Mitochondrial Matrix (GO:0030150)	2025-03-18	0.0282505	0.302649	0	0	5.14278	18.3425	DNAJC19;TOMM40;TIMM23	OPC1	5wk	UP	0.519061
GO_Biological_Process_2025	Negative Regulation of Proteasomal Protein Catabolic Process (GO:1901799)	1946-05-01	0.0283763	0.302649	0	0	3.14	11.1853	GABARAPL2;HSP90AB1;UBXN1;RPL11;CSNK2A2	OPC1	5wk	UP	0.519061
GO_Biological_Process_2025	Positive Regulation of Transcription Elongation by RNA Polymerase II (GO:0032968)	1946-05-01	0.0283763	0.302649	0	0	3.14	11.1853	MED23;TCERG1;CCNT2;CDK12;EAPP	OPC1	5wk	UP	0.519061
GO_Biological_Process_2025	Regulation of Cell-Cell Adhesion (GO:0022407)	1946-05-01	0.0283763	0.302649	0	0	3.14	11.1853	MEGF10;FUT9;CNKSR3;CD47;REXO2	OPC1	5wk	UP	0.519061
GO_Biological_Process_2025	Regulation of Phagocytosis (GO:0050764)	1962-06-01	0.0284846	0.302649	0	0	2.76026	9.82208	CAMK1D;SIRPA;ITGAV;CD47;CALR;MERTK	OPC1	5wk	UP	0.519061
GO_Biological_Process_2025	Regulation of Transcription Elongation by RNA Polymerase II (GO:0034243)	1979-07-01	0.0287758	0.304553	0	0	2.50596	8.89168	MED23;TCERG1;CCNT2;RNF8;CDK12;EAPP;INTS8	OPC1	5wk	UP	0.516337
GO_Biological_Process_2025	Regulation of GTPase Activity (GO:0043087)	10/134	0.0297402	0.31354	0	0	2.08143	7.31675	ARHGAP44;GPSM1;ARFGEF1;FGD4;DAB2IP;SNX9;RAB11FIP2;ARHGEF7;MAP4K4;LIMS1	OPC1	5wk	UP	0.503707
GO_Biological_Process_2025	Negative Regulation of Proteasomal Ubiquitin-Dependent Protein Catabolic Process (GO:0032435)	1932-04-01	0.0308047	0.317907	0	0	3.67585	12.7923	HSP90AB1;UBXN1;RPL11;CSNK2A2	OPC1	5wk	UP	0.4977
GO_Biological_Process_2025	Positive Regulation of Proteasomal Protein Catabolic Process (GO:1901800)	1998-08-01	0.0310894	0.317907	0	0	2.29209	7.95558	PRKN;BCAP31;ZYG11B;PSMC5;FBXW7;TMX1;RNF180;DAB2IP	OPC1	5wk	UP	0.4977
GO_Biological_Process_2025	Nuclear Receptor-Mediated Signaling Pathway (GO:0141193)	1932-04-01	0.0308047	0.317907	0	0	3.67585	12.7923	NCOA2;THRB;THRA;RARB	OPC1	5wk	UP	0.4977
GO_Biological_Process_2025	Protein Localization to Golgi Apparatus (GO:0034067)	1932-04-01	0.0308047	0.317907	0	0	3.67585	12.7923	TMED10;VPS13D;RAB6A;RAB6B	OPC1	5wk	UP	0.4977
GO_Biological_Process_2025	Protein Import Into Nucleus (GO:0006606)	1980-07-01	0.0305542	0.317907	0	0	2.4715	8.62121	NUP214;STK24;CSE1L;RPL23;TPR;MAP4K5;APPL2	OPC1	5wk	UP	0.4977
GO_Biological_Process_2025	Gene Expression (GO:0010467)	22/381	0.0310205	0.317907	0	0	1.58793	5.51507	MEF2A;NUP214;SMAD2;RBM39;THRB;RPL23;RPL11;ADARB1;RPL10A;RPL6;RPS26;EEF1A1;RNF123;MCM3AP;MRPL51;PDE10A;SARNP;TPR;CALR;RPS10;PTMA;RPL19	OPC1	5wk	UP	0.4977
GO_Biological_Process_2025	Retrograde Vesicle-Mediated Transport, Golgi to Endoplasmic Reticulum (GO:0006890)	1947-05-01	0.0308078	0.317907	0	0	3.06508	10.6664	TMED10;COPG2;RAB6A;RAB6B;ERGIC2	OPC1	5wk	UP	0.4977
GO_Biological_Process_2025	Positive Regulation of Supramolecular Fiber Organization (GO:1902905)	1998-08-01	0.0310894	0.317907	0	0	2.29209	7.95558	USP8;CFL2;STMN2;SNX9;APOE;CLASP1;CDK5RAP2;NCK1	OPC1	5wk	UP	0.4977
GO_Biological_Process_2025	Negative Regulation of Signal Transduction (GO:0009968)	17/277	0.0329585	0.31823	0	0	1.69154	5.77238	YWHAE;NCOA2;PRKCB;FBXW7;YWHAB;PDCD6;CSNK2A2;DAB2IP;CCNC;WWP2;PRKCZ;PIP4K2A;SIRPA;TMBIM6;ZBTB7A;NCK1;BEND6	OPC1	5wk	UP	0.497258
GO_Biological_Process_2025	Regulation of Intrinsic Apoptotic Signaling Pathway by P53 Class Mediator (GO:1902253)	2025-02-08	0.0339203	0.31823	0	0	8.56386	28.9779	PRKN;UBB	OPC1	5wk	UP	0.497258
GO_Biological_Process_2025	Positive Regulation of Purine Nucleotide Catabolic Process (GO:0033123)	2025-03-19	0.0326342	0.31823	0	0	4.82111	16.4997	P2RX7;UCHL1;MIA3	OPC1	5wk	UP	0.497258
GO_Biological_Process_2025	Positive Regulation of Neuron Projection Development (GO:0010976)	1999-08-01	0.0327566	0.31823	0	0	2.26678	7.74934	CAMK1D;FUT9;STMN2;NPTN;DAB2IP;ATP1B2;APOE;APBB1	OPC1	5wk	UP	0.497258
GO_Biological_Process_2025	Positive Regulation of Phagocytosis (GO:0050766)	1964-06-01	0.0326507	0.31823	0	0	2.6648	9.11865	CAMK1D;SIRPA;CD47;CALR;MERTK;APPL2	OPC1	5wk	UP	0.497258
GO_Biological_Process_2025	Positive Regulation of Glycolytic Process (GO:0045821)	2025-03-19	0.0326342	0.31823	0	0	4.82111	16.4997	P2RX7;UCHL1;MIA3	OPC1	5wk	UP	0.497258
GO_Biological_Process_2025	Pyruvate Metabolic Process (GO:0006090)	1948-05-01	0.0333661	0.31823	0	0	2.99364	10.179	LDHB;PKM;VDAC1;ENO1;GAPDH	OPC1	5wk	UP	0.497258
GO_Biological_Process_2025	mRNA Cis Splicing, via Spliceosome (GO:0045292)	2025-03-19	0.0326342	0.31823	0	0	4.82111	16.4997	SFSWAP;WBP4;PSIP1	OPC1	5wk	UP	0.497258
[truncated: 105,542 more rows]

## Sheet: Human SCA1
Gene_set	Term	Overlap	P-value	Adjusted P-value	Old P-value	Old Adjusted P-value	Odds Ratio	Combined Score	Genes	Cell type	Timepoint	Direction	-LOG10(Adjusted P-value)
[truncated: 34,851 more rows]
