# Supplementary material for: Oligodendrocyte dysfunction contributes to motor deficits and Purkinje cell axonopathy in spinocerebellar ataxia type 1
Source: J Clin Invest. 2026 May 7;136(12):e195723. doi: 10.1172/JCI195723 (PMC13262716; doi:10.1172/JCI195723)
Supplement: Supplemental table 4 [file jci-136-195723-s038.xlsx]

## Sheet: Index Table S4
Supplemental Table 4. Imputed differential gene expression in Pan-OPC and Pan-OL in the SCA1 KI mouse and human SCA1 datasets
The table contains lists of upregulated and downregulated genes for Pan-OPC and Pan-OL in SCA1 KI and human SCA1 datasets after imputation within genotype. See Table S1 for OL-SCA1-cKI. Earth Mover's Distance (EMD) and log2(fold-change) were calculated to compare gene expression distributions, with genes having |EMD| > 0.1 and Benjamini-Hochberg adjusted P-value (Pcorrected) <0.01 considered sign…
Sheet name	Sheet description
Number of DEGs	Numbers of total, up-, and down-regulated genes in each cell type after imputation within all cells of genotype
SCA1 KI	List of upregulated and downregulated DEGs for Pan-OPC and Pan-OL in SCA1 KI (after imputation)
Human SCA1	List of upregulated and downregulated DEGs for Pan-OPC and Pan-OL in human SCA1(after imputation)
Abbreviations:
DEGs= differentially expressed genes
OPC= oligodendrocyte progenitor cell
OL= oligodendrocyte

## Sheet: Number of DEGs
SCA1 KI						Human SCA1
Cell type	timepoint	down	up	total		Cell type	timepoint	down	up	total
OPC	5wk	153	376	529		OPC	all	412	271	683
OL	5wk	26	173	199		OL	all	815	658	1473
OPC	12wk	278	177	455
OL	12wk	44	60	104
OPC	18wk	138	171	309
OL	18wk	69	95	164
OPC	24wk	153	423	576
OL	24wk	103	401	504
OPC	30wk	368	459	827
OL	30wk	94	62	156

## Sheet: SCA1 KI
timepoint	Cell type	Gene	pval	pval_corrected	nlog10pvalcorrected	log2FC	emd
5wk	OPC	Kcnip4	8.58183e-12	4.54937e-11	10.342	-0.421834	-0.614357
5wk	OPC	Pcdh15	1.06041e-06	3.03122e-06	5.51838	-0.2733	-0.504739
5wk	OPC	Lrrc4c	9.83273e-07	2.8259e-06	5.54884	-0.168166	-0.487688
5wk	OPC	Nxph1	0.000104341	0.000227386	3.64324	-0.257832	-0.441778
5wk	OPC	Mmp16	4.66506e-06	1.23127e-05	4.90965	-0.307205	-0.379969
5wk	OPC	Lrrtm4	7.82563e-05	0.000175037	3.75687	-0.187761	-0.368017
5wk	OPC	Sntg1	1.64719e-06	4.60041e-06	5.3372	-0.298092	-0.364516
5wk	OPC	Sox2ot	0.000194096	0.000407984	3.38936	-0.224482	-0.360634
5wk	OPC	Nav3	0.00234693	0.00417168	2.37969	-0.20103	-0.358104
5wk	OPC	Sgcz	2.62035e-05	6.25889e-05	4.2035	-0.442422	-0.34922
5wk	OPC	Dcc	7.87369e-06	2.02052e-05	4.69454	-0.28242	-0.33696
5wk	OPC	Sgcd	0.00519766	0.00879337	2.05584	-0.221219	-0.335799
5wk	OPC	Adarb2	0.00161529	0.00294287	2.53123	-0.192786	-0.333735
5wk	OPC	Ptprz1	0.00133816	0.00246826	2.60761	-0.231961	-0.327499
5wk	OPC	Pdgfra	5.78131e-08	1.94469e-07	6.71115	-0.481683	-0.323611
5wk	OPC	Epn2	5.93166e-10	2.53312e-09	8.59634	-0.255044	-0.317101
5wk	OPC	Fam155a	9.47027e-06	2.39509e-05	4.62068	-0.183515	-0.317056
5wk	OPC	March1	0.00132287	0.00244198	2.61226	-0.300143	-0.303123
5wk	OPC	Fgf14	0.00337128	0.00586671	2.23161	-0.06531	-0.298046
5wk	OPC	Mdga2	1.64719e-06	4.60041e-06	5.3372	-0.17781	-0.295473
5wk	OPC	Zeb1	3.55314e-05	8.31431e-05	4.08017	-0.244932	-0.291702
5wk	OPC	Lsamp	1.67609e-07	5.30538e-07	6.27528	-0.074502	-0.284466
5wk	OPC	Kcnip3	1.03706e-08	3.826e-08	7.41725	-0.365402	-0.283668
5wk	OPC	Itga9	7.82924e-07	2.2869e-06	5.64075	-0.271252	-0.278869
5wk	OPC	Anks1b	3.94105e-07	1.19122e-06	5.92401	-0.126817	-0.262523
5wk	OPC	Brinp3	4.91127e-09	1.88064e-08	7.72569	-0.161566	-0.261565
5wk	OPC	Pid1	2.34934e-08	8.29135e-08	7.08137	-0.347679	-0.26063
5wk	OPC	Megf11	0.000675419	0.00130669	2.88383	-0.246241	-0.260621
5wk	OPC	Tafa2	4.75632e-10	2.0517e-09	8.68789	-0.506273	-0.258189
5wk	OPC	Tafa1	1.30614e-09	5.35476e-09	8.27126	-0.637969	-0.253063
5wk	OPC	Slc35f1	0.00119229	0.00221551	2.65453	-0.189446	-0.252511
5wk	OPC	Cacng4	2.56044e-06	6.97262e-06	5.1566	-0.293382	-0.24194
5wk	OPC	Nlgn1	0.000170164	0.000360528	3.44306	-0.0852019	-0.240059
5wk	OPC	Pde7b	0.00012273	0.000264863	3.57698	-0.349062	-0.236287
5wk	OPC	Robo1	4.69492e-05	0.000107971	3.96669	-0.1939	-0.234777
5wk	OPC	Rora	4.34441e-06	1.15045e-05	4.93913	-0.113782	-0.234448
5wk	OPC	Gpc6	0.00431706	0.00738329	2.13175	-0.242202	-0.232336
5wk	OPC	Nrg3	0.000696116	0.00134337	2.8718	-0.180063	-0.22895
5wk	OPC	Tshz2	6.95286e-08	2.31862e-07	6.63477	-0.55935	-0.22404
5wk	OPC	Ctnnd2	0.000284437	0.000584222	3.23342	-0.148453	-0.223482
5wk	OPC	Prkg1	6.60512e-07	1.94783e-06	5.71045	-0.231654	-0.222605
5wk	OPC	Csmd3	0.00427236	0.00731271	2.13592	-0.102949	-0.220542
5wk	OPC	Rtl4	5.15229e-07	1.53876e-06	5.81283	-0.46698	-0.214401
5wk	OPC	Gm4876	2.30409e-06	6.30411e-06	5.20038	-0.231467	-0.210107
5wk	OPC	Dmd	5.90576e-06	1.53807e-05	4.81302	-0.14765	-0.208563
5wk	OPC	Kcnma1	0.00427236	0.00731271	2.13592	-0.27822	-0.207004
5wk	OPC	Erbb4	1.27151e-08	4.64601e-08	7.33292	-0.0953085	-0.206233
5wk	OPC	Galnt13	0.00103061	0.00193695	2.71288	-0.21309	-0.203973
5wk	OPC	Ptprt	0.000221165	0.000461312	3.33601	-0.148859	-0.203758
5wk	OPC	Plppr1	6.97934e-11	3.32946e-10	9.47763	-0.567885	-0.199021
5wk	OPC	Cntn1	0.000214083	0.000447602	3.34911	-0.146469	-0.197719
5wk	OPC	Grip1	0.000112421	0.000243954	3.61269	-0.381619	-0.194353
5wk	OPC	Mir9-3hg	3.05306e-05	7.20753e-05	4.14221	-0.252149	-0.194097
5wk	OPC	Unc13c	0.000134826	0.000289184	3.53883	-0.216234	-0.188434
5wk	OPC	Ntrk3	1.44324e-06	4.06013e-06	5.39146	-0.209052	-0.188433
5wk	OPC	Asic2	0.00158807	0.00289596	2.53821	-0.236592	-0.186606
5wk	OPC	Dpyd	4.62834e-06	1.22247e-05	4.91276	-0.186592	-0.182939
5wk	OPC	Dgkb	4.18976e-05	9.69915e-05	4.01327	-0.248707	-0.1811
5wk	OPC	Chst11	0.00133816	0.00246826	2.60761	-0.210915	-0.180931
5wk	OPC	Gm20754	4.10097e-05	9.51085e-05	4.02178	-0.411718	-0.176742
5wk	OPC	Fgf12	0.000207216	0.000434131	3.36238	-0.137393	-0.176589
5wk	OPC	Cttnbp2	2.80298e-07	8.61608e-07	6.06469	-0.262726	-0.171813
5wk	OPC	Dok6	7.13124e-07	2.09427e-06	5.67897	-0.274655	-0.17018
5wk	OPC	Foxp2	1.21584e-18	1.35725e-17	16.8673	-0.828439	-0.166764
5wk	OPC	Cacna2d3	4.41578e-08	1.50881e-07	6.82137	-0.326973	-0.16628
5wk	OPC	Galnt10	3.27872e-11	1.62605e-10	9.78887	-0.43456	-0.164067
5wk	OPC	Ppp2r2b	4.13037e-05	9.57485e-05	4.01887	-0.145673	-0.163509
5wk	OPC	Pdzd2	0.000395389	0.000792174	3.10118	-0.345289	-0.160982
5wk	OPC	Cdh13	0.000186603	0.000393075	3.40552	-0.175139	-0.16032
5wk	OPC	Ptprn2	1.7684e-07	5.57544e-07	6.25372	-0.255737	-0.160295
5wk	OPC	Ankrd11	4.37121e-10	1.89325e-09	8.72279	-0.180741	-0.15855
5wk	OPC	Plpp4	8.44176e-05	0.00018806	3.7257	-0.363408	-0.158491
5wk	OPC	Ctnna2	4.15996e-05	9.63541e-05	4.01613	-0.0670988	-0.157222
5wk	OPC	Gm26871	7.46621e-10	3.14211e-09	8.50278	-0.549348	-0.155921
5wk	OPC	Il1rapl1	3.6763e-06	9.81974e-06	5.0079	-0.0743632	-0.153964
5wk	OPC	Tox	0.000114725	0.000248721	3.60429	-0.290742	-0.152052
5wk	OPC	Lrfn5	2.55895e-08	8.98516e-08	7.04647	-0.55091	-0.151526
5wk	OPC	Adam12	0.00277903	0.00489309	2.31042	-0.212183	-0.149314
5wk	OPC	Alk	0.000748216	0.00143686	2.84259	-0.389571	-0.145478
5wk	OPC	Scfd2	8.60067e-11	4.06871e-10	9.39054	-0.287771	-0.143612
5wk	OPC	Brinp1	0.000878956	0.00167171	2.77684	-0.128994	-0.142389
5wk	OPC	Dner	2.87784e-07	8.8366e-07	6.05371	-0.406914	-0.141053
5wk	OPC	Meis2	8.22117e-24	1.74187e-22	21.759	-1.54136	-0.14064
5wk	OPC	Mast4	1.72056e-05	4.21897e-05	4.37479	-0.0458005	-0.140027
5wk	OPC	AC149090.1	4.581e-09	1.76051e-08	7.75436	-0.243905	-0.137349
5wk	OPC	Samd4	5.37565e-06	1.40777e-05	4.85147	-0.30572	-0.136461
5wk	OPC	Zfp36l1	3.31565e-11	1.64341e-10	9.78425	-0.923036	-0.135813
5wk	OPC	Rab3c	0.000494627	0.000976146	3.01049	-0.311487	-0.134645
5wk	OPC	Grik1	0.000789642	0.00151118	2.82068	-0.265901	-0.134275
5wk	OPC	Sema3d	0.000364376	0.000733201	3.13478	-0.179807	-0.134192
5wk	OPC	Gm3764	0.00233407	0.00415085	2.38186	-0.189794	-0.13418
5wk	OPC	Dab1	0.000828243	0.00157975	2.80141	-0.222981	-0.133782
5wk	OPC	Sema6d	0.00222125	0.00396042	2.40226	-0.150068	-0.132942
5wk	OPC	Pdzrn4	6.38538e-06	1.65623e-05	4.78088	-0.286838	-0.132839
5wk	OPC	Luzp2	0.000491582	0.000970436	3.01303	-0.0855835	-0.132557
5wk	OPC	E130114P18Rik	3.42848e-09	1.33649e-08	7.87403	-0.505018	-0.131843
5wk	OPC	Mtss2	1.43134e-06	4.0293e-06	5.39477	-0.242164	-0.131353
5wk	OPC	Ptprg	0.000708815	0.00136581	2.86461	-0.12354	-0.130267
5wk	OPC	Susd5	1.56024e-07	4.96019e-07	6.3045	-0.357416	-0.130044
5wk	OPC	Chsy3	1.25347e-09	5.15123e-09	8.28809	-0.367876	-0.129606
5wk	OPC	Grik3	7.34709e-08	2.43767e-07	6.61302	-0.402217	-0.128646
5wk	OPC	Kcnd3	5.18382e-05	0.000118595	3.92593	-0.223209	-0.128131
5wk	OPC	Dlgap1	0.00052606	0.00103514	2.985	-0.0718773	-0.127873
5wk	OPC	Alcam	0.00224588	0.0040021	2.39771	-0.160612	-0.127061
5wk	OPC	Neto1	0.000635732	0.00123599	2.90798	-0.264223	-0.126445
5wk	OPC	Slc23a2	2.40134e-16	2.10475e-15	14.6768	-0.485475	-0.125971
5wk	OPC	Tenm2	0.00164294	0.00299004	2.52432	-0.207563	-0.125516
5wk	OPC	Usp29	9.9153e-06	2.50021e-05	4.60202	-0.439781	-0.125127
5wk	OPC	Zfp462	3.36684e-06	9.04233e-06	5.04372	-0.157221	-0.124789
5wk	OPC	Ptprk	6.69082e-06	1.73106e-05	4.76169	-0.150817	-0.123274
5wk	OPC	Rims2	0.00382769	0.00658914	2.18117	-0.0523567	-0.121937
5wk	OPC	Gab2	5.40779e-05	0.000123388	3.90873	-0.217971	-0.121683
5wk	OPC	Arnt2	8.88787e-07	2.56822e-06	5.59037	-0.300088	-0.121395
5wk	OPC	Ncam2	0.00483754	0.00821459	2.08541	-0.0697573	-0.120892
5wk	OPC	Nova1	3.8452e-05	8.94529e-05	4.04841	-0.172674	-0.120126
5wk	OPC	Etv5	8.1206e-06	2.07886e-05	4.68217	-0.340477	-0.119857
5wk	OPC	Map2k6	1.34705e-09	5.51099e-09	8.25877	-0.655813	-0.119244
5wk	OPC	Khdrbs2	2.91364e-06	7.87401e-06	5.1038	-0.19873	-0.119212
5wk	OPC	Ncald	2.55895e-08	8.98516e-08	7.04647	-0.16232	-0.117998
5wk	OPC	Myt1	2.41763e-05	5.80291e-05	4.23635	-0.23484	-0.117525
5wk	OPC	Fign	2.79853e-06	7.57254e-06	5.12076	-0.243982	-0.117079
5wk	OPC	Cdh6	2.86684e-08	1.00085e-07	6.99963	-0.460337	-0.116711
5wk	OPC	Pcsk2	0.000464953	0.000921427	3.03554	-0.226987	-0.116541
5wk	OPC	Armh4	5.72302e-13	3.46707e-12	11.46	-0.266171	-0.116346
5wk	OPC	B3gat2	2.61245e-09	1.03145e-08	7.98655	-0.424654	-0.115394
5wk	OPC	Plce1	3.25345e-07	9.92433e-07	6.0033	-0.457746	-0.114742
5wk	OPC	Kalrn	9.74739e-05	0.000213313	3.67098	-0.374635	-0.114255
5wk	OPC	Ppp1r9a	2.45876e-06	6.70574e-06	5.17355	-0.161733	-0.113679
5wk	OPC	Cdo1	3.20607e-11	1.5925e-10	9.79792	-1.00909	-0.113071
5wk	OPC	Dpysl3	1.07832e-06	3.08139e-06	5.51125	-0.389149	-0.112865
5wk	OPC	Gm4258	3.36919e-07	1.0259e-06	5.9889	-0.0967797	-0.112106
5wk	OPC	Kcnq5	0.000172426	0.000365108	3.43758	-0.180518	-0.11144
5wk	OPC	Pknox2	0.000268486	0.000553775	3.25667	-0.211153	-0.110041
5wk	OPC	Gpr45	2.36181e-17	2.31388e-16	15.6357	-0.497918	-0.110031
5wk	OPC	Runx1t1	0.00506636	0.00858032	2.0665	-0.122092	-0.1099
5wk	OPC	Scn3a	9.85213e-13	5.798e-12	11.2367	-0.627968	-0.108471
5wk	OPC	Mir99ahg	0.00136141	0.00250626	2.60097	-0.0940109	-0.108055
5wk	OPC	Rorb	2.19427e-06	6.01781e-06	5.22056	-0.428185	-0.106948
5wk	OPC	Emid1	0.00100082	0.00188816	2.72396	-0.326965	-0.1063
5wk	OPC	Gria3	0.00168999	0.00307217	2.51255	-0.160869	-0.105909
5wk	OPC	Kcnj6	0.000708815	0.00136581	2.86461	-0.0303534	-0.104386
5wk	OPC	Ntrk2	1.19034e-05	2.9713e-05	4.52705	-0.127463	-0.103692
5wk	OPC	Basp1	2.24217e-12	1.2681e-11	10.8968	-0.450612	-0.103393
5wk	OPC	Rbfox3	4.0803e-07	1.23171e-06	5.90949	-0.0827063	-0.103298
5wk	OPC	Mb21d2	8.28581e-10	3.47387e-09	8.45919	-0.246703	-0.103098
5wk	OPC	Shc3	3.98114e-06	1.05875e-05	4.97521	-0.333545	-0.102877
5wk	OPC	Arhgef26	1.8823e-07	5.91194e-07	6.22827	-0.494087	-0.10282
5wk	OPC	Prrx1	7.69207e-08	2.54717e-07	6.59394	-0.527551	-0.102565
5wk	OPC	Cap2	1.98679e-09	7.97745e-09	8.09814	-0.633536	-0.101885
5wk	OPC	Vwc2	0.000488555	0.000964758	3.01558	-0.345008	-0.101505
5wk	OPC	Sh3rf3	2.92295e-05	6.9337e-05	4.15904	-0.305098	-0.101278
5wk	OPC	Antxr1	3.50235e-05	8.19923e-05	4.08623	-0.381213	-0.101115
5wk	OPC	Ostf1	4.0094e-11	1.96591e-10	9.70644	-0.585849	-0.100815
5wk	OPC	Ip6k1	8.15682e-19	9.28402e-18	17.0323	0.359945	0.100108
5wk	OPC	Rpl30	1.45259e-23	2.97757e-22	21.5261	1.77348	0.100378
5wk	OPC	Pbx3	9.70201e-11	4.55011e-10	9.34198	0.247961	0.100421
5wk	OPC	Cdh10	0.000439674	0.000875611	3.05769	0.10696	0.100614
5wk	OPC	Arsb	0.00177782	0.00322197	2.49188	0.195043	0.100869
5wk	OPC	Efcab14	1.31736e-06	3.72117e-06	5.42932	0.483357	0.100886
5wk	OPC	Sem1	1.18495e-13	7.70098e-13	12.1135	0.921595	0.101043
5wk	OPC	Adam10	9.97433e-09	3.68675e-08	7.43336	0.37061	0.101097
5wk	OPC	Megf10	9.40745e-09	3.48883e-08	7.45732	0.385315	0.101283
5wk	OPC	Mdh1	7.17886e-14	4.77736e-13	12.3208	0.93537	0.101432
5wk	OPC	Rpl37a	2.99001e-26	8.56141e-25	24.0675	1.99619	0.101469
5wk	OPC	Kdm2b	9.26401e-15	6.84641e-14	13.1645	0.508324	0.101669
5wk	OPC	Iffo1	6.34092e-08	2.12231e-07	6.67319	0.313534	0.101674
5wk	OPC	Pea15a	1.04616e-12	6.13967e-12	11.2119	0.9321	0.10173
5wk	OPC	Hnrnpa3	1.35498e-17	1.35503e-16	15.8681	0.348693	0.10179
5wk	OPC	Aimp1	5.58613e-17	5.23388e-16	15.2812	0.816626	0.101824
5wk	OPC	Prdx2	4.23822e-19	5.00686e-18	17.3004	1.04355	0.101831
5wk	OPC	Tbc1d16	2.88981e-09	1.13639e-08	7.94447	0.606996	0.101833
5wk	OPC	Serf2	1.46471e-22	2.65132e-21	20.5765	1.32218	0.101845
5wk	OPC	Slc30a5	8.31076e-20	1.0753e-18	17.9685	0.589535	0.101861
5wk	OPC	Dynll2	5.46148e-19	6.36367e-18	17.1963	1.17163	0.101865
5wk	OPC	Uqcrh	3.35452e-22	5.76567e-21	20.2392	1.43027	0.101979
5wk	OPC	Prkcz	1.25322e-06	3.55059e-06	5.4497	0.284093	0.102029
5wk	OPC	Rpl8	5.94662e-29	2.35843e-27	26.6274	2.28928	0.10203
5wk	OPC	Atp5f1	4.86509e-12	2.65511e-11	10.5759	0.759704	0.102244
5wk	OPC	Luc7l3	2.43493e-10	1.08934e-09	8.96283	0.202104	0.102249
5wk	OPC	Lrch3	0.00307859	0.00538933	2.26847	0.0290657	0.102403
5wk	OPC	Abcc5	1.78588e-13	1.13777e-12	11.9439	0.244498	0.102566
5wk	OPC	Ttc19	1.38326e-15	1.11591e-14	13.9524	0.27142	0.10275
5wk	OPC	Hnrnpa1	4.79461e-20	6.4182e-19	18.1926	0.955989	0.102794
5wk	OPC	Ogt	1.04336e-15	8.53297e-15	14.0689	0.216661	0.102913
5wk	OPC	Tcf7l1	9.68686e-09	3.58776e-08	7.44518	0.269192	0.10293
5wk	OPC	Idh3b	1.05088e-21	1.69663e-20	19.7704	0.907131	0.102977
5wk	OPC	Fat2	8.77289e-12	4.64679e-11	10.3328	0.514999	0.102982
5wk	OPC	Akap11	4.27979e-10	1.85617e-09	8.73138	0.42402	0.103042
5wk	OPC	Nfic	1.4516e-10	6.67783e-10	9.17536	0.650327	0.103143
5wk	OPC	Mt1	1.6448e-19	2.03733e-18	17.6909	1.47811	0.103207
5wk	OPC	March8	7.46881e-13	4.46224e-12	11.3504	0.528	0.103253
5wk	OPC	Ppp2r2c	4.14639e-09	1.59926e-08	7.79608	0.526117	0.103283
5wk	OPC	Sfswap	1.01468e-14	7.46642e-14	13.1269	0.397021	0.103351
5wk	OPC	Stxbp3	1.7636e-10	8.01497e-10	9.0961	0.539819	0.103403
5wk	OPC	Cyp2j6	4.13634e-08	1.41902e-07	6.84801	0.500974	0.103408
5wk	OPC	Ggact	5.35333e-11	2.5798e-10	9.58841	0.456004	0.103459
5wk	OPC	Zfp182	1.27962e-17	1.28218e-16	15.8921	0.469714	0.103535
5wk	OPC	Abi1	1.34746e-08	4.91019e-08	7.3089	0.234254	0.103583
5wk	OPC	Rps6ka5	6.87446e-09	2.58397e-08	7.58771	0.513793	0.103659
5wk	OPC	Acyp2	7.38874e-10	3.11258e-09	8.50688	0.229018	0.103856
5wk	OPC	Susd4	1.28491e-06	3.63311e-06	5.43972	0.219012	0.103886
5wk	OPC	Sec11c	7.01108e-30	3.1471e-28	27.5021	1.46648	0.104068
5wk	OPC	Snrk	8.2769e-08	2.72529e-07	6.56459	0.3797	0.104131
5wk	OPC	Slc25a4	2.87879e-15	2.24168e-14	13.6494	1.08936	0.104144
5wk	OPC	Stmn3	1.77379e-06	4.93083e-06	5.30708	0.78333	0.104316
5wk	OPC	6030407O03Rik	9.09195e-24	1.91599e-22	21.7176	1.64945	0.104328
5wk	OPC	Arhgef2	3.13216e-09	1.22716e-08	7.9111	0.542834	0.104332
5wk	OPC	Rps8	5.86779e-14	3.95016e-13	12.4034	1.1642	0.10468
5wk	OPC	Ndufa13	1.61875e-27	5.30057e-26	25.2757	2.17735	0.104738
5wk	OPC	Kat2b	8.35297e-08	2.74821e-07	6.56095	0.404859	0.104782
5wk	OPC	Hnrnpu	2.65887e-07	8.19084e-07	6.08667	0.268107	0.104899
5wk	OPC	Cdk16	2.02005e-17	1.99051e-16	15.701	1.01861	0.104908
5wk	OPC	Rpl7l1	8.15046e-26	2.22643e-24	23.6524	1.18386	0.104913
5wk	OPC	Fbxw11	4.79105e-11	2.32551e-10	9.63348	0.330925	0.104917
5wk	OPC	Ppp4r3b	1.64611e-15	1.32004e-14	13.8794	0.42202	0.105057
5wk	OPC	Dcaf6	8.2786e-19	9.41424e-18	17.0262	0.327292	0.105098
5wk	OPC	Pard3b	4.48187e-11	2.18499e-10	9.66055	0.573234	0.105131
5wk	OPC	Itch	3.90185e-15	3.00172e-14	13.5226	0.209069	0.105165
5wk	OPC	Tmed10	2.64195e-26	7.58181e-25	24.1202	0.584651	0.105276
5wk	OPC	Micu3	1.70235e-06	4.74564e-06	5.3237	0.341767	0.10531
5wk	OPC	Tpr	5.02515e-16	4.24569e-15	14.3721	0.287909	0.105372
5wk	OPC	Ptgds	1.40086e-07	4.48849e-07	6.3479	0.766363	0.105605
5wk	OPC	Vps13b	6.10043e-15	4.60571e-14	13.3367	0.191781	0.105766
5wk	OPC	Tmem245	6.72587e-19	7.74157e-18	17.1112	0.460282	0.105778
5wk	OPC	Appl2	2.17646e-06	5.97153e-06	5.22391	0.47654	0.105794
5wk	OPC	Nptn	4.72689e-07	1.41901e-06	5.84801	0.244089	0.105839
5wk	OPC	Nsmaf	2.21581e-12	1.2543e-11	10.9016	0.523951	0.105856
5wk	OPC	Atp1a1	1.73059e-06	4.81964e-06	5.31699	0.555443	0.106019
5wk	OPC	Rpl27a	1.04584e-13	6.82641e-13	12.1658	1.05091	0.106235
5wk	OPC	Plxnb3	4.75757e-08	1.62017e-07	6.79044	0.537659	0.106255
5wk	OPC	Sema5a	0.00150035	0.00274462	2.56152	0.109482	0.106466
5wk	OPC	Commd3	1.50559e-27	4.96825e-26	25.3038	1.02416	0.106519
5wk	OPC	Mbnl2	8.23724e-07	2.39785e-06	5.62018	0.184908	0.106618
5wk	OPC	Gabarapl2	8.18513e-20	1.06066e-18	17.9744	1.16568	0.10664
5wk	OPC	Ppp2r3a	0.000315007	0.000641621	3.19272	0.245377	0.106672
5wk	OPC	Usp2	1.02001e-13	6.67487e-13	12.1756	0.869617	0.106683
5wk	OPC	Rps9	8.96664e-23	1.66195e-21	20.7794	1.89439	0.106714
5wk	OPC	Dgkg	0.000121907	0.000263196	3.57972	0.517227	0.106767
5wk	OPC	Sec62	8.61541e-09	3.20673e-08	7.49394	0.349876	0.106818
5wk	OPC	Camkmt	1.86132e-10	8.43206e-10	9.07407	0.252335	0.106867
5wk	OPC	Tab2	8.79396e-15	6.52168e-14	13.1856	0.392686	0.106876
5wk	OPC	Klc1	2.92881e-07	8.9834e-07	6.04656	0.396968	0.107047
5wk	OPC	Selenof	1.90512e-27	6.18282e-26	25.2088	1.05585	0.107195
5wk	OPC	Plekhm2	1.85471e-17	1.83467e-16	15.7364	0.435355	0.107252
5wk	OPC	Atp6v0c	1.21091e-11	6.30667e-11	10.2002	1.07797	0.107303
5wk	OPC	Grb2	1.41411e-08	5.14131e-08	7.28893	0.378038	0.107357
5wk	OPC	Rpl23	8.59832e-32	5.02539e-30	29.2988	2.82558	0.107386
5wk	OPC	Rps14	2.49888e-32	1.5759e-30	29.8025	2.89643	0.10742
5wk	OPC	Cdyl	3.36919e-07	1.0259e-06	5.9889	0.353718	0.107432
5wk	OPC	Msi2	2.01558e-12	1.14706e-11	10.9404	0.141085	0.107633
5wk	OPC	Pgbd5	1.35061e-06	3.81169e-06	5.41888	0.670941	0.107697
5wk	OPC	Setd7	1.81568e-08	6.50867e-08	7.18651	0.374521	0.108506
5wk	OPC	Tmcc2	1.49181e-07	4.761e-07	6.3223	0.687792	0.108626
5wk	OPC	Tcf25	3.60479e-15	2.78157e-14	13.5557	0.260659	0.108675
5wk	OPC	mt-Atp6	1.66764e-31	9.17956e-30	29.0372	1.8447	0.108862
5wk	OPC	A330049N07Rik	0.000185381	0.000390662	3.4082	1.31039	0.108907
5wk	OPC	Agpat4	2.04345e-11	1.03802e-10	9.98379	0.394357	0.108911
5wk	OPC	Gbf1	5.28115e-17	4.97001e-16	15.3036	0.218047	0.10899
5wk	OPC	Spop	1.22367e-07	3.94767e-07	6.40366	0.325431	0.109397
5wk	OPC	Ldhb	2.6891e-26	7.70845e-25	24.113	1.794	0.109418
5wk	OPC	Smurf2	1.63143e-17	1.62196e-16	15.79	0.289094	0.109693
5wk	OPC	Eif1b	1.0492e-26	3.15637e-25	24.5008	1.61879	0.109972
5wk	OPC	Ttyh2	3.68318e-05	8.59421e-05	4.06579	0.535424	0.11006
5wk	OPC	Abhd16a	2.65257e-10	1.18154e-09	8.92755	0.812016	0.110091
5wk	OPC	Apba1	0.00461811	0.00786394	2.10436	0.157015	0.110239
5wk	OPC	Gabra6	8.3072e-07	2.41684e-06	5.61675	0.499964	0.11041
5wk	OPC	Man2a2	4.96031e-09	1.89828e-08	7.72164	0.432154	0.110818
5wk	OPC	Setd5	5.20751e-17	4.90794e-16	15.3091	0.182845	0.111155
5wk	OPC	Ypel3	1.10945e-19	1.4147e-18	17.8493	1.43176	0.111342
5wk	OPC	Ccser2	2.06506e-14	1.4651e-13	12.8341	0.246905	0.111522
5wk	OPC	Fez1	8.29027e-12	4.40578e-11	10.356	0.489802	0.111611
5wk	OPC	Scg3	2.18687e-11	1.10757e-10	9.95563	0.717312	0.11168
5wk	OPC	Adamts18	3.49794e-09	1.3619e-08	7.86585	1.01148	0.11183
5wk	OPC	Mtcl1	4.93364e-05	0.000113125	3.94644	0.388109	0.111861
5wk	OPC	Lhfp	0.004547	0.00775163	2.11061	0.297614	0.111891
5wk	OPC	Gramd3	1.26051e-10	5.83978e-10	9.2336	0.592364	0.111906
5wk	OPC	Gm47283	1.25932e-15	1.0198e-14	13.9915	0.204946	0.112107
5wk	OPC	Bicral	1.29686e-11	6.73098e-11	10.1719	0.333793	0.112262
5wk	OPC	Slc1a3	1.15475e-05	2.88727e-05	4.53951	0.455921	0.112324
5wk	OPC	Lyst	3.90518e-09	1.51239e-08	7.82034	0.369946	0.112473
5wk	OPC	Cyfip2	0.000102234	0.000223081	3.65154	0.245608	0.11255
5wk	OPC	Dgki	9.47027e-06	2.39509e-05	4.62068	0.143851	0.112966
5wk	OPC	Fbxw7	9.70201e-11	4.55011e-10	9.34198	0.670391	0.112999
5wk	OPC	Zfand6	2.06399e-16	1.82347e-15	14.7391	0.478274	0.113034
5wk	OPC	Smarcad1	7.82985e-35	6.9198e-33	32.1599	0.448543	0.113168
5wk	OPC	Nyap2	0.00018176	0.000384045	3.41562	0.643861	0.113225
5wk	OPC	Lcorl	0.0020786	0.0037254	2.42883	0.189538	0.113324
5wk	OPC	Tia1	2.40443e-21	3.73096e-20	19.4282	0.258136	0.113622
5wk	OPC	Kazn	0.000734861	0.00141244	2.85003	0.206273	0.113719
5wk	OPC	Klf9	1.40086e-07	4.48849e-07	6.3479	0.449228	0.113865
5wk	OPC	Ksr2	0.00168048	0.00305576	2.51488	0.425419	0.113894
5wk	OPC	Gucy1a2	0.00148335	0.0027182	2.56572	0.0679696	0.114065
5wk	OPC	Gpcpd1	1.0518e-09	4.35611e-09	8.3609	0.24859	0.11411
5wk	OPC	Tmtc2	3.80216e-08	1.30913e-07	6.88302	0.0810841	0.114141
5wk	OPC	Rtn1	7.30264e-05	0.000163899	3.78542	0.200941	0.114188
5wk	OPC	Prag1	8.2038e-09	3.06156e-08	7.51406	0.561806	0.114332
5wk	OPC	D430041D05Rik	1.21214e-06	3.43993e-06	5.46345	0.266858	0.114487
5wk	OPC	Slc4a8	3.70048e-18	3.91039e-17	16.4078	0.786417	0.114594
5wk	OPC	Tra2a	2.98792e-24	6.80166e-23	22.1674	0.195385	0.114595
5wk	OPC	Sec61a2	1.3066e-25	3.46541e-24	23.4602	0.495087	0.114637
5wk	OPC	Wwox	0.00105504	0.00197527	2.70437	0.128916	0.114711
5wk	OPC	Ubap2	3.19555e-22	5.51098e-21	20.2588	0.523001	0.114928
5wk	OPC	Ephb2	1.51883e-07	4.84117e-07	6.31505	0.444977	0.115045
5wk	OPC	mt-Co3	1.7734e-28	6.59308e-27	26.1809	1.62016	0.115077
5wk	OPC	Itm2c	2.12769e-24	4.9135e-23	22.3086	1.03106	0.115529
5wk	OPC	Ube2e3	1.23338e-10	5.72033e-10	9.24258	0.568326	0.11567
5wk	OPC	Gm13052	0.000803918	0.00153666	2.81342	0.190741	0.115767
5wk	OPC	Nemf	2.01133e-27	6.49449e-26	25.1875	0.463069	0.115838
5wk	OPC	Usp20	6.16064e-16	5.16067e-15	14.2873	0.632741	0.115895
5wk	OPC	Ctnna3	0.00115148	0.00214451	2.66867	0.0884684	0.116134
5wk	OPC	Gab1	1.02543e-06	2.93814e-06	5.53193	0.191071	0.11619
5wk	OPC	Hnrnph1	4.63064e-15	3.53259e-14	13.4519	0.496643	0.116518
5wk	OPC	Gapdh	2.72918e-21	4.20676e-20	19.3761	1.49309	0.116624
5wk	OPC	Psip1	1.54908e-10	7.10451e-10	9.14847	0.332428	0.11703
5wk	OPC	Stmn2	2.68238e-07	8.26128e-07	6.08295	0.554664	0.1173
5wk	OPC	Lmbr1	3.29202e-16	2.84636e-15	14.5457	0.468715	0.117559
5wk	OPC	Hs6st3	0.00285516	0.00502091	2.29922	0.455363	0.117617
5wk	OPC	Chd7	9.11554e-07	2.63073e-06	5.57992	0.171132	0.118048
5wk	OPC	Clta	1.45535e-17	1.45143e-16	15.8382	0.838848	0.118137
5wk	OPC	Ccnc	3.80278e-21	5.78825e-20	19.2375	0.770606	0.118342
5wk	OPC	Soga1	0.00123443	0.00228816	2.64051	0.228665	0.118345
5wk	OPC	Dst	0.00541416	0.00914147	2.03898	0.103009	0.118362
5wk	OPC	Slit3	0.000291807	0.000598543	3.2229	0.547322	0.118411
5wk	OPC	Abhd17b	2.82119e-06	7.63145e-06	5.11739	0.304589	0.118468
5wk	OPC	Nfix	2.1873e-10	9.83379e-10	9.00728	0.316403	0.11871
5wk	OPC	Pnn	7.68716e-19	8.77683e-18	17.0567	0.260961	0.118862
5wk	OPC	Sptan1	8.88787e-07	2.56822e-06	5.59037	0.271829	0.119059
5wk	OPC	Sept7	7.13124e-07	2.09427e-06	5.67897	0.201324	0.119132
5wk	OPC	Rpl19	1.02841e-27	3.47903e-26	25.4585	1.90077	0.119185
5wk	OPC	Adam23	1.33334e-05	3.31239e-05	4.47986	0.199847	0.119403
5wk	OPC	Enpp2	0.00338926	0.0058964	2.22941	0.204033	0.119431
5wk	OPC	Npepps	1.51993e-13	9.75635e-13	12.0107	0.314635	0.119741
5wk	OPC	Calr	3.96781e-25	1.00938e-23	22.9959	1.03782	0.119837
5wk	OPC	Zfhx2	3.5074e-12	1.95126e-11	10.7097	0.587048	0.11985
5wk	OPC	Pak3	0.00266106	0.00469736	2.32815	0.208584	0.120244
5wk	OPC	Hsp90aa1	2.3781e-14	1.67428e-13	12.7762	0.729663	0.120443
5wk	OPC	Ubc	7.50321e-25	1.8234e-23	22.7391	1.3948	0.120515
5wk	OPC	Armc8	2.76203e-22	4.80791e-21	20.318	0.480046	0.120976
5wk	OPC	Slc25a3	3.18933e-19	3.82667e-18	17.4172	1.06993	0.121002
5wk	OPC	Tmbim6	4.2515e-25	1.06772e-23	22.9715	0.887655	0.121006
5wk	OPC	Rps26	2.45448e-34	1.9652e-32	31.7066	2.78209	0.12108
5wk	OPC	Tra2b	3.04404e-22	5.25678e-21	20.2793	0.459531	0.121485
5wk	OPC	Set	5.05169e-25	1.26001e-23	22.8996	1.1215	0.121556
5wk	OPC	Scn8a	5.56217e-05	0.000126661	3.89736	0.217426	0.121734
5wk	OPC	Adarb1	1.32331e-05	3.28846e-05	4.48301	0.743382	0.1219
5wk	OPC	Elovl7	0.00514478	0.00870851	2.06006	0.913474	0.121994
5wk	OPC	Vash1	3.59537e-19	4.27313e-18	17.3693	0.602786	0.121994
5wk	OPC	Map7	1.01159e-07	3.30229e-07	6.48118	0.316311	0.122318
5wk	OPC	Mindy2	1.52356e-09	6.20133e-09	8.20752	0.565975	0.122402
5wk	OPC	Cpsf6	1.43968e-14	1.04049e-13	12.9828	0.295012	0.122404
5wk	OPC	H3f3b	3.73153e-08	1.28637e-07	6.89063	1.09368	0.122574
5wk	OPC	Mpc1	8.91494e-19	1.00974e-17	16.9958	0.578279	0.122659
5wk	OPC	Atp6v1e1	1.29806e-17	1.29964e-16	15.8862	0.885302	0.123182
5wk	OPC	Fbxo3	5.72473e-21	8.53563e-20	19.0688	0.913774	0.123339
5wk	OPC	Fbxl3	8.87539e-21	1.29019e-19	18.8893	0.905017	0.123348
5wk	OPC	Ube2n	2.05519e-20	2.87783e-19	18.5409	0.750144	0.123386
5wk	OPC	Zfp532	6.86295e-15	5.14641e-14	13.2885	0.361637	0.123553
5wk	OPC	Ppia	2.4927e-13	1.56581e-12	11.8053	1.04369	0.123603
5wk	OPC	Lnpep	1.31528e-07	4.22667e-07	6.374	0.538467	0.123943
5wk	OPC	Fam13c	2.33728e-09	9.28405e-09	8.03226	0.390871	0.123978
5wk	OPC	Kcnj3	0.00199932	0.00359584	2.4442	0.203953	0.123981
5wk	OPC	Eno1	5.84032e-26	1.61963e-24	23.7906	0.918713	0.124189
5wk	OPC	Adam11	6.24475e-16	5.2277e-15	14.2817	1.02721	0.12435
5wk	OPC	Dbi	4.59403e-21	6.9184e-20	19.16	1.34479	0.12502
5wk	OPC	Rpl11	1.09698e-28	4.20689e-27	26.376	1.37885	0.125138
5wk	OPC	Tcp11l1	1.05749e-15	8.64026e-15	14.0635	0.491867	0.125206
5wk	OPC	Eid1	2.63175e-20	3.6452e-19	18.4383	1.06188	0.125695
5wk	OPC	Rb1cc1	7.20307e-13	4.32066e-12	11.3645	0.356007	0.12581
5wk	OPC	Gria2	7.82924e-07	2.2869e-06	5.64075	0.0648728	0.126045
5wk	OPC	Pkm	1.11767e-11	5.84491e-11	10.2332	0.869651	0.126187
5wk	OPC	Map1a	6.24914e-17	5.82303e-16	15.2349	0.850216	0.126585
5wk	OPC	Gm10863	1.26467e-05	3.14825e-05	4.50193	0.671256	0.126808
5wk	OPC	Eif4g2	2.02363e-20	2.83674e-19	18.5472	0.613696	0.126815
5wk	OPC	Cwc27	1.48788e-24	3.50895e-23	22.4548	0.450665	0.126924
5wk	OPC	Dido1	7.00042e-14	4.66713e-13	12.331	0.475014	0.126929
5wk	OPC	Ywhae	5.42359e-09	2.06721e-08	7.68461	0.398322	0.127015
5wk	OPC	Ddx24	2.62436e-10	1.16999e-09	8.93182	0.45787	0.127106
5wk	OPC	Nxn	1.45939e-05	3.60975e-05	4.44252	0.438057	0.127316
5wk	OPC	Sorcs1	1.7684e-07	5.57544e-07	6.25372	0.128687	0.127372
5wk	OPC	Thra	4.02403e-09	1.55559e-08	7.80811	0.362018	0.127731
5wk	OPC	Cfl1	6.6719e-23	1.26041e-21	20.8995	1.49954	0.12784
5wk	OPC	Kcna1	4.68574e-11	2.27872e-10	9.64231	0.779675	0.128081
5wk	OPC	Rapgef1	1.94148e-08	6.93821e-08	7.15875	0.226435	0.128515
5wk	OPC	Klf13	5.34037e-10	2.29395e-09	8.63942	0.715967	0.128827
5wk	OPC	Tspan3	1.87382e-31	1.02046e-29	28.9912	0.473501	0.129115
5wk	OPC	Micu2	2.54689e-22	4.4616e-21	20.3505	0.518267	0.129816
5wk	OPC	E130308A19Rik	1.46137e-16	1.30964e-15	14.8828	0.357037	0.130059
5wk	OPC	Rsrp1	1.98697e-14	1.41323e-13	12.8498	0.306562	0.130064
5wk	OPC	Meis1	9.34881e-07	2.6938e-06	5.56964	0.416554	0.130498
5wk	OPC	Rab40c	8.44841e-09	3.14825e-08	7.50193	0.405805	0.130782
5wk	OPC	Slc12a2	9.48346e-10	3.95005e-09	8.4034	0.501267	0.130878
5wk	OPC	Chd3	0.0035929	0.00621175	2.20679	0.232264	0.130976
5wk	OPC	Susd6	2.07134e-05	5.01698e-05	4.29956	0.44908	0.131079
5wk	OPC	Map2	3.83796e-08	1.32056e-07	6.87924	0.106514	0.131133
5wk	OPC	Mtch2	3.38959e-10	1.49085e-09	8.82657	0.639253	0.131449
5wk	OPC	Ddx5	9.75448e-08	3.19082e-07	6.4961	0.228137	0.131554
5wk	OPC	Kif1a	7.36177e-14	4.88889e-13	12.3108	0.414678	0.131829
5wk	OPC	Trhde	0.000134826	0.000289184	3.53883	0.436097	0.131833
5wk	OPC	Prr5l	4.15996e-05	9.63541e-05	4.01613	1.64004	0.132213
5wk	OPC	mt-Co1	1.85385e-30	9.01892e-29	28.0448	1.74954	0.13223
5wk	OPC	Sorl1	1.23511e-08	4.52012e-08	7.34485	0.75003	0.132244
5wk	OPC	Bfsp2	7.13124e-07	2.09427e-06	5.67897	0.818639	0.13226
5wk	OPC	Cfl2	1.29775e-12	7.52633e-12	11.1234	0.737081	0.132976
5wk	OPC	Ldlrad4	7.87746e-11	3.74044e-10	9.42708	0.15498	0.13304
5wk	OPC	Map4k4	2.05071e-10	9.24575e-10	9.03406	0.170415	0.133118
5wk	OPC	Rubcn	2.57165e-17	2.50984e-16	15.6004	0.55788	0.133295
5wk	OPC	Ppp1r16b	2.88077e-05	6.84316e-05	4.16474	0.389089	0.133439
5wk	OPC	Iqsec1	1.63367e-06	4.56515e-06	5.34054	0.396194	0.133659
5wk	OPC	Wwp2	2.09181e-24	4.83502e-23	22.3156	0.765985	0.133773
5wk	OPC	Ptpro	2.69799e-05	6.43172e-05	4.19167	0.24929	0.133882
5wk	OPC	Kif1b	1.5266e-05	3.76432e-05	4.42431	0.180193	0.134031
5wk	OPC	Apoe	6.18162e-11	2.96163e-10	9.52847	0.590757	0.134104
5wk	OPC	Cdc37l1	1.03706e-08	3.826e-08	7.41725	0.288234	0.134485
5wk	OPC	Pacrg	2.96095e-06	7.99678e-06	5.09708	0.334767	0.134864
5wk	OPC	Pacs2	7.21333e-08	2.39828e-07	6.6201	0.588161	0.134891
5wk	OPC	Pakap	6.2508e-10	2.65776e-09	8.57548	1.01194	0.135153
5wk	OPC	Micos10	5.44375e-22	9.0994e-21	20.041	1.19413	0.135233
5wk	OPC	Ywhab	4.93678e-29	1.99195e-27	26.7007	1.6581	0.135464
5wk	OPC	Tspan5	3.23459e-06	8.70582e-06	5.06019	0.374767	0.135689
5wk	OPC	Fgd4	6.60512e-07	1.94783e-06	5.71045	0.626882	0.135747
5wk	OPC	Cd9	1.30348e-05	3.24044e-05	4.4894	0.283713	0.13598
5wk	OPC	Atp2b1	2.18924e-07	6.82893e-07	6.16565	0.327496	0.136244
5wk	OPC	Selenow	2.20128e-24	5.07885e-23	22.2942	1.46379	0.136405
5wk	OPC	Znrf1	4.21708e-17	4.01448e-16	15.3964	0.327973	0.136602
5wk	OPC	Gnb4	0.00051644	0.00101746	2.99248	0.335029	0.136909
5wk	OPC	Ccnt2	3.33599e-19	3.97966e-18	17.4002	0.372975	0.137003
5wk	OPC	Naaladl2	0.000138484	0.000296629	3.52779	0.184973	0.137256
5wk	OPC	Dgkd	1.86561e-07	5.86311e-07	6.23187	0.561154	0.137805
5wk	OPC	Ankrd44	3.46304e-09	1.34914e-08	7.86994	0.301317	0.138047
5wk	OPC	Dixdc1	8.50713e-08	2.79749e-07	6.55323	0.504552	0.138229
5wk	OPC	Phactr1	2.36855e-16	2.07815e-15	14.6823	0.147995	0.138711
5wk	OPC	Nap1l5	5.58613e-17	5.23388e-16	15.2812	1.21017	0.138713
5wk	OPC	Pak1	1.56024e-07	4.96019e-07	6.3045	0.426888	0.138937
5wk	OPC	Ncl	2.3362e-16	2.05048e-15	14.6881	0.974344	0.139203
5wk	OPC	Pdcd4	1.9075e-09	7.67358e-09	8.115	0.445621	0.139886
5wk	OPC	Hnrnpl	1.67814e-16	1.49447e-15	14.8255	0.411385	0.139895
5wk	OPC	Rtn4	0.00372821	0.00642699	2.19199	0.226805	0.139954
5wk	OPC	Zfand5	5.04188e-14	3.42122e-13	12.4658	0.841251	0.140093
5wk	OPC	Rpl13	1.89673e-23	3.81752e-22	21.4182	1.52239	0.140202
5wk	OPC	Fnbp1	0.000162465	0.00034496	3.46223	0.0340936	0.140414
5wk	OPC	Psma3	4.60111e-18	4.81627e-17	16.3173	0.461706	0.140833
5wk	OPC	Atp5c1	2.31052e-22	4.07267e-21	20.3901	0.763267	0.142274
5wk	OPC	Mitf	2.0867e-05	5.05083e-05	4.29664	0.342066	0.142818
5wk	OPC	Tulp4	1.13734e-05	2.84541e-05	4.54586	0.292556	0.143075
5wk	OPC	Calm1	1.49899e-15	1.20585e-14	13.9187	1.11987	0.144233
5wk	OPC	Grm1	1.24283e-06	3.52388e-06	5.45298	0.452454	0.144279
5wk	OPC	Atxn7l1	1.03015e-07	3.36157e-07	6.47346	0.460857	0.144601
5wk	OPC	Map4k5	4.54269e-13	2.7797e-12	11.556	0.323299	0.145055
5wk	OPC	Plekhg1	0.00024692	0.000511649	3.29103	0.473142	0.14633
5wk	OPC	Srsf2	1.63728e-29	7.0164e-28	27.1539	0.682071	0.146477
5wk	OPC	Erc1	2.4389e-06	6.6544e-06	5.17689	0.342459	0.146693
5wk	OPC	Aatk	6.97934e-11	3.32946e-10	9.47763	0.473466	0.146747
5wk	OPC	Megf9	9.87191e-25	2.37418e-23	22.6245	0.531105	0.147313
5wk	OPC	Frmd4b	0.000476617	0.000943154	3.02542	0.583334	0.148312
5wk	OPC	Rnf216	3.45544e-27	1.09362e-25	24.9611	0.352201	0.148651
5wk	OPC	Sparcl1	4.49067e-09	1.72657e-08	7.76282	0.721139	0.148807
5wk	OPC	Sf3b2	1.04405e-30	5.17786e-29	28.2858	0.584432	0.1489
5wk	OPC	Ptprj	5.25748e-05	0.000120152	3.92027	0.107412	0.149599
5wk	OPC	Oip5os1	2.57039e-18	2.76655e-17	16.5581	1.11876	0.150525
5wk	OPC	Cox4i1	5.80569e-22	9.66644e-21	20.0147	1.5774	0.150769
5wk	OPC	Pkp4	0.00148335	0.0027182	2.56572	0.264343	0.151086
5wk	OPC	Atp5a1	1.73083e-18	1.90384e-17	16.7204	0.677605	0.152913
5wk	OPC	Aplp2	6.97934e-11	3.32946e-10	9.47763	0.515026	0.153796
5wk	OPC	Ago3	1.29177e-07	4.15479e-07	6.38145	0.302123	0.153876
5wk	OPC	Itm2b	1.08493e-09	4.48822e-09	8.34793	0.839142	0.154009
5wk	OPC	Clip3	2.8389e-12	1.59149e-11	10.7982	0.925085	0.154269
5wk	OPC	Arhgap5	0.000415683	0.000830488	3.08067	0.280737	0.154569
5wk	OPC	Etv6	8.96314e-07	2.58821e-06	5.587	0.221598	0.155945
5wk	OPC	Lrrc8b	3.98694e-21	6.04336e-20	19.2187	0.951365	0.156468
5wk	OPC	Tmem163	0.000464953	0.000921427	3.03554	0.160333	0.157381
5wk	OPC	Kif21a	1.33944e-06	3.78059e-06	5.42244	0.413489	0.157461
5wk	OPC	Hcn1	5.87054e-09	2.23124e-08	7.65145	0.887665	0.158218
5wk	OPC	Cnksr3	7.63397e-06	1.96117e-05	4.70749	0.304406	0.158732
5wk	OPC	H3f3a	7.00042e-14	4.66713e-13	12.331	0.933043	0.159838
5wk	OPC	Tns3	0.00331785	0.00577926	2.23813	0.181534	0.16121
5wk	OPC	Cd81	7.65088e-16	6.34451e-15	14.1976	0.872472	0.162563
5wk	OPC	Scd2	3.77432e-16	3.24142e-15	14.4893	0.835869	0.16281
5wk	OPC	Otud7a	0.000239067	0.000496262	3.30429	0.149738	0.163626
5wk	OPC	Mapt	3.15765e-06	8.50374e-06	5.07039	0.172283	0.164014
5wk	OPC	Cox7c	4.13633e-23	8.01563e-22	21.0961	1.54534	0.164343
5wk	OPC	Kcnq3	1.13188e-08	4.15962e-08	7.38095	0.170781	0.164387
5wk	OPC	Sema4d	4.24996e-05	9.82871e-05	4.0075	0.419105	0.164644
5wk	OPC	Chl1	3.031e-05	7.15743e-05	4.14524	0.515686	0.165605
5wk	OPC	Pde1c	9.78177e-09	3.62029e-08	7.44126	0.425759	0.165796
5wk	OPC	Gm35188	0.000219731	0.000458471	3.33869	0.391994	0.16646
5wk	OPC	Kif5c	1.07799e-07	3.5047e-07	6.45535	0.618364	0.167884
5wk	OPC	A330076H08Rik	1.65294e-10	7.55103e-10	9.12199	0.299253	0.167974
5wk	OPC	Eef1a1	1.18863e-23	2.4582e-22	21.6094	1.41558	0.168088
5wk	OPC	Gm16168	6.22496e-08	2.08596e-07	6.68069	0.426007	0.169467
5wk	OPC	App	2.53227e-11	1.27311e-10	9.89513	0.213716	0.169844
5wk	OPC	Rnf220	2.36668e-11	1.19461e-10	9.92277	0.860518	0.170112
5wk	OPC	Srcin1	1.03407e-06	2.96057e-06	5.52862	0.535625	0.170243
5wk	OPC	Eif1	2.00132e-19	2.45867e-18	17.6093	1.1552	0.172483
5wk	OPC	Pebp1	2.73418e-23	5.39672e-22	21.2679	0.952969	0.174168
5wk	OPC	Elmo1	0.000605555	0.001182	2.92738	0.262415	0.175213
5wk	OPC	Ubb	1.19689e-19	1.51522e-18	17.8195	1.35941	0.177939
5wk	OPC	Fth1	6.31863e-25	1.54879e-23	22.81	0.918756	0.178994
5wk	OPC	Mobp	6.91006e-21	1.01665e-19	18.9928	0.963514	0.179027
5wk	OPC	Hsp90ab1	2.46452e-17	2.40989e-16	15.618	0.899955	0.180626
5wk	OPC	Actb	2.76509e-18	2.96362e-17	16.5282	1.19096	0.180874
5wk	OPC	Ank2	3.82785e-09	1.48447e-08	7.82843	0.147379	0.185396
5wk	OPC	Enpp6	1.30895e-08	4.77803e-08	7.32075	0.834584	0.185825
5wk	OPC	Tuba1a	6.18085e-15	4.66505e-14	13.3311	0.753946	0.186515
5wk	OPC	Dip2b	6.86799e-10	2.9076e-09	8.53647	0.363128	0.186922
5wk	OPC	Fmnl2	1.72515e-16	1.53312e-15	14.8144	0.208728	0.187256
5wk	OPC	Mog	5.00867e-11	2.42193e-10	9.61584	1.61948	0.188422
5wk	OPC	Oaz1	8.22117e-24	1.74187e-22	21.759	1.47442	0.188675
5wk	OPC	Ptma	4.89026e-16	4.13995e-15	14.383	1.00986	0.190743
5wk	OPC	Snx30	1.42628e-07	4.56556e-07	6.34051	0.673294	0.191975
5wk	OPC	Arhgap24	0.00103667	0.00194302	2.71152	0.314067	0.2001
5wk	OPC	Ablim2	2.19931e-09	8.76736e-09	8.05713	0.986975	0.20477
5wk	OPC	Slc44a1	6.09322e-05	0.00013809	3.85984	0.290316	0.207539
5wk	OPC	Plcl1	8.21259e-05	0.000183243	3.73697	0.245982	0.209657
5wk	OPC	Frmd5	1.6709e-10	7.62762e-10	9.11761	0.22621	0.210266
5wk	OPC	4930402H24Rik	7.82049e-15	5.84386e-14	13.2333	0.278913	0.212432
5wk	OPC	Chn2	0.00323052	0.00563714	2.24894	0.275293	0.213596
5wk	OPC	Kif5b	1.84012e-22	3.27972e-21	20.4842	0.664764	0.217897
5wk	OPC	Ckb	4.50938e-20	6.04906e-19	18.2183	1.15167	0.225629
5wk	OPC	S100b	4.8008e-30	2.19744e-28	27.6581	2.39201	0.242364
5wk	OPC	Tubb4a	1.01966e-09	4.22916e-09	8.37375	0.827443	0.245355
5wk	OPC	Zeb2	5.22053e-05	0.000119393	3.92302	0.175152	0.254233
5wk	OPC	AY036118	1.10946e-22	2.03422e-21	20.6916	0.580993	0.271751
5wk	OPC	Fyn	6.51812e-10	2.7659e-09	8.55816	0.25482	0.278826
5wk	OPC	Epb41l2	1.055e-14	7.75196e-14	13.1106	0.690111	0.300973
5wk	OPC	Tmem108	3.58136e-07	1.08675e-06	5.96387	0.335032	0.337715
5wk	OPC	Nkain2	0.000235992	0.000490436	3.30942	0.666859	0.366205
5wk	OPC	Plp1	9.3898e-13	5.54893e-12	11.2558	0.741038	0.379908
5wk	OPC	Mbp	1.24873e-14	9.08916e-14	13.0415	0.756823	0.486058
5wk	OPC	Malat1	0.00129276	0.00239003	2.6216	0.0723036	0.528668
5wk	OL	Gm42418	9.12964e-112	7.14905e-110	109.146	-0.421711	-0.646517
5wk	OL	Kcnip4	8.72802e-25	3.2877e-24	23.4831	-0.172264	-0.340502
5wk	OL	Plcl1	1.09824e-13	2.59353e-13	12.5861	-0.117772	-0.301068
5wk	OL	Ptgds	9.65506e-11	2.00731e-10	9.69739	-0.342374	-0.249619
5wk	OL	Pex5l	2.53595e-05	3.99321e-05	4.39868	-0.111726	-0.238612
5wk	OL	Spock1	4.04847e-19	1.21204e-18	17.9165	-0.242732	-0.220526
5wk	OL	Pakap	8.04085e-08	1.45158e-07	6.83816	-0.247381	-0.214562
5wk	OL	Hsp90aa1	8.39576e-129	1.10658e-126	125.956	-0.679814	-0.184448
5wk	OL	Gm37459	1.90778e-35	1.08208e-34	33.9657	-0.344359	-0.153192
5wk	OL	Mast4	0.0018667	0.00259959	2.5851	-0.0673199	-0.140803
5wk	OL	Clmn	1.7815e-08	3.31636e-08	7.47934	-0.17186	-0.138524
5wk	OL	Sox2ot	6.92083e-09	1.31483e-08	7.88113	-0.0935829	-0.138105
5wk	OL	Grm7	0.00481986	0.00651093	2.18636	-0.123033	-0.134348
5wk	OL	Kcnab1	9.359e-17	2.52584e-16	15.5976	-0.229234	-0.133983
5wk	OL	A330015K06Rik	1.61912e-53	1.7667e-52	51.7528	-0.309821	-0.13223
5wk	OL	Ptprd	0.000840161	0.00120106	2.92044	-0.0450659	-0.121368
5wk	OL	Grm3	9.00954e-05	0.000137501	3.8617	-0.0935541	-0.118471
5wk	OL	Erbin	3.28638e-08	6.04426e-08	7.21866	-0.135336	-0.116983
5wk	OL	C030029H02Rik	5.89386e-06	9.62216e-06	5.01673	-0.253237	-0.115852
5wk	OL	Hecw2	1.82987e-10	3.74988e-10	9.42598	-0.0837868	-0.111651
5wk	OL	Lrmda	5.93857e-29	2.64927e-28	27.5769	-0.266945	-0.107132
5wk	OL	Fth1	5.55167e-10	1.11427e-09	8.95301	-0.290582	-0.106672
5wk	OL	Ano4	0.000354687	0.000520085	3.28393	-0.080503	-0.105889
5wk	OL	Il33	8.52508e-08	1.53692e-07	6.81335	-0.346651	-0.105866
5wk	OL	4930419G24Rik	1.70617e-08	3.1797e-08	7.49761	-0.139022	-0.102592
5wk	OL	AC149090.1	1.86568e-18	5.44052e-18	17.2644	-0.224349	-0.101007
5wk	OL	Dis3l2	6.49877e-50	6.30092e-49	48.2006	0.163749	0.100135
5wk	OL	Adgrl3	2.99744e-06	4.97066e-06	5.30359	0.235751	0.100404
5wk	OL	Cacna1c	2.65359e-16	7.0151e-16	15.154	0.30381	0.100413
5wk	OL	Kif16b	4.0826e-80	1.14296e-78	77.942	0.303202	0.100501
5wk	OL	Kdm1a	2.80724e-49	2.65884e-48	47.5753	0.475138	0.100683
5wk	OL	Upp2	2.49938e-24	9.23703e-24	23.0345	0.373773	0.100693
5wk	OL	Xrn2	1.2391e-96	5.79785e-95	94.2367	0.335589	0.100792
5wk	OL	Zfp652	1.73072e-49	1.64979e-48	47.7826	0.445493	0.100959
5wk	OL	Pspc1	1.07426e-66	1.86692e-65	64.7289	0.445322	0.100987
5wk	OL	Rftn1	2.34285e-07	4.12295e-07	6.38479	0.162486	0.101058
5wk	OL	Thsd7a	3.25935e-18	9.39347e-18	17.0272	0.267914	0.101294
5wk	OL	Otud7b	4.18607e-22	1.41183e-21	20.8502	0.0979002	0.101338
5wk	OL	Lnpep	9.13521e-37	5.46184e-36	35.2627	0.304238	0.10157
5wk	OL	Lncppara	4.79522e-34	2.59014e-33	32.5867	0.378996	0.101843
5wk	OL	Iqsec1	2.86593e-23	1.01696e-22	21.9927	0.115117	0.101919
5wk	OL	Adipor2	1.24468e-05	1.99412e-05	4.70025	0.085575	0.101986
5wk	OL	Rims2	1.13882e-22	3.93816e-22	21.4047	0.249592	0.103453
5wk	OL	Mobp	0.000127977	0.000193418	3.7135	0.0282842	0.103686
5wk	OL	Ryr2	4.37563e-06	7.19426e-06	5.14301	0.380234	0.103851
5wk	OL	Mef2a	1.2113e-51	1.2442e-50	49.9051	0.246216	0.104118
5wk	OL	AY036118	2.12437e-19	6.43595e-19	18.1914	0.110742	0.104156
5wk	OL	C2cd5	2.718e-34	1.47953e-33	32.8299	0.364853	0.104342
5wk	OL	Pan3	2.69045e-14	6.51661e-14	13.186	0.220892	0.10459
5wk	OL	Celf1	1.16219e-20	3.69813e-20	19.432	0.293398	0.105007
5wk	OL	Jarid2	6.89442e-19	2.04338e-18	17.6897	0.260231	0.105218
5wk	OL	Hnrnpu	1.03397e-35	5.92521e-35	34.2273	0.227231	0.105258
5wk	OL	Dym	1.18032e-40	8.19209e-40	39.0866	0.334934	0.105851
5wk	OL	Cacnb4	4.94398e-16	1.29022e-15	14.8893	0.194834	0.10595
5wk	OL	Fmnl2	3.88431e-06	6.40783e-06	5.19329	0.100558	0.106203
5wk	OL	Akap7	1.40277e-36	8.3179e-36	35.08	0.454367	0.106356
5wk	OL	Nav3	6.90012e-05	0.000106037	3.97454	0.345524	0.106425
5wk	OL	Fstl5	2.33755e-08	4.32698e-08	7.36382	0.655002	0.106926
5wk	OL	Cacna1a	7.00303e-05	0.000107569	3.96831	0.213578	0.107046
5wk	OL	Tln2	1.51506e-10	3.11627e-10	9.50636	0.292853	0.107093
5wk	OL	Brinp3	4.60651e-27	1.89968e-26	25.7213	0.495536	0.107119
5wk	OL	Ppp1r9a	1.00501e-34	5.56517e-34	33.2545	0.20167	0.107368
5wk	OL	Tjp1	1.24516e-24	4.66522e-24	23.3311	0.130469	0.107387
5wk	OL	Prkcb	1.45797e-30	6.93037e-30	29.1592	0.281065	0.107426
5wk	OL	Dlgap1	8.24419e-19	2.43638e-18	17.6133	0.214753	0.107549
5wk	OL	Trip11	5.35369e-60	7.31708e-59	58.1357	0.252164	0.107609
5wk	OL	Rif1	1.94301e-27	8.12865e-27	26.09	0.310614	0.108004
5wk	OL	Faf1	1.7618e-46	1.51408e-45	44.8199	0.220787	0.108439
5wk	OL	Synpr	5.11693e-05	7.92145e-05	4.1012	0.275376	0.10867
5wk	OL	A230057D06Rik	8.74114e-08	1.57533e-07	6.80263	0.186116	0.108978
5wk	OL	Nav2	5.98492e-09	1.14159e-08	7.94249	0.275101	0.109398
5wk	OL	Ctnna2	0.00335151	0.00458157	2.33899	0.05094	0.10946
5wk	OL	Rabgap1l	4.7115e-38	2.96406e-37	36.5281	0.13013	0.109491
5wk	OL	Lmtk2	2.00975e-57	2.50856e-56	55.6006	0.708756	0.109499
5wk	OL	Srgap3	6.53693e-10	1.30699e-09	8.88373	0.188032	0.109851
5wk	OL	Pik3r3	3.53652e-17	9.72991e-17	16.0119	0.30845	0.110149
5wk	OL	Adam22	1.7437e-16	4.64521e-16	15.333	0.241715	0.110353
5wk	OL	Itpk1	3.25401e-22	1.10321e-21	20.9573	0.156188	0.11058
5wk	OL	Abhd18	4.74194e-55	5.47245e-54	53.2618	0.471824	0.110596
5wk	OL	Akap9	6.74663e-84	2.15892e-82	81.6658	0.217936	0.11116
5wk	OL	Rnf144a	4.26105e-76	1.02759e-74	73.9882	0.332216	0.111281
5wk	OL	Phactr1	1.21171e-25	4.74001e-25	24.3242	0.103476	0.111316
5wk	OL	Trhde	1.29005e-22	4.449e-22	21.3517	0.429346	0.111548
5wk	OL	Gtdc1	5.32877e-127	6.78819e-125	124.168	0.306318	0.112041
5wk	OL	Smarcc2	1.01901e-42	7.56981e-42	41.1209	0.418379	0.112314
5wk	OL	Lcorl	4.77643e-50	4.65816e-49	48.3318	0.248058	0.112589
5wk	OL	Tenm2	0.0010184	0.00144754	2.83937	0.0432733	0.1132
5wk	OL	Tmem163	8.42459e-19	2.48831e-18	17.6041	0.287136	0.113256
5wk	OL	Xkr6	1.86038e-35	1.05609e-34	33.9763	0.377122	0.113472
5wk	OL	Naaladl2	1.89754e-25	7.35481e-25	24.1334	0.100415	0.113695
5wk	OL	Cyb5r4	1.35753e-88	5.01986e-87	86.2993	0.891277	0.113831
5wk	OL	Wdfy3	6.53823e-29	2.91191e-28	27.5358	0.198901	0.114108
5wk	OL	Dlg2	4.25058e-28	1.82528e-27	26.7387	0.0718082	0.114564
5wk	OL	Ccnjl	2.6295e-58	3.38857e-57	56.47	0.586661	0.114573
5wk	OL	Jmjd1c	1.61423e-23	5.78251e-23	22.2379	0.201626	0.114596
5wk	OL	Tmeff1	5.68786e-20	1.76537e-19	18.7532	0.141013	0.114804
5wk	OL	Celf2	1.84917e-22	6.3354e-22	21.1982	0.371085	0.115474
5wk	OL	Opcml	1.2908e-15	3.31241e-15	14.4799	0.125672	0.115772
5wk	OL	Akt3	1.98537e-15	5.05243e-15	14.2965	0.276598	0.11636
5wk	OL	Braf	8.81136e-57	1.0776e-55	54.9675	0.280434	0.116417
5wk	OL	Ranbp17	1.31707e-43	1.01346e-42	41.9942	0.577426	0.117075
5wk	OL	Adam23	7.12691e-25	2.69221e-24	23.5699	0.498485	0.117232
5wk	OL	Map2	1.35117e-15	3.46332e-15	14.4605	0.298193	0.117446
5wk	OL	Cnot2	1.0433e-30	4.98776e-30	29.3021	0.375583	0.117545
5wk	OL	Nedd4l	3.12853e-14	7.56324e-14	13.1213	0.312834	0.117844
5wk	OL	Stag1	2.67032e-23	9.48688e-23	22.0229	0.202755	0.118323
5wk	OL	Rab30	1.49059e-30	7.08289e-30	29.1498	0.399257	0.119503
5wk	OL	Rap1gds1	1.60962e-30	7.64033e-30	29.1169	0.21486	0.119555
5wk	OL	Cdk8	4.41141e-43	3.32154e-42	41.4787	0.538244	0.119726
5wk	OL	Setbp1	1.41769e-18	4.15918e-18	17.381	0.313775	0.120109
5wk	OL	Itm2b	1.51234e-33	8.01445e-33	32.0961	0.483503	0.120954
5wk	OL	Nrxn2	2.27163e-34	1.24087e-33	32.9063	0.34447	0.121285
5wk	OL	Diaph2	3.1203e-28	1.34884e-27	26.87	0.300226	0.121514
5wk	OL	Susd6	1.14421e-31	5.64453e-31	30.2484	0.488363	0.121672
5wk	OL	Fgf12	4.02839e-11	8.50935e-11	10.0701	0.246046	0.121701
5wk	OL	Zfpm2	2.39749e-19	7.24362e-19	18.14	0.360899	0.122152
5wk	OL	Macrod2	3.02105e-12	6.70662e-12	11.1735	0.165194	0.122387
5wk	OL	Myo5a	2.73173e-39	1.80158e-38	37.7443	0.35877	0.122525
5wk	OL	Cask	1.8612e-37	1.14414e-36	35.9415	0.382066	0.122763
5wk	OL	Ppp3ca	6.36196e-24	2.31711e-23	22.6351	0.145546	0.122974
5wk	OL	Adamts2	1.46602e-51	1.50178e-50	49.8234	0.417316	0.124692
5wk	OL	Chd7	3.91111e-35	2.1922e-34	33.6591	0.227971	0.125037
5wk	OL	St18	2.30327e-06	3.85093e-06	5.41443	0.0161411	0.126406
5wk	OL	Med13	3.51263e-55	4.06963e-54	53.3904	0.462907	0.127302
5wk	OL	Oxr1	2.75719e-09	5.34845e-09	8.27177	0.128211	0.127447
5wk	OL	Tut4	1.63436e-25	6.35228e-25	24.1971	0.376172	0.127674
5wk	OL	Nfib	4.72937e-13	1.08566e-12	11.9643	0.185114	0.127739
5wk	OL	Galnt13	9.41373e-31	4.50614e-30	29.3462	0.304956	0.127777
5wk	OL	Cntn3	6.37479e-08	1.15755e-07	6.93646	0.236139	0.127853
5wk	OL	Ntm	5.75599e-36	3.33364e-35	34.4771	0.254659	0.127948
5wk	OL	Apbb2	2.53999e-28	1.10174e-27	26.9579	0.158146	0.12889
5wk	OL	Pde10a	8.3482e-15	2.06047e-14	13.686	0.322263	0.129894
5wk	OL	Kcnb2	0.000303824	0.000447599	3.34911	0.909066	0.130651
5wk	OL	Zeb2	1.87818e-13	4.39176e-13	12.3574	0.0263827	0.13087
5wk	OL	Hivep3	1.59361e-16	4.25347e-16	15.3713	0.350316	0.130885
5wk	OL	Sema6d	1.43771e-23	5.15801e-23	22.2875	0.204001	0.131508
5wk	OL	Actb	6.74146e-63	1.02621e-61	60.9888	0.372612	0.1346
5wk	OL	Maml2	1.90393e-31	9.33007e-31	30.0301	0.418817	0.135073
5wk	OL	Taok3	1.37821e-34	7.58251e-34	33.1202	0.501841	0.136392
5wk	OL	Strn	1.34492e-86	4.67456e-85	84.3303	0.314159	0.136507
5wk	OL	Fry	3.50814e-18	1.00996e-17	16.9957	0.247572	0.13677
5wk	OL	Nrxn3	6.45587e-05	9.94394e-05	4.00244	0.220334	0.137527
5wk	OL	Cadps2	8.16719e-36	4.70249e-35	34.3277	0.366497	0.138298
5wk	OL	Zbtb16	8.75888e-18	2.47423e-17	16.6066	0.230615	0.140349
5wk	OL	Chn2	2.73983e-21	8.95033e-21	20.0482	0.235369	0.141187
5wk	OL	A330076H08Rik	6.32402e-17	1.71982e-16	15.7645	0.4192	0.141203
5wk	OL	Sema5a	6.79e-16	1.76213e-15	14.754	0.427856	0.14185
5wk	OL	Nrg3	2.61461e-11	5.57158e-11	10.254	0.458909	0.143801
5wk	OL	Plekhg1	4.49083e-16	1.17404e-15	14.9303	0.126576	0.144291
5wk	OL	Ephb1	8.20596e-29	3.63823e-28	27.4391	0.144791	0.144849
5wk	OL	R3hdm2	4.01731e-39	2.63765e-38	37.5788	0.359208	0.145236
5wk	OL	Rims1	2.84672e-12	6.32488e-12	11.1989	0.277022	0.146673
5wk	OL	Epb41l1	7.23326e-42	5.2161e-41	40.2827	0.553334	0.147397
5wk	OL	Fam155a	1.24301e-20	3.94962e-20	19.4034	0.409146	0.147666
5wk	OL	Rcan2	2.16472e-24	8.02693e-24	23.0955	0.217077	0.147863
5wk	OL	Dtnb	5.94008e-65	9.69642e-64	63.0134	0.539463	0.147864
5wk	OL	Cul3	9.05049e-83	2.81167e-81	80.551	0.704312	0.148396
5wk	OL	Atxn1	3.02037e-23	1.07005e-22	21.9706	0.429662	0.149234
5wk	OL	Syne1	3.25116e-23	1.1509e-22	21.939	0.282869	0.15203
5wk	OL	Tmem108	5.21802e-32	2.6094e-31	30.5835	0.321946	0.152412
5wk	OL	Sgip1	1.47504e-24	5.51412e-24	23.2585	0.329755	0.152482
5wk	OL	Ctnnd2	4.37879e-21	1.41878e-20	19.8481	0.291673	0.152779
5wk	OL	Ldlrad4	9.99311e-36	5.72904e-35	34.2419	0.344519	0.154412
5wk	OL	Luzp2	3.69481e-55	4.27513e-54	53.3691	0.562322	0.156485
5wk	OL	Astn2	1.2259e-28	5.39031e-28	27.2684	0.27888	0.161716
5wk	OL	Cldn14	1.99551e-33	1.05121e-32	31.9783	0.47367	0.166175
5wk	OL	Rbfox1	0.000517567	0.000751102	3.1243	0.117841	0.167226
5wk	OL	Csmd1	7.5024e-29	3.33407e-28	27.477	0.85808	0.168746
5wk	OL	Qk	7.98333e-26	3.14467e-25	24.5024	0.023808	0.169163
5wk	OL	Ppfia2	1.43333e-23	5.1437e-23	22.2887	0.364752	0.169802
5wk	OL	Pclo	3.06592e-36	1.79321e-35	34.7464	0.328389	0.171187
5wk	OL	Cnksr3	4.99642e-38	3.1396e-37	36.5031	0.562951	0.172691
5wk	OL	Gria4	7.83854e-13	1.78355e-12	11.7487	0.209585	0.174649
5wk	OL	Tmeff2	9.68299e-06	1.56205e-05	4.80631	0.0332903	0.174785
5wk	OL	Mbp	2.53914e-09	4.93374e-09	8.30682	0.00585445	0.177421
5wk	OL	Lrp1b	6.10122e-09	1.1631e-08	7.93438	0.0697125	0.186144
5wk	OL	Negr1	9.19768e-16	2.37309e-15	14.6247	0.207754	0.187735
5wk	OL	Rnf220	9.24556e-08	1.6641e-07	6.77882	0.0855089	0.189447
5wk	OL	Cadm2	2.85018e-21	9.30282e-21	20.0314	0.123889	0.190824
5wk	OL	Meg3	2.84296e-10	5.77265e-10	9.23862	0.483066	0.190866
5wk	OL	Il1rapl1	1.25373e-26	5.07826e-26	25.2943	0.156482	0.195953
5wk	OL	Cntnap2	2.42482e-06	4.04678e-06	5.39289	0.394044	0.196709
5wk	OL	Adgrb3	1.73722e-12	3.89588e-12	11.4094	0.22336	0.197579
5wk	OL	Rora	6.47678e-17	1.76029e-16	15.7544	0.274236	0.197697
5wk	OL	Fut8	3.95007e-30	1.84697e-29	28.7335	0.420746	0.199232
5wk	OL	Nkain2	0.00121859	0.00172079	2.76427	0.000537137	0.200871
5wk	OL	Fgf14	0.0010079	0.00143354	2.84359	0.203959	0.201155
5wk	OL	Pcca	4.35271e-47	3.80579e-46	45.4196	0.495615	0.205635
5wk	OL	Ccser1	4.64387e-29	2.08181e-28	27.6816	0.393682	0.209526
5wk	OL	Pde4d	9.61259e-14	2.27611e-13	12.6428	0.30211	0.215599
5wk	OL	Ralyl	1.94886e-21	6.40414e-21	20.1935	0.289761	0.220357
5wk	OL	Xkr4	4.63936e-137	7.71989e-135	134.112	0.261906	0.22248
5wk	OL	Auts2	4.15223e-28	1.78506e-27	26.7483	0.140395	0.223418
5wk	OL	Grid2	3.47424e-127	4.44703e-125	124.352	0.154818	0.223864
5wk	OL	Anks1b	1.27773e-23	4.59209e-23	22.338	0.177344	0.23106
5wk	OL	Xist	6.98664e-11	1.46087e-10	9.83539	0.0448299	0.233261
5wk	OL	Nlgn1	6.53999e-30	3.03082e-29	28.5184	0.259116	0.259551
5wk	OL	Gm47283	2.23098e-94	9.81779e-93	92.008	0.73567	0.267564
5wk	OL	Lsamp	3.21847e-54	3.60036e-53	52.4437	0.359263	0.399524
12wk	OPC	Malat1	0.00159213	0.00290635	2.53665	-0.0702862	-0.621297
12wk	OPC	Gm42418	1.53114e-06	4.80106e-06	5.31866	-0.238234	-0.467358
12wk	OPC	Cmss1	5.43314e-17	3.55584e-15	14.4491	-0.764814	-0.389497
12wk	OPC	Kcnip4	3.56389e-10	2.29925e-09	8.63841	-0.470569	-0.327959
12wk	OPC	Nxph1	0.000420101	0.000845693	3.07279	-0.148008	-0.312991
12wk	OPC	Pdgfra	1.03895e-05	2.80236e-05	4.55248	-0.279236	-0.253172
12wk	OPC	Itga9	2.78271e-06	8.33294e-06	5.0792	-0.20638	-0.242324
12wk	OPC	Syn2	4.55154e-11	3.595e-10	9.4443	-0.300535	-0.229323
12wk	OPC	Pcsk1n	8.05453e-11	6.02262e-10	9.22021	-1.08599	-0.224608
12wk	OPC	Ptprz1	1.03895e-05	2.80236e-05	4.55248	-0.126913	-0.211963
12wk	OPC	Ncam2	1.58652e-06	4.95888e-06	5.30462	-0.0997155	-0.206871
12wk	OPC	Sgcz	0.000150504	0.000327608	3.48464	-0.232063	-0.204657
12wk	OPC	Mast4	1.82638e-12	2.04716e-11	10.6888	-0.606689	-0.204595
12wk	OPC	mt-Co1	4.28475e-13	5.6493e-12	11.248	-1.85391	-0.202253
12wk	OPC	AC149090.1	5.94171e-14	1.05895e-12	11.9751	-0.34277	-0.202002
12wk	OPC	Sncaip	4.55154e-11	3.595e-10	9.4443	-0.840752	-0.201915
12wk	OPC	Fth1	3.74382e-09	1.96236e-08	7.70722	-0.976865	-0.2001
12wk	OPC	Ano6	1.85606e-08	8.40004e-08	7.07572	-0.818792	-0.194789
12wk	OPC	Gm26917	2.27452e-13	3.22309e-12	11.4917	-0.480175	-0.192674
12wk	OPC	Grik3	3.29405e-07	1.16498e-06	5.93368	-0.52562	-0.185615
12wk	OPC	Hsp90ab1	5.5522e-12	5.48492e-11	10.2608	-0.604065	-0.181131
12wk	OPC	Mb21d2	9.14884e-09	4.3991e-08	7.35664	-0.455283	-0.178814
12wk	OPC	Samd12	3.79621e-06	1.11081e-05	4.95436	-0.261571	-0.167137
12wk	OPC	Pcdh11x	0.000159358	0.000345382	3.4617	-0.189534	-0.166632
12wk	OPC	Cntn1	3.83257e-05	9.27382e-05	4.03274	-0.100831	-0.165727
12wk	OPC	Sox2	6.25481e-09	3.11103e-08	7.5071	-1.03159	-0.165698
12wk	OPC	Unc13c	8.81128e-06	2.41006e-05	4.61797	-0.199597	-0.165074
12wk	OPC	Kank1	1.27853e-08	5.97927e-08	7.22335	-0.451597	-0.164983
12wk	OPC	Rps8	1.9393e-13	2.7912e-12	11.5542	-1.18096	-0.163084
12wk	OPC	Scd2	1.09308e-12	1.30599e-11	10.8841	-0.601898	-0.162463
12wk	OPC	Cbx5	2.7875e-17	2.11178e-15	14.6754	-0.529631	-0.162123
12wk	OPC	Grip1	9.10735e-06	2.48383e-05	4.60488	-0.29375	-0.160449
12wk	OPC	Neto1	3.28283e-05	8.06872e-05	4.0932	-0.279156	-0.158915
12wk	OPC	Sesn3	7.27639e-15	1.73712e-13	12.7602	-0.535109	-0.157284
12wk	OPC	Fndc3a	5.56681e-13	7.10507e-12	11.1484	-0.477166	-0.156344
12wk	OPC	Cacng4	1.34892e-05	3.56576e-05	4.44785	-0.148808	-0.155549
12wk	OPC	Usp32	8.4406e-13	1.03041e-11	10.987	-0.44101	-0.154814
12wk	OPC	Kcnh5	6.6717e-07	2.23125e-06	5.65145	-0.371032	-0.154477
12wk	OPC	Rims1	0.000338356	0.000689261	3.16162	-0.0608383	-0.154357
12wk	OPC	Apoe	7.92421e-05	0.00018167	3.74072	-0.386955	-0.153812
12wk	OPC	Txndc16	1.64883e-12	1.865e-11	10.7293	-0.538863	-0.152738
12wk	OPC	Tulp4	5.90413e-06	1.66875e-05	4.77761	-0.22439	-0.15265
12wk	OPC	Vezt	2.4786e-15	7.64377e-14	13.1167	-0.501072	-0.152522
12wk	OPC	Rab14	4.51549e-13	5.9204e-12	11.2276	-0.690091	-0.152014
12wk	OPC	Kcnb2	1.92175e-05	4.93391e-05	4.30681	-0.282327	-0.151623
12wk	OPC	Gng2	3.28933e-09	1.73962e-08	7.75955	-1.11039	-0.149966
12wk	OPC	3110021N24Rik	4.13739e-15	1.18302e-13	12.927	-0.51259	-0.149734
12wk	OPC	Ppm1a	5.2834e-13	6.77639e-12	11.169	-0.691813	-0.149409
12wk	OPC	Plxna2	4.28101e-07	1.48156e-06	5.82928	-0.738365	-0.149157
12wk	OPC	Sdc3	6.42734e-10	3.93132e-09	8.40546	-0.694236	-0.148647
12wk	OPC	Vcan	0.000223656	0.000472563	3.32554	-0.0843868	-0.14842
12wk	OPC	Rpl5	1.02029e-13	1.65217e-12	11.7819	-1.16527	-0.147988
12wk	OPC	Mycbp2	1.34303e-12	1.55392e-11	10.8086	-0.165717	-0.147669
12wk	OPC	AY036118	0.000520004	0.0010293	2.98746	-0.20759	-0.146997
12wk	OPC	Ank3	5.20476e-05	0.000123295	3.90905	-0.0613469	-0.145746
12wk	OPC	Csmd3	0.00282027	0.00494114	2.30617	-0.0508475	-0.145502
12wk	OPC	Sesn1	5.74485e-09	2.88479e-08	7.53989	-0.548695	-0.145492
12wk	OPC	Ssbp2	2.46897e-10	1.65072e-09	8.78233	-0.373419	-0.144627
12wk	OPC	Cd200	2.47924e-12	2.69807e-11	10.5689	-1.15066	-0.144344
12wk	OPC	Fli1	1.73538e-12	1.95632e-11	10.7086	-1.07478	-0.143902
12wk	OPC	Thrb	8.52442e-06	2.34248e-05	4.63032	-0.234974	-0.140858
12wk	OPC	Ptpn4	1.87093e-10	1.28892e-09	8.88978	-0.189831	-0.140846
12wk	OPC	Ptprk	6.31462e-06	1.77668e-05	4.75039	-0.181314	-0.140796
12wk	OPC	Rtl4	3.18227e-05	7.84365e-05	4.10548	-0.234418	-0.140795
12wk	OPC	mt-Co3	3.71605e-12	3.82331e-11	10.4176	-1.61817	-0.140667
12wk	OPC	Morc3	4.54407e-12	4.57534e-11	10.3396	-0.763674	-0.140528
12wk	OPC	Fam172a	7.32015e-08	2.92322e-07	6.53414	-0.227215	-0.14028
12wk	OPC	Nfib	2.98257e-06	8.88286e-06	5.05145	-0.152364	-0.139893
12wk	OPC	Sbf2	2.53581e-09	1.37395e-08	7.86203	-0.227438	-0.139738
12wk	OPC	Enox1	5.75899e-07	1.94897e-06	5.71019	-0.312041	-0.139564
12wk	OPC	Pid1	8.40815e-05	0.000192073	3.71653	-0.153669	-0.139091
12wk	OPC	Sema3e	3.86507e-08	1.64081e-07	6.78494	-0.593631	-0.138861
12wk	OPC	Atp7a	5.28132e-12	5.23708e-11	10.2809	-0.916891	-0.138748
12wk	OPC	Ntrk3	9.2629e-07	3.02318e-06	5.51954	-0.156022	-0.138682
12wk	OPC	Fam13b	2.1569e-13	3.07248e-12	11.5125	-0.406968	-0.13737
12wk	OPC	Slc35f1	0.0012446	0.00231099	2.6362	-0.0698374	-0.137147
12wk	OPC	Wwox	1.34892e-05	3.56576e-05	4.44785	-0.184373	-0.136808
12wk	OPC	Svil	2.18254e-05	5.55622e-05	4.25522	-0.221451	-0.136519
12wk	OPC	Clstn1	9.14884e-09	4.3991e-08	7.35664	-0.653437	-0.136096
12wk	OPC	Rfx7	7.10325e-09	3.49759e-08	7.45623	-0.290567	-0.135516
12wk	OPC	Avl9	9.10722e-15	2.09815e-13	12.6782	-0.915381	-0.135062
12wk	OPC	Herc1	1.11997e-10	8.13431e-10	9.08968	-0.278	-0.134994
12wk	OPC	Ubr3	1.00799e-11	9.23732e-11	10.0345	-0.29036	-0.13435
12wk	OPC	Ppp2r2b	0.000173563	0.000374035	3.42709	-0.112617	-0.133999
12wk	OPC	Psip1	1.28897e-10	9.2731e-10	9.03277	-0.343811	-0.133378
12wk	OPC	Jam2	3.58592e-09	1.88673e-08	7.72429	-0.406215	-0.132734
12wk	OPC	Dpp10	0.000146253	0.000319121	3.49604	-0.117491	-0.132465
12wk	OPC	5330438D12Rik	2.01525e-08	9.05788e-08	7.04297	-0.290439	-0.132363
12wk	OPC	Ankrd28	2.50684e-06	7.56064e-06	5.12144	-0.163723	-0.132109
12wk	OPC	Osbpl9	1.76447e-06	5.4708e-06	5.26195	-0.411601	-0.131893
12wk	OPC	Sema3d	1.48648e-05	3.89534e-05	4.40945	-0.151835	-0.131351
12wk	OPC	Dock9	5.54429e-08	2.26669e-07	6.64461	-0.151463	-0.131297
12wk	OPC	Akap12	2.02264e-12	2.2363e-11	10.6505	-1.30397	-0.13083
12wk	OPC	Numa1	1.73036e-11	1.50829e-10	9.82152	-0.576027	-0.130344
12wk	OPC	4932438A13Rik	4.33872e-11	3.45587e-10	9.46144	-0.340256	-0.129928
12wk	OPC	Cdc42bpa	3.68669e-07	1.29182e-06	5.8888	-0.195839	-0.129132
12wk	OPC	Cdyl2	6.8087e-09	3.3631e-08	7.47326	-0.586926	-0.128975
12wk	OPC	Tgfa	2.68374e-08	1.17139e-07	6.9313	-0.398531	-0.128968
12wk	OPC	Gjc3	0.00130793	0.00242266	2.61571	-0.131831	-0.128791
12wk	OPC	Kcnj3	1.69082e-05	4.38786e-05	4.35775	-0.196777	-0.128656
12wk	OPC	Itgb8	1.95969e-10	1.34396e-09	8.87162	-0.487649	-0.128172
12wk	OPC	Pdzd2	7.46669e-05	0.000171951	3.7646	-0.193634	-0.127811
12wk	OPC	Rnf217	1.06861e-10	7.79973e-10	9.10792	-0.569075	-0.127389
12wk	OPC	Cdr1os	0.000109526	0.000245835	3.60936	-0.22951	-0.127319
12wk	OPC	Nckap1	1.0381e-12	1.24472e-11	10.9049	-0.215728	-0.127049
12wk	OPC	Nufip2	1.11997e-10	8.13431e-10	9.08968	-0.495852	-0.127049
12wk	OPC	E130114P18Rik	2.37438e-08	1.04899e-07	6.97923	-0.395647	-0.12701
12wk	OPC	C1ql1	9.2629e-07	3.02318e-06	5.51954	-0.422922	-0.126773
12wk	OPC	Notch1	3.10675e-10	2.03328e-09	8.6918	-0.727297	-0.126459
12wk	OPC	Gls	2.98257e-06	8.88286e-06	5.05145	-0.317677	-0.126272
12wk	OPC	Fhit	5.04899e-05	0.000119822	3.92146	-0.209805	-0.12591
12wk	OPC	Tnrc6c	2.25594e-07	8.23938e-07	6.08411	-0.186894	-0.125708
12wk	OPC	Arid4a	3.71228e-08	1.58108e-07	6.80105	-0.352051	-0.125659
12wk	OPC	Mpzl1	3.42022e-07	1.2067e-06	5.9184	-0.199202	-0.12563
12wk	OPC	Armh4	2.6263e-07	9.47019e-07	6.02364	-0.262977	-0.125585
12wk	OPC	Zeb1	0.000810028	0.00155289	2.80886	-0.0732273	-0.125544
12wk	OPC	Ppia	3.15014e-09	1.67201e-08	7.77676	-0.777784	-0.125271
12wk	OPC	Dbi	1.22636e-08	5.75355e-08	7.24006	-0.59379	-0.124865
12wk	OPC	Rps27	1.77713e-14	3.73514e-13	12.4277	-1.11778	-0.12483
12wk	OPC	Rps15	5.2015e-16	2.10571e-14	13.6766	-1.96297	-0.124823
12wk	OPC	Dcaf8	5.86513e-13	7.4455e-12	11.1281	-0.459868	-0.124797
12wk	OPC	Fstl5	0.00554836	0.00919885	2.03627	-0.0798404	-0.12468
12wk	OPC	Hmg20a	5.97518e-07	2.01692e-06	5.69531	-0.269404	-0.12423
12wk	OPC	Dpysl3	4.35259e-06	1.25691e-05	4.9007	-0.337203	-0.123127
12wk	OPC	Gcc2	1.7861e-10	1.23372e-09	8.90878	-0.599859	-0.122926
12wk	OPC	Faf1	3.17238e-07	1.12584e-06	5.94852	-0.247411	-0.12267
12wk	OPC	Ccdc88a	2.50684e-06	7.56064e-06	5.12144	-0.145435	-0.122604
12wk	OPC	Ggps1	6.85745e-13	8.58037e-12	11.0665	-0.618324	-0.122563
12wk	OPC	Eef1a1	5.05492e-09	2.56402e-08	7.59108	-0.537851	-0.122259
12wk	OPC	Srebf2	2.66649e-13	3.7065e-12	11.431	-0.505626	-0.122162
12wk	OPC	Ddx5	6.43126e-07	2.15697e-06	5.66616	-0.182052	-0.121919
12wk	OPC	Cacna1c	0.00435045	0.00741203	2.13006	-0.107763	-0.121786
12wk	OPC	Zbtb20	1.48648e-05	3.89534e-05	4.40945	-0.0709294	-0.121461
12wk	OPC	Slc38a2	2.05256e-10	1.39932e-09	8.85408	-0.436816	-0.121223
12wk	OPC	Hibch	1.4079e-13	2.12366e-12	11.6729	-0.885534	-0.120675
12wk	OPC	Hnrnpa2b1	7.10325e-09	3.49759e-08	7.45623	-0.150375	-0.120648
12wk	OPC	Atrx	9.727e-11	7.16405e-10	9.14484	-0.205407	-0.12046
12wk	OPC	Rtn3	2.25138e-10	1.51904e-09	8.81843	-0.202559	-0.120392
12wk	OPC	Cntn6	3.71607e-05	9.01228e-05	4.04517	-0.0884438	-0.120373
12wk	OPC	mt-Co2	1.49414e-11	1.31799e-10	9.88009	-1.74755	-0.120183
12wk	OPC	Smarcb1	6.62288e-14	1.12422e-12	11.9491	-0.659901	-0.11984
12wk	OPC	Dnah5	0.000134168	0.000296624	3.52779	-0.257313	-0.119355
12wk	OPC	Luzp2	6.23938e-05	0.000145926	3.83587	-0.0721301	-0.119023
12wk	OPC	Sntg1	0.00415973	0.00710404	2.14849	-0.0691775	-0.118793
12wk	OPC	Cnot2	1.37236e-09	7.8329e-09	8.10608	-0.297071	-0.118444
12wk	OPC	Mga	1.44832e-08	6.70806e-08	7.1734	-0.320939	-0.118432
12wk	OPC	Atp1a2	0.00193223	0.00348373	2.45796	-0.228619	-0.118272
12wk	OPC	Grb14	1.22355e-05	3.2552e-05	4.48742	-0.284924	-0.118239
12wk	OPC	Acap3	1.63993e-08	7.52597e-08	7.12344	-0.520967	-0.118211
12wk	OPC	Zfp652	8.26931e-12	7.84353e-11	10.1055	-0.468728	-0.118204
12wk	OPC	Acaca	3.90446e-10	2.49927e-09	8.60219	-0.224864	-0.118116
12wk	OPC	Lrrk2	2.35772e-10	1.58444e-09	8.80013	-1.26768	-0.118103
12wk	OPC	Ide	5.04716e-14	9.13334e-13	12.0394	-0.564058	-0.118012
12wk	OPC	Hnrnpk	7.48768e-12	7.17727e-11	10.144	-0.531563	-0.117755
12wk	OPC	Rab31	4.33417e-05	0.000103926	3.98328	-0.125758	-0.117164
12wk	OPC	Ddx17	4.55154e-11	3.595e-10	9.4443	-0.226318	-0.117054
12wk	OPC	Prdm2	6.14591e-15	1.59828e-13	12.7963	-0.542381	-0.11698
12wk	OPC	Cdh11	2.25594e-07	8.23938e-07	6.08411	-0.27554	-0.116929
12wk	OPC	Ghr	6.8087e-09	3.3631e-08	7.47326	-0.383061	-0.11675
12wk	OPC	Tafa1	2.25282e-05	5.71906e-05	4.24268	-0.226357	-0.116141
12wk	OPC	Lrrc8d	1.59789e-07	5.99583e-07	6.22215	-0.291455	-0.116077
12wk	OPC	Myt1	1.00537e-05	2.7202e-05	4.5654	-0.208228	-0.116007
12wk	OPC	Plppr5	7.46375e-06	2.06984e-05	4.68406	-0.375225	-0.115847
12wk	OPC	Ccnt1	5.01417e-13	6.45215e-12	11.1903	-0.606317	-0.115255
12wk	OPC	Arhgap12	3.15014e-09	1.67201e-08	7.77676	-0.398185	-0.115145
12wk	OPC	Ppfibp1	0.000279287	0.000577168	3.2387	-0.0648718	-0.115139
12wk	OPC	Capza2	2.81335e-11	2.32499e-10	9.63358	-1.1569	-0.11502
12wk	OPC	Samd4	1.03245e-06	3.33631e-06	5.47673	-0.204908	-0.114723
12wk	OPC	Plekhg1	1.17208e-07	4.49617e-07	6.34716	-0.243793	-0.114558
12wk	OPC	Tmsb4x	9.66806e-14	1.57749e-12	11.802	-1.47952	-0.11454
12wk	OPC	Ate1	2.52855e-07	9.15556e-07	6.03832	-0.270266	-0.113952
12wk	OPC	Gprasp1	1.35066e-10	9.68436e-10	9.01393	-0.412351	-0.113844
12wk	OPC	Pcdh17	3.71607e-05	9.01228e-05	4.04517	-0.183661	-0.113798
12wk	OPC	Gm26871	4.8203e-06	1.38047e-05	4.85997	-0.370183	-0.113642
12wk	OPC	2210408F21Rik	1.59789e-07	5.99583e-07	6.22215	-0.653837	-0.113512
12wk	OPC	Maml3	3.18227e-05	7.84365e-05	4.10548	-0.17361	-0.113418
12wk	OPC	Brdt	4.5258e-14	8.27891e-13	12.082	-0.895616	-0.113321
12wk	OPC	Fip1l1	1.36906e-07	5.20098e-07	6.28392	-0.255861	-0.113127
12wk	OPC	Cdc42ep1	5.54429e-08	2.26669e-07	6.64461	-0.939387	-0.113046
12wk	OPC	Prkg2	2.89786e-05	7.20215e-05	4.14254	-0.372342	-0.112982
12wk	OPC	P4ha1	6.13543e-12	5.98332e-11	10.2231	-0.414891	-0.112783
12wk	OPC	Arhgap6	1.12815e-08	5.32567e-08	7.27363	-0.936154	-0.112722
12wk	OPC	Ust	0.00130793	0.00242266	2.61571	-0.0436041	-0.112561
12wk	OPC	Cdc40	1.17208e-07	4.49617e-07	6.34716	-0.341381	-0.112518
12wk	OPC	Kdm7a	1.41381e-12	1.62889e-11	10.7881	-0.63903	-0.112462
12wk	OPC	Mbp	0.00233792	0.00415663	2.38126	-0.130787	-0.112429
12wk	OPC	Sorcs1	0.00444875	0.00756802	2.12102	-0.0558955	-0.11224
12wk	OPC	Zfp950	5.54429e-08	2.26669e-07	6.64461	-0.322247	-0.112059
12wk	OPC	Sgsm1	6.10607e-06	1.72026e-05	4.76441	-0.826057	-0.111986
12wk	OPC	Ptpra	1.42327e-14	3.05964e-13	12.5143	-0.266948	-0.111973
12wk	OPC	Ube3a	1.0376e-08	4.93479e-08	7.30673	-0.186659	-0.111875
12wk	OPC	Nars	1.56652e-12	1.78131e-11	10.7493	-0.710692	-0.111847
12wk	OPC	Rps2	1.01857e-14	2.32094e-13	12.6343	-1.52114	-0.111661
12wk	OPC	Gm12353	1.00799e-11	9.23732e-11	10.0345	-0.637618	-0.111554
12wk	OPC	Bicra	6.66434e-11	5.07493e-10	9.29457	-0.462037	-0.111048
12wk	OPC	Mtmr10	2.01184e-07	7.42262e-07	6.12944	-0.43678	-0.110891
12wk	OPC	Plekha5	1.89359e-06	5.83734e-06	5.23378	-0.111118	-0.11079
12wk	OPC	Mapre2	9.54133e-09	4.57726e-08	7.33939	-0.28604	-0.11077
12wk	OPC	Eif1	2.34349e-07	8.53797e-07	6.06865	-0.495842	-0.110414
12wk	OPC	Epb41l3	2.83286e-07	1.01467e-06	5.99368	-0.342364	-0.110115
12wk	OPC	Erc2	0.00012664	0.000280852	3.55152	-0.170958	-0.10955
12wk	OPC	Gm46367	6.14411e-10	3.76787e-09	8.4239	-0.80179	-0.109495
12wk	OPC	Timp4	6.06019e-11	4.65854e-10	9.33175	-0.502376	-0.109282
12wk	OPC	Lin7a	3.42436e-06	1.00965e-05	4.99583	-0.315409	-0.108964
12wk	OPC	Kat6a	7.41018e-09	3.62976e-08	7.44012	-0.380658	-0.108455
12wk	OPC	Dhx36	1.63993e-08	7.52597e-08	7.12344	-0.284549	-0.108303
12wk	OPC	Sec62	3.25237e-10	2.11449e-09	8.67479	-0.355536	-0.108291
12wk	OPC	Ncl	2.43433e-07	8.84019e-07	6.05354	-0.569882	-0.108169
12wk	OPC	Orc3	8.26931e-12	7.84353e-11	10.1055	-0.501708	-0.107857
12wk	OPC	S100a16	1.64883e-12	1.865e-11	10.7293	-0.727071	-0.107811
12wk	OPC	Ptn	1.98402e-05	5.08213e-05	4.29395	-0.168821	-0.107802
12wk	OPC	Rasal2	3.42022e-07	1.2067e-06	5.9184	-0.24025	-0.107473
12wk	OPC	Pik3cb	1.70503e-10	1.18258e-09	8.92717	-0.599413	-0.107296
12wk	OPC	Rps7	2.35641e-12	2.5799e-11	10.5884	-1.22951	-0.107165
12wk	OPC	Zfc3h1	1.71073e-09	9.60595e-09	8.01746	-0.44618	-0.106909
12wk	OPC	Zfp445	6.14411e-10	3.76787e-09	8.4239	-0.389183	-0.106881
12wk	OPC	Slc16a7	6.25481e-09	3.11103e-08	7.5071	-0.300144	-0.106815
12wk	OPC	Zfp804a	1.4231e-07	5.38889e-07	6.2685	-0.302061	-0.106763
12wk	OPC	Canx	6.87851e-15	1.73712e-13	12.7602	-0.414955	-0.106714
12wk	OPC	Rsu1	5.74485e-09	2.88479e-08	7.53989	-0.364829	-0.106443
12wk	OPC	Lmf1	4.33872e-11	3.45587e-10	9.46144	-0.608428	-0.10643
12wk	OPC	Rffl	1.63713e-09	9.22563e-09	8.035	-0.782079	-0.106398
12wk	OPC	Cbx3	1.42265e-11	1.26107e-10	9.89926	-0.502389	-0.106006
12wk	OPC	Cab39l	1.07711e-14	2.43316e-13	12.6138	-0.496492	-0.106002
12wk	OPC	Dusp11	1.55354e-10	1.08905e-09	8.96295	-0.331532	-0.105915
12wk	OPC	Kcnab1	3.30837e-06	9.77902e-06	5.0097	-0.378458	-0.105781
12wk	OPC	Snx14	2.83436e-10	1.87217e-09	8.72765	-0.685756	-0.105384
12wk	OPC	Frmd5	0.00171263	0.00311208	2.50695	-0.145932	-0.105277
12wk	OPC	Rgs9	7.46375e-06	2.06984e-05	4.68406	-0.708698	-0.104796
12wk	OPC	Ncoa5	2.81335e-11	2.32499e-10	9.63358	-0.436676	-0.10478
12wk	OPC	Cacna1d	0.000154872	0.000336556	3.47294	-0.158249	-0.104744
12wk	OPC	Atp8a2	9.18672e-05	0.000208846	3.68017	-0.34051	-0.104739
12wk	OPC	mt-Atp6	1.43435e-09	8.1669e-09	8.08794	-1.51394	-0.104619
12wk	OPC	Tmco1	6.77859e-12	6.56434e-11	10.1828	-0.858344	-0.104465
12wk	OPC	Phf21a	3.97314e-07	1.3858e-06	5.8583	-0.112141	-0.104428
12wk	OPC	1110004F10Rik	2.66649e-13	3.7065e-12	11.431	-0.535162	-0.10438
12wk	OPC	Tlk2	1.14951e-09	6.66918e-09	8.17593	-0.334414	-0.10412
12wk	OPC	Sptbn1	5.32748e-08	2.18753e-07	6.66005	-0.166505	-0.104095
12wk	OPC	Qk	0.00188634	0.00340673	2.46766	-0.0459526	-0.104031
12wk	OPC	Exosc1	1.87833e-14	3.93382e-13	12.4052	-1.44931	-0.103951
12wk	OPC	Chfr	2.88874e-09	1.54405e-08	7.81134	-0.368004	-0.103923
12wk	OPC	Marcks	4.47565e-10	2.82861e-09	8.54843	-0.332246	-0.103804
12wk	OPC	Zfpm2	6.42971e-05	0.000150035	3.82381	-0.0688027	-0.103672
12wk	OPC	Cplane1	1.4392e-05	3.78281e-05	4.42219	-0.197973	-0.103512
12wk	OPC	Pdzd8	3.86507e-08	1.64081e-07	6.78494	-0.734615	-0.103052
12wk	OPC	Ube2v2	3.19398e-12	3.38065e-11	10.471	-0.546673	-0.102698
12wk	OPC	Bclaf1	6.13543e-12	5.98332e-11	10.2231	-0.263429	-0.102697
12wk	OPC	Glrx2	3.48938e-15	1.02002e-13	12.9914	-0.992134	-0.102661
12wk	OPC	Tmcc3	1.98402e-05	5.08213e-05	4.29395	-0.17236	-0.102659
12wk	OPC	Mapk1ip1l	7.1245e-12	6.86264e-11	10.1635	-0.774615	-0.102647
12wk	OPC	Mbd2	3.03649e-12	3.23577e-11	10.49	-0.485872	-0.102561
12wk	OPC	Tspan7	8.23982e-08	3.25845e-07	6.48699	-0.173356	-0.102339
12wk	OPC	Dnmt3a	2.25733e-06	6.86967e-06	5.16306	-0.260381	-0.102308
12wk	OPC	Dnajc18	2.81335e-11	2.32499e-10	9.63358	-0.536284	-0.102277
12wk	OPC	Rab6b	1.85606e-08	8.40004e-08	7.07572	-0.55725	-0.102209
12wk	OPC	Naaladl2	0.00054823	0.00108181	2.96585	-0.0409017	-0.102005
12wk	OPC	Sft2d1	1.9393e-13	2.7912e-12	11.5542	-0.748214	-0.101931
12wk	OPC	Nr6a1	2.88874e-09	1.54405e-08	7.81134	-0.304598	-0.101873
12wk	OPC	Ric1	2.37438e-08	1.04899e-07	6.97923	-0.464846	-0.101773
12wk	OPC	Dhx15	1.55354e-10	1.08905e-09	8.96295	-0.432477	-0.10176
12wk	OPC	Rnf43	6.10607e-06	1.72026e-05	4.76441	-0.358236	-0.101756
12wk	OPC	Nisch	1.59789e-07	5.99583e-07	6.22215	-0.35057	-0.101711
12wk	OPC	Dpp6	0.000789482	0.0015156	2.81941	-0.0403569	-0.101702
12wk	OPC	Gnaq	2.6263e-07	9.47019e-07	6.02364	-0.158517	-0.101515
12wk	OPC	Uso1	1.059e-11	9.64855e-11	10.0155	-0.641455	-0.101493
12wk	OPC	Cyp51	1.50599e-16	7.86752e-15	14.1042	-0.702566	-0.101438
12wk	OPC	Supt6	2.01525e-08	9.05788e-08	7.04297	-0.396876	-0.101267
12wk	OPC	C87436	4.62671e-16	1.88926e-14	13.7237	-0.940662	-0.101175
12wk	OPC	Ralbp1	8.29251e-16	3.0433e-14	13.5167	-0.573357	-0.10111
12wk	OPC	Sh3gl1	1.48824e-12	1.70381e-11	10.7686	-0.704171	-0.101105
12wk	OPC	Snrpb	1.68129e-14	3.55433e-13	12.4492	-0.990315	-0.100891
12wk	OPC	Cask	0.000142115	0.000310812	3.5075	-0.104373	-0.100804
12wk	OPC	Pcm1	1.50964e-08	6.9797e-08	7.15616	-0.210311	-0.100673
12wk	OPC	Tpk1	1.55354e-10	1.08905e-09	8.96295	-0.538321	-0.100609
12wk	OPC	Smdt1	1.90777e-11	1.64408e-10	9.78408	-1.05837	-0.100569
12wk	OPC	Rbm25	2.57651e-08	1.12814e-07	6.94764	-0.190474	-0.10048
12wk	OPC	Firre	7.17884e-07	2.38865e-06	5.62185	-0.57096	-0.100205
12wk	OPC	Epb41l4b	4.35259e-06	1.25691e-05	4.9007	-0.339608	-0.100181
12wk	OPC	Lima1	1.14623e-05	3.06369e-05	4.51375	0.252255	0.10002
12wk	OPC	Trak1	9.54133e-09	4.57726e-08	7.33939	0.393623	0.100305
12wk	OPC	Nf1	1.27853e-08	5.97927e-08	7.22335	0.117448	0.101108
12wk	OPC	BC005561	2.25733e-06	6.86967e-06	5.16306	0.252105	0.101121
12wk	OPC	App	4.1243e-07	1.4328e-06	5.84381	0.138196	0.101478
12wk	OPC	Itfg1	8.79898e-10	5.24047e-09	8.28063	0.347683	0.101813
12wk	OPC	Lrrc7	8.16279e-05	0.000186776	3.72868	0.0892512	0.10183
12wk	OPC	Tns3	0.00339193	0.00586721	2.23157	0.106532	0.102103
12wk	OPC	Ctps2	2.17155e-07	7.95831e-07	6.09918	0.953647	0.102218
12wk	OPC	Arnt	3.86507e-08	1.64081e-07	6.78494	0.326646	0.102238
12wk	OPC	Slk	8.04578e-10	4.83588e-09	8.31552	0.508286	0.102434
12wk	OPC	Gm16168	9.18672e-05	0.000208846	3.68017	0.188645	0.102955
12wk	OPC	Anp32a	1.37236e-09	7.8329e-09	8.10608	0.80545	0.10296
12wk	OPC	Rnf144a	1.92175e-05	4.93391e-05	4.30681	0.241892	0.103126
12wk	OPC	Asic1	3.74382e-09	1.96236e-08	7.70722	0.496572	0.103367
12wk	OPC	Arid2	2.57651e-08	1.12814e-07	6.94764	0.323928	0.103542
12wk	OPC	Prune2	1.08417e-07	4.19928e-07	6.37683	0.411148	0.103731
12wk	OPC	Cp	0.000455254	0.000907619	3.0421	0.29027	0.103773
12wk	OPC	Mxi1	5.55035e-07	1.88459e-06	5.72478	0.385303	0.103942
12wk	OPC	Arsb	4.8203e-06	1.38047e-05	4.85997	0.197305	0.103969
12wk	OPC	Apex2	3.4721e-13	4.67731e-12	11.33	0.566985	0.104255
12wk	OPC	Apba1	7.92421e-05	0.00018167	3.74072	0.165988	0.104294
12wk	OPC	Gm15478	9.1608e-14	1.502e-12	11.8233	1.16816	0.104403
12wk	OPC	Cadps2	0.000810028	0.00155289	2.80886	0.308324	0.104548
12wk	OPC	Nrcam	0.00193223	0.00348373	2.45796	0.039439	0.104593
12wk	OPC	Lrp4	8.68956e-12	8.19923e-11	10.0862	0.532367	0.104596
12wk	OPC	Cfl2	4.7252e-08	1.9701e-07	6.70551	0.480262	0.104891
12wk	OPC	Zfp608	0.000295095	0.000607066	3.21676	0.0917881	0.105061
12wk	OPC	Gria2	1.0376e-08	4.93479e-08	7.30673	0.0783593	0.105561
12wk	OPC	Nebl	1.0736e-05	2.88822e-05	4.53937	0.119906	0.106066
12wk	OPC	Zfp704	4.27674e-10	2.71236e-09	8.56665	0.264254	0.106248
12wk	OPC	Abca6	1.71073e-09	9.60595e-09	8.01746	1.08585	0.106519
12wk	OPC	Srsf2	3.10675e-10	2.03328e-09	8.6918	0.427459	0.10665
12wk	OPC	Atpif1	1.17208e-07	4.49617e-07	6.34716	0.643055	0.106715
12wk	OPC	Iffo1	6.00387e-08	2.4406e-07	6.6125	0.326169	0.106762
12wk	OPC	St6gal1	0.000443242	0.00088592	3.05261	0.14164	0.107304
12wk	OPC	Rasgef1b	6.10607e-06	1.72026e-05	4.76441	0.273512	0.107382
12wk	OPC	Cdk19	2.72769e-07	9.79831e-07	6.00885	0.262224	0.10783
12wk	OPC	Rc3h1	2.57651e-08	1.12814e-07	6.94764	0.277764	0.107856
12wk	OPC	Pip5k1b	2.25594e-07	8.23938e-07	6.08411	0.495629	0.107947
12wk	OPC	Fyn	0.00239378	0.00425081	2.37153	0.0957007	0.108001
12wk	OPC	Tox	0.000480194	0.000954756	3.02011	0.137838	0.108113
12wk	OPC	Zfand5	1.96151e-06	6.03094e-06	5.21962	0.544033	0.108138
12wk	OPC	Ephb2	6.43126e-07	2.15697e-06	5.66616	0.601061	0.108403
12wk	OPC	Ccnc	1.34303e-12	1.55392e-11	10.8086	0.723307	0.109266
12wk	OPC	Lpgat1	1.56914e-11	1.37641e-10	9.86125	0.772248	0.10951
12wk	OPC	Ugdh	3.54425e-06	1.04265e-05	4.98186	0.220262	0.109569
12wk	OPC	Pde1c	9.60452e-07	3.12817e-06	5.50471	0.37187	0.110078
12wk	OPC	Kcnq3	1.19234e-06	3.82058e-06	5.41787	0.126567	0.110082
12wk	OPC	Rps6kb1	1.48281e-10	1.04757e-09	8.97982	0.404846	0.110082
12wk	OPC	Sipa1l1	1.31701e-07	5.02105e-07	6.29921	0.181075	0.110313
12wk	OPC	Fat1	5.97518e-07	2.01692e-06	5.69531	0.621749	0.110355
12wk	OPC	Chn2	0.000562873	0.0011082	2.95538	0.253653	0.110933
12wk	OPC	Arhgap44	1.92175e-05	4.93391e-05	4.30681	0.570878	0.111105
12wk	OPC	Alms1	4.61184e-07	1.58766e-06	5.79924	0.687288	0.111185
12wk	OPC	Rapgef4	0.000295095	0.000607066	3.21676	0.120901	0.111587
12wk	OPC	Fbxl17	8.77205e-09	4.23956e-08	7.37268	0.163302	0.112081
12wk	OPC	Ptprg	1.30583e-05	3.45847e-05	4.46112	0.0923868	0.112349
12wk	OPC	Map7	1.37236e-09	7.8329e-09	8.10608	0.223443	0.112908
12wk	OPC	Cuedc1	1.82793e-06	5.65047e-06	5.24792	0.282735	0.113107
12wk	OPC	Cspg5	0.00355044	0.00612341	2.21301	0.0913593	0.113393
12wk	OPC	Dgki	1.31701e-07	5.02105e-07	6.29921	0.171846	0.113988
12wk	OPC	Ythdc2	1.56652e-12	1.78131e-11	10.7493	0.743061	0.114131
12wk	OPC	Ppp1r14c	2.03877e-09	1.126e-08	7.94846	0.366261	0.114333
12wk	OPC	Cacnb2	7.69223e-05	0.000176747	3.75265	0.133687	0.114607
12wk	OPC	Cnksr3	2.55605e-05	6.42448e-05	4.19216	0.506368	0.114848
12wk	OPC	Fbxl20	1.56914e-11	1.37641e-10	9.86125	0.422919	0.115207
12wk	OPC	Peli2	7.10325e-09	3.49759e-08	7.45623	0.365883	0.115246
12wk	OPC	Mtch2	1.28097e-06	4.08347e-06	5.38897	0.547413	0.115284
12wk	OPC	2610035D17Rik	7.17884e-07	2.38865e-06	5.62185	0.129671	0.115305
12wk	OPC	Phf8	6.17914e-13	7.81044e-12	11.1073	0.661249	0.115493
12wk	OPC	Cntn3	0.000112764	0.000252766	3.59728	0.321969	0.115678
12wk	OPC	Strbp	3.58592e-09	1.88673e-08	7.72429	0.141248	0.115776
12wk	OPC	Mast2	2.68374e-08	1.17139e-07	6.9313	0.301349	0.116348
12wk	OPC	Mdga2	0.000676023	0.00131071	2.88249	0.0575006	0.11677
12wk	OPC	Gm47283	5.27542e-09	2.66783e-08	7.57384	0.239719	0.116786
12wk	OPC	Clasp2	6.24729e-08	2.52951e-07	6.59696	0.150475	0.116841
12wk	OPC	Peli1	1.7861e-10	1.23372e-09	8.90878	0.326116	0.11707
12wk	OPC	St6galnac3	2.59575e-06	7.81078e-06	5.10731	0.194328	0.117187
12wk	OPC	Myo5a	6.85745e-13	8.58037e-12	11.0665	0.195935	0.117823
12wk	OPC	Snap25	0.0036322	0.00625846	2.20353	0.0806255	0.118563
12wk	OPC	Pdgfd	2.57651e-08	1.12814e-07	6.94764	0.856289	0.118983
12wk	OPC	Ppp4r3b	1.86774e-09	1.04131e-08	7.98242	0.467736	0.119332
12wk	OPC	Etv6	3.68669e-07	1.29182e-06	5.8888	0.223142	0.119722
12wk	OPC	Tbc1d16	1.12815e-08	5.32567e-08	7.27363	0.796149	0.120353
12wk	OPC	Arpc1a	2.42778e-09	1.32165e-08	7.87888	0.483005	0.120624
12wk	OPC	Dym	9.72826e-06	2.63973e-05	4.57844	0.331624	0.120819
12wk	OPC	Gng12	1.85606e-08	8.40004e-08	7.07572	0.392127	0.121153
12wk	OPC	Cers5	4.0656e-13	5.38447e-12	11.2689	0.451604	0.121633
12wk	OPC	Grm1	3.15763e-08	1.36034e-07	6.86635	0.682171	0.1217
12wk	OPC	Socs7	9.95018e-09	4.75813e-08	7.32256	0.882521	0.122465
12wk	OPC	Hcn1	1.03245e-06	3.33631e-06	5.47673	0.996374	0.122723
12wk	OPC	Ifi27	1.38943e-08	6.4505e-08	7.19041	0.617516	0.12326
12wk	OPC	Kif3c	1.17626e-08	5.53725e-08	7.25671	0.444799	0.1243
12wk	OPC	Wnk2	3.56536e-08	1.52235e-07	6.81748	0.515883	0.124612
12wk	OPC	Col11a1	4.20659e-06	1.21878e-05	4.91407	0.412172	0.124815
12wk	OPC	Specc1	0.000168701	0.00036449	3.43831	0.35237	0.12504
12wk	OPC	Smarca1	2.58533e-10	1.72217e-09	8.76392	0.953301	0.125165
12wk	OPC	Vcp	1.82638e-12	2.04716e-11	10.6888	0.612713	0.125513
12wk	OPC	Atrnl1	1.39336e-05	3.67174e-05	4.43513	0.224706	0.125839
12wk	OPC	Rnf216	1.73538e-12	1.95632e-11	10.7086	0.310423	0.125841
12wk	OPC	Xkr4	0.000130353	0.000288569	3.53975	0.123661	0.12597
12wk	OPC	Map3k5	4.44587e-09	2.2891e-08	7.64034	0.609052	0.12663
12wk	OPC	Klf12	4.65929e-06	1.33842e-05	4.87341	0.109132	0.12668
12wk	OPC	Sorcs3	4.20324e-05	0.000101023	3.99558	0.146782	0.127444
12wk	OPC	Nr2c2	9.36159e-13	1.13228e-11	10.946	0.370399	0.12892
12wk	OPC	Dock4	0.000693814	0.001343	2.87193	0.120799	0.129707
12wk	OPC	Abhd17b	9.72826e-06	2.63973e-05	4.57844	0.261701	0.130983
12wk	OPC	Ntm	6.6717e-07	2.23125e-06	5.65145	0.051394	0.131052
12wk	OPC	Prickle1	1.78756e-09	1.00135e-08	7.99942	0.670058	0.131409
12wk	OPC	Agpat4	1.09956e-09	6.40304e-09	8.19361	0.578172	0.131684
12wk	OPC	Tmtc2	1.55354e-10	1.08905e-09	8.96295	0.164412	0.132403
12wk	OPC	Grid2	0.000338356	0.000689261	3.16162	0.0563807	0.132801
12wk	OPC	4632427E13Rik	4.91823e-08	2.03975e-07	6.69042	0.344863	0.132989
12wk	OPC	Cirbp	2.02264e-12	2.2363e-11	10.6505	0.938209	0.133261
12wk	OPC	Celf2	3.90848e-09	2.03869e-08	7.69065	0.144274	0.133316
12wk	OPC	Ptk2	1.78111e-08	8.09037e-08	7.09203	0.195705	0.133883
12wk	OPC	Adgrb3	2.42087e-06	7.3229e-06	5.13532	0.0549981	0.134357
12wk	OPC	Kcnq5	3.49308e-05	8.52059e-05	4.06953	0.111551	0.134556
12wk	OPC	Soga1	7.46375e-06	2.06984e-05	4.68406	0.300664	0.135054
12wk	OPC	Gnb4	5.15845e-06	1.4698e-05	4.83274	0.47347	0.135937
12wk	OPC	Pcdh7	5.69988e-05	0.000134241	3.87211	0.0835976	0.135976
12wk	OPC	Klf13	1.89359e-06	5.83734e-06	5.23378	0.813684	0.13632
12wk	OPC	Cntnap2	0.00104459	0.00196311	2.70705	0.286137	0.136353
12wk	OPC	Meg3	0.00519517	0.00865224	2.06287	0.126115	0.138274
12wk	OPC	Hif3a	4.08017e-09	2.11887e-08	7.6739	3.05218	0.138297
12wk	OPC	Zbtb16	0.000295095	0.000607066	3.21676	0.275224	0.138576
12wk	OPC	Arhgap26	2.11435e-05	5.39254e-05	4.26821	0.409972	0.139576
12wk	OPC	Ddhd2	5.61373e-10	3.46879e-09	8.45982	0.48603	0.139665
12wk	OPC	Reep1	2.6263e-07	9.47019e-07	6.02364	0.307026	0.13994
12wk	OPC	Kcnt2	5.61373e-10	3.46879e-09	8.45982	0.410037	0.140665
12wk	OPC	Ppp1r13b	2.4329e-11	2.04282e-10	9.68977	0.813525	0.140754
12wk	OPC	Aldh1a1	1.82793e-06	5.65047e-06	5.24792	0.52191	0.14111
12wk	OPC	Map3k4	1.9852e-14	4.13924e-13	12.3831	0.799761	0.141351
12wk	OPC	Nkain2	0.0014436	0.00265931	2.57523	0.0132657	0.141428
12wk	OPC	Agap1	4.02395e-08	1.7009e-07	6.76932	0.18292	0.141773
12wk	OPC	Dennd2a	1.92175e-05	4.93391e-05	4.30681	0.300038	0.142777
12wk	OPC	Nav1	2.68374e-08	1.17139e-07	6.9313	0.131843	0.143728
12wk	OPC	Prkca	1.32763e-06	4.22307e-06	5.37437	0.154736	0.143846
12wk	OPC	Sik3	8.85223e-11	6.57126e-10	9.18235	0.19172	0.144193
12wk	OPC	Ctnna3	2.98257e-06	8.88286e-06	5.05145	0.113377	0.145927
12wk	OPC	9930021J03Rik	8.06321e-09	3.92515e-08	7.40614	0.422806	0.146647
12wk	OPC	Ctdspl	1.35066e-10	9.68436e-10	9.01393	0.507855	0.146986
12wk	OPC	Tnik	9.27954e-11	6.86884e-10	9.16312	0.143966	0.146999
12wk	OPC	Pitpnm2	1.38943e-08	6.4505e-08	7.19041	0.602392	0.147112
12wk	OPC	Mertk	7.97725e-06	2.19981e-05	4.65761	0.356143	0.147615
12wk	OPC	Nkain3	2.25733e-06	6.86967e-06	5.16306	0.287535	0.147785
12wk	OPC	Pcdh9	2.47679e-05	6.23859e-05	4.20491	0.0387173	0.150422
12wk	OPC	Grm5	0.00212622	0.00380581	2.41955	0.0406174	0.153062
12wk	OPC	Gm20732	7.48768e-12	7.17727e-11	10.144	0.708844	0.153392
12wk	OPC	Fkbp5	1.03245e-06	3.33631e-06	5.47673	0.725056	0.154784
12wk	OPC	Kdm2b	3.08521e-14	5.98419e-13	12.223	0.894313	0.155529
12wk	OPC	Lrrtm3	6.43126e-07	2.15697e-06	5.66616	0.142755	0.157695
12wk	OPC	Inpp4b	4.20324e-05	0.000101023	3.99558	0.336454	0.15919
12wk	OPC	Gm48512	6.66434e-11	5.07493e-10	9.29457	0.605311	0.159387
12wk	OPC	Ncoa1	3.71605e-12	3.82331e-11	10.4176	0.223837	0.160124
12wk	OPC	Grik2	6.31462e-06	1.77668e-05	4.75039	0.118173	0.16166
12wk	OPC	Slc38a9	2.47582e-14	4.93508e-13	12.3067	0.523204	0.16175
12wk	OPC	Plcl1	1.32763e-06	4.22307e-06	5.37437	0.179478	0.162019
12wk	OPC	Dip2b	1.53114e-06	4.80106e-06	5.31866	0.428168	0.162057
12wk	OPC	Gm20642	9.727e-11	7.16405e-10	9.14484	0.595922	0.164686
12wk	OPC	Snhg11	1.22355e-05	3.2552e-05	4.48742	0.334352	0.165473
12wk	OPC	Sgcd	0.000264276	0.000548214	3.26105	0.0806781	0.165906
12wk	OPC	Tmem108	0.000103311	0.000232818	3.63298	0.210371	0.16681
12wk	OPC	Rsrp1	1.95969e-10	1.34396e-09	8.87162	0.316524	0.167998
12wk	OPC	Gabrb2	3.60294e-05	8.76316e-05	4.05734	0.366614	0.169142
12wk	OPC	Camk2d	7.72301e-07	2.54884e-06	5.59366	0.481726	0.170815
12wk	OPC	Pcsk2	2.89786e-05	7.20215e-05	4.14254	0.354715	0.171212
12wk	OPC	Slc1a2	0.000103311	0.000232818	3.63298	0.207834	0.172951
12wk	OPC	Htra1	2.68767e-06	8.06883e-06	5.09319	0.728067	0.180992
12wk	OPC	Immp2l	5.25314e-11	4.09561e-10	9.38768	0.357304	0.181284
12wk	OPC	Ryr2	2.39988e-05	6.06496e-05	4.21717	0.576988	0.183094
12wk	OPC	Msi2	1.41522e-10	1.01073e-09	8.99536	0.285768	0.187596
12wk	OPC	Nell2	6.23938e-05	0.000145926	3.83587	0.47836	0.188881
12wk	OPC	Pde10a	9.10735e-06	2.48383e-05	4.60488	0.224563	0.196162
12wk	OPC	Phactr1	3.29386e-13	4.46786e-12	11.3499	0.278995	0.232767
12wk	OPC	Kcnip1	1.00537e-05	2.7202e-05	4.5654	0.390197	0.238186
12wk	OL	Malat1	3.55781e-06	7.12522e-06	5.1472	-0.0698373	-0.801211
12wk	OL	Gm42418	1.08992e-38	1.54874e-37	36.81	-0.270438	-0.522652
12wk	OL	Kcnip4	4.74954e-12	1.46284e-11	10.8348	-0.601102	-0.50258
12wk	OL	Xist	1.80777e-56	6.58225e-55	54.1816	-1.01077	-0.280061
12wk	OL	Hsp90ab1	1.84752e-56	6.71757e-55	54.1728	-0.572616	-0.202045
12wk	OL	mt-Co1	1.39455e-95	5.09915e-93	92.2925	-2.56309	-0.194197
12wk	OL	AC149090.1	3.32315e-37	4.38153e-36	35.3584	-0.468787	-0.186594
12wk	OL	Qk	1.97515e-19	9.6042e-19	18.0175	-0.0835862	-0.185677
12wk	OL	Plcl1	0.000216066	0.000369835	3.43199	-0.0724447	-0.175665
12wk	OL	Pex5l	0.00248525	0.00382859	2.41696	-0.0815913	-0.175292
12wk	OL	Tmsb4x	1.24399e-74	1.20057e-72	71.9206	-1.28282	-0.173659
12wk	OL	Grm7	0.00331393	0.00503234	2.29823	-0.139602	-0.161055
12wk	OL	Tmeff2	0.000268827	0.000456294	3.34076	-0.0622409	-0.159321
12wk	OL	Specc1	9.24899e-17	3.81859e-16	15.4181	-0.24226	-0.157824
12wk	OL	Fth1	2.57187e-08	6.09255e-08	7.2152	-0.283363	-0.150032
12wk	OL	Tpt1	6.32847e-102	3.35293e-99	98.4746	-2.49845	-0.149734
12wk	OL	mt-Co3	3.10398e-65	1.75179e-63	62.7565	-2.3118	-0.140151
12wk	OL	Kif13b	6.71074e-18	2.96591e-17	16.5278	-0.13074	-0.138515
12wk	OL	Papola	7.46043e-17	3.09591e-16	15.5092	-0.287269	-0.136877
12wk	OL	Fnbp1	9.63903e-05	0.000170579	3.76808	-0.0715069	-0.134587
12wk	OL	Tulp4	9.45756e-37	1.21548e-35	34.9153	-0.133199	-0.131644
12wk	OL	Apoe	2.87932e-31	2.77675e-30	29.5565	-1.03475	-0.131175
12wk	OL	Rtn4	6.93902e-18	3.06211e-17	16.514	-0.0998675	-0.127417
12wk	OL	Dcc	1.51829e-14	5.43523e-14	13.2648	-0.178423	-0.127264
12wk	OL	Slc8a3	6.2815e-14	2.17085e-13	12.6634	-0.113432	-0.122254
12wk	OL	Rps8	8.87144e-29	7.4825e-28	27.126	-0.898094	-0.112496
12wk	OL	4930419G24Rik	9.97663e-07	2.08773e-06	5.68033	-0.149811	-0.111412
12wk	OL	Kcnd2	6.29122e-18	2.78619e-17	16.555	-0.010262	-0.111055
12wk	OL	Acp1	5.60119e-24	3.58512e-23	22.4455	-0.293377	-0.110704
12wk	OL	Rpl13	5.14987e-37	6.69819e-36	35.174	-1.34318	-0.110626
12wk	OL	Eif1	4.27384e-15	1.58822e-14	13.7991	-0.483839	-0.109526
12wk	OL	Elovl7	1.07148e-11	3.22475e-11	10.4915	-0.227912	-0.109458
12wk	OL	Plekhg1	6.75846e-07	1.43288e-06	5.84379	-0.131749	-0.10884
12wk	OL	Eef1a1	3.46625e-23	2.11635e-22	21.6744	-0.411316	-0.106786
12wk	OL	Sept7	0.000536908	0.000886458	3.05234	-0.0832397	-0.106424
12wk	OL	Fam13c	8.14539e-12	2.47122e-11	10.6071	-0.206746	-0.106244
12wk	OL	Zc3h13	8.28016e-25	5.55168e-24	23.2556	-0.488203	-0.106065
12wk	OL	mt-Atp6	5.27387e-48	1.23236e-46	45.9093	-2.16843	-0.105104
12wk	OL	Rpl30	1.67382e-59	6.93048e-58	57.1592	-1.66739	-0.102931
12wk	OL	Rps27a	9.57477e-71	7.44223e-69	68.1283	-2.16695	-0.102788
12wk	OL	Cachd1	3.94259e-23	2.39704e-22	21.6203	-0.567253	-0.102694
12wk	OL	Stxbp6	8.3652e-10	2.21488e-09	8.65465	-0.156089	-0.101905
12wk	OL	St18	0.00180122	0.00281645	2.5503	-0.0312767	-0.101736
12wk	OL	Rpl19	1.6984e-47	3.82745e-46	45.4171	-1.45691	-0.101701
12wk	OL	Dlg2	3.26171e-22	1.88381e-21	20.725	0.0656358	0.100471
12wk	OL	Elmo1	1.70674e-06	3.50544e-06	5.45526	0.0780286	0.101227
12wk	OL	Rhou	1.10817e-18	5.15206e-18	17.288	0.162253	0.103671
12wk	OL	Polr3e	2.93583e-36	3.67844e-35	34.4343	0.337725	0.104908
12wk	OL	Neat1	1.09631e-07	2.46631e-07	6.60795	0.0805359	0.10623
12wk	OL	Dtnb	9.46415e-27	7.12583e-26	25.1472	0.382946	0.107532
12wk	OL	Htra1	3.90499e-37	5.12265e-36	35.2905	0.664518	0.107606
12wk	OL	Pde1c	7.83486e-10	2.07743e-09	8.68247	0.289493	0.107754
12wk	OL	Pip4k2a	9.83119e-11	2.7709e-10	9.55738	0.0833131	0.108427
12wk	OL	Aplp2	2.29437e-18	1.04737e-17	16.9799	0.279219	0.108886
12wk	OL	Gpr158	2.96086e-05	5.47018e-05	4.262	0.0524317	0.108956
12wk	OL	Klf13	3.40064e-25	2.34237e-24	23.6303	0.201386	0.111022
12wk	OL	9330111N05Rik	1.39975e-14	5.02611e-14	13.2988	0.560756	0.112289
12wk	OL	Slc6a1	3.56594e-39	5.23616e-38	37.281	0.434124	0.112718
12wk	OL	Luzp2	5.05319e-14	1.75594e-13	12.7555	0.432101	0.113869
12wk	OL	Abca8a	9.64221e-20	4.77439e-19	18.3211	0.511451	0.114266
12wk	OL	Bcat1	3.72434e-19	1.77898e-18	17.7498	0.390657	0.115925
12wk	OL	Pcdh11x	2.00923e-70	1.52075e-68	67.8179	0.49438	0.117829
12wk	OL	Erbb4	0.00490757	0.00730745	2.13623	0.0848143	0.119132
12wk	OL	Apbb2	3.41859e-18	1.5416e-17	16.812	0.162516	0.119392
12wk	OL	Rcan2	8.22625e-24	5.21773e-23	22.2825	0.215875	0.120516
12wk	OL	Nrxn2	8.50154e-15	3.09723e-14	13.509	0.312339	0.121888
12wk	OL	Dgki	4.88126e-08	1.12803e-07	6.94768	0.108143	0.122465
12wk	OL	Fam155a	6.58234e-18	2.91015e-17	16.5361	0.420052	0.122502
12wk	OL	Klf9	6.02729e-34	6.72431e-33	32.1724	0.44145	0.126927
12wk	OL	Snhg11	5.60187e-20	2.81133e-19	18.5511	0.380364	0.127199
12wk	OL	Itm2b	3.01623e-19	1.44985e-18	17.8387	0.335548	0.127243
12wk	OL	Ctnnd2	1.69501e-15	6.46075e-15	14.1897	0.289846	0.128996
12wk	OL	Alcam	6.77629e-58	2.67355e-56	55.5729	0.441017	0.129405
12wk	OL	Sorcs1	3.74569e-10	1.01611e-09	8.99306	0.131918	0.132241
12wk	OL	Rab31	1.43846e-16	5.8689e-16	15.2314	0.140407	0.132809
12wk	OL	Nrxn1	5.27547e-13	1.72164e-12	11.7641	0.183449	0.134721
12wk	OL	Daam2	3.56292e-09	9.03733e-09	8.04396	0.0577681	0.135005
12wk	OL	Macrod2	9.39683e-07	1.96957e-06	5.70563	0.201052	0.135328
12wk	OL	Brinp3	1.28309e-18	5.94404e-18	17.2259	0.654359	0.136026
12wk	OL	Enah	1.97193e-77	2.25521e-75	74.6468	0.405083	0.137406
12wk	OL	Nrg3	8.53615e-22	4.80085e-21	20.3187	0.501804	0.137592
12wk	OL	Tmod2	4.54181e-10	1.22453e-09	8.91203	0.16298	0.138414
12wk	OL	Mdga2	4.46546e-17	1.87555e-16	15.7269	0.102745	0.140188
12wk	OL	Sema6d	1.29309e-14	4.65279e-14	13.3323	0.24354	0.141906
12wk	OL	Map7d2	5.29182e-65	2.93549e-63	62.5323	0.407888	0.142064
12wk	OL	Adgrb3	0.000541842	0.000894263	3.04853	0.175799	0.145934
12wk	OL	Csmd1	2.28789e-20	1.17522e-19	18.9299	0.947879	0.14618
12wk	OL	Adipor2	1.90193e-12	6.01119e-12	11.221	0.13797	0.151381
12wk	OL	Naaladl2	3.28164e-26	2.4012e-25	24.6196	0.147491	0.153812
12wk	OL	Fkbp5	4.93058e-101	2.50986e-98	97.6004	1.00646	0.153937
12wk	OL	Ralyl	1.98824e-10	5.49524e-10	9.26001	0.213106	0.155815
12wk	OL	Meg3	2.29062e-23	1.41689e-22	21.8487	0.40179	0.160306
12wk	OL	Cntnap2	3.54421e-19	1.69481e-18	17.7709	0.365129	0.162616
12wk	OL	Zbtb16	3.05183e-24	1.9822e-23	22.7029	0.326014	0.170432
12wk	OL	Csmd3	5.4817e-16	2.15949e-15	14.6656	0.127358	0.176556
12wk	OL	Oxr1	3.652e-15	1.36378e-14	13.8653	0.18744	0.180473
12wk	OL	Lrp1b	5.47369e-05	9.8854e-05	4.00501	0.0707822	0.183968
12wk	OL	Cadm2	8.97255e-15	3.26196e-14	13.4865	0.130717	0.191126
12wk	OL	Nlgn1	4.96093e-06	9.80963e-06	5.00835	0.229963	0.213898
12wk	OL	Grid2	3.0543e-92	8.90928e-90	89.0502	0.163908	0.223819
12wk	OL	Lrrc4c	8.89288e-09	2.18666e-08	7.66022	0.155405	0.226509
12wk	OL	Sgk1	1.43783e-59	5.99156e-58	57.2225	0.728514	0.249029
12wk	OL	Il1rapl1	8.3686e-29	7.06987e-28	27.1506	0.21992	0.254074
12wk	OL	Lsamp	2.45225e-25	1.70358e-24	23.7686	0.296051	0.284754
18wk	OPC	Kcnip4	9.39539e-18	4.97921e-17	16.3028	-0.811716	-0.864608
18wk	OPC	Malat1	1.43718e-06	3.25167e-06	5.48789	-0.0494483	-0.397081
18wk	OPC	Gm42418	5.18299e-09	1.43375e-08	7.84353	-0.194443	-0.312019
18wk	OPC	Ntrk3	2.78462e-19	1.64175e-18	17.7847	-0.3359	-0.296048
18wk	OPC	Apoe	3.40622e-54	3.63357e-52	51.4397	-1.28081	-0.289046
18wk	OPC	AC149090.1	4.9491e-60	9.07878e-58	57.042	-0.443566	-0.25885
18wk	OPC	Fgf14	0.000131355	0.000247503	3.60642	-0.112434	-0.238495
18wk	OPC	Atp1a2	7.48062e-46	3.61123e-44	43.4423	-0.798288	-0.23805
18wk	OPC	Fstl5	9.90024e-10	2.89555e-09	8.53827	-0.419282	-0.213141
18wk	OPC	Kcnk10	1.66452e-13	6.45548e-13	12.1901	-0.682777	-0.205651
18wk	OPC	Itga9	4.81348e-10	1.44618e-09	8.83978	-0.194286	-0.201972
18wk	OPC	Marcks	8.66875e-41	2.62227e-39	38.5813	-0.907591	-0.198002
18wk	OPC	Cmss1	1.20991e-30	1.52842e-29	28.8158	-0.797696	-0.197878
18wk	OPC	Gpr137c	6.41664e-21	4.2527e-20	19.3713	-0.597581	-0.195358
18wk	OPC	Gm38505	2.64842e-06	5.85745e-06	5.23229	-0.221983	-0.189779
18wk	OPC	Gm35188	3.21396e-15	1.41023e-14	13.8507	-0.141104	-0.189052
18wk	OPC	Tenm1	2.31142e-05	4.70118e-05	4.32779	-0.144373	-0.168977
18wk	OPC	Usp29	4.28794e-23	3.306e-22	21.4807	-0.8024	-0.166525
18wk	OPC	Galnt13	1.13232e-07	2.82635e-07	6.54877	-0.197929	-0.165902
18wk	OPC	Dscaml1	0.000144655	0.000271269	3.5666	-0.0258869	-0.165125
18wk	OPC	Prkce	4.50965e-10	1.35744e-09	8.86728	-0.259575	-0.162909
18wk	OPC	1700025G04Rik	5.02262e-05	9.90258e-05	4.00425	-0.110335	-0.162785
18wk	OPC	Creb5	1.99197e-06	4.45314e-06	5.35133	-0.158366	-0.161312
18wk	OPC	Gabrb3	4.05221e-06	8.83586e-06	5.05375	-0.147928	-0.150213
18wk	OPC	Mast4	2.41255e-15	1.06697e-14	13.9718	-0.507707	-0.149615
18wk	OPC	Cd200	1.12643e-52	1.0295e-50	49.9874	-1.46518	-0.147978
18wk	OPC	Gm36975	2.27791e-20	1.4502e-19	18.8386	-0.36862	-0.147611
18wk	OPC	Clstn2	0.00134617	0.00226883	2.6442	-1.26745	-0.147159
18wk	OPC	Sumo2	1.18321e-46	6.1388e-45	44.2119	-0.635415	-0.146732
18wk	OPC	Tafa1	1.46553e-10	4.57378e-10	9.33972	-0.328453	-0.14524
18wk	OPC	Rbfox3	4.90406e-08	1.25883e-07	6.90003	-0.437454	-0.14228
18wk	OPC	Ptn	2.63688e-15	1.16198e-14	13.9348	-0.269811	-0.14203
18wk	OPC	Pcsk2	2.71951e-08	7.11951e-08	7.14755	-0.371867	-0.141454
18wk	OPC	Ano3	1.93989e-13	7.48502e-13	12.1258	-0.430443	-0.141067
18wk	OPC	Mir100hg	8.4765e-12	2.91346e-11	10.5356	-0.218087	-0.139593
18wk	OPC	Prkacb	2.58113e-30	3.16262e-29	28.5	-0.781838	-0.139057
18wk	OPC	Atp6v0a1	2.23879e-17	1.14581e-16	15.9409	-0.45258	-0.138937
18wk	OPC	Pten	1.1152e-32	1.64317e-31	30.7843	-0.430467	-0.138778
18wk	OPC	Tes	1.8786e-27	1.90999e-26	25.719	-0.775198	-0.138093
18wk	OPC	Scg5	2.03465e-10	6.27902e-10	9.20211	-0.483721	-0.137629
18wk	OPC	Asxl1	1.75788e-17	9.08551e-17	16.0417	-0.543822	-0.137263
18wk	OPC	Ccnl2	1.60597e-18	8.99162e-18	17.0462	-0.446371	-0.137254
18wk	OPC	Sptan1	6.60259e-12	2.28559e-11	10.641	-0.293323	-0.135798
18wk	OPC	Gm48678	5.53303e-23	4.22412e-22	21.3743	-0.440352	-0.135179
18wk	OPC	Dusp16	3.22194e-13	1.22732e-12	11.911	-0.728933	-0.135088
18wk	OPC	Brinp1	1.14612e-08	3.09089e-08	7.50992	-0.189426	-0.13497
18wk	OPC	Ophn1	1.22477e-22	9.15706e-22	21.0382	-0.240943	-0.132745
18wk	OPC	Cadps2	1.80741e-07	4.42707e-07	6.35388	-0.0936413	-0.132546
18wk	OPC	Hmgb1	5.74178e-24	4.70518e-23	22.3274	-0.741336	-0.132041
18wk	OPC	Cdh18	7.51904e-07	1.74565e-06	5.75804	-0.231792	-0.13175
18wk	OPC	Rgcc	4.26009e-22	3.07411e-21	20.5123	-0.47106	-0.131325
18wk	OPC	Grm7	5.50307e-07	1.29375e-06	5.88815	-0.127307	-0.130823
18wk	OPC	Cacng4	5.72398e-06	1.2319e-05	4.90942	-0.144245	-0.130806
18wk	OPC	Hmgcll1	8.11992e-15	3.46578e-14	13.4602	-0.695191	-0.130509
18wk	OPC	Cblb	7.3243e-07	1.70275e-06	5.76885	-0.281871	-0.130452
18wk	OPC	Cdh8	2.13153e-07	5.18536e-07	6.28522	-0.300957	-0.129934
18wk	OPC	Ctnna3	1.79222e-08	4.75592e-08	7.32277	-0.105031	-0.129276
18wk	OPC	Pex5l	3.66172e-14	1.48704e-13	12.8277	-0.130607	-0.128885
18wk	OPC	E130114P18Rik	5.00929e-16	2.3289e-15	14.6328	-0.415192	-0.128143
18wk	OPC	Ncam2	0.00516538	0.00808984	2.09206	-0.0105003	-0.12757
18wk	OPC	Cpq	6.44956e-07	1.50689e-06	5.82192	-0.208411	-0.127005
18wk	OPC	Dennd5b	4.99448e-26	4.6474e-25	24.3328	-0.368462	-0.126373
18wk	OPC	Rims2	6.97983e-07	1.6262e-06	5.78883	-0.116191	-0.125624
18wk	OPC	Dgkh	1.59584e-37	3.59513e-36	35.4443	-0.618371	-0.125385
18wk	OPC	Car2	4.84676e-42	1.68209e-40	39.7742	-1.1284	-0.124517
18wk	OPC	Nnat	1.90351e-30	2.3605e-29	28.627	-0.425125	-0.123936
18wk	OPC	Ddx17	8.75629e-22	6.18309e-21	20.2088	-0.26861	-0.123801
18wk	OPC	Arid1a	5.21716e-34	8.51253e-33	32.0699	-0.422016	-0.123695
18wk	OPC	Thap2	8.0933e-41	2.45979e-39	38.6091	-0.929771	-0.122714
18wk	OPC	Dtnb	1.62929e-10	5.06458e-10	9.29546	-0.222086	-0.121766
18wk	OPC	Unc13c	0.00484801	0.00762113	2.11798	-0.146351	-0.121693
18wk	OPC	Vcan	2.77246e-06	6.1223e-06	5.21309	-0.0754199	-0.120108
18wk	OPC	Tecr	1.79103e-12	6.44128e-12	11.191	-0.594948	-0.119991
18wk	OPC	Zmynd11	3.26147e-29	3.69969e-28	27.4318	-0.314764	-0.119979
18wk	OPC	Snx3	5.73652e-33	8.6611e-32	31.0624	-0.687147	-0.119733
18wk	OPC	Lpin2	4.13079e-40	1.15187e-38	37.9386	-0.620768	-0.119691
18wk	OPC	Asb3	1.48336e-24	1.2577e-23	22.9004	-0.390335	-0.119075
18wk	OPC	Plce1	4.02062e-24	3.31591e-23	22.4794	-0.566561	-0.119026
18wk	OPC	Ubxn7	1.18543e-33	1.87695e-32	31.7265	-0.598244	-0.118477
18wk	OPC	Pdgfra	0.000110426	0.000209713	3.67837	-0.158315	-0.118229
18wk	OPC	Snap25	1.1551e-06	2.63692e-06	5.5789	-0.231112	-0.117571
18wk	OPC	Nae1	1.75964e-15	7.86615e-15	14.1042	-0.878182	-0.117439
18wk	OPC	Fli1	2.22053e-42	7.94257e-41	40.1	-1.12332	-0.116829
18wk	OPC	Ryr2	2.57227e-06	5.69738e-06	5.24432	-0.0496653	-0.116727
18wk	OPC	Fth1	6.6677e-23	5.06927e-22	21.2951	-0.816347	-0.116601
18wk	OPC	Fnbp1	0.00631435	0.00978549	2.00942	-0.290668	-0.116478
18wk	OPC	Ralgapa1	2.40051e-05	4.87429e-05	4.31209	-0.140819	-0.115145
18wk	OPC	Scn3a	4.11102e-21	2.76385e-20	19.5585	-0.650325	-0.11513
18wk	OPC	Trim2	2.00835e-05	4.10885e-05	4.38628	-0.232948	-0.114868
18wk	OPC	Daam2	1.27266e-15	5.7581e-15	14.2397	-1.13512	-0.113301
18wk	OPC	Megf11	0.00050136	0.000889836	3.05069	-0.0999698	-0.113209
18wk	OPC	Ptprn2	4.26321e-20	2.66588e-19	18.5742	-0.189429	-0.112588
18wk	OPC	Slc22a23	2.06741e-08	5.46472e-08	7.26243	-0.0445551	-0.112176
18wk	OPC	Abcf1	1.49876e-32	2.17956e-31	30.6616	-1.16187	-0.111892
18wk	OPC	Trerf1	8.16673e-10	2.4058e-09	8.61874	-0.319478	-0.11128
18wk	OPC	Rtl4	5.49748e-06	1.18514e-05	4.92623	-0.233703	-0.111155
18wk	OPC	Gjc3	2.87562e-05	5.79865e-05	4.23667	-0.0927049	-0.110418
18wk	OPC	6330576A10Rik	1.71593e-12	6.18244e-12	11.2088	-0.421904	-0.110002
18wk	OPC	Ptprz1	0.000684378	0.0011955	2.92245	-0.0715521	-0.109857
18wk	OPC	Dzip1	4.19092e-25	3.67844e-24	23.4343	-0.56088	-0.109773
18wk	OPC	Cpe	9.59399e-07	2.20762e-06	5.65607	-0.183983	-0.109456
18wk	OPC	Ppfia2	1.86782e-05	3.83172e-05	4.41661	-0.111293	-0.10916
18wk	OPC	Slc1a1	2.45504e-07	5.93639e-07	6.22648	-0.110808	-0.109159
18wk	OPC	Dync1i1	5.37165e-09	1.48466e-08	7.82837	-0.289377	-0.109107
18wk	OPC	Pou6f1	1.04336e-30	1.32193e-29	28.8788	-0.629522	-0.108847
18wk	OPC	Tmem163	0.00191597	0.00317048	2.49887	-0.0625055	-0.108832
18wk	OPC	Myt1l	0.00336926	0.00541756	2.2662	-0.0791913	-0.108593
18wk	OPC	Fgf13	2.22166e-11	7.40514e-11	10.1305	-0.455808	-0.108578
18wk	OPC	Rab31	2.33281e-13	8.95133e-13	12.0481	-0.196912	-0.107801
18wk	OPC	Zc3h7b	2.2098e-46	1.12604e-44	43.9484	-0.700024	-0.107728
18wk	OPC	Cd9	1.83249e-07	4.48721e-07	6.34802	-0.0775793	-0.107552
18wk	OPC	Rtn3	1.53195e-21	1.06191e-20	19.9739	-0.177813	-0.107328
18wk	OPC	Nudcd3	4.78553e-22	3.43686e-21	20.4638	-0.34008	-0.106899
18wk	OPC	Zfp36l1	5.82372e-21	3.87273e-20	19.412	-0.764519	-0.10564
18wk	OPC	Rasa2	4.60987e-29	5.18348e-28	27.2854	-0.317805	-0.105623
18wk	OPC	Hist1h2be	2.83403e-49	1.83334e-47	46.7368	-1.36835	-0.105552
18wk	OPC	Arl6ip1	2.70919e-33	4.18385e-32	31.3784	-1.35201	-0.105449
18wk	OPC	Ctnnb1	1.63936e-36	3.38169e-35	34.4709	-0.840192	-0.104896
18wk	OPC	Cd81	3.84581e-18	2.09743e-17	16.6783	-0.729796	-0.104869
18wk	OPC	Pdzd2	3.25025e-07	7.78448e-07	6.10877	-0.219012	-0.104326
18wk	OPC	Gm37240	6.61185e-26	6.10592e-25	24.2142	-0.295896	-0.104047
18wk	OPC	Insr	2.1783e-21	1.49381e-20	19.8257	-0.298623	-0.103673
18wk	OPC	Kmt2a	2.37828e-18	1.3192e-17	16.8797	-0.276408	-0.103641
18wk	OPC	Dnaja1	5.82041e-25	5.06368e-24	23.2955	-0.785392	-0.103357
18wk	OPC	Cdc42	1.20545e-09	3.50129e-09	8.45577	-0.264525	-0.102855
18wk	OPC	Cspp1	4.73386e-15	2.0512e-14	13.688	-0.296145	-0.10272
18wk	OPC	Ank3	7.29232e-07	1.69577e-06	5.77063	-0.0521968	-0.102615
18wk	OPC	3110021N24Rik	4.43925e-26	4.14276e-25	24.3827	-0.335368	-0.102469
18wk	OPC	Ptprr	5.63257e-10	1.68126e-09	8.77437	-0.381523	-0.102424
18wk	OPC	Pum2	1.3178e-27	1.35266e-26	25.8688	-0.364286	-0.1024
18wk	OPC	Smg6	1.45412e-12	5.25612e-12	11.2793	-0.225621	-0.102381
18wk	OPC	Zfp608	1.37381e-13	5.35961e-13	12.2709	-0.163845	-0.102348
18wk	OPC	Chst11	0.0049387	0.00775706	2.1103	-0.114106	-0.102115
18wk	OPC	Xist	2.64107e-08	6.92333e-08	7.15969	-0.34086	-0.101989
18wk	OPC	Cask	7.90178e-09	2.15405e-08	7.66674	-0.104649	-0.101901
18wk	OPC	Canx	1.01748e-37	2.33313e-36	35.6321	-0.494701	-0.101439
18wk	OPC	Ascc3	9.67762e-18	5.12244e-17	16.2905	-0.261304	-0.100018
18wk	OPC	Ablim1	2.18218e-08	5.75919e-08	7.23964	-0.343681	-0.100001
18wk	OPC	Rnf123	1.87477e-32	2.69584e-31	30.5693	1.17485	0.100357
18wk	OPC	Fbxw7	9.29614e-21	6.0935e-20	19.2151	0.582072	0.100674
18wk	OPC	Chd2	1.59959e-08	4.26457e-08	7.37012	0.274358	0.100732
18wk	OPC	Zfhx2	2.90984e-14	1.19016e-13	12.9244	0.573527	0.100949
18wk	OPC	Rit2	0.00272282	0.00441936	2.35464	0.223073	0.101077
18wk	OPC	Elp4	7.69438e-14	3.05704e-13	12.5147	0.290414	0.101182
18wk	OPC	Kcnq3	5.97758e-10	1.7799e-09	8.7496	0.111999	0.1014
18wk	OPC	Rtn1	2.14864e-06	4.79172e-06	5.31951	0.175288	0.101737
18wk	OPC	Ddb1	1.49242e-42	5.44438e-41	40.2641	1.1669	0.101855
18wk	OPC	Ccser1	7.09084e-11	2.2735e-10	9.64331	0.0255427	0.101881
18wk	OPC	Stard13	8.54426e-05	0.000164542	3.78372	0.192342	0.102118
18wk	OPC	Atp5a1	3.11581e-12	1.1013e-11	10.9581	0.537183	0.102201
18wk	OPC	Kcnh5	6.78118e-08	1.72413e-07	6.76343	0.202965	0.102215
18wk	OPC	Macrod2	7.98789e-12	2.75178e-11	10.5604	0.0746995	0.102289
18wk	OPC	Pde4dip	1.91102e-18	1.06601e-17	16.9722	0.154794	0.102411
18wk	OPC	Dmxl2	7.44927e-14	2.96287e-13	12.5283	0.363378	0.102435
18wk	OPC	Ntm	3.94377e-05	7.85939e-05	4.10461	0.00382732	0.103169
18wk	OPC	Sorcs3	0.000133643	0.000251518	3.59943	0.060811	0.10361
18wk	OPC	4930402H24Rik	1.0887e-12	3.98346e-12	11.3997	0.147843	0.103825
18wk	OPC	Dock10	0.000396858	0.00071169	3.14771	0.00730911	0.104334
18wk	OPC	Sdk1	6.84579e-08	1.73969e-07	6.75953	0.164598	0.104391
18wk	OPC	Rabl6	3.39394e-15	1.48616e-14	13.8279	0.288255	0.105176
18wk	OPC	Eif4g3	3.27587e-32	4.62766e-31	30.3346	0.167449	0.105203
18wk	OPC	Sgip1	1.70943e-20	1.09974e-19	18.9587	0.0987835	0.105219
18wk	OPC	Dgki	5.46335e-18	2.93842e-17	16.5319	0.146113	0.105504
18wk	OPC	Me3	1.79701e-17	9.27842e-17	16.0325	0.20226	0.105543
18wk	OPC	Med13	4.29565e-22	3.0989e-21	20.5088	0.322474	0.105635
18wk	OPC	Plp1	2.15028e-08	5.67617e-08	7.24594	0.184678	0.105714
18wk	OPC	Csmd2	1.59614e-07	3.92908e-07	6.40571	0.101866	0.105771
18wk	OPC	Trip12	7.54026e-21	4.96918e-20	19.3037	0.253743	0.106607
18wk	OPC	Ppp1r14c	1.02452e-11	3.50215e-11	10.4557	0.291361	0.10679
18wk	OPC	Spon1	2.32455e-07	5.63198e-07	6.24934	0.114431	0.107031
18wk	OPC	Phf20	9.4745e-15	4.02056e-14	13.3957	0.291165	0.107527
18wk	OPC	Grid1	2.35556e-05	4.78794e-05	4.31985	0.100891	0.107754
18wk	OPC	Cdk19	1.9871e-12	7.12349e-12	11.1473	0.205764	0.107859
18wk	OPC	Tmem178b	4.95503e-12	1.72995e-11	10.762	0.0522595	0.107906
18wk	OPC	Phf3	6.41912e-17	3.18562e-16	15.4968	0.282267	0.107948
18wk	OPC	Zswim5	1.91533e-13	7.39469e-13	12.1311	0.206565	0.108153
18wk	OPC	Atp2a2	1.10058e-15	5.00089e-15	14.301	0.351444	0.108241
18wk	OPC	Sf3b2	7.65934e-29	8.48608e-28	27.0713	0.50714	0.108448
18wk	OPC	Micos10	4.78258e-30	5.73686e-29	28.2413	1.0297	0.108472
18wk	OPC	Ago3	6.75412e-09	1.85221e-08	7.73231	0.251135	0.108732
18wk	OPC	Dbx2	2.73156e-31	3.61795e-30	29.4415	0.690976	0.108738
18wk	OPC	Kcnh8	4.46959e-06	9.71134e-06	5.01272	0.0976896	0.108793
18wk	OPC	Zbtb16	3.4899e-10	1.05868e-09	8.97524	0.25987	0.108946
18wk	OPC	Csgalnact1	0.00363703	0.00582769	2.2345	0.110218	0.109141
18wk	OPC	Prex2	9.65849e-26	8.80544e-25	24.0552	0.787162	0.109374
18wk	OPC	Bcas1os2	1.13051e-06	2.58468e-06	5.58759	0.0963452	0.109572
18wk	OPC	Soga1	1.36181e-05	2.82619e-05	4.5488	0.250239	0.10971
18wk	OPC	Map7	5.68685e-12	1.97739e-11	10.7039	0.0805075	0.10975
18wk	OPC	Ywhaq	5.52055e-11	1.78518e-10	9.74832	0.300477	0.110072
18wk	OPC	Cntn1	0.00189404	0.00313642	2.50357	0.0120914	0.110098
18wk	OPC	Prkcb	2.51016e-10	7.6965e-10	9.11371	0.100739	0.110442
18wk	OPC	Gnao1	1.41854e-13	5.52821e-13	12.2574	0.104852	0.110551
18wk	OPC	Hivep2	9.39856e-05	0.000179995	3.74474	0.0903198	0.111046
18wk	OPC	Adarb2	0.000215913	0.000397867	3.40026	0.0329363	0.111062
18wk	OPC	Nol4	1.63035e-19	9.74868e-19	18.0111	0.124622	0.111406
18wk	OPC	Alcam	1.15014e-06	2.62676e-06	5.58058	0.117899	0.111732
18wk	OPC	Tmeff2	3.14932e-07	7.55262e-07	6.1219	0.0600306	0.111891
18wk	OPC	Rb1cc1	7.39377e-12	2.55293e-11	10.593	0.355116	0.112606
18wk	OPC	Add3	0.00210595	0.00346988	2.45969	0.213949	0.112655
18wk	OPC	Zfp536	8.34281e-13	3.08643e-12	11.5105	0.117648	0.11281
18wk	OPC	Cfap20	1.63311e-05	3.36608e-05	4.47287	0.114605	0.113457
18wk	OPC	Rai1	6.19154e-32	8.54898e-31	30.0681	0.506109	0.113498
18wk	OPC	Asic2	0.00222934	0.00365443	2.43718	0.0925143	0.113833
18wk	OPC	Bicral	0.000177541	0.000329595	3.48202	0.107382	0.113967
18wk	OPC	Ddx24	3.84926e-12	1.3542e-11	10.8683	0.424464	0.114396
18wk	OPC	Zfp236	5.95911e-44	2.48444e-42	41.6048	0.536175	0.115045
18wk	OPC	Ggact	1.31502e-05	2.73284e-05	4.56339	0.00130446	0.115177
18wk	OPC	Naaladl2	1.28151e-10	4.02442e-10	9.3953	0.151081	0.115312
18wk	OPC	Nav2	3.69655e-11	1.21029e-10	9.91711	0.102734	0.115321
18wk	OPC	Sik2	3.47087e-28	3.68495e-27	26.4336	0.267269	0.115541
18wk	OPC	Clasp2	8.32611e-20	5.08879e-19	18.2934	0.149407	0.115557
18wk	OPC	Gria3	1.16503e-10	3.66942e-10	9.4354	0.156355	0.116206
18wk	OPC	Map2	1.58072e-28	1.71436e-27	26.7659	0.11927	0.116557
18wk	OPC	Negr1	0.000120882	0.000228556	3.64101	0.0130743	0.116581
18wk	OPC	Fam193a	3.0186e-21	2.04602e-20	19.6891	0.244126	0.11659
18wk	OPC	Phactr1	1.19589e-15	5.41862e-15	14.2661	0.131866	0.116633
18wk	OPC	Rad51b	1.68191e-44	7.27187e-43	42.1384	1.25735	0.116678
18wk	OPC	Ube2e3	5.6716e-14	2.27377e-13	12.6433	0.712563	0.116795
18wk	OPC	Alk	0.0024475	0.00399344	2.39865	0.125871	0.117217
18wk	OPC	Egfem1	2.36449e-05	4.80494e-05	4.31831	0.132048	0.117589
18wk	OPC	Sirt2	1.45861e-09	4.21042e-09	8.37567	0.072812	0.117908
18wk	OPC	Astn2	0.000529131	0.000936472	3.02851	0.024701	0.118307
18wk	OPC	Klc1	2.48097e-11	8.23739e-11	10.0842	0.572514	0.118653
18wk	OPC	Vcp	7.80592e-32	1.07261e-30	29.9696	0.668626	0.118698
18wk	OPC	Pde1c	1.35756e-07	3.36176e-07	6.47343	0.382369	0.119531
18wk	OPC	Tubb4a	3.20534e-06	7.04006e-06	5.15242	0.473479	0.119771
18wk	OPC	Arhgap31	1.30808e-07	3.24393e-07	6.48893	0.0949381	0.119946
18wk	OPC	Ptma	2.76712e-17	1.40779e-16	15.8515	0.803633	0.120132
18wk	OPC	Tmem132b	9.74939e-08	2.44826e-07	6.61114	0.110562	0.120358
18wk	OPC	Nrcam	0.00203495	0.00335742	2.47399	0.0282547	0.120855
18wk	OPC	Tcf12	4.42301e-30	5.31796e-29	28.2743	0.132269	0.120857
18wk	OPC	Bach2	2.96299e-27	2.96091e-26	25.5286	0.169237	0.120893
18wk	OPC	Rasgef1b	2.93784e-20	1.85837e-19	18.7309	0.296822	0.121738
18wk	OPC	Zeb2	0.00040331	0.000721899	3.14152	0.09193	0.122672
18wk	OPC	Rora	7.79137e-05	0.000150812	3.82156	0.00986291	0.122673
18wk	OPC	Plekhg1	5.51925e-12	1.92197e-11	10.7163	0.437953	0.124886
18wk	OPC	9630013A20Rik	1.71511e-14	7.13896e-14	13.1464	0.0280127	0.126233
18wk	OPC	Zeb1	0.000171611	0.000319186	3.49596	0.0417729	0.127652
18wk	OPC	Mbp	1.49977e-08	4.01011e-08	7.39684	0.175331	0.127847
18wk	OPC	Cadm2	2.89724e-05	5.84087e-05	4.23352	0.0543898	0.127952
18wk	OPC	Inpp4b	5.17096e-05	0.000101747	3.99248	0.187666	0.128331
18wk	OPC	Kif5b	1.40504e-14	5.88938e-14	13.2299	0.474492	0.128536
18wk	OPC	Plpp4	0.00123516	0.00209092	2.67966	0.141085	0.129332
18wk	OPC	Afap1l2	7.44942e-19	4.26949e-18	17.3696	0.243671	0.130151
18wk	OPC	2610035D17Rik	2.89636e-10	8.84053e-10	9.05352	0.144144	0.130329
18wk	OPC	Tmem117	1.06986e-28	1.1762e-27	26.9295	0.343111	0.13058
18wk	OPC	Pde4d	4.1788e-10	1.25992e-09	8.89966	0.0805547	0.131264
18wk	OPC	Gm2164	1.1404e-08	3.07612e-08	7.512	0.223692	0.131425
18wk	OPC	Nebl	4.17807e-07	9.90868e-07	6.00398	0.147118	0.131542
18wk	OPC	Exoc4	3.8196e-30	4.61841e-29	28.3355	0.133511	0.132641
18wk	OPC	Gm20713	1.34246e-12	4.86897e-12	11.3126	0.322194	0.134602
18wk	OPC	Snap91	1.15852e-10	3.65023e-10	9.43768	0.335119	0.134849
18wk	OPC	Crebbp	8.36759e-51	6.37675e-49	48.1954	0.221386	0.135599
18wk	OPC	Ppp2r2b	1.64781e-08	4.38857e-08	7.35768	0.131664	0.1358
18wk	OPC	Arhgef9	2.18206e-24	1.82778e-23	22.7381	0.530083	0.135896
18wk	OPC	Phip	8.90609e-26	8.14552e-25	24.0891	0.30564	0.13615
18wk	OPC	Ptpro	1.04981e-09	3.06586e-09	8.51345	0.31296	0.136355
18wk	OPC	Prickle2	0.00243375	0.00397251	2.40094	0.159675	0.137017
18wk	OPC	Ncam1	3.5805e-12	1.26224e-11	10.8989	0.0987654	0.137505
18wk	OPC	Nfia	1.07483e-35	2.06461e-34	33.6852	0.103803	0.13763
18wk	OPC	Prkca	5.5857e-12	1.94406e-11	10.7113	0.158934	0.137777
18wk	OPC	Nrxn1	2.03625e-07	4.96582e-07	6.30401	0.0236387	0.138169
18wk	OPC	Arsb	6.94815e-24	5.66484e-23	22.2468	0.305228	0.138427
18wk	OPC	Astn1	2.19432e-36	4.47258e-35	34.3494	0.275644	0.139197
18wk	OPC	Atp6v1e1	2.10376e-35	3.901e-34	33.4088	1.09483	0.13989
18wk	OPC	Tcf7l2	2.69313e-09	7.61645e-09	8.11825	0.332507	0.14044
18wk	OPC	Scn8a	4.82481e-09	1.33827e-08	7.87345	0.338582	0.141822
18wk	OPC	Adam12	4.69121e-07	1.10755e-06	5.95564	0.149868	0.141859
18wk	OPC	Adgrb3	2.62279e-18	1.45044e-17	16.8385	0.044822	0.143126
18wk	OPC	Csmd3	0.000178145	0.000330643	3.48064	0.0555381	0.143733
18wk	OPC	Sema5a	1.86534e-16	8.93427e-16	15.0489	0.227917	0.145792
18wk	OPC	Dock1	4.76603e-15	2.06445e-14	13.6852	0.204305	0.145961
18wk	OPC	Cacnb2	4.32878e-08	1.11697e-07	6.95196	0.193665	0.151638
18wk	OPC	Nfasc	0.000269895	0.000492605	3.3075	0.123149	0.152281
18wk	OPC	Pacs1	1.13811e-38	2.8268e-37	36.5487	0.479009	0.15303
18wk	OPC	Sgcz	8.97763e-05	0.000172513	3.76318	0.118959	0.154307
18wk	OPC	Arhgap24	4.40362e-05	8.73919e-05	4.05853	0.333753	0.154659
18wk	OPC	Galnt17	3.47714e-07	8.30312e-07	6.08076	0.294827	0.154893
18wk	OPC	Nrxn3	0.000135499	0.000254844	3.59373	0.00413981	0.156336
18wk	OPC	Map1b	8.42208e-07	1.94651e-06	5.71074	0.354224	0.157405
18wk	OPC	Gpc6	2.14864e-06	4.79172e-06	5.31951	0.108064	0.158737
18wk	OPC	Epb41l2	1.67244e-08	4.45141e-08	7.3515	0.592435	0.162308
18wk	OPC	Ptprj	1.4776e-18	8.31276e-18	17.0803	0.171927	0.163024
18wk	OPC	Xkr4	1.19351e-19	7.2258e-19	18.1411	0.113379	0.163431
18wk	OPC	Pcdh7	3.06523e-07	7.35644e-07	6.13333	0.116708	0.164984
18wk	OPC	Tns3	1.181e-08	3.18249e-08	7.49723	0.220283	0.167021
18wk	OPC	S100b	3.84066e-42	1.34565e-40	39.8711	1.8201	0.175028
18wk	OPC	Hcn1	2.41959e-14	9.96152e-14	13.0017	0.963285	0.175774
18wk	OPC	Nkain3	3.46817e-17	1.75196e-16	15.7565	0.389475	0.17749
18wk	OPC	Cntn4	0.00120246	0.0020388	2.69063	0.0179673	0.182201
18wk	OPC	Plcl1	4.19473e-11	1.36729e-10	9.86414	0.140978	0.184429
18wk	OPC	Nrg3	6.40858e-12	2.22052e-11	10.6535	0.0447421	0.18821
18wk	OPC	Dscam	6.77659e-06	1.44813e-05	4.83919	0.0746321	0.190475
18wk	OPC	Dock4	1.76985e-06	3.97355e-06	5.40082	0.200554	0.191833
18wk	OPC	Pclo	1.00274e-07	2.51512e-07	6.59944	0.298494	0.195871
18wk	OPC	Abtb2	3.48894e-18	1.90807e-17	16.7194	0.322507	0.199117
18wk	OPC	Bcas1	0.00196616	0.00324955	2.48818	0.0973781	0.20364
18wk	OPC	Grm5	0.000336337	0.000607612	3.21637	0.0326982	0.204992
18wk	OPC	Meg3	0.000184286	0.000341573	3.46652	0.00463694	0.207215
18wk	OPC	Nckap5	2.75002e-07	6.62533e-07	6.17879	0.158476	0.210668
18wk	OPC	Csmd1	5.88009e-08	1.50246e-07	6.8232	0.0841077	0.211347
18wk	OPC	Grid2	1.82939e-09	5.24356e-09	8.28037	0.0989654	0.221978
18wk	OPC	Gria4	5.10413e-09	1.413e-08	7.84986	0.0612731	0.223121
18wk	OPC	Lrp1b	2.30346e-07	5.58985e-07	6.2526	0.0744225	0.224096
18wk	OPC	Fyn	2.1399e-19	1.27185e-18	17.8956	0.293091	0.235647
18wk	OPC	Tmem108	7.51227e-09	2.05288e-08	7.68764	0.301343	0.266016
18wk	OPC	Nxph1	0.000309932	0.00056284	3.24962	0.0420433	0.27786
18wk	OPC	Frmd4a	2.53203e-24	2.11403e-23	22.6749	0.278474	0.312813
18wk	OPC	Gpc5	4.61071e-12	1.61193e-11	10.7927	0.202457	0.315625
18wk	OL	Gm42418	0	0	inf	-0.609073	-1.07578
18wk	OL	Kcnip4	1.66413e-128	2.34224e-127	126.63	-0.833931	-0.976061
18wk	OL	Malat1	4.63617e-14	8.87989e-14	13.0516	-0.0424856	-0.39548
18wk	OL	Rbfox1	3.29159e-49	1.30665e-48	47.8838	-0.306831	-0.38361
18wk	OL	AY036118	6.38185e-225	3.30224e-223	222.481	-0.705405	-0.367799
18wk	OL	Pex5l	9.66169e-31	2.72577e-30	29.5645	-0.202131	-0.365982
18wk	OL	Hsp90ab1	0	0	inf	-1.6296	-0.353014
18wk	OL	Plcl1	1.07359e-43	3.86527e-43	42.4128	-0.142211	-0.332227
18wk	OL	Mast4	6.6941e-41	2.30593e-40	39.6372	-0.174791	-0.329817
18wk	OL	Gm37459	1.54644e-138	2.49335e-137	136.603	-0.521238	-0.295448
18wk	OL	4930419G24Rik	7.19543e-74	4.33577e-73	72.3629	-0.359617	-0.290341
18wk	OL	Hsp90aa1	0	0	inf	-0.96537	-0.266282
18wk	OL	Kirrel3	7.04247e-19	1.52687e-18	17.8162	-0.269131	-0.264114
18wk	OL	Pcdh9	3.26654e-10	5.59978e-10	9.25183	-0.0393837	-0.256435
18wk	OL	Clstn2	7.4813e-11	1.30744e-10	9.88358	-2.57782	-0.223713
18wk	OL	Ptgds	1.11968e-13	2.12175e-13	12.6733	-0.297281	-0.221476
18wk	OL	Ubb	0	0	inf	-2.04146	-0.220364
18wk	OL	Ppia	0	0	inf	-1.62936	-0.209726
18wk	OL	Fth1	1.23001e-135	1.89177e-134	133.723	-0.726581	-0.20859
18wk	OL	Kcnd2	2.88193e-05	4.11001e-05	4.38616	-0.118374	-0.207002
18wk	OL	Fnbp1	6.46287e-34	1.94717e-33	32.7106	-0.11546	-0.191531
18wk	OL	Car2	4.55878e-59	2.14257e-58	57.6691	-0.238757	-0.189834
18wk	OL	AC149090.1	2.768e-84	1.96401e-83	82.7069	-0.575096	-0.1881
18wk	OL	Plp1	4.0493e-20	9.04663e-20	19.0435	-0.0842589	-0.17784
18wk	OL	Clmn	4.7679e-32	1.38358e-31	30.859	-0.272886	-0.167823
18wk	OL	Gm48742	1.39372e-24	3.42623e-24	23.4652	-0.476443	-0.166399
18wk	OL	Qk	1.48537e-12	2.73325e-12	11.5633	-0.0781672	-0.166131
18wk	OL	Ptprd	6.85469e-12	1.2357e-11	10.9081	-0.0622858	-0.159915
18wk	OL	Scd2	1.94518e-107	1.99296e-106	105.701	-0.321752	-0.15878
18wk	OL	Cryab	5.03507e-206	1.99757e-204	203.699	-0.598374	-0.157353
18wk	OL	Mobp	5.43297e-26	1.3772e-25	24.861	-0.115867	-0.154818
18wk	OL	Aspa	1.08861e-28	2.92356e-28	27.5341	-0.149462	-0.154663
18wk	OL	Cox4i1	0	0	inf	-2.2581	-0.152162
18wk	OL	Mir100hg	1.85898e-11	3.31119e-11	10.48	-0.132085	-0.151163
18wk	OL	Hspa8	2.59892e-251	1.9329e-249	248.714	-1.77178	-0.149241
18wk	OL	A330015K06Rik	9.78881e-110	1.03715e-108	107.984	-0.248877	-0.145469
18wk	OL	Cox8a	0	0	inf	-3.04923	-0.144015
18wk	OL	Pacrg	2.28661e-29	6.23811e-29	28.2049	-0.15055	-0.141559
18wk	OL	Slc38a2	2.80332e-60	1.34282e-59	58.872	-0.246574	-0.137453
18wk	OL	Ckb	2.06237e-164	4.74701e-163	162.324	-1.41679	-0.137395
18wk	OL	Sept7	1.46818e-21	3.38839e-21	20.47	-0.111675	-0.130505
18wk	OL	Dpp6	0.00031399	0.000426273	3.37031	-0.154678	-0.12895
18wk	OL	Rbfox3	5.0742e-29	1.37419e-28	27.862	-0.285291	-0.127911
18wk	OL	Trf	5.17522e-16	1.04396e-15	14.9813	-0.108219	-0.125675
18wk	OL	Tenm2	0.00149954	0.00196639	2.70633	-0.0538143	-0.124653
18wk	OL	Gabarap	0	0	inf	-1.39082	-0.120255
18wk	OL	Eif1	9.73529e-168	2.35446e-166	165.628	-0.957773	-0.120218
18wk	OL	Grm4	6.73483e-08	1.06756e-07	6.97161	-0.961557	-0.118039
18wk	OL	Tafa5	1.19607e-38	3.94746e-38	37.4037	-0.272472	-0.117904
18wk	OL	St6galnac3	9.92857e-08	1.56545e-07	6.80536	-0.0543556	-0.116285
18wk	OL	Spock1	8.51423e-19	1.84222e-18	17.7347	-0.119369	-0.114119
18wk	OL	Fubp1	7.23911e-49	2.8529e-48	47.5447	-0.357271	-0.11377
18wk	OL	Gpm6b	1.9976e-34	6.07887e-34	33.2162	-0.0911055	-0.113284
18wk	OL	Kcnab1	1.38485e-52	5.82658e-52	51.2346	-0.174028	-0.110854
18wk	OL	Specc1	5.58426e-17	1.15393e-16	15.9378	-0.174844	-0.110747
18wk	OL	Rtn4	3.64971e-25	9.08769e-25	24.0415	-0.0833355	-0.11032
18wk	OL	Gm42413	3.14178e-25	7.83246e-25	24.1061	-0.24753	-0.109915
18wk	OL	Atf7ip	3.86809e-177	1.07024e-175	174.971	-0.262244	-0.109726
18wk	OL	Dbndd2	4.41843e-45	1.62518e-44	43.7891	-0.233358	-0.109247
18wk	OL	Cmtm5	1.7906e-110	1.91927e-109	108.717	-0.537534	-0.105899
18wk	OL	Clic4	7.10583e-46	2.65499e-45	44.5759	-0.268365	-0.105261
18wk	OL	Otud7a	1.65562e-16	3.38503e-16	15.4704	-0.0806528	-0.105088
18wk	OL	Olfm3	4.77541e-52	1.99224e-51	50.7007	-0.179357	-0.104356
18wk	OL	Unc5b	1.75249e-110	1.87918e-109	108.726	-0.65134	-0.10394
18wk	OL	Glul	1.27369e-45	4.73247e-45	44.3249	-0.24437	-0.10153
18wk	OL	Csnk2a1	1.15023e-71	6.6778e-71	70.1754	-0.491027	-0.101132
18wk	OL	Calm2	6.79774e-55	2.98519e-54	53.525	-0.662376	-0.100929
18wk	OL	Fam135b	4.07827e-08	6.5145e-08	7.18612	-0.475767	-0.10068
18wk	OL	Grm3	3.4739e-06	5.15639e-06	5.28765	-0.0728707	-0.100001
18wk	OL	Acaca	3.1115e-21	7.13109e-21	20.1468	0.132156	0.100761
18wk	OL	Hs6st3	4.28137e-05	6.06208e-05	4.21738	0.507195	0.100888
18wk	OL	Phactr1	4.41907e-63	2.22243e-62	61.6532	0.100946	0.100952
18wk	OL	Alk	6.63041e-86	4.84091e-85	84.3151	0.966881	0.101177
18wk	OL	Map2	1.08366e-24	2.66891e-24	23.5737	0.290277	0.101457
18wk	OL	Adamtsl1	8.48537e-26	2.14119e-25	24.6693	0.203897	0.101706
18wk	OL	Dnmt3a	6.83707e-99	6.14853e-98	97.2112	0.260165	0.102277
18wk	OL	Klf12	5.82181e-32	1.68574e-31	30.7732	0.786343	0.102481
18wk	OL	Unc5c	1.53376e-63	7.7795e-63	62.109	0.0750081	0.103397
18wk	OL	Bcas1	3.71969e-13	6.95537e-13	12.1577	0.118405	0.103712
18wk	OL	Folh1	6.15487e-67	3.30321e-66	65.4811	0.329996	0.104902
18wk	OL	Tjp1	2.12664e-85	1.54004e-84	83.8125	0.195536	0.105233
18wk	OL	Cadps	2.13676e-19	4.69174e-19	18.3287	0.2133	0.106178
18wk	OL	Ppfia2	5.27059e-20	1.17408e-19	18.9303	0.268256	0.106444
18wk	OL	Slc9a9	9.79117e-155	1.985e-153	152.702	0.246875	0.107277
18wk	OL	Tnrc6c	5.5837e-64	2.84839e-63	62.5454	0.20912	0.10751
18wk	OL	Dock4	7.01085e-15	1.37458e-14	13.8618	0.118002	0.107635
18wk	OL	Fstl5	1.93121e-23	4.62992e-23	22.3344	0.522125	0.108421
18wk	OL	A230057D06Rik	2.53994e-14	4.90037e-14	13.3098	0.216032	0.108679
18wk	OL	Akap6	8.43501e-74	5.07698e-73	72.2944	0.158973	0.110657
18wk	OL	Alcam	2.15585e-139	3.50555e-138	137.455	0.379479	0.111976
18wk	OL	Akt3	8.78477e-27	2.26425e-26	25.6451	0.285436	0.112182
18wk	OL	Trhde	5.51923e-07	8.45944e-07	6.07266	0.341115	0.113565
18wk	OL	Apbb2	4.64784e-62	2.30193e-61	60.6379	0.165411	0.114859
18wk	OL	2610035D17Rik	3.55697e-63	1.79191e-62	61.7467	0.208798	0.117032
18wk	OL	Ccdc88a	2.09885e-25	5.25156e-25	24.2797	0.160461	0.117333
18wk	OL	B3galt1	1.04076e-31	2.99506e-31	30.5236	0.123934	0.118508
18wk	OL	Enah	9.51133e-208	3.8131e-206	205.419	0.412247	0.118618
18wk	OL	Plxdc2	2.45488e-20	5.51219e-20	19.2587	0.0946729	0.11891
18wk	OL	Nbea	2.24425e-168	5.47727e-167	166.261	0.10641	0.119759
18wk	OL	Dtna	4.65625e-84	3.29329e-83	82.4824	0.182555	0.11995
18wk	OL	Gria4	3.91376e-17	8.11189e-17	16.0909	0.133065	0.122103
18wk	OL	Kctd8	1.54645e-74	9.41408e-74	73.0262	0.378807	0.122396
18wk	OL	Dst	5.07705e-249	3.63424e-247	246.44	0.117765	0.12288
18wk	OL	Lama2	2.82674e-46	1.06436e-45	44.9729	0.279857	0.125573
18wk	OL	Nalcn	3.71514e-75	2.284e-74	73.6413	0.476795	0.125616
18wk	OL	Inpp4b	8.70416e-08	1.3754e-07	6.86157	0.410442	0.127412
18wk	OL	Tcf4	2.44092e-60	1.17112e-59	58.9314	0.114974	0.127696
18wk	OL	Nav3	1.36198e-22	3.21274e-22	21.4931	0.301873	0.131072
18wk	OL	Plcb1	0.00123233	0.00162348	2.78955	0.572368	0.13338
18wk	OL	Ppp1r9a	8.13193e-56	3.6296e-55	54.4401	0.29802	0.134641
18wk	OL	Fhit	7.01136e-72	4.08443e-71	70.3889	0.52435	0.135064
18wk	OL	Sema6d	5.34415e-25	1.32598e-24	23.8775	0.21965	0.135466
18wk	OL	Cdh19	2.16315e-45	8.005e-45	44.0966	0.204172	0.139248
18wk	OL	Sybu	6.52656e-43	2.32284e-42	41.634	0.411514	0.139569
18wk	OL	Elmo1	4.7279e-26	1.20064e-25	24.9206	0.107911	0.140193
18wk	OL	Abca8a	2.57144e-63	1.29812e-62	61.8867	0.583495	0.141444
18wk	OL	Sorcs1	1.7223e-26	4.40981e-26	25.3556	0.137997	0.141792
18wk	OL	Negr1	2.29703e-06	3.43416e-06	5.46418	0.0334797	0.14257
18wk	OL	Sdk1	7.39408e-05	0.000103465	3.98521	2.56811	0.149988
18wk	OL	Fam155a	3.56988e-11	6.30229e-11	10.2005	0.328082	0.150297
18wk	OL	Nrxn1	8.74993e-11	1.52585e-10	9.81649	0.13829	0.15181
18wk	OL	Gria2	4.26517e-72	2.49409e-71	70.6031	0.441734	0.152778
18wk	OL	Zfpm2	1.71449e-71	9.93856e-71	70.0027	0.37375	0.153377
18wk	OL	Ccser1	3.55517e-30	9.9033e-30	29.0042	0.25311	0.153407
18wk	OL	Thsd7a	1.24546e-72	7.35538e-72	71.1334	0.453878	0.153687
18wk	OL	Adgrl3	8.60206e-35	2.63721e-34	33.5789	0.379976	0.154452
18wk	OL	Adgrb3	1.68265e-13	3.17503e-13	12.4983	0.146161	0.158469
18wk	OL	Brinp3	2.56001e-83	1.78047e-82	81.7495	0.590789	0.162339
18wk	OL	Pcdh11x	0	0	inf	0.774588	0.163426
18wk	OL	Prkn	3.94237e-83	2.73477e-82	81.5631	0.169892	0.166549
18wk	OL	Xkr4	6.40949e-05	8.9966e-05	4.04592	0.147685	0.166925
18wk	OL	Dgki	4.62716e-30	1.28465e-29	28.8912	0.142864	0.168175
18wk	OL	Pcdh15	8.61972e-46	3.21254e-45	44.4932	0.389279	0.169149
18wk	OL	Dlg2	5.59401e-203	2.13677e-201	200.67	0.11343	0.17709
18wk	OL	Mir99ahg	3.45212e-144	6.00075e-143	142.222	0.257561	0.177315
18wk	OL	Grik2	7.32785e-21	1.66542e-20	19.7785	0.130408	0.179248
18wk	OL	Anks1b	1.01282e-22	2.39587e-22	21.6205	0.148749	0.182181
18wk	OL	Ncam2	1.38882e-44	5.06646e-44	43.2953	0.130647	0.18284
18wk	OL	Sema5a	1.12499e-84	8.04207e-84	83.0946	0.692393	0.187776
18wk	OL	Nkain2	1.75704e-10	3.0388e-10	9.5173	0.0403006	0.189252
18wk	OL	Cntnap2	2.50328e-06	3.73603e-06	5.42759	0.297772	0.195761
18wk	OL	Synpr	0.00352087	0.00451828	2.34503	0.51049	0.195969
18wk	OL	Ralyl	1.53415e-34	4.67548e-34	33.3302	0.216044	0.201911
18wk	OL	Ctnnd2	2.59743e-61	1.26692e-60	59.8972	0.354251	0.203957
18wk	OL	Pde1c	3.33251e-64	1.70652e-63	62.7679	0.453965	0.205248
18wk	OL	Robo1	3.7134e-41	1.2853e-40	39.891	0.215282	0.208203
18wk	OL	Ctnna2	2.97634e-27	7.74923e-27	26.1107	0.130559	0.216487
18wk	OL	Macrod2	1.21228e-30	3.41072e-30	29.4672	0.303878	0.220129
18wk	OL	Nrg3	1.00894e-40	3.46166e-40	39.4607	0.571648	0.22093
18wk	OL	Oxr1	4.03759e-45	1.48654e-44	43.8278	0.228682	0.227594
18wk	OL	Cadm2	1.202e-49	4.8044e-49	48.3184	0.141964	0.237094
18wk	OL	March1	4.85169e-47	1.85243e-46	45.7323	0.216774	0.23965
18wk	OL	Csmd3	4.48488e-72	2.62142e-71	70.5815	0.173416	0.240377
18wk	OL	Meg3	1.84636e-38	6.06966e-38	37.2168	0.476185	0.250566
18wk	OL	Csmd1	3.14398e-23	7.51516e-23	22.1241	1.03237	0.265759
18wk	OL	Naaladl2	2.27274e-182	6.57446e-181	180.182	0.244706	0.269455
18wk	OL	Mdga2	3.75858e-77	2.37975e-76	75.6235	0.201939	0.289707
18wk	OL	Grid2	0	0	inf	0.204461	0.302828
18wk	OL	Lrp1b	5.98367e-29	1.61655e-28	27.7914	0.121785	0.326624
18wk	OL	Erbb4	2.5644e-40	8.73669e-40	39.0587	0.242034	0.342512
18wk	OL	Lsamp	1.25905e-57	5.77902e-57	56.2381	0.322389	0.391126
18wk	OL	Il1rapl1	2.29574e-176	6.2611e-175	174.203	0.322347	0.404234
18wk	OL	Lrrc4c	1.94454e-221	9.63249e-220	219.016	0.300008	0.493847
18wk	OL	Nlgn1	1.25932e-163	2.86404e-162	161.543	0.464118	0.505158
24wk	OPC	Gm42418	0.00154953	0.00263947	2.57848	-0.138323	-0.588081
24wk	OPC	Cmss1	9.6461e-21	1.63125e-19	18.7875	-1.08037	-0.586064
24wk	OPC	Fth1	2.12034e-19	2.76688e-18	17.558	-1.77063	-0.373749
24wk	OPC	Itga9	1.02168e-11	4.60607e-11	10.3367	-0.307588	-0.361847
24wk	OPC	Kcnip4	2.52702e-12	1.21296e-11	10.9162	-0.478261	-0.3442
24wk	OPC	AY036118	2.01158e-12	9.76633e-12	11.0103	-0.811313	-0.328659
24wk	OPC	Tnr	2.74566e-09	9.30984e-09	8.03106	-0.128439	-0.312817
24wk	OPC	Kcnip3	5.23767e-10	1.94168e-09	8.71182	-0.245177	-0.249982
24wk	OPC	Pcsk1n	2.17075e-12	1.04926e-11	10.9791	-0.883615	-0.246634
24wk	OPC	Pdgfra	1.02531e-08	3.24907e-08	7.48824	-0.237073	-0.232915
24wk	OPC	Frmd4a	1.21811e-07	3.42642e-07	6.46516	-0.00715309	-0.209922
24wk	OPC	Camk1d	9.98741e-14	5.66564e-13	12.2468	-0.379216	-0.205693
24wk	OPC	Marcks	1.2188e-20	2.0242e-19	18.6937	-0.779162	-0.203906
24wk	OPC	Xylt1	2.00739e-07	5.50344e-07	6.25937	-0.0544915	-0.195185
24wk	OPC	Vcan	5.83112e-07	1.51789e-06	5.81876	-0.0904441	-0.188088
24wk	OPC	Afap1l2	8.14061e-19	9.55283e-18	17.0199	-0.38221	-0.184274
24wk	OPC	Sox2ot	0.000830663	0.00146386	2.8345	-0.10421	-0.184089
24wk	OPC	Tsix	2.08864e-16	1.67836e-15	14.7751	-0.810189	-0.181687
24wk	OPC	Mmp16	0.000231001	0.000436157	3.36036	-0.110979	-0.174665
24wk	OPC	Zbtb20	1.79051e-10	7.02083e-10	9.15361	-0.0803639	-0.169992
24wk	OPC	Kcnb2	4.37277e-11	1.83646e-10	9.73602	-0.411012	-0.169674
24wk	OPC	Mbp	0.000118625	0.00023335	3.63199	-0.383322	-0.169588
24wk	OPC	Sybu	2.86715e-08	8.63942e-08	7.06352	-0.332602	-0.167716
24wk	OPC	Gm38505	3.70304e-05	7.81609e-05	4.10701	-0.222837	-0.165254
24wk	OPC	Ptprj	1.92886e-11	8.4296e-11	10.0742	-0.204015	-0.163928
24wk	OPC	Grik3	1.55367e-16	1.27092e-15	14.8959	-0.51146	-0.163406
24wk	OPC	Megf11	5.72499e-07	1.49107e-06	5.8265	-0.147964	-0.159682
24wk	OPC	Nufip2	2.06332e-12	1.00014e-11	10.9999	-0.569979	-0.158641
24wk	OPC	Rapgef1	7.01452e-10	2.56179e-09	8.59146	-0.374321	-0.155478
24wk	OPC	Arhgap31	3.22008e-07	8.63761e-07	6.06361	-0.0992951	-0.155137
24wk	OPC	Meg3	4.06046e-05	8.53167e-05	4.06897	-0.0102054	-0.150355
24wk	OPC	Dok6	2.65808e-06	6.42988e-06	5.1918	-0.199756	-0.146739
24wk	OPC	Syn2	1.21332e-11	5.41736e-11	10.2662	-0.201319	-0.145419
24wk	OPC	Usp29	6.70563e-11	2.75902e-10	9.55924	-0.723312	-0.144433
24wk	OPC	Olfm3	3.63345e-09	1.21915e-08	7.91394	-0.603664	-0.142599
24wk	OPC	Rbfox3	5.60394e-10	2.07046e-09	8.68393	-0.65755	-0.139453
24wk	OPC	Atf7	2.98025e-11	1.27179e-10	9.89559	-0.443283	-0.138052
24wk	OPC	Chd7	2.75322e-08	8.31691e-08	7.08004	-0.222762	-0.137752
24wk	OPC	Arid1a	1.1195e-09	3.98653e-09	8.3994	-0.574882	-0.137405
24wk	OPC	Lbh	3.38256e-14	2.04899e-13	12.6885	-0.564745	-0.137046
24wk	OPC	Scn3a	7.18678e-15	4.7482e-14	13.3235	-0.5252	-0.136158
24wk	OPC	mt-Co1	6.55847e-10	2.40251e-09	8.61933	-1.4162	-0.13575
24wk	OPC	Psip1	1.90084e-15	1.34622e-14	13.8709	-0.315086	-0.134192
24wk	OPC	Srgap1	8.55176e-07	2.1839e-06	5.66077	-0.112059	-0.134161
24wk	OPC	Nxph1	0.00427606	0.00691227	2.16038	-0.0556143	-0.133596
24wk	OPC	Zdhhc14	1.93228e-07	5.30718e-07	6.27514	-0.195473	-0.132036
24wk	OPC	Phf21a	5.50221e-12	2.5492e-11	10.5936	-0.174824	-0.131703
24wk	OPC	Larp1	1.61528e-13	8.92382e-13	12.0494	-0.458547	-0.130559
24wk	OPC	Sh3d19	4.67852e-06	1.0991e-05	4.95896	-0.0813172	-0.129735
24wk	OPC	Zfp536	5.68811e-09	1.85715e-08	7.73115	-0.221518	-0.128726
24wk	OPC	Gpr17	1.91189e-12	9.31232e-12	11.0309	-0.690443	-0.128435
24wk	OPC	Hdgfl3	2.60199e-13	1.40374e-12	11.8527	-0.301228	-0.127458
24wk	OPC	Purb	1.20734e-12	5.98949e-12	11.2226	-0.790592	-0.126614
24wk	OPC	Gad1	1.89435e-13	1.03823e-12	11.9837	-0.790313	-0.12651
24wk	OPC	Eef2	4.45644e-15	3.01535e-14	13.5207	-1.44784	-0.125099
24wk	OPC	Nnat	9.94468e-17	8.37054e-16	15.0772	-0.336924	-0.124917
24wk	OPC	Kif26b	1.09499e-09	3.9027e-09	8.40863	-0.782653	-0.124256
24wk	OPC	Eif1b	1.1588e-17	1.11243e-16	15.9537	-1.20831	-0.123949
24wk	OPC	Xrcc4	4.95215e-14	2.92771e-13	12.5335	-0.260707	-0.123935
24wk	OPC	Tox	1.09151e-08	3.45111e-08	7.46204	-0.188798	-0.123124
24wk	OPC	Atp1b1	6.13759e-08	1.78344e-07	6.74874	-0.690821	-0.122866
24wk	OPC	Sycp2	6.74032e-17	5.81965e-16	15.2351	-0.485227	-0.12195
24wk	OPC	Sptan1	1.1195e-09	3.98653e-09	8.3994	-0.208785	-0.121873
24wk	OPC	Ntrk3	3.65309e-08	1.08745e-07	6.96359	-0.110863	-0.121802
24wk	OPC	Mctp1	1.8565e-09	6.43055e-09	8.19175	-0.499213	-0.121299
24wk	OPC	Tgfa	1.14455e-09	4.06612e-09	8.39082	-0.35951	-0.120111
24wk	OPC	Nrxn2	2.7187e-07	7.35407e-07	6.13347	-0.0877433	-0.119941
24wk	OPC	Pacrg	4.22146e-09	1.40144e-08	7.85343	-0.379196	-0.119854
24wk	OPC	Rnpep	5.46201e-17	4.79143e-16	15.3195	-1.1072	-0.11979
24wk	OPC	Ldlrad4	1.2645e-05	2.8316e-05	4.54797	-0.129875	-0.118145
24wk	OPC	Atn1	4.73023e-18	4.82323e-17	16.3167	-0.991717	-0.118132
24wk	OPC	Mir124a-1hg	7.66968e-07	1.97054e-06	5.70542	-0.433008	-0.117768
24wk	OPC	Svil	5.00658e-10	1.86116e-09	8.73022	-0.209863	-0.117502
24wk	OPC	Dmd	0.000138976	0.00027115	3.56679	-0.0306172	-0.117446
24wk	OPC	Kcnd3	1.96112e-12	9.53859e-12	11.0205	-0.193841	-0.117331
24wk	OPC	Cbfb	1.62687e-11	7.1539e-11	10.1455	-0.563825	-0.116631
24wk	OPC	Ica1	9.33621e-13	4.69047e-12	11.3288	-0.278204	-0.116586
24wk	OPC	Lrrk2	8.25357e-16	6.12604e-15	14.2128	-1.37243	-0.116565
24wk	OPC	Ugt8a	0.000113583	0.000224347	3.64908	-0.263099	-0.11622
24wk	OPC	9630013A20Rik	0.000145073	0.000282473	3.54902	-0.271287	-0.115803
24wk	OPC	Vxn	8.86692e-07	2.25864e-06	5.64615	-0.229747	-0.115697
24wk	OPC	Fign	1.7562e-07	4.8473e-07	6.3145	-0.172565	-0.115569
24wk	OPC	Spon1	0.000685014	0.00121867	2.91411	-0.0529953	-0.115281
24wk	OPC	Camk2b	0.000343964	0.000637367	3.19561	-0.688242	-0.114957
24wk	OPC	Dock9	3.48336e-10	1.31912e-09	8.87972	-0.138252	-0.114952
24wk	OPC	Spindoc	1.14189e-13	6.42332e-13	12.1922	-1.07172	-0.114943
24wk	OPC	Cdh8	1.34179e-07	3.75461e-07	6.42544	-0.26142	-0.114675
24wk	OPC	Rora	0.000500426	0.000906261	3.04275	-0.0343701	-0.114576
24wk	OPC	Gtf3c1	1.69528e-15	1.20702e-14	13.9183	-0.599255	-0.11455
24wk	OPC	Sdc3	5.74194e-15	3.83778e-14	13.4159	-0.539232	-0.114149
24wk	OPC	Txndc16	3.66242e-13	1.9309e-12	11.7142	-0.391853	-0.114001
24wk	OPC	Map2k6	4.1057e-16	3.17235e-15	14.4986	-0.562384	-0.113535
24wk	OPC	Rchy1	6.54487e-16	4.92755e-15	14.3074	-0.867694	-0.113424
24wk	OPC	Cd200	5.11488e-09	1.67977e-08	7.77475	-0.548837	-0.113274
24wk	OPC	Aldoc	1.1247e-10	4.51359e-10	9.34548	-1.00212	-0.112796
24wk	OPC	Lrp1	4.29196e-17	3.83193e-16	15.4166	-0.186143	-0.112209
24wk	OPC	Jazf1	6.24673e-15	4.16132e-14	13.3808	-0.33355	-0.111731
24wk	OPC	Zhx3	1.59475e-10	6.29518e-10	9.20099	-0.291312	-0.111592
24wk	OPC	Timp4	7.40013e-19	8.74776e-18	17.0581	-0.516937	-0.110545
24wk	OPC	Actr2	7.23121e-12	3.31019e-11	10.4801	-0.632267	-0.110436
24wk	OPC	Ryr3	2.12537e-07	5.81235e-07	6.23565	-0.326677	-0.110171
24wk	OPC	Wscd1	2.86722e-12	1.36673e-11	10.8643	-0.400363	-0.10993
24wk	OPC	Ankrd28	2.94874e-06	7.09527e-06	5.14903	-0.129949	-0.109727
24wk	OPC	Osbpl9	4.85001e-07	1.27308e-06	5.89514	-0.350618	-0.10943
24wk	OPC	Msl2	1.22242e-19	1.68835e-18	17.7725	-1.13241	-0.109147
24wk	OPC	Ppp1r12b	3.12107e-19	3.94056e-18	17.4044	-0.268606	-0.109113
24wk	OPC	Supt6	2.99849e-15	2.07724e-14	13.6825	-0.453829	-0.109104
24wk	OPC	Gnao1	5.9345e-09	1.9321e-08	7.71397	-0.208341	-0.108896
24wk	OPC	Fgf1	2.72533e-17	2.49417e-16	15.6031	-0.660281	-0.10878
24wk	OPC	Tacc2	6.38776e-12	2.94308e-11	10.5312	-1.0047	-0.108515
24wk	OPC	Shc4	3.17137e-12	1.50398e-11	10.8228	-0.249398	-0.10838
24wk	OPC	Gpd1	5.9345e-09	1.9321e-08	7.71397	-0.859701	-0.108242
24wk	OPC	Plcb4	1.09232e-05	2.46711e-05	4.60781	-0.209981	-0.108093
24wk	OPC	Scn2a	0.00194874	0.00327711	2.48451	-0.0902577	-0.107703
24wk	OPC	Ep300	1.45877e-09	5.11981e-09	8.29075	-0.403854	-0.107559
24wk	OPC	Map1b	0.000967332	0.00169136	2.77176	-0.0972587	-0.107326
24wk	OPC	Setd5	1.08421e-07	3.06839e-07	6.51309	-0.169916	-0.107295
24wk	OPC	Plppr1	8.97053e-14	5.1201e-13	12.2907	-0.327248	-0.107197
24wk	OPC	mt-Co3	1.17849e-10	4.71926e-10	9.32613	-1.36519	-0.106842
24wk	OPC	Zeb2	0.000438178	0.000799474	3.0972	-0.0406557	-0.106661
24wk	OPC	Stmn2	4.67852e-06	1.0991e-05	4.95896	-0.517889	-0.10629
24wk	OPC	Ptprs	3.45528e-15	2.37458e-14	13.6244	-0.247544	-0.106206
24wk	OPC	Traf4	6.9102e-08	1.9976e-07	6.69949	-0.558527	-0.106104
24wk	OPC	Rgcc	2.90938e-11	1.24397e-10	9.90519	-0.276841	-0.105612
24wk	OPC	Kansl3	3.69896e-11	1.56574e-10	9.80528	-0.855107	-0.10549
24wk	OPC	Exoc4	4.69703e-11	1.96545e-10	9.70654	-0.11885	-0.10543
24wk	OPC	Etv5	3.81015e-07	1.01504e-06	5.99351	-0.222602	-0.105421
24wk	OPC	Adam12	0.000105626	0.000209368	3.67909	-0.130899	-0.105099
24wk	OPC	Notch1	2.10617e-13	1.14884e-12	11.9397	-0.561854	-0.103897
24wk	OPC	Cav1	1.52007e-12	7.47175e-12	11.1266	-0.759294	-0.103551
24wk	OPC	Wdpcp	9.74122e-06	2.21383e-05	4.65486	-0.294751	-0.103448
24wk	OPC	Hipk2	5.22484e-09	1.71378e-08	7.76605	-0.204498	-0.103325
24wk	OPC	Gnas	1.37164e-08	4.28515e-08	7.36803	-0.168389	-0.103322
24wk	OPC	Atf7ip	5.3001e-17	4.66297e-16	15.3313	-0.226119	-0.102537
24wk	OPC	Syne1	7.53371e-05	0.00015317	3.81483	-0.084485	-0.102335
24wk	OPC	Fbxo7	7.56666e-16	5.6405e-15	14.2487	-0.35865	-0.102165
24wk	OPC	Ccser1	6.13759e-08	1.78344e-07	6.74874	-0.0617862	-0.102065
24wk	OPC	Ambra1	6.13759e-08	1.78344e-07	6.74874	-0.190059	-0.10198
24wk	OPC	Mobp	2.98564e-08	8.97405e-08	7.04701	-0.741676	-0.101743
24wk	OPC	Jarid2	0.00255747	0.00423116	2.37354	-0.134897	-0.10162
24wk	OPC	Mir9-3hg	4.58816e-05	9.5729e-05	4.01896	-0.0780659	-0.101534
24wk	OPC	Rgs7	0.00477819	0.00763137	2.1174	-0.1147	-0.101469
24wk	OPC	Gsdme	7.59889e-17	6.5143e-16	15.1861	-0.49891	-0.101038
24wk	OPC	Zfp423	1.74914e-16	1.41736e-15	14.8485	-0.927075	-0.100906
24wk	OPC	Hp1bp3	1.47564e-11	6.52456e-11	10.1854	-0.451207	-0.100786
24wk	OPC	Zmiz1	8.96682e-10	3.23318e-09	8.49037	-0.196838	-0.100697
24wk	OPC	Copg2	4.51523e-13	2.35783e-12	11.6275	-0.380888	-0.100622
24wk	OPC	Gfod1	7.01452e-10	2.56179e-09	8.59146	-0.456945	-0.100609
24wk	OPC	Ptprd	0.00408898	0.00662272	2.17896	-0.00195343	-0.100553
24wk	OPC	Caln1	7.13105e-07	1.83567e-06	5.73621	-0.397656	-0.100511
24wk	OPC	Mb21d2	2.41095e-09	8.22704e-09	8.08476	-0.293186	-0.100287
24wk	OPC	Fam53c	9.4677e-25	3.55629e-23	22.449	-1.77233	-0.100092
24wk	OPC	Mpc2	3.57239e-14	2.15263e-13	12.667	-0.793669	-0.100023
24wk	OPC	Eif4g1	2.01158e-12	9.76633e-12	11.0103	0.50501	0.100011
24wk	OPC	Gm20754	0.00135433	0.00232536	2.63351	0.139397	0.100012
24wk	OPC	Eef1a1	1.82469e-07	5.0254e-07	6.29883	0.365017	0.100042
24wk	OPC	Cdk17	8.31659e-09	2.66341e-08	7.57456	0.217246	0.100083
24wk	OPC	Mapt	0.000520651	0.000940557	3.02662	0.096969	0.100152
24wk	OPC	Akap13	4.02908e-07	1.06971e-06	5.97074	0.232336	0.100159
24wk	OPC	Cdh10	4.10472e-07	1.08895e-06	5.96299	0.124251	0.10033
24wk	OPC	Syn3	2.307e-18	2.47259e-17	16.6068	0.310586	0.100339
24wk	OPC	Gm29514	4.40582e-09	1.45823e-08	7.83618	0.285685	0.100538
24wk	OPC	Foxn3	4.52261e-06	1.06455e-05	4.97284	0.1466	0.100685
24wk	OPC	Phf20l1	6.06155e-09	1.97133e-08	7.70524	0.200739	0.1007
24wk	OPC	A430106G13Rik	6.37756e-22	1.34202e-20	19.8722	1.0411	0.100724
24wk	OPC	Fyn	0.00318649	0.00521884	2.28243	0.0791398	0.100775
24wk	OPC	Ddx58	2.68485e-22	6.0172e-21	20.2206	1.29854	0.100808
24wk	OPC	Scn8a	8.20228e-10	2.97172e-09	8.52699	0.249319	0.100927
24wk	OPC	Cdh2	0.000104099	0.000206579	3.68491	0.107533	0.101013
24wk	OPC	4930522L14Rik	6.85261e-14	3.96285e-13	12.402	0.826375	0.101089
24wk	OPC	Akap8l	1.34764e-15	9.77101e-15	14.0101	0.263261	0.101115
24wk	OPC	Ccdc191	4.92792e-21	8.75731e-20	19.0576	0.89205	0.101222
24wk	OPC	Mertk	2.51754e-11	1.08547e-10	9.96438	0.324004	0.101285
24wk	OPC	Vbp1	3.89432e-23	1.023e-21	20.9901	1.08109	0.101374
24wk	OPC	Cfl2	3.98042e-15	2.71228e-14	13.5667	0.422782	0.101381
24wk	OPC	Cnbp	8.08818e-08	2.31757e-07	6.63497	0.329624	0.101516
24wk	OPC	Rock2	5.51829e-07	1.43957e-06	5.84177	0.236534	0.101545
24wk	OPC	Gpatch2	7.98371e-12	3.63739e-11	10.4392	0.460989	0.101657
24wk	OPC	Rab2b	2.59832e-25	1.17558e-23	22.9297	0.825086	0.101756
24wk	OPC	Zbtb11	5.78336e-08	1.68702e-07	6.77288	0.435408	0.101856
24wk	OPC	Nyap2	1.65736e-06	4.09626e-06	5.38761	0.680359	0.101889
24wk	OPC	Gpam	4.09403e-14	2.45103e-13	12.6107	0.633784	0.101926
24wk	OPC	Cacnb2	3.81872e-05	8.04829e-05	4.0943	0.155369	0.102066
24wk	OPC	Aimp1	2.75354e-15	1.91856e-14	13.717	0.598819	0.10217
24wk	OPC	Nrg3	0.000296102	0.000552157	3.25794	0.0398566	0.102379
24wk	OPC	Vwa8	2.2265e-12	1.07406e-11	10.969	0.346641	0.102505
24wk	OPC	Reck	2.04288e-21	3.88825e-20	19.4102	0.580954	0.102506
24wk	OPC	Reep1	5.33709e-09	1.74869e-08	7.75729	0.251123	0.10254
24wk	OPC	Gm12216	1.96259e-22	4.49031e-21	20.3477	1.56575	0.102666
24wk	OPC	Tmem63c	1.04849e-10	4.22107e-10	9.37458	1.00827	0.102683
24wk	OPC	Mrps5	2.05339e-23	5.69166e-22	21.2448	0.627278	0.102723
24wk	OPC	Ppp1r21	7.02633e-13	3.57997e-12	11.4461	0.246433	0.102981
24wk	OPC	Cuedc2	1.04553e-22	2.53908e-21	20.5953	1.24321	0.10314
24wk	OPC	Clip3	2.41095e-09	8.22704e-09	8.08476	0.793567	0.103254
24wk	OPC	Jakmip2	4.73732e-12	2.21011e-11	10.6556	0.236654	0.103405
24wk	OPC	C1ql3	1.48173e-12	7.29223e-12	11.1371	0.940693	0.103494
24wk	OPC	Kif5c	5.72499e-07	1.49107e-06	5.8265	0.383883	0.103535
24wk	OPC	Strada	2.07094e-15	1.46068e-14	13.8354	0.656885	0.103552
24wk	OPC	Rgma	8.06775e-17	6.8893e-16	15.1618	0.51462	0.103637
24wk	OPC	Mllt10	3.58032e-08	1.06658e-07	6.97201	0.243982	0.103804
24wk	OPC	Pdlim5	3.87237e-16	2.99879e-15	14.5231	0.401984	0.103852
24wk	OPC	Zdhhc5	2.03481e-18	2.19256e-17	16.659	1.12753	0.103873
24wk	OPC	Ints6	3.57239e-14	2.15263e-13	12.667	0.33152	0.103918
24wk	OPC	Synpr	8.49299e-09	2.71665e-08	7.56597	1.07135	0.103975
24wk	OPC	Btf3l4	2.98726e-20	4.60011e-19	18.3372	0.745621	0.104083
24wk	OPC	Unc13c	0.00377938	0.00613901	2.2119	0.0722299	0.104107
24wk	OPC	Slc1a3	5.60394e-10	2.07046e-09	8.68393	0.327916	0.10413
24wk	OPC	Parp8	3.53604e-07	9.44942e-07	6.02459	0.237336	0.104244
24wk	OPC	Ddx3x	8.27534e-14	4.74352e-13	12.3239	0.572733	0.104258
24wk	OPC	Secisbp2l	7.03014e-11	2.88467e-10	9.5399	0.307571	0.104631
24wk	OPC	Vps4b	8.69232e-24	2.58298e-22	21.5879	0.834012	0.104769
24wk	OPC	Ube2e2	2.93146e-07	7.89943e-07	6.1024	0.108213	0.104906
24wk	OPC	Uvrag	1.1247e-10	4.51359e-10	9.34548	0.22575	0.104934
24wk	OPC	Myo5a	3.17359e-15	2.19099e-14	13.6594	0.167454	0.105005
24wk	OPC	Rock1	4.17773e-10	1.56925e-09	8.80431	0.209018	0.10504
24wk	OPC	Prdm11	9.0106e-24	2.65636e-22	21.5757	1.18835	0.1053
24wk	OPC	Sorcs1	8.68201e-06	1.98245e-05	4.7028	0.108378	0.105387
24wk	OPC	Nlk	3.34304e-07	8.94855e-07	6.04825	0.174514	0.105648
24wk	OPC	Klf13	1.83055e-08	5.65149e-08	7.24784	0.660739	0.105975
24wk	OPC	Spcs2	8.97053e-14	5.1201e-13	12.2907	0.594382	0.105984
24wk	OPC	Tnpo3	1.49131e-13	8.27688e-13	12.0821	0.437165	0.106119
24wk	OPC	Eid1	3.59632e-12	1.69816e-11	10.77	0.531744	0.106201
24wk	OPC	Exoc6	5.03342e-18	5.11509e-17	16.2911	0.702072	0.106263
24wk	OPC	Enpp2	3.56264e-06	8.49279e-06	5.07095	0.204266	0.106349
24wk	OPC	Tnik	5.85918e-13	3.02104e-12	11.5198	0.0797834	0.106488
24wk	OPC	Hsd17b11	2.17892e-22	4.94306e-21	20.306	0.932519	0.106567
24wk	OPC	Sri	1.96846e-24	6.68636e-23	22.1748	1.53437	0.106608
24wk	OPC	Man1a2	5.49692e-16	4.18033e-15	14.3788	0.225953	0.106666
24wk	OPC	Wdr17	7.33068e-09	2.36147e-08	7.62682	0.41205	0.106831
24wk	OPC	Exoc6b	1.20734e-12	5.98949e-12	11.2226	0.180778	0.107005
24wk	OPC	Grb14	4.04461e-09	1.34476e-08	7.87135	0.260939	0.10701
24wk	OPC	Crim1	1.04001e-15	7.64399e-15	14.1167	0.538633	0.107018
24wk	OPC	Tmem165	7.78913e-16	5.79737e-15	14.2368	0.730645	0.107038
24wk	OPC	Sf3b1	2.77256e-11	1.18884e-10	9.92488	0.240664	0.107063
24wk	OPC	Clasp2	2.01158e-12	9.76633e-12	11.0103	0.131534	0.107209
24wk	OPC	Ddx60	8.0888e-24	2.42312e-22	21.6156	1.41563	0.107226
24wk	OPC	Mtch2	3.04666e-08	9.14947e-08	7.0386	0.356878	0.107271
24wk	OPC	H3f3a	1.46421e-06	3.64202e-06	5.43866	0.335473	0.107603
24wk	OPC	Ppp1r14c	2.35917e-09	8.06284e-09	8.09351	0.316897	0.107876
[truncated: 1,824 more rows]

## Sheet: Human SCA1
Cell type	Gene	pval	pval_corrected	nlog10pvalcorrected	log2FC	emd
OPC	OPHN1	2.91807e-148	1.15219e-146	145.938	-0.442217	-0.652345
OPC	XIST	1.65355e-26	5.06325e-26	25.2956	-1.66673	-0.632831
OPC	TNR	1.72901e-65	1.34606e-64	63.8709	-0.211806	-0.578372
OPC	RALYL	1.9309e-42	8.73629e-42	41.0587	-0.471402	-0.572426
OPC	SLC35F1	8.6295e-113	1.64768e-111	110.783	-0.336174	-0.547865
OPC	DIRC3-AS1	1.13843e-188	1.0991e-186	185.959	-0.756525	-0.542972
OPC	CNTNAP2	1.76954e-77	1.75462e-76	75.7558	-0.972611	-0.507886
OPC	SOX2-OT	2.33964e-79	2.40027e-78	77.6197	-0.446378	-0.465723
OPC	RBFOX1	3.32744e-28	1.06261e-27	26.9736	-0.315547	-0.436876
OPC	MGLL	5.859e-232	1.54227e-229	228.812	-0.658979	-0.432702
OPC	DSCAM	5.70582e-21	1.49632e-20	19.825	-0.114351	-0.426309
OPC	SGCD	9.79431e-92	1.26264e-90	89.8987	-0.415267	-0.409955
OPC	SMOC1	3.23603e-68	2.67409e-67	66.5728	-0.302374	-0.393806
OPC	KCNMB2-AS1	9.15653e-42	4.05818e-41	40.3917	-0.469782	-0.39174
OPC	GRIK2	1.05256e-41	4.64423e-41	40.3331	-0.215092	-0.381537
OPC	ASTN2	9.75818e-125	2.41004e-123	122.618	-0.257943	-0.37589
OPC	RAB31	2.46683e-104	3.9735e-103	102.401	-0.430274	-0.34352
OPC	CTNNA2	1.52113e-98	2.20045e-97	96.6575	-0.226092	-0.335153
OPC	TNS3	2.81031e-99	4.14521e-98	97.3825	-0.586258	-0.330875
OPC	ZFPM2-AS1	1.29405e-40	5.58571e-40	39.2529	-1.08682	-0.324905
OPC	PREX2	4.12176e-83	4.50629e-82	81.3462	-0.350585	-0.319444
OPC	SHISA9	5.84703e-41	2.54131e-40	39.5949	-0.406903	-0.313835
OPC	LRRC7	4.72541e-60	3.23407e-59	58.4903	-0.330369	-0.306916
OPC	CCSER1	3.18251e-36	1.24574e-35	34.9046	-0.309874	-0.306035
OPC	C5orf64	2.69352e-73	2.46743e-72	71.6078	-0.627457	-0.301691
OPC	EEF2K	1.42963e-156	6.79471e-155	154.168	-1.03084	-0.298959
OPC	COL4A3	5.0798e-178	3.84392e-176	175.415	-0.887801	-0.290364
OPC	DPP6	1.4846e-57	9.54945e-57	56.02	-0.106846	-0.289679
OPC	ENSG00000286778	5.8335e-135	1.76831e-133	132.752	-1.15389	-0.286772
OPC	ZSWIM6	2.11416e-49	1.12127e-48	47.9503	-0.192837	-0.282822
OPC	TALAM1	4.04655e-20	1.03656e-19	18.9844	-0.402384	-0.281725
OPC	RIMS1	1.30115e-20	3.38023e-20	19.4711	-0.321555	-0.280395
OPC	FGF12	1.87903e-38	7.70682e-38	37.1131	-0.136795	-0.279921
OPC	KAZN	1.68705e-40	7.2577e-40	39.1392	-0.140531	-0.278842
OPC	TSC22D4	5.14108e-164	2.87882e-162	161.541	-0.943865	-0.278806
OPC	OPCML	9.33004e-20	2.36072e-19	18.627	-0.0924894	-0.276713
OPC	NRXN1	1.20236e-18	2.94873e-18	17.5304	-0.0602993	-0.273676
OPC	GRIA4	1.07924e-06	1.76265e-06	5.75383	-0.0379605	-0.271931
OPC	ANKS1B	1.02608e-22	2.81675e-22	21.5503	-0.165335	-0.269176
OPC	ENSG00000231424	2.4596e-37	9.85695e-37	36.0063	-0.203462	-0.268988
OPC	NEGR1	1.95612e-19	4.90431e-19	18.3094	-0.234764	-0.268232
OPC	BCAN	6.44159e-92	8.31816e-91	90.08	-0.547658	-0.268216
OPC	UNC79	1.8866e-69	1.59888e-68	67.7962	-0.370148	-0.262021
OPC	PTPRT	1.85154e-44	8.78775e-44	43.0561	-0.463655	-0.261738
OPC	EPN2	3.35936e-35	1.28332e-34	33.8917	-0.184317	-0.260905
OPC	GRIP1	3.73194e-184	3.28389e-182	181.484	-1.01848	-0.259137
OPC	USP24	9.39527e-87	1.1061e-85	84.9562	-0.257258	-0.256864
OPC	KIF26B	2.90482e-107	4.97292e-106	105.303	-0.35682	-0.250449
OPC	CDH18	0.00254046	0.00338545	2.47038	-0.179889	-0.247113
OPC	ANK2	6.65536e-86	7.7057e-85	84.1132	-0.23162	-0.245501
OPC	GFRA1	4.43683e-175	3.1269e-173	172.505	-1.06132	-0.245469
OPC	SPOCK1	4.55199e-19	1.12885e-18	17.9474	-0.184753	-0.244892
OPC	NALF1	7.11726e-39	2.94858e-38	37.5304	-0.109311	-0.242974
OPC	PCDH9-AS2	2.92089e-49	1.5454e-48	47.811	-0.710392	-0.239485
OPC	TRIM9	6.1504e-95	8.35554e-94	93.078	-0.178092	-0.238973
OPC	NRG3	7.44166e-32	2.619e-31	30.5819	-0.156573	-0.238727
OPC	HTR2C	7.73181e-148	3.04118e-146	145.517	-1.43689	-0.238437
OPC	TAFA5	1.06754e-127	2.78393e-126	125.555	-0.602156	-0.237198
OPC	RIMS2	1.01409e-23	2.86637e-23	22.5427	-0.206466	-0.236769
OPC	NRCAM	1.17462e-22	3.21851e-22	21.4923	-0.100328	-0.236365
OPC	ZFPM2	2.16877e-13	4.56867e-13	12.3402	-0.135405	-0.235258
OPC	DOK6	2.91501e-105	4.81117e-104	103.318	-0.576689	-0.232375
OPC	SERINC5	1.1439e-83	1.26091e-82	81.8993	-0.406745	-0.229185
OPC	MAGI1	2.06619e-21	5.47569e-21	20.2616	-0.303949	-0.226528
OPC	NTM	1.97629e-44	9.37117e-44	43.0282	-0.0896232	-0.226204
OPC	RGS7	4.08591e-18	9.87892e-18	17.0053	-0.181477	-0.225995
OPC	XYLT1	9.0711e-23	2.49439e-22	21.603	-0.150244	-0.225931
OPC	SDK1	7.62037e-130	2.09173e-128	127.679	-0.723344	-0.2253
OPC	NKAIN3	1.90181e-55	1.1684e-54	53.9324	-0.326683	-0.224417
OPC	MEGF11	1.3231e-51	7.42777e-51	50.1291	-0.15886	-0.224017
OPC	APCDD1	3.82682e-72	3.42712e-71	70.4651	-0.494865	-0.223217
OPC	ATP13A4	1.94765e-58	1.2787e-57	56.8932	-0.3453	-0.222346
OPC	GNPTAB	1.51835e-57	9.75432e-57	56.0108	-0.428654	-0.221423
OPC	PIK3R1	3.99538e-43	1.83711e-42	41.7359	-0.196339	-0.218694
OPC	SAMHD1	1.25381e-69	1.067e-68	67.9718	-0.514608	-0.218279
OPC	PLPP3	1.40282e-63	1.03533e-62	61.9849	-0.440899	-0.217126
OPC	KHDRBS2	7.22756e-68	5.93743e-67	66.2264	-0.556285	-0.213838
OPC	CSGALNACT1	3.42539e-53	1.9965e-52	51.6997	-0.24688	-0.210204
OPC	GPR158	2.45899e-24	7.08239e-24	23.1498	-0.252585	-0.207711
OPC	CADPS	1.54755e-31	5.39705e-31	30.2678	-0.375148	-0.207293
OPC	GRIK1	2.57219e-14	5.58347e-14	13.2531	-0.140718	-0.207154
OPC	KCNT2	3.29314e-59	2.21349e-58	57.6549	-0.496218	-0.206616
OPC	APOD	4.86881e-54	2.89199e-53	52.5388	-0.300778	-0.206015
OPC	TMEM163	1.5766e-51	8.83484e-51	50.0538	-0.454752	-0.205857
OPC	CACNA2D3	7.86905e-37	3.11986e-36	35.5059	-0.268968	-0.205513
OPC	KAT2B	2.00796e-43	9.29242e-43	42.0319	-0.168422	-0.204602
OPC	MARCKS	6.82858e-31	2.34116e-30	29.6306	-0.342577	-0.203976
OPC	SGCZ	2.53743e-25	7.52724e-25	24.1234	-0.204606	-0.203927
OPC	CHST9	6.81316e-37	2.70611e-36	35.5677	-0.312324	-0.202416
OPC	SRGAP3	8.55333e-21	2.23242e-20	19.6512	-0.287021	-0.201934
OPC	FAM110B	1.07877e-87	1.28725e-86	85.8903	-0.310037	-0.201556
OPC	SGMS1	3.1222e-72	2.80098e-71	70.5527	-0.217559	-0.201485
OPC	NCALD	3.40505e-20	8.74051e-20	19.0585	-0.352893	-0.201108
OPC	MROH9	5.79802e-50	3.11799e-49	48.5061	-0.934619	-0.20104
OPC	SLC22A3	1.94755e-91	2.49608e-90	89.6027	-0.949906	-0.200714
OPC	AMZ1	1.40925e-53	8.30185e-53	52.0808	-0.362142	-0.198893
OPC	UBE3A	5.15921e-100	7.7358e-99	98.1115	-0.460517	-0.198623
OPC	PLPPR1	1.4399e-26	4.41209e-26	25.3554	-0.248271	-0.198336
OPC	ZNF462	1.47804e-44	7.02696e-44	43.1532	-0.219027	-0.198188
OPC	MACROD2	1.49798e-26	4.58916e-26	25.3383	-0.168345	-0.198049
OPC	PDZD2	4.64375e-10	8.69941e-10	9.06051	-0.076765	-0.19742
OPC	XACT	1.1749e-182	9.99571e-181	180	-1.36521	-0.196773
OPC	PPFIA2	4.67001e-47	2.34704e-46	45.6295	-0.189986	-0.195066
OPC	VEGFA	2.93139e-143	1.05468e-141	140.977	-0.786004	-0.193224
OPC	KCNH1	5.14645e-15	1.13996e-14	13.9431	-0.123281	-0.192041
OPC	MT1X	9.12262e-81	9.60214e-80	79.0176	-1.5339	-0.191851
OPC	PCDH15	2.60623e-06	4.18121e-06	5.3787	-0.0756253	-0.191028
OPC	HNRNPK	6.1101e-101	9.30656e-100	99.0312	-0.561103	-0.190885
OPC	H3-3B	2.87126e-30	9.66436e-30	29.0148	-0.661853	-0.190759
OPC	MIR4300HG	1.42002e-58	9.35282e-58	57.0291	-0.901434	-0.190655
OPC	LUC7L2	2.37168e-69	2.00447e-68	67.698	-0.41426	-0.190488
OPC	SLC35F3	2.67669e-66	2.11756e-65	64.6742	-0.33092	-0.190072
OPC	SPOCK3	1.15455e-39	4.86628e-39	38.3128	-0.34276	-0.189898
OPC	SPARCL1	8.36983e-64	6.22492e-63	62.2059	-0.441806	-0.189717
OPC	KCTD16	7.91072e-72	7.03739e-71	70.1526	-0.565465	-0.189534
OPC	HIP1R	1.49639e-24	4.3379e-24	23.3627	-0.256918	-0.188468
OPC	CNTN4	9.31804e-16	2.1109e-15	14.6755	-0.317871	-0.187926
OPC	DCC	2.40254e-18	5.84281e-18	17.2334	-0.134079	-0.187101
OPC	FAM78B	2.99481e-249	1.19785e-246	245.922	-1.38911	-0.186015
OPC	KCNMB2	1.37544e-12	2.81711e-12	11.5502	-0.0845285	-0.185806
OPC	SEZ6L	1.16397e-69	9.91372e-69	68.0038	-0.222621	-0.183781
OPC	JPX	8.80373e-94	1.18143e-92	91.9276	-0.346871	-0.183018
OPC	IMMP2L	1.21753e-54	7.3352e-54	53.1346	-0.319662	-0.182974
OPC	ACTB	3.83844e-27	1.19362e-26	25.9231	-0.343679	-0.182385
OPC	CABLES1	1.5157e-58	9.98087e-58	57.0008	-0.481261	-0.182345
OPC	NLGN4X	4.8474e-34	1.80455e-33	32.7436	-0.158319	-0.182168
OPC	DIRC3	1.89855e-82	2.05886e-81	80.6864	-0.445373	-0.181693
OPC	FBXL17	2.82381e-55	1.72555e-54	53.7631	-0.258214	-0.181598
OPC	ACSL3	3.702e-64	2.78491e-63	62.5552	-0.371559	-0.18084
OPC	SRSF11	6.95003e-33	2.51023e-32	31.6003	-0.297358	-0.180224
OPC	LRFN5	2.36669e-39	9.90477e-39	38.0042	-0.3209	-0.179072
OPC	ANK3	0.000123925	0.000180235	3.74416	-0.0980454	-0.179049
OPC	PTPRN2	7.53905e-80	7.82567e-79	78.1065	-0.350706	-0.178797
OPC	PTPRJ	5.27962e-07	8.75851e-07	6.05757	-0.209607	-0.178281
OPC	DLG2	1.72862e-21	4.58948e-21	20.3382	-0.0775591	-0.177001
OPC	COL4A4	2.75165e-153	1.20206e-151	150.92	-0.827807	-0.176732
OPC	FMNL3	3.05766e-105	5.03043e-104	103.298	-0.549041	-0.176386
OPC	FTH1	4.44749e-45	2.13988e-44	43.6696	-0.619479	-0.176302
OPC	HDAC4	4.61377e-65	3.55504e-64	63.4492	-0.292236	-0.175826
OPC	PLAAT1	1.2161e-86	1.42734e-85	84.8455	-0.644789	-0.175007
OPC	CRPPA	3.16837e-109	5.65024e-108	107.248	-0.703658	-0.173605
OPC	PDGFRA	1.43901e-37	5.79558e-37	36.2369	-0.196518	-0.172944
OPC	TNK2	8.39363e-42	3.72381e-41	40.429	-0.313952	-0.172733
OPC	GRM5	1.10129e-23	3.10912e-23	22.5074	-0.144717	-0.172527
OPC	SOX8	1.60125e-69	1.35929e-68	67.8667	-0.375313	-0.172513
OPC	PKN2	1.16126e-64	8.8614e-64	63.0525	-0.352348	-0.171968
OPC	DLGAP1	2.39283e-20	6.17207e-20	19.2096	-0.122552	-0.171057
OPC	CTNNA3	5.10599e-39	2.12162e-38	37.6733	-0.59481	-0.171037
OPC	SYT14	1.85049e-15	4.15601e-15	14.3813	-0.278114	-0.170537
OPC	BTD	4.50682e-51	2.49328e-50	49.6032	-0.595028	-0.169378
OPC	CST3	4.23481e-30	1.41796e-29	28.8483	-0.40069	-0.169263
OPC	NSG2	1.08966e-57	7.03106e-57	56.153	-0.551109	-0.169163
OPC	KCND3	5.68526e-54	3.37044e-53	52.4723	-0.316446	-0.168987
OPC	JAKMIP2	4.41908e-27	1.37141e-26	25.8628	-0.320122	-0.16878
OPC	LINC01013	1.57226e-55	9.67675e-55	54.0143	-0.318061	-0.167227
OPC	SCN1A-AS1	4.32442e-28	1.37743e-27	26.8609	-0.525723	-0.166639
OPC	GNA12	2.22135e-27	6.95751e-27	26.1575	-0.353081	-0.163275
OPC	RHBDL3	1.78243e-107	3.06677e-106	105.513	-0.467535	-0.162773
OPC	XKR6	6.11591e-20	1.55693e-19	18.8077	-0.219085	-0.162483
OPC	PLCB4	1.80283e-08	3.17641e-08	7.49806	-0.172333	-0.1621
OPC	STOX2	1.92911e-53	1.13362e-52	51.9455	-0.452052	-0.161734
OPC	ENSG00000287720	9.64678e-45	4.60337e-44	43.3369	-0.511423	-0.161722
OPC	FRMD4A	1.99396e-19	4.99716e-19	18.3013	-0.0671764	-0.161721
OPC	BASP1	4.85371e-50	2.61565e-49	48.5824	-0.54471	-0.16163
OPC	PTPRG	3.52072e-20	9.03368e-20	19.0441	-0.110796	-0.16009
OPC	LRRN1	1.30287e-13	2.76406e-13	12.5585	-0.148755	-0.159621
OPC	GABRB3	5.40185e-52	3.05595e-51	50.5149	-0.357722	-0.159087
OPC	LRP1	1.12802e-60	7.84749e-60	59.1053	-0.258053	-0.158114
OPC	HS6ST3	2.73852e-23	7.65207e-23	22.1162	-0.129612	-0.157863
OPC	SCFD2	3.33566e-59	2.24061e-58	57.6496	-0.294415	-0.157254
OPC	CERS6	1.29471e-14	2.83543e-14	13.5474	-0.205424	-0.157059
OPC	LINC01572	1.23722e-61	8.75144e-61	60.0579	-0.723992	-0.157031
OPC	S100B	5.94382e-57	3.7674e-56	55.424	-0.506787	-0.156768
OPC	SLC4A10	8.84005e-35	3.35043e-34	33.4749	-0.47407	-0.156699
OPC	DDX24	1.22283e-41	5.3909e-41	40.2683	-0.748058	-0.155723
OPC	RNF144A	3.81948e-07	6.37539e-07	6.19549	-0.20621	-0.155282
OPC	AUTS2	5.5167e-13	1.14629e-12	11.9407	-0.115211	-0.154165
OPC	NTRK2	1.29253e-40	5.57994e-40	39.2534	-0.161989	-0.152399
OPC	ENSG00000239381	1.75214e-90	2.21066e-89	88.6555	-0.725765	-0.152004
OPC	MFSD4B	2.6079e-35	9.98609e-35	34.0006	-0.556729	-0.151989
OPC	ADD3-AS1	6.81375e-97	9.61732e-96	95.0169	-1.03678	-0.15135
OPC	ACYP2	1.24914e-43	5.79731e-43	42.2368	-0.344605	-0.150271
OPC	ATP2B1	1.53739e-35	5.92746e-35	34.2271	-0.338303	-0.150088
OPC	CACNG4	1.83368e-42	8.30616e-42	41.0806	-0.307768	-0.14986
OPC	ARPP21	8.01947e-16	1.82007e-15	14.7399	-0.11859	-0.148996
OPC	ATP1A1	5.18997e-52	2.93717e-51	50.5321	-0.511085	-0.148743
OPC	CADPS2	0.00148366	0.00200878	2.69707	-0.23521	-0.147447
OPC	ARNT2	1.07016e-48	5.5891e-48	47.2527	-0.212317	-0.147174
OPC	KIF13A	0.00178125	0.00239946	2.61989	-0.0103499	-0.146676
OPC	SCRG1	1.51786e-67	1.23735e-66	65.9075	-0.609005	-0.145749
OPC	DPH6	2.17506e-47	1.09906e-46	45.959	-0.374426	-0.145543
OPC	LDLRAD4	2.46652e-13	5.18206e-13	12.2855	-0.254206	-0.145148
OPC	ABLIM1	4.64211e-07	7.72214e-07	6.11226	-0.285667	-0.145135
OPC	SPATA6	7.8086e-21	2.03995e-20	19.6904	-0.168823	-0.144444
OPC	HNRNPA2B1	3.23246e-32	1.14958e-31	30.9395	-0.181371	-0.144426
OPC	PLCL1	2.01654e-45	9.77114e-45	44.0101	-0.32259	-0.143949
OPC	ETV5	2.627e-54	1.57252e-53	52.8034	-0.44176	-0.143896
OPC	PARD3B	1.62262e-31	5.65567e-31	30.2475	-0.289311	-0.143668
OPC	TMEM241	6.81263e-80	7.07879e-79	78.15	-0.745229	-0.143383
OPC	FAR1	2.42341e-52	1.38241e-51	50.8594	-0.542438	-0.143074
OPC	PAM	1.31626e-54	7.9269e-54	53.1009	-0.29236	-0.14303
OPC	GPR17	1.67817e-53	9.8785e-53	52.0053	-0.32465	-0.142847
OPC	PRKCB	1.05829e-87	1.26331e-86	85.8985	-0.552231	-0.142628
OPC	ENSG00000289084	2.16176e-05	3.28813e-05	4.48305	-0.75367	-0.141926
OPC	DISC1	3.62866e-27	1.12918e-26	25.9472	-0.160021	-0.14128
OPC	COA1	7.72951e-62	5.49523e-61	60.26	-0.399268	-0.141187
OPC	RANBP17	3.66691e-51	2.03778e-50	49.6908	-0.471257	-0.140171
OPC	PCSK2	3.34116e-77	3.296e-76	75.482	-0.644123	-0.13957
OPC	ENSG00000283674	1.2926e-13	2.74245e-13	12.5619	-0.287104	-0.139121
OPC	OLIG1	5.5907e-23	1.54715e-22	21.8105	-0.223699	-0.138842
OPC	SCD5	6.53277e-19	1.61267e-18	17.7925	-0.0719478	-0.138593
OPC	ENSG00000287042	6.52414e-36	2.53572e-35	34.5959	-0.324791	-0.138468
OPC	MAMLD1	2.04572e-80	2.13936e-79	78.6697	-0.580702	-0.138461
OPC	SORBS2	2.53686e-29	8.33654e-29	28.079	-0.313572	-0.13826
OPC	AQP4-AS1	1.99371e-24	5.75628e-24	23.2399	-0.593473	-0.138216
OPC	CMSS1	2.30665e-30	7.78352e-30	29.1088	-0.333212	-0.138153
OPC	SORCS1	4.72464e-18	1.14009e-17	16.9431	-0.189878	-0.138117
OPC	TAFA1	5.56524e-21	1.45983e-20	19.8357	-0.234068	-0.138083
OPC	ARHGEF4	5.37952e-51	2.97234e-50	49.5269	-0.274967	-0.137614
OPC	LRP4-AS1	7.12415e-38	2.89077e-37	36.539	-0.960796	-0.137163
OPC	EPHB1	1.14265e-49	6.10217e-49	48.2145	-0.735438	-0.137097
OPC	RIT2	0.00375914	0.00495269	2.30516	-0.0546394	-0.135912
OPC	OGFRL1	3.90586e-48	2.00789e-47	46.6973	-0.918787	-0.135894
OPC	SYT11	1.97641e-63	1.45412e-62	61.8374	-0.319166	-0.135752
OPC	SPRED1	6.13397e-19	1.51592e-18	17.8193	-0.203402	-0.135515
OPC	SGK1	2.28091e-25	6.77281e-25	24.1692	-0.11922	-0.13545
OPC	TLN2	1.97303e-50	1.07588e-49	48.9682	-0.42317	-0.135103
OPC	STK33	1.38448e-65	1.07947e-64	63.9668	-0.349372	-0.1348
OPC	ENSG00000291075	3.11219e-61	2.18734e-60	59.6601	-0.547698	-0.134612
OPC	USP25	1.21783e-39	5.13016e-39	38.2899	-0.306251	-0.134445
OPC	ACTG1	2.75884e-63	2.0235e-62	61.6939	-0.439197	-0.134294
OPC	BRINP1	5.0425e-09	9.07545e-09	8.04213	-0.193357	-0.134203
OPC	GUSBP1	5.6335e-19	1.39369e-18	17.8558	-0.231936	-0.134034
OPC	SLC44A5	4.89237e-29	1.5958e-28	27.797	-0.275508	-0.133251
OPC	KCNQ3	3.702e-64	2.78491e-63	62.5552	-0.557803	-0.133209
OPC	DNM1L	1.12415e-39	4.74009e-39	38.3242	-0.386912	-0.133122
OPC	ENSG00000285582	2.20967e-18	5.37716e-18	17.2694	-0.632204	-0.132902
OPC	WDR7	3.70016e-31	1.27784e-30	29.8935	-0.277792	-0.132602
OPC	BACH2	6.8876e-72	6.13431e-71	70.2122	-0.197942	-0.132593
OPC	P4HA1	1.11654e-80	1.17403e-79	78.9303	-0.381538	-0.132219
OPC	AKAP9	3.91039e-10	7.34881e-10	9.13378	-0.175742	-0.131911
OPC	DSCAML1	2.80286e-17	6.61982e-17	16.1792	-0.136477	-0.131731
OPC	BRINP2	1.14408e-64	8.7324e-64	63.0589	-0.512932	-0.131721
OPC	FBXL7	2.5724e-33	9.39351e-33	32.0272	-0.206881	-0.131673
OPC	LRRC8D	4.8598e-35	1.85032e-34	33.7328	-0.294404	-0.131247
OPC	SOS1	0.000306031	0.000434478	3.36203	-0.0196736	-0.131095
OPC	ARL15	5.28137e-22	1.4207e-21	20.8475	-0.309132	-0.130961
OPC	CRISPLD2	1.63648e-39	6.87684e-39	38.1626	-0.286977	-0.130707
OPC	STK39	5.70213e-35	2.16835e-34	33.6639	-0.271253	-0.130586
OPC	CNTN3	2.46264e-21	6.51417e-21	20.1861	-0.176304	-0.130344
OPC	DIPK1A	7.56751e-58	4.90042e-57	56.3098	-0.326618	-0.13032
OPC	KIAA0825	2.12212e-59	1.43327e-58	57.8437	-0.525009	-0.130268
OPC	PDE3A	0.00068364	0.000949738	3.0224	-0.582368	-0.129992
OPC	MAPRE2	1.24322e-34	4.6957e-34	33.3283	-0.340557	-0.129987
OPC	TSC22D1	7.64825e-42	3.39557e-41	40.4691	-0.185234	-0.129947
OPC	ADD3	3.51632e-27	1.09489e-26	25.9606	-0.198505	-0.129484
OPC	CDKAL1	8.09044e-18	1.94042e-17	16.7121	-0.202959	-0.129305
OPC	GLS	4.5941e-17	1.07809e-16	15.9673	-0.292033	-0.128539
OPC	AJAP1	2.3899e-61	1.68161e-60	59.7743	-0.475339	-0.127951
OPC	AFAP1L2	5.6173e-26	1.69843e-25	24.77	-0.225826	-0.127684
OPC	IPO9-AS1	2.8673e-10	5.41263e-10	9.26659	-0.349801	-0.127578
OPC	CYP7B1	7.44662e-76	7.18262e-75	74.1437	-0.583316	-0.127552
OPC	CPEB4	2.92142e-59	1.96493e-58	57.7067	-0.13989	-0.127238
OPC	C1orf21	2.55861e-62	1.84026e-61	60.7351	-0.168884	-0.126863
OPC	GPR37L1	2.7812e-44	1.31132e-43	42.8823	-0.431156	-0.126724
OPC	B3GALT1	1.66932e-74	1.56887e-73	72.8044	-0.568233	-0.126287
OPC	SYN2	1.66921e-28	5.36902e-28	27.2701	-0.322515	-0.126143
OPC	EGFR	3.70473e-32	1.31556e-31	30.8809	-0.209405	-0.126108
OPC	TERF2IP	3.66685e-28	1.16991e-27	26.9318	-0.428194	-0.126087
OPC	TACC2	1.08545e-48	5.66702e-48	47.2466	-0.335318	-0.125505
OPC	PID1	1.57748e-20	4.08914e-20	19.3884	-0.118207	-0.124118
OPC	CAMK1D	3.91358e-23	1.08871e-22	21.9631	-0.352793	-0.124106
OPC	CPSF6	4.00782e-06	6.3635e-06	5.1963	-0.189409	-0.124033
OPC	CALD1	4.71517e-40	2.00771e-39	38.6973	-0.429228	-0.123724
OPC	MITF	2.08989e-46	1.03447e-45	44.9853	-0.372969	-0.123688
OPC	GDAP1	2.09774e-42	9.4814e-42	41.0231	-0.14586	-0.12343
OPC	NCAM1	1.6302e-27	5.12315e-27	26.2905	-0.0780094	-0.123248
OPC	GPC6	2.6746e-10	5.0563e-10	9.29617	-0.125468	-0.123218
OPC	WWOX	1.15642e-30	3.93409e-30	29.4052	-0.0840351	-0.12302
OPC	PDE7B	2.6251e-07	4.41117e-07	6.35545	-0.130522	-0.1223
OPC	IL1RAP	1.60638e-29	5.31e-29	28.2749	-0.307846	-0.122157
OPC	ENSG00000271860	1.30626e-08	2.3142e-08	7.6356	-0.165916	-0.121979
OPC	SLC6A1	3.05347e-27	9.52409e-27	26.0212	-0.220745	-0.121879
OPC	LINC01278	1.03887e-56	6.55235e-56	55.1836	-0.261519	-0.12177
OPC	ADCY8	1.08874e-62	7.89152e-62	61.1028	-0.393834	-0.121736
OPC	ERC2	5.33035e-25	1.56615e-24	23.8052	-0.142696	-0.121639
OPC	VCAN-AS1	1.89244e-40	8.13785e-40	39.0895	-0.836627	-0.12159
OPC	CLVS1	4.21671e-34	1.57242e-33	32.8034	-0.412099	-0.121583
OPC	DPF3	2.77636e-21	7.33772e-21	20.1344	-0.300061	-0.121233
OPC	RABGAP1L	3.35974e-08	5.85654e-08	7.23236	-0.106673	-0.120922
OPC	STAT1	1.48545e-23	4.17456e-23	22.3794	-0.441683	-0.120663
OPC	ZCCHC17	6.99169e-83	7.61422e-82	81.1184	-0.856635	-0.12039
OPC	MYO10	2.63942e-63	1.93637e-62	61.713	-0.437117	-0.120253
OPC	NXPH1	0.00122572	0.0016696	2.77739	-0.0495337	-0.120226
OPC	PCLO	4.68181e-09	8.43564e-09	8.07388	-0.263098	-0.120165
OPC	PPM1L	3.55589e-14	7.68522e-14	13.1143	-0.226818	-0.119795
OPC	RHOB	8.66032e-79	8.81429e-78	77.0548	-0.830442	-0.119774
OPC	RBFOX2	2.01361e-22	5.48079e-22	21.2612	-0.162624	-0.119186
OPC	ATP6V0A1	2.86912e-56	1.79272e-55	54.7465	-0.427172	-0.119094
OPC	ZBTB16	1.513e-05	2.32048e-05	4.63442	-0.14061	-0.118974
OPC	ENSG00000234173	5.38123e-37	2.14233e-36	35.6691	-0.503654	-0.118213
OPC	SLC24A3	1.9513e-20	5.04629e-20	19.297	-0.145494	-0.118088
OPC	TRPM3	1.38129e-06	2.24573e-06	5.64864	-0.123272	-0.117673
OPC	ENSG00000259048	4.73591e-23	1.31438e-22	21.8813	-0.259818	-0.117549
OPC	CASK	2.14774e-39	8.99824e-39	38.0458	-0.144076	-0.117211
OPC	NR2F1-AS1	1.45495e-19	3.65912e-19	18.4366	-0.326075	-0.117105
OPC	RAMP1	2.43261e-48	1.25788e-47	46.9004	-0.292977	-0.116976
OPC	ZNF804A	4.38247e-19	1.0876e-18	17.9635	-0.32878	-0.116671
OPC	UNC5D	2.01242e-172	1.31869e-170	169.88	-1.44185	-0.116666
OPC	PALLD	3.03303e-38	1.2392e-37	36.9069	-0.242752	-0.116576
OPC	FNDC3B	5.355e-20	1.36594e-19	18.8646	-0.255176	-0.116517
OPC	LRRTM3	1.09958e-14	2.41426e-14	13.6172	-0.0815038	-0.116267
OPC	PDZRN4	0.00675764	0.00874461	2.05826	-0.0209243	-0.115839
OPC	HECTD1	6.61713e-35	2.5135e-34	33.5997	-0.32686	-0.115714
OPC	EPN2-AS1	1.122e-49	5.99399e-49	48.2223	-0.859165	-0.115623
OPC	OGA	1.40207e-06	2.27856e-06	5.64234	-0.176498	-0.115294
OPC	COL9A1	4.43589e-20	1.13469e-19	18.9451	-0.168983	-0.115225
OPC	PAN3	1.46857e-05	2.25345e-05	4.64715	-0.120485	-0.114846
OPC	TSPAN7	4.53851e-42	2.02722e-41	40.6931	-0.144582	-0.114753
OPC	KIF3A	1.76772e-26	5.40961e-26	25.2668	-0.315519	-0.114753
OPC	PCCA	5.61598e-10	1.04876e-09	8.97932	-0.180463	-0.114731
OPC	RNF32-DT	1.28853e-41	5.67566e-41	40.246	-0.359318	-0.114201
OPC	KIFAP3	4.17605e-22	1.12701e-21	20.9481	-0.351227	-0.1142
OPC	LRRC49	6.38989e-18	1.53699e-17	16.8133	-0.242042	-0.113803
OPC	HTRA1	2.89183e-23	8.07457e-23	22.0929	-0.197488	-0.113744
OPC	ATP8A2	1.07793e-05	1.66942e-05	4.77743	-0.154209	-0.113686
OPC	ENSG00000291203	2.1458e-05	3.26434e-05	4.48621	-0.133225	-0.113308
OPC	KIF21A	5.95085e-15	1.31596e-14	13.8808	-0.22693	-0.113066
OPC	MAP3K5	4.77699e-11	9.26985e-11	10.0329	-0.142971	-0.113055
OPC	GPD2	8.61271e-31	2.94563e-30	29.5308	-0.290446	-0.112382
OPC	TSPYL2	1.48686e-37	5.9867e-37	36.2228	-0.612485	-0.112378
OPC	APBB2	8.77905e-15	1.93403e-14	13.7135	-0.0910975	-0.112328
OPC	PRDM5	1.43321e-130	4.00546e-129	128.397	-0.762962	-0.111817
OPC	TAFA2	2.41457e-11	4.73867e-11	10.3243	-0.154406	-0.111716
OPC	PAPPA	6.21695e-33	2.24809e-32	31.6482	-1.70012	-0.111387
OPC	SMARCA2	0.000127415	0.000185197	3.73237	-0.136974	-0.110989
OPC	BLTP1	2.17605e-20	5.61806e-20	19.2504	-0.208804	-0.11096
OPC	CADM1	3.23751e-13	6.78338e-13	12.1686	-0.0741781	-0.110771
OPC	COBL	7.69308e-10	1.42902e-09	8.84496	-0.0799061	-0.110732
OPC	SFPQ	2.01284e-14	4.38628e-14	13.3579	-0.160569	-0.110605
OPC	ASB3	1.21513e-06	1.97987e-06	5.70336	-0.15036	-0.11045
OPC	PPM1B	4.39637e-25	1.29507e-24	23.8877	-0.200372	-0.110225
OPC	MT1M	1.43235e-41	6.30552e-41	40.2003	-1.2399	-0.110013
OPC	KIAA1217	1.55489e-15	3.49824e-15	14.4562	-0.124357	-0.109914
OPC	ENSG00000259481	3.15432e-45	1.5222e-44	43.8175	-0.701515	-0.109872
OPC	TMEM132B	4.00807e-18	9.69378e-18	17.0135	-0.186828	-0.10966
OPC	MTR	1.58225e-36	6.23466e-36	35.2052	-0.35582	-0.109634
OPC	FAM184A	2.30463e-44	1.08979e-43	42.9627	-0.395758	-0.109617
OPC	PHACTR3	4.02903e-17	9.47439e-17	16.0234	-0.0699667	-0.109207
OPC	BTBD9	4.22556e-40	1.80198e-39	38.7443	-0.211469	-0.109077
OPC	FAM133B	3.62223e-40	1.54597e-39	38.8108	-0.313277	-0.108842
OPC	GOLGA8B	1.00316e-30	3.41912e-30	29.4661	-0.359227	-0.108651
OPC	PPP1R16B	9.64477e-72	8.54791e-71	70.0681	-0.497278	-0.108607
OPC	DIP2B	9.13982e-05	0.000134061	3.8727	-0.140954	-0.108526
OPC	COL9A2	5.90897e-86	6.84667e-85	84.1645	-0.64579	-0.108497
OPC	ENSG00000248994	3.42044e-57	2.18508e-56	55.6605	-0.439562	-0.108357
OPC	EPM2A	2.19697e-79	2.25843e-78	77.6462	-0.451973	-0.108039
OPC	CHST11	2.20885e-11	4.34295e-11	10.3622	-0.0719887	-0.107677
OPC	ATP8A1	6.66433e-18	1.60175e-17	16.7954	-0.272199	-0.107192
OPC	JMJD1C	0.00298233	0.00395444	2.40292	-0.0524147	-0.107007
OPC	CDH10	3.10996e-11	6.07938e-11	10.2161	-0.0918058	-0.106836
OPC	DHX15	2.67047e-41	1.16942e-40	39.932	-0.434152	-0.106779
OPC	SPRED2	1.01457e-22	2.78541e-22	21.5551	-0.23658	-0.106763
OPC	AGBL4	1.19167e-23	3.35999e-23	22.4737	-0.265117	-0.106647
OPC	RGCC	5.47107e-47	2.74382e-46	45.5616	-0.415857	-0.106421
OPC	TSPAN3	4.68085e-71	4.09548e-70	69.3877	-0.344426	-0.106066
OPC	IGFBP5	3.08734e-129	8.37744e-128	127.077	-0.901901	-0.105698
OPC	DTNB	8.30477e-22	2.22332e-21	20.653	-0.240344	-0.105667
OPC	RAB3C	1.00159e-40	4.33364e-40	39.3631	-0.389477	-0.105595
OPC	ACER3	6.20949e-41	2.69808e-40	39.5689	-0.226944	-0.105391
OPC	TRIM2	1.22702e-18	3.00779e-18	17.5218	-0.0999193	-0.105326
OPC	RBPJ	1.24026e-25	3.70815e-25	24.4308	-0.143695	-0.105255
OPC	FUT8	7.44788e-12	1.48735e-11	10.8276	-0.227834	-0.10499
OPC	XKR4	1.34636e-05	2.07513e-05	4.68295	-0.0187295	-0.104977
OPC	PTCH1	2.97594e-48	1.53574e-47	46.8137	-0.395142	-0.104956
OPC	ENSG00000262801	1.82693e-17	4.33447e-17	16.3631	-0.307925	-0.104713
OPC	KIF19	5.19504e-14	1.11691e-13	12.952	-0.457837	-0.104557
OPC	LINC02223	1.46342e-55	9.01045e-55	54.0453	-0.662357	-0.104487
OPC	MCTP1	0.000122651	0.000178398	3.74861	-0.180282	-0.104411
OPC	FTO	5.77418e-16	1.31524e-15	14.881	-0.153559	-0.104241
OPC	CACNB4	1.14959e-08	2.04135e-08	7.69008	-0.182246	-0.103861
OPC	FOCAD	2.8092e-23	7.84742e-23	22.1053	-0.203644	-0.103848
OPC	AGFG1	6.67351e-47	3.33762e-46	45.4766	-0.269768	-0.10363
OPC	AFF3	3.21553e-08	5.60833e-08	7.25117	-0.191407	-0.103584
OPC	ENSG00000250243	1.1039e-19	2.78672e-19	18.5549	-0.626194	-0.103142
OPC	NBAS	1.11144e-07	1.89893e-07	6.72149	-0.174569	-0.103061
OPC	FUT9	0.00104517	0.00143306	2.84374	-0.12596	-0.103033
OPC	SULF2	7.00049e-23	1.93156e-22	21.7141	-0.155146	-0.102383
OPC	RCBTB1	4.48542e-49	2.36464e-48	47.6262	-0.385513	-0.102257
OPC	PTPRM	2.9083e-08	5.08399e-08	7.29379	-0.135587	-0.102114
OPC	WAC	6.23414e-06	9.80288e-06	5.00865	-0.123346	-0.1021
OPC	STAG1	1.36565e-15	3.07811e-15	14.5117	-0.143678	-0.102051
OPC	BOD1L1	1.48293e-24	4.3001e-24	23.3665	-0.301002	-0.101979
OPC	PLEKHA5	3.26919e-22	8.84284e-22	21.0534	-0.193381	-0.101902
OPC	ORC4	2.93925e-11	5.75006e-11	10.2403	-0.225228	-0.101814
OPC	CTNNB1	4.98573e-16	1.13741e-15	14.9441	-0.265631	-0.101788
OPC	GADD45B	8.53343e-25	2.4897e-24	23.6039	-0.808539	-0.101665
OPC	SUB1	1.31641e-63	9.73416e-63	62.0117	-0.509221	-0.101637
OPC	STRN3	5.62186e-20	1.43294e-19	18.8438	-0.236744	-0.101615
OPC	DYNC2H1	7.20409e-36	2.79682e-35	34.5533	-0.25049	-0.101502
OPC	LAMP2	3.08145e-71	2.70454e-70	69.5679	-0.412202	-0.101459
OPC	ENSG00000288891	4.8192e-32	1.7058e-31	30.7681	-0.244188	-0.101459
OPC	MINDY3	1.95737e-37	7.86166e-37	36.1045	-0.430888	-0.101432
OPC	CTDSPL	5.06949e-22	1.36442e-21	20.8651	-0.245406	-0.101361
OPC	KLF7	1.83376e-30	6.20686e-30	29.2071	-0.36047	-0.101334
OPC	PPP1R13B	3.47112e-47	1.74679e-46	45.7578	-0.575991	-0.101285
OPC	PACSIN2	9.28126e-67	7.43805e-66	65.1285	-0.481093	-0.101093
OPC	BCR	1.14521e-39	4.82824e-39	38.3162	-0.264881	-0.100917
OPC	ANKRD55	7.79539e-64	5.80049e-63	62.2365	-0.859236	-0.10036
OPC	XRN1	0.000385854	0.000544717	3.26383	-0.133931	-0.10023
OPC	NR3C1	0.000620105	0.000863889	3.06354	-0.143896	-0.100081
OPC	GOLGA4	1.09896e-09	2.02815e-09	8.6929	-0.16326	-0.100003
OPC	TMSB15B-AS1	1.38428e-63	1.02238e-62	61.9904	0.401838	0.10013
OPC	HSPA4L	0.00226659	0.00302993	2.51857	0.390633	0.10072
OPC	TENM4	4.80113e-41	2.08997e-40	39.6799	0.397738	0.100905
OPC	ASH1L	9.4083e-33	3.38659e-32	31.4702	0.146304	0.100969
OPC	ZNF536	5.32357e-17	1.24738e-16	15.904	0.317586	0.101219
OPC	RPLP1	3.65195e-40	1.55844e-39	38.8073	0.763132	0.101317
OPC	RPL28	4.77639e-39	1.98547e-38	37.7021	0.692012	0.101541
OPC	RSRP1	2.05288e-42	9.28138e-42	41.0324	0.304676	0.101709
OPC	FAM20C	5.84755e-78	5.85097e-77	76.2328	0.754828	0.101922
OPC	CDC42BPA	1.04986e-26	3.22916e-26	25.4909	0.0899423	0.102231
OPC	CAMSAP2	2.70376e-33	9.86148e-33	32.0061	0.138343	0.102241
OPC	SPRY4-AS1	3.79544e-23	1.05641e-22	21.9762	0.267949	0.102302
OPC	TTBK2	6.95735e-33	2.51258e-32	31.5999	0.240656	0.102567
OPC	CRADD	7.36931e-45	3.52532e-44	43.4528	0.174375	0.102762
OPC	NDRG2	3.82487e-92	4.97669e-91	90.3031	0.526555	0.102799
OPC	KIF1B	1.10611e-05	1.71177e-05	4.76655	0.0170725	0.102813
OPC	COG7	1.0231e-95	1.41234e-94	93.8501	0.57451	0.103257
OPC	ENSG00000256654	3.06656e-59	2.06209e-58	57.6857	0.410329	0.1038
OPC	TNRC6A	3.42832e-30	1.15142e-29	28.9388	0.0977812	0.10387
OPC	KIAA2026	9.41776e-27	2.89932e-26	25.5377	0.181246	0.104544
OPC	OSMR	5.82592e-45	2.79786e-44	43.5532	0.414297	0.105124
OPC	CRB1	5.32862e-15	1.18006e-14	13.9281	0.233937	0.10517
OPC	BAZ2B	1.14128e-20	2.96969e-20	19.5273	0.12506	0.105253
OPC	SOX10	6.68287e-53	3.86442e-52	51.4129	0.35952	0.10543
OPC	ENSG00000225649	1.6263e-32	5.8166e-32	31.2353	0.392001	0.105645
OPC	ENSG00000258077	3.85861e-102	5.99281e-101	100.222	1.26654	0.105699
OPC	CIRBP	1.84618e-10	3.50763e-10	9.45499	0.147948	0.105906
OPC	ENSG00000289474	6.73181e-38	2.73337e-37	36.5633	0.874359	0.105993
OPC	COL27A1	1.79485e-34	6.75273e-34	33.1705	0.454949	0.106008
OPC	SLC25A29	3.09676e-84	3.46436e-83	82.4604	0.660913	0.106342
OPC	LINC01135	1.35097e-59	9.16257e-59	58.038	0.541797	0.106864
OPC	BTBD8	1.00003e-41	4.4156e-41	40.355	0.352704	0.107064
OPC	RFX4	1.90265e-61	1.34091e-60	59.8726	0.364892	0.107369
OPC	WWP1	2.75883e-49	1.46091e-48	47.8354	0.336113	0.107477
OPC	USP34	4.09517e-27	1.27217e-26	25.8955	0.139824	0.107482
OPC	ANKRD12	4.88695e-18	1.17852e-17	16.9287	0.136732	0.108039
OPC	STAT3	8.58298e-49	4.48868e-48	47.3479	0.288668	0.108444
OPC	COL15A1	1.34107e-115	2.77382e-114	113.557	0.808069	0.108499
OPC	CERS4	7.20056e-84	7.96848e-83	82.0986	0.429485	0.108628
OPC	KCTD3	6.16973e-14	1.32378e-13	12.8782	0.0782703	0.109242
OPC	MYO9A	9.2083e-34	3.398e-33	32.4688	0.167786	0.109511
OPC	PTPN13	1.25537e-31	4.39052e-31	30.3575	0.296184	0.109621
OPC	PABPN1	3.4186e-73	3.12607e-72	71.505	0.311297	0.109937
OPC	CCDC50	9.64676e-12	1.92037e-11	10.7166	0.139654	0.110477
OPC	STK3	3.10609e-33	1.13115e-32	31.9465	0.366775	0.11056
OPC	BRD4	4.55839e-40	1.94122e-39	38.7119	0.262287	0.11059
OPC	SEMA3E	2.64898e-10	5.00879e-10	9.30027	0.141904	0.110852
OPC	SORL1	2.05068e-39	8.59275e-39	38.0659	0.308816	0.111271
OPC	KIAA0040	2.06129e-24	5.94806e-24	23.2256	0.0197973	0.11147
OPC	MKLN1	3.6004e-08	6.26647e-08	7.20298	0.0839372	0.111871
OPC	SNRNP70	1.61112e-44	7.65373e-44	43.1161	0.266357	0.11193
OPC	UBA6-DT	2.6469e-25	7.84695e-25	24.1053	0.229362	0.112403
OPC	LPP	2.42121e-18	5.8873e-18	17.2301	0.108172	0.112428
OPC	SPATS2L	2.38207e-53	1.39314e-52	51.856	0.297053	0.112473
OPC	PCGF5	9.70078e-55	5.85928e-54	53.2322	0.269985	0.11282
OPC	ASAP1	1.16027e-20	3.01782e-20	19.5203	0.0942739	0.113189
OPC	ENSG00000264015	2.58854e-27	8.09851e-27	26.0916	0.314297	0.113698
OPC	CASTOR3P	4.0173e-58	2.61685e-57	56.5822	0.287438	0.115606
OPC	DDR1	6.60221e-78	6.60178e-77	76.1803	0.455076	0.115654
OPC	GLCCI1	1.78164e-22	4.85713e-22	21.3136	0.152381	0.116045
OPC	TIAM2	2.8084e-37	1.12445e-36	35.9491	0.292778	0.116421
OPC	DIP2C	2.72701e-26	8.29497e-26	25.0812	0.14178	0.116574
OPC	GLUL	2.03103e-101	3.11823e-100	99.5061	0.547346	0.116863
OPC	HIBCH	9.61419e-10	1.7789e-09	8.74985	0.187414	0.11702
OPC	FREM2	1.35247e-162	7.28205e-161	160.138	1.35344	0.11707
OPC	ENSG00000290853	4.81601e-30	1.61046e-29	28.793	0.433903	0.117133
OPC	FHIT	9.94686e-10	1.83946e-09	8.73531	0.0833167	0.117133
OPC	ROBO1	2.85851e-06	4.57688e-06	5.33943	0.128032	0.118021
OPC	KCNIP1	7.53791e-11	1.45141e-10	9.83821	0.123172	0.118068
OPC	ALCAM	9.74978e-19	2.39606e-18	17.6205	0.0950915	0.118254
OPC	ARAP2	8.10224e-23	2.23036e-22	21.6516	0.242709	0.119107
OPC	LINC00882	1.57854e-34	5.94979e-34	33.2255	0.291096	0.119337
OPC	ZMYND8	2.10422e-44	9.96857e-44	43.0014	0.225526	0.11936
OPC	CSMD2	0.000121649	0.000176999	3.75203	0.0245076	0.11937
OPC	AHI1	8.56728e-17	1.99512e-16	15.7	0.175695	0.11969
OPC	MIB1	4.60567e-28	1.46474e-27	26.8342	0.251818	0.119816
OPC	MEF2C-AS1	3.84507e-44	1.80656e-43	42.7431	0.357541	0.119844
OPC	SLC44A1	8.33302e-22	2.23068e-21	20.6516	0.177598	0.119961
OPC	ZHX3	4.14208e-38	1.68763e-37	36.7727	0.204844	0.120731
OPC	SLC5A3	1.54981e-93	2.06896e-92	91.6842	0.775885	0.121292
OPC	CTTNBP2	1.22721e-21	3.27462e-21	20.4848	0.128927	0.121579
OPC	MED13L	6.5694e-14	1.40865e-13	12.8512	0.136165	0.122077
OPC	LINC-PINT	2.12365e-23	5.94313e-23	22.226	0.104271	0.122374
OPC	MPHOSPH8	8.31143e-31	2.84417e-30	29.546	0.278312	0.124929
OPC	ELF2	3.24414e-35	1.23961e-34	33.9067	0.223369	0.125014
OPC	TMEM161B-DT	2.28729e-14	4.9738e-14	13.3033	0.0856984	0.125226
OPC	CAPN2	5.26384e-85	5.97332e-84	83.2238	0.490031	0.125691
OPC	TCF4	2.05658e-08	3.615e-08	7.44189	0.0762335	0.125997
OPC	IGSF9B	4.07253e-32	1.445e-31	30.8401	0.203303	0.126089
OPC	DST	5.40084e-14	1.16067e-13	12.9353	0.0951956	0.126233
OPC	EMID1	1.93525e-100	2.93028e-99	98.5331	0.570911	0.126414
OPC	GNG7	2.01789e-11	3.97283e-11	10.4009	0.202749	0.126512
OPC	MBNL1	1.19645e-32	4.29568e-32	31.367	0.178328	0.127372
OPC	PNISR	3.10946e-19	7.75237e-19	18.1106	0.131381	0.127811
OPC	HMGB1	3.81496e-06	6.06353e-06	5.21727	0.00138234	0.128084
OPC	GALNT7-DT	2.63692e-75	2.51898e-74	73.5988	0.680096	0.12843
OPC	SNHG14	7.46156e-12	1.48999e-11	10.8268	0.0249045	0.130784
OPC	PEX5L	1.32927e-24	3.86069e-24	23.4133	0.249434	0.131028
OPC	ZDHHC14	0.00573501	0.00746268	2.12711	0.0577376	0.131438
OPC	APOLD1	1.05989e-181	8.63561e-180	179.064	1.83608	0.131641
OPC	MBP	2.17531e-48	1.1273e-47	46.948	0.486285	0.132209
OPC	LUC7L3	1.34035e-25	4.00234e-25	24.3977	0.0652961	0.132923
OPC	NCKAP5	1.72067e-12	3.516e-12	11.454	0.127759	0.13307
OPC	RHOXF1	3.55233e-76	3.44148e-75	74.4633	0.598354	0.133685
OPC	CCNH	3.57972e-12	7.23746e-12	11.1404	0.19653	0.133892
OPC	MAP2	3.92241e-05	5.87275e-05	4.23116	0.0749574	0.134123
OPC	THRB	1.16124e-19	2.9293e-19	18.5332	0.184439	0.134594
OPC	CCDC18-AS1	6.01594e-61	4.20706e-60	59.376	0.343905	0.134903
OPC	MARCHF1	1.53218e-14	3.34953e-14	13.475	0.0938062	0.137543
OPC	DDX5	6.05401e-30	2.02115e-29	28.6944	0.17904	0.137569
OPC	ATP1B2	9.26622e-39	3.83268e-38	37.4165	0.428312	0.138339
OPC	IRS2	4.04215e-100	6.07862e-99	98.2162	0.454337	0.138715
OPC	TTTY10	6.78394e-84	7.51013e-83	82.1244	0.918776	0.13933
OPC	NPAS2	3.81635e-99	5.61031e-98	97.251	0.550774	0.139836
OPC	TMEM14B	3.0427e-42	1.36542e-41	40.8647	0.342626	0.140083
OPC	TMEM132C	3.85053e-06	6.11849e-06	5.21336	0.0609889	0.140315
OPC	NAV1	7.59521e-11	1.46226e-10	9.83498	0.115339	0.140442
OPC	MEG3	5.20992e-36	2.02928e-35	34.6927	0.117449	0.140884
OPC	BRINP3	1.99873e-06	3.2227e-06	5.49178	0.0915108	0.141032
OPC	FOXP1	2.00436e-50	1.09277e-49	48.9615	0.200689	0.141939
OPC	FTX	6.25657e-36	2.43295e-35	34.6139	0.102938	0.142827
OPC	PHLDB1	8.07387e-70	6.88997e-69	68.1618	0.411135	0.143003
OPC	LRRC4C	0.000111884	0.000163122	3.78749	0.035124	0.143084
OPC	GRM7	2.459e-18	5.97824e-18	17.2234	0.0788836	0.143404
OPC	ENSG00000250195	1.02085e-135	3.13775e-134	133.503	1.14622	0.143608
OPC	ZDHHC21	1.67993e-29	5.54766e-29	28.2559	0.207754	0.143714
OPC	ZCCHC24	8.77308e-27	2.70329e-26	25.5681	0.206534	0.144226
OPC	CAMK2D	1.22584e-09	2.25799e-09	8.64628	0.17225	0.144565
OPC	ARL17B	2.23759e-55	1.37223e-54	53.8626	0.666502	0.144619
OPC	HSPB1	1.10363e-91	1.4186e-90	89.8481	1.15491	0.144674
OPC	SNED1	1.87688e-36	7.38805e-36	35.1315	0.531338	0.146061
OPC	ALK	4.92499e-27	1.52688e-26	25.8162	0.185511	0.146102
OPC	MIR3681HG	1.19788e-24	3.48338e-24	23.458	0.257251	0.146372
OPC	COLGALT2	1.5458e-73	1.42538e-72	71.8461	0.355723	0.146809
OPC	B2M	7.20575e-55	4.3677e-54	53.3597	0.408346	0.147082
OPC	WDR11	2.23745e-38	9.16951e-38	37.0377	0.257859	0.14752
OPC	ZNF718	1.45315e-81	1.55181e-80	79.8092	0.516803	0.147715
OPC	OSMR-DT	6.60157e-84	7.31877e-83	82.1356	0.862459	0.148452
OPC	HSPA1B	1.53375e-91	1.96982e-90	89.7056	2.75822	0.148976
OPC	PHC2	1.17906e-73	1.08916e-72	71.9629	0.393412	0.149766
OPC	DPH6-DT	1.80806e-26	5.53139e-26	25.2572	0.292214	0.150722
OPC	MT-ND2	4.90025e-16	1.11816e-15	14.9515	0.471203	0.15077
OPC	CC2D1A	2.8872e-145	1.08572e-143	142.964	0.697161	0.152495
OPC	CDH20	3.62958e-23	1.01079e-22	21.9953	0.119517	0.153613
OPC	ENSG00000290549	2.05868e-73	1.89376e-72	71.7227	1.25847	0.153642
OPC	ATP2B4	3.00211e-50	1.62579e-49	48.7889	0.237385	0.153899
OPC	FRMD5	2.84532e-30	9.57916e-30	29.0187	0.133466	0.154318
OPC	RPL37A	4.72541e-60	3.23407e-59	58.4903	0.72666	0.154597
OPC	GRIA2	1.33663e-26	4.09932e-26	25.3873	0.109526	0.155431
OPC	NCAM2	3.23141e-07	5.41227e-07	6.26662	0.0730924	0.156369
OPC	PRANCR	5.81707e-12	1.16644e-11	10.9331	0.45926	0.15658
OPC	SIK3	1.25047e-56	7.87083e-56	55.104	0.120014	0.1566
OPC	APC2	5.37916e-169	3.31998e-167	166.479	0.85302	0.156992
OPC	MDGA2	1.98713e-07	3.3558e-07	6.4742	0.075149	0.157308
OPC	RPGR	2.75687e-106	4.61948e-105	104.335	1.13862	0.157522
OPC	GAPDH	9.80663e-30	3.25985e-29	28.4868	0.297343	0.157555
OPC	USP9Y	4.83291e-22	1.30142e-21	20.8856	0.477751	0.157658
OPC	BBS9	1.93696e-53	1.13801e-52	51.9439	0.236364	0.158981
OPC	NPAS3	6.38513e-16	1.45268e-15	14.8378	0.0678615	0.160849
OPC	RPL12	3.08276e-148	1.21566e-146	145.915	2.12817	0.160977
OPC	TNIK	5.52488e-27	1.71028e-26	25.7669	0.138805	0.162179
OPC	MAML2	5.81321e-09	1.04442e-08	7.98112	0.101708	0.162472
OPC	KIZ	1.35468e-40	5.84581e-40	39.2332	0.273878	0.163515
OPC	LSAMP	5.01597e-11	9.72747e-11	10.012	0.0537885	0.1643
OPC	BCAS1	1.3812e-05	2.12202e-05	4.67325	0.159032	0.164361
OPC	TIMP3	1.07353e-24	3.12499e-24	23.5052	0.362217	0.166627
OPC	ZBTB20	2.6639e-26	8.10619e-26	25.0912	0.0776359	0.168282
OPC	LINC03051	9.08862e-17	2.11445e-16	15.6748	0.0981831	0.168573
OPC	ERBIN	3.23831e-60	2.22173e-59	58.6533	0.404783	0.170176
OPC	LINC03082	6.7168e-173	4.45828e-171	170.351	1.48959	0.170359
OPC	GAB1	7.09676e-43	3.24138e-42	41.4893	0.253762	0.171021
OPC	NOS1	2.45267e-100	3.70463e-99	98.4313	0.529957	0.171496
OPC	CA10	8.15041e-24	2.31011e-23	22.6364	0.0938521	0.172228
OPC	SOX5	4.26775e-05	6.37739e-05	4.19536	0.0758021	0.172643
OPC	QKI	1.19319e-15	2.69511e-15	14.5694	0.0938707	0.1731
OPC	ZHX2	1.11832e-30	3.80491e-30	29.4197	0.218837	0.174278
OPC	MSRA	1.55468e-12	3.17999e-12	11.4976	0.167191	0.174295
OPC	FIGN	1.12385e-37	4.53811e-37	36.3431	0.257309	0.175498
OPC	MAGI2	2.38161e-16	5.48115e-16	15.2611	0.106912	0.175702
OPC	ADAMTS9-AS2	4.21463e-36	1.64473e-35	34.7839	0.401075	0.175887
OPC	TRA2A	3.27047e-71	2.86881e-70	69.5423	0.316572	0.176284
OPC	CDKL1	8.13594e-140	2.72359e-138	137.565	0.576879	0.176945
OPC	EPHA6	4.79944e-24	1.36889e-23	22.8636	0.258544	0.17821
OPC	MIR100HG	1.37115e-49	7.31612e-49	48.1357	0.26636	0.178509
OPC	GPNMB	5.69517e-116	1.19972e-114	113.921	1.04646	0.179981
OPC	NLGN1	1.05626e-07	1.80656e-07	6.74315	0.053242	0.180033
OPC	LDLRAD3	8.66088e-49	4.52865e-48	47.344	0.225079	0.180241
OPC	MMP17	2.44438e-145	9.20318e-144	143.036	0.974026	0.180797
OPC	DNM3	6.4868e-100	9.69337e-99	98.0135	0.115102	0.183845
OPC	ERBB4	2.69966e-05	4.07569e-05	4.3898	0.0399717	0.184127
OPC	ENSG00000288075	1.79986e-114	3.56247e-113	112.448	0.987078	0.185114
OPC	PTGDS	1.99578e-79	2.05434e-78	77.6873	0.555754	0.186392
OPC	IL1RAPL1	7.94372e-18	1.90553e-17	16.72	0.0849838	0.18749
OPC	KCNMA1	1.1649e-14	2.55531e-14	13.5926	0.0805597	0.189181
OPC	MACF1	2.35382e-62	1.69415e-61	60.771	0.157687	0.189375
OPC	ENSG00000258081	3.70313e-110	6.72458e-109	108.172	0.610326	0.189472
OPC	PMP2	1.33369e-59	9.05136e-59	58.0433	0.630949	0.190102
OPC	AGAP1	4.51534e-08	7.82663e-08	7.10643	0.0349043	0.190276
OPC	PITPNC1	3.46864e-11	6.7685e-11	10.1695	0.0415689	0.191098
OPC	NTRK3	1.03279e-43	4.80844e-43	42.318	0.152921	0.191554
OPC	HSP90AA1	9.51654e-07	1.56074e-06	5.80667	0.476352	0.199087
OPC	ABHD2	1.04009e-17	2.48758e-17	16.6042	0.150106	0.199535
OPC	HSPA1A	4.22311e-48	2.16917e-47	46.6637	1.87675	0.199585
OPC	DPP10	2.95357e-35	1.12957e-34	33.9471	0.157578	0.199856
OPC	NMT1	1.12386e-22	3.08325e-22	21.511	0.284514	0.201251
OPC	STK32A	4.08167e-46	2.00907e-45	44.697	0.271308	0.205002
OPC	ACAP3	7.44262e-216	1.30982e-213	212.883	0.659095	0.205601
OPC	MATN2	2.08636e-87	2.47996e-86	85.6056	0.461945	0.205992
OPC	TOX	4.99831e-30	1.6707e-29	28.7771	0.271551	0.206305
OPC	MT-ND1	1.04943e-18	2.57758e-18	17.5888	0.6639	0.208158
OPC	CLU	1.58244e-39	6.65248e-39	38.177	0.702621	0.211712
OPC	ADGRL3	3.86632e-20	9.90971e-20	19.0039	0.0929982	0.212278
OPC	HIF3A	4.58494e-26	1.38887e-25	24.8573	0.231602	0.214163
OPC	PTPRZ1	4.23128e-06	6.71104e-06	5.17321	0.0320826	0.215794
OPC	LRP1B	1.19833e-07	2.04319e-07	6.68969	0.0573025	0.219646
OPC	APP	1.04899e-76	1.02561e-75	74.989	0.228017	0.220296
OPC	MIR99AHG	1.30797e-06	2.12867e-06	5.67189	0.09685	0.2224
OPC	GFAP	2.75914e-68	2.2843e-67	66.6412	0.909339	0.224739
OPC	PDE8B	6.17341e-11	1.1921e-10	9.92369	0.102077	0.226718
OPC	MT-CO1	1.53584e-22	4.19372e-22	21.3774	0.428088	0.22856
OPC	PRUNE2	1.47628e-106	2.49404e-105	104.603	0.373962	0.228894
OPC	ARHGEF3	4.84644e-57	3.08454e-56	55.5108	0.476769	0.231173
OPC	HAP1	6.00278e-82	6.44159e-81	80.191	1.14194	0.236354
OPC	DMD	4.06022e-28	1.29408e-27	26.888	0.155245	0.236869
OPC	TIAM1	4.43928e-17	1.04216e-16	15.9821	0.136707	0.244503
OPC	DLEU2	4.55362e-68	3.7508e-67	66.4259	0.485927	0.24752
OPC	LRMDA	2.89545e-34	1.08379e-33	32.9651	0.230415	0.251814
OPC	LINC00632	2.23084e-22	6.06671e-22	21.217	0.436794	0.253887
OPC	SORBS1	4.01164e-63	2.93399e-62	61.5325	0.43438	0.263847
OPC	TANC1	3.31168e-73	3.0301e-72	71.5185	0.315217	0.264478
OPC	TPST1	6.61564e-59	4.40633e-58	57.3559	0.404027	0.267298
OPC	SAMD4A	6.61132e-53	3.8252e-52	51.4173	0.274014	0.271255
OPC	NAV2	2.42975e-14	5.2806e-14	13.2773	0.170285	0.272002
OPC	MT-CYB	1.06182e-18	2.6076e-18	17.5838	0.663369	0.272365
OPC	ATRNL1	8.7916e-19	2.16317e-18	17.6649	0.129314	0.27354
OPC	RAB3IP	3.77979e-64	2.84204e-63	62.5464	0.286988	0.279991
OPC	MT3	4.1876e-64	3.1456e-63	62.5023	0.560094	0.286599
OPC	MT-ND3	1.74719e-13	3.6894e-13	12.433	0.564855	0.287769
OPC	LRRTM4	5.13917e-22	1.38305e-21	20.8592	0.123707	0.290551
OPC	TTTY14	1.36572e-35	5.27216e-35	34.278	0.586018	0.297611
OPC	DDX17	1.78366e-208	2.60347e-206	205.584	0.315634	0.301815
OPC	ST6GAL1	6.87513e-91	8.72795e-90	89.0591	0.597747	0.303214
OPC	FGF14	3.02865e-35	1.15799e-34	33.9363	0.110942	0.304465
OPC	MMP16	4.59925e-21	1.2086e-20	19.9177	0.165622	0.305054
OPC	MIAT	3.48456e-170	2.20365e-168	167.657	0.968677	0.309481
OPC	HIP1	3.31197e-59	2.22566e-58	57.6525	0.287204	0.312026
OPC	UTY	3.39447e-27	1.0577e-26	25.9756	0.525904	0.312485
OPC	NOVA1	2.89862e-55	1.77056e-54	53.7519	0.1577	0.312711
OPC	ANKRD10	1.09091e-93	1.45887e-92	91.836	0.614333	0.318205
OPC	ADAMTS9	1.60966e-114	3.19423e-113	112.496	1.04513	0.320456
OPC	DGKB	8.9691e-71	7.80092e-70	69.1079	0.499974	0.3328
OPC	PCDH9	4.08751e-10	7.67605e-10	9.11486	0.0729639	0.335814
OPC	BEST3	1.22829e-45	5.98462e-45	44.223	0.528352	0.336327
OPC	PLCG2	9.2389e-40	3.90369e-39	38.4085	0.53963	0.342689
OPC	CADM2	9.7482e-07	1.59626e-06	5.7969	0.0595972	0.344998
OPC	STK32B	3.17219e-68	2.62274e-67	66.5812	0.483913	0.363335
OPC	ADGRB3	6.14644e-43	2.80899e-42	41.5514	0.148231	0.364501
OPC	CACNA1A	2.86627e-81	3.04818e-80	79.516	0.270766	0.371407
OPC	MT-CO3	8.9037e-28	2.81392e-27	26.5507	0.583349	0.386248
OPC	PRKCA	1.22171e-47	6.211e-47	46.2068	0.261211	0.387889
OPC	NCOA1	5.60013e-43	2.56199e-42	41.5914	0.248865	0.40139
OPC	MT-ATP6	2.80387e-22	7.60622e-22	21.1188	0.657051	0.407353
OPC	BCL6	3.24632e-137	1.03072e-135	134.987	0.854286	0.422571
OPC	MT-ND4	2.37166e-32	8.46083e-32	31.0726	0.771336	0.44733
OPC	SEMA5A	9.10184e-63	6.61285e-62	61.1796	0.292404	0.463242
OPC	NLGN4Y	2.82774e-34	1.05909e-33	32.9751	0.605975	0.489633
OPC	NRXN3	2.93181e-29	9.60981e-29	28.0173	0.353043	0.495728
OPC	LHFPL3	5.23232e-42	2.33172e-41	40.6323	0.206572	0.63748
OPC	SLC24A2	3.44878e-105	5.66181e-104	103.247	0.771885	0.688291
OPC	MT-CO2	2.96741e-84	3.32087e-83	82.4787	1.19338	0.854601
OPC	NEAT1	9.51829e-127	2.44083e-125	124.612	1.1525	1.04911
OL	PPP2R2B	2.36764e-263	7.3672e-262	261.133	-0.479793	-1.10505
OL	PDE4B	1.36609e-294	5.76524e-293	292.239	-0.434391	-1.02886
OL	ENSG00000286749	0	0	inf	-1.38099	-0.977652
OL	LMCD1-AS1	0	0	inf	-1.2391	-0.950066
OL	XIST	4.59741e-137	3.61607e-136	135.442	-2.06532	-0.89072
OL	NKAIN2	0	0	inf	-0.388985	-0.75871
OL	CTNNA3	4.73602e-105	2.57164e-104	103.59	-0.259195	-0.728763
OL	ENSG00000226994	0	0	inf	-1.38426	-0.727631
OL	DLC1	0	0	inf	-0.687032	-0.7215
OL	SLC5A11	0	0	inf	-0.745857	-0.712401
OL	DPYD	4.556e-243	1.14576e-241	240.941	-0.473373	-0.709071
OL	PCDH9	1.57629e-46	4.0345e-46	45.3942	-0.156931	-0.697252
OL	NCKAP5	1.49913e-220	2.95222e-219	218.53	-0.357879	-0.683679
OL	PDE4D	0	0	inf	-1.04082	-0.669363
OL	AGPAT4	0	0	inf	-0.881641	-0.66485
OL	MBP	7.92423e-141	6.55137e-140	139.184	-0.273984	-0.643614
OL	SAMD12	0	0	inf	-0.570312	-0.623353
OL	ENSG00000227088	4.69307e-260	1.40409e-258	257.853	-0.715707	-0.613464
OL	LINC01505	0	0	inf	-1.66725	-0.607708
OL	ENSG00000228793	2.78078e-218	5.31837e-217	216.274	-0.664455	-0.59961
OL	HAPLN2	0	0	inf	-1.38006	-0.598258
OL	BCAS1	0	0	inf	-0.638001	-0.593688
OL	RNF220	8.03669e-113	4.75354e-112	111.323	-0.269333	-0.579995
OL	APBB2	0	0	inf	-0.536619	-0.57445
OL	PKP4	0	0	inf	-0.551345	-0.570757
OL	CNDP1	3.04739e-236	7.11347e-235	234.148	-0.660872	-0.566051
OL	LINC01170	0	0	inf	-1.04433	-0.561463
OL	PALM2AKAP2	1.18208e-102	6.26178e-102	101.203	-0.421897	-0.557062
OL	UNC5C	1.09674e-117	6.84399e-117	116.165	-0.315721	-0.545954
OL	PLCL1	1.50269e-141	1.25111e-140	139.903	-0.281494	-0.532524
OL	MDGA2	0	0	inf	-1.51572	-0.530474
OL	SPATA6	0	0	inf	-1.16659	-0.527373
OL	QKI	1.56758e-43	3.84777e-43	42.4148	-0.132179	-0.525793
OL	RFFL	0	0	inf	-0.744231	-0.523689
OL	GNG7	0	0	inf	-0.972516	-0.519259
OL	RAPGEF5	1.94584e-303	8.97253e-302	301.047	-0.396311	-0.515461
OL	DTNA	5.40104e-217	1.0141e-215	214.994	-0.649072	-0.51482
OL	SLAIN1	9.56149e-199	1.48759e-197	196.828	-0.336727	-0.498718
OL	RIN2	0	0	inf	-1.12108	-0.496778
OL	NAALADL2	0	0	inf	-0.690481	-0.495646
OL	CREB5	7.68863e-252	2.12474e-250	249.673	-0.426332	-0.487741
OL	TMEM165	6.61123e-191	9.55779e-190	189.02	-0.322395	-0.478111
OL	FAM13C	0	0	inf	-0.70545	-0.474975
OL	GLDN	0	0	inf	-0.740445	-0.464717
OL	IL1RAPL1	1.1439e-15	1.79964e-15	14.7448	-0.103859	-0.464586
OL	FHIT	5.08946e-203	8.27375e-202	201.082	-0.403795	-0.461449
OL	PCSK6	2.64729e-219	5.11216e-218	217.291	-0.47539	-0.460754
OL	ADGRL3	0	0	inf	-0.436156	-0.460663
OL	GPM6B	2.21139e-137	1.74496e-136	135.758	-0.274319	-0.455888
OL	ZEB2	4.66413e-137	3.66765e-136	135.436	-0.294826	-0.451797
OL	LDB3	0	0	inf	-1.15296	-0.451381
OL	CHRM5	1.25822e-30	2.54721e-30	29.5939	-0.718804	-0.442471
OL	GLUL	0	0	inf	-0.676615	-0.439806
OL	TBC1D12	0	0	inf	-0.652575	-0.437362
OL	RASGRF2	9.31128e-254	2.6209e-252	251.582	-0.743424	-0.436573
OL	ATP10B	4.11879e-289	1.64457e-287	286.784	-0.656174	-0.43588
OL	SGMS1	0	0	inf	-0.521794	-0.435859
OL	FGFR2	2.63581e-232	5.89368e-231	230.23	-0.506808	-0.431904
OL	TANC2	0	0	inf	-0.636119	-0.431827
OL	DSCAML1	1.08641e-191	1.58572e-190	189.8	-0.407584	-0.430686
OL	ABTB2	0	0	inf	-1.42988	-0.429742
OL	NRXN3	9.92291e-53	2.77394e-52	51.5569	-0.143149	-0.429014
OL	SOX2-OT	5.92246e-163	6.37525e-162	161.196	-0.326826	-0.427147
OL	C5orf64	0	0	inf	-1.15616	-0.425798
OL	CHKA	0	0	inf	-0.827057	-0.422321
OL	FRMD4B	5.6593e-136	4.39918e-135	134.357	-0.300295	-0.419953
OL	KCNQ1OT1	0	0	inf	-0.800919	-0.416035
OL	NPAS3	4.30476e-116	2.6413e-115	114.578	-0.216659	-0.415423
OL	DLG2	2.2941e-105	1.25273e-104	103.902	-0.153491	-0.415032
OL	ELMO1	2.80073e-90	1.27358e-89	88.895	-0.204223	-0.414849
OL	MOBP	2.5867e-93	1.22158e-92	91.9131	-0.330558	-0.414441
OL	ARHGAP22	0	0	inf	-0.999589	-0.41306
OL	LINC00609	2.40647e-109	1.36728e-108	107.864	-0.423091	-0.406026
OL	FAM107B	4.66366e-226	9.74414e-225	224.011	-0.365116	-0.400327
OL	MMADHC-DT	0	0	inf	-1.25497	-0.397354
OL	SHROOM4	4.53142e-218	8.61997e-217	216.064	-0.456788	-0.392948
OL	ZDHHC20	2.69024e-99	1.36975e-98	97.8634	-0.405359	-0.391885
OL	PICALM	5.47291e-257	1.59545e-255	254.797	-0.341171	-0.390718
OL	IGSF11	6.70675e-303	3.08365e-301	300.511	-0.61342	-0.390019
OL	PHACTR1	0	0	inf	-0.749909	-0.388768
OL	PLD1	1.96621e-281	7.32742e-280	279.135	-0.483631	-0.386889
OL	DPP6	1.40109e-50	3.80587e-50	49.4195	-0.262564	-0.385439
OL	SMOC1	0	0	inf	-1.87387	-0.381857
OL	GSN	1.61997e-277	5.76085e-276	275.24	-0.557667	-0.381155
OL	PLEKHH1	8.95809e-150	8.28779e-149	148.082	-0.328215	-0.379977
OL	ST18	2.62686e-37	5.90141e-37	36.229	-0.147829	-0.379121
OL	WIPF1	0	0	inf	-0.840056	-0.375653
OL	KIF13B	2.49688e-248	6.65202e-247	246.177	-0.501602	-0.374237
OL	SEC14L5	0	0	inf	-0.879328	-0.370949
OL	ENSG00000271860	0	0	inf	-1.12	-0.37081
OL	GRID1	1.88831e-135	1.45578e-134	133.837	-0.359532	-0.370764
OL	MOG	4.0392e-167	4.57035e-166	165.34	-0.443046	-0.368077
OL	ZFYVE16	0	0	inf	-0.522207	-0.366344
OL	HS3ST5	1.24512e-210	2.18826e-209	208.66	-0.53262	-0.365498
OL	LINC02882	2.9455e-227	6.19897e-226	225.208	-0.668434	-0.36185
OL	ACTN2	0	0	inf	-1.90326	-0.361685
OL	ENSG00000287277	0	0	inf	-1.8361	-0.360736
OL	SEMA6A	0	0	inf	-0.520389	-0.360709
OL	SNX29	4.03115e-305	1.88335e-303	302.725	-0.588022	-0.359386
OL	PRKCA	2.91341e-240	7.14077e-239	238.146	-0.698303	-0.353961
OL	PLEKHG1	0	0	inf	-2.60064	-0.352386
OL	CPB2-AS1	0	0	inf	-0.904762	-0.349871
OL	GREB1L	0	0	inf	-1.01627	-0.348805
OL	OSBPL1A	1.38901e-224	2.84617e-223	222.546	-0.421809	-0.348779
OL	S100B	1.16888e-188	1.64505e-187	186.784	-0.850465	-0.348054
OL	NTM	1.08636e-174	1.33545e-173	172.874	-0.219767	-0.34709
OL	DUSP16	0	0	inf	-0.781109	-0.345897
OL	TMEFF1	0	0	inf	-0.650101	-0.343502
OL	MIR325HG	0	0	inf	-1.25032	-0.339608
OL	DOCK5	5.02138e-87	2.19233e-86	85.6591	-0.230951	-0.334914
OL	ANKRD18A	0	0	inf	-1.08851	-0.334689
OL	PDE1C	1.79944e-79	7.16337e-79	78.1449	-0.227783	-0.333801
OL	SLC4A8	0	0	inf	-0.812956	-0.32994
OL	SVEP1	1.41955e-188	1.99344e-187	186.7	-0.983695	-0.325183
OL	HTRA1	0	0	inf	-0.772109	-0.325177
OL	RAD51B	3.13612e-293	1.30965e-291	290.883	-0.594425	-0.324929
OL	SGK1	4.68567e-75	1.76144e-74	73.7541	-0.249835	-0.319624
OL	LRRC63	8.26441e-283	3.10164e-281	280.508	-0.879854	-0.317397
OL	ZDHHC14	4.67802e-210	8.18538e-209	208.087	-0.589566	-0.3169
OL	CARNS1	2.77042e-224	5.66949e-223	222.246	-0.713647	-0.316848
OL	ZNF708	3.20477e-130	2.31288e-129	128.636	-0.452256	-0.31683
OL	MALAT1	3.27783e-05	4.09655e-05	4.38758	-0.0178917	-0.316455
OL	PIP4K2A	1.09049e-15	1.71613e-15	14.7655	-0.0894942	-0.315158
OL	MIR4280HG	0	0	inf	-3.17892	-0.314799
OL	DOCK3	4.70717e-247	1.24057e-245	244.906	-0.267005	-0.314149
OL	MOB3B	1.52103e-261	4.62008e-260	259.335	-0.426856	-0.31406
OL	SIK3	1.4063e-40	3.31011e-40	39.4802	-0.156307	-0.3106
OL	SPRED1	0	0	inf	-0.997894	-0.310171
OL	CHD7	1.02174e-71	3.66618e-71	70.4358	-0.378822	-0.30954
OL	SLC22A23	2.83805e-157	2.85174e-156	155.545	-0.383131	-0.309518
OL	SYNJ2	8.75086e-129	6.20033e-128	127.208	-0.315884	-0.306753
OL	AKAP6	1.01948e-160	1.06925e-159	158.971	-0.201533	-0.305856
OL	PRR5L	3.0877e-208	5.31514e-207	206.274	-0.500058	-0.305729
OL	ZBTB16	1.00178e-56	2.95088e-56	55.53	-0.397654	-0.30456
OL	BCAT1	0	0	inf	-2.79304	-0.304055
OL	SCD5	6.24039e-148	5.63759e-147	146.249	-0.28036	-0.30282
OL	LRP2	9.18643e-108	5.12981e-107	106.29	-0.450137	-0.302776
OL	KAZN	6.19053e-41	1.46544e-40	39.834	-0.0355281	-0.302283
OL	SGIP1	5.21285e-305	2.43187e-303	302.614	-0.423733	-0.300955
OL	DNAJC6	1.14847e-119	7.30265e-119	118.137	-0.226726	-0.300949
OL	C10orf90	2.15444e-66	7.18215e-66	65.1437	-0.216974	-0.300817
OL	SAMD4A	3.03706e-225	6.26747e-224	223.203	-1.0596	-0.300742
OL	MVB12B	3.99792e-124	2.69485e-123	122.569	-0.334009	-0.300349
OL	MYO5A	0	0	inf	-0.410907	-0.298948
OL	CCDC91	0	0	inf	-0.62455	-0.298797
OL	SLC13A3	0	0	inf	-0.885669	-0.298482
OL	NLGN1	3.80384e-23	6.85143e-23	22.1642	-0.0240971	-0.296999
OL	CDC14B	5.08734e-250	1.38191e-248	247.86	-0.454804	-0.29298
OL	PSD3	7.65352e-127	5.29679e-126	125.276	-0.280189	-0.292859
OL	PDE8A	5.13312e-60	1.57995e-59	58.8014	-0.235369	-0.292093
OL	GALNT15	1.71019e-169	1.98876e-168	167.701	-0.987635	-0.29018
OL	PTK2	5.86214e-81	2.37701e-80	79.624	-0.204379	-0.288947
OL	PLP1	2.74015e-11	3.96015e-11	10.4023	-0.101915	-0.287093
OL	ENSG00000260664	0	0	inf	-0.862803	-0.285702
OL	LRP1B	5.08913e-145	4.422e-144	143.354	-0.159581	-0.284535
OL	ENPP6	0	0	inf	-1.45504	-0.282955
OL	RASGRF1	7.12163e-95	3.43293e-94	93.4643	-0.854477	-0.279652
OL	SCD	4.95839e-72	1.78539e-71	70.7483	-0.299682	-0.27842
OL	SEMA3C	2.06905e-270	6.9323e-269	268.159	-0.760272	-0.277379
OL	FMNL2	1.05615e-44	2.63134e-44	43.5798	-0.148246	-0.276184
OL	LINC02821	0	0	inf	-1.24011	-0.27525
OL	SRCIN1	1.84765e-295	7.83912e-294	293.106	-0.44308	-0.275198
OL	COL4A5	3.46678e-108	1.94578e-107	106.711	-0.316732	-0.273177
OL	SLCO3A1	2.53992e-174	3.10789e-173	172.508	-0.248764	-0.272849
OL	NEGR1	2.49046e-40	5.84299e-40	39.2334	-0.238866	-0.272627
OL	AATK	1.2694e-208	2.18749e-207	206.66	-0.394912	-0.272183
OL	LUC7L2	2.44526e-277	8.686e-276	275.061	-0.458053	-0.271616
OL	NDE1	0	0	inf	-0.761856	-0.271211
OL	CDH11	0	0	inf	-1.11535	-0.271027
OL	JAZF1	1.36341e-188	1.91629e-187	186.718	-0.561474	-0.270377
OL	COBL	2.75085e-217	5.18641e-216	215.285	-0.274832	-0.269521
OL	PREX2	9.17657e-178	1.15937e-176	175.936	-0.478583	-0.268237
OL	ELAPOR2	0	0	inf	-0.433048	-0.264258
OL	KCTD8	7.44058e-69	2.56302e-68	67.5912	-0.34897	-0.260476
OL	TJP1	2.26732e-58	6.8309e-58	57.1655	-0.155942	-0.258389
OL	GAS7	0	0	inf	-0.424207	-0.257252
OL	MAML2	1.14041e-37	2.57435e-37	36.5893	-0.281067	-0.257041
OL	NECAB1	6.45953e-204	1.0582e-202	201.975	-0.463661	-0.255177
OL	UNC79	1.26552e-84	5.37069e-84	83.27	-0.445907	-0.254221
OL	FKBP5	9.61856e-34	2.04741e-33	32.6888	-0.519987	-0.253374
OL	ZBED3-AS1	0	0	inf	-1.68129	-0.252857
OL	KANK4	0	0	inf	-2.92997	-0.252392
OL	MEF2A	3.09937e-240	7.5849e-239	238.12	-0.426254	-0.252359
OL	ASTN2	1.8095e-80	7.2973e-80	79.1368	-0.360519	-0.251876
OL	SAMD4B	4.83062e-239	1.16959e-237	236.932	-0.54265	-0.251681
OL	CCDC7	1.71716e-302	7.88384e-301	300.103	-0.710143	-0.251418
OL	L3MBTL4	9.80382e-110	5.60321e-109	108.252	-0.422914	-0.251127
OL	PLPPR1	3.92806e-245	1.01344e-243	242.994	-0.691174	-0.250599
OL	TMTC2	4.04921e-05	5.0426e-05	4.29735	-0.0419905	-0.250537
OL	MYRF	2.67861e-161	2.82986e-160	159.548	-0.427986	-0.249325
OL	RPS6KA2	1.10436e-186	1.51023e-185	184.821	-0.57117	-0.248996
OL	DPH6	0	0	inf	-0.920754	-0.248159
OL	RAPGEF6	3.53682e-283	1.33208e-281	280.875	-0.311889	-0.248045
OL	CNTNAP2	2.40923e-36	5.34281e-36	35.2722	-0.194351	-0.247564
OL	TF	2.02967e-40	4.76856e-40	39.3216	-0.170987	-0.246821
OL	AIG1	2.76989e-188	3.87262e-187	186.412	-0.614268	-0.245275
OL	SEMA3B	1.99783e-207	3.40594e-206	205.468	-0.629128	-0.245139
OL	MARCKSL1	2.28035e-109	1.29586e-108	107.887	-0.534403	-0.245072
OL	SPANXA2-OT1	0	0	inf	-1.26735	-0.243184
OL	FBN1	6.75534e-267	2.172e-265	264.663	-0.58302	-0.242802
OL	PREX1	5.82961e-156	5.78296e-155	154.238	-0.39318	-0.242738
OL	DYNC1I2	0	0	inf	-0.473452	-0.242646
OL	LINGO2	2.4271e-25	4.52991e-25	24.3439	-1.7982	-0.242261
OL	SMURF1	0	0	inf	-0.534567	-0.239189
OL	LIPA	0	0	inf	-0.390688	-0.239126
OL	PLD5	3.17515e-32	6.60938e-32	31.1798	-0.183709	-0.23793
OL	RASSF2	2.09341e-262	6.41987e-261	260.192	-0.764816	-0.237172
OL	GABPB1-AS1	0	0	inf	-0.870017	-0.236884
OL	PEX5L	3.28163e-07	4.32935e-07	6.36358	-0.0833776	-0.236753
OL	LINC00342	0	0	inf	-0.719601	-0.236716
OL	STMN4	1.2749e-158	1.30744e-157	156.884	-0.864854	-0.236626
OL	ENSG00000270207	0	0	inf	-1.42869	-0.236459
OL	DAAM2	9.27078e-112	5.42507e-111	110.266	-0.302969	-0.235478
OL	ITGA2	2.60328e-145	2.27194e-144	143.644	-0.470317	-0.235365
OL	CNTNAP4	1.583e-46	4.05068e-46	45.3925	-0.176802	-0.235291
OL	GRIA2	1.68418e-33	3.57088e-33	32.4472	-0.331605	-0.235
OL	MTMR7	9.85716e-241	2.42719e-239	238.615	-0.52363	-0.234578
OL	TMEM63A	1.02052e-113	6.09841e-113	112.215	-0.395059	-0.233385
OL	GIPC1	0	0	inf	-1.26917	-0.231868
OL	BACE2	0	0	inf	-2.34829	-0.231824
OL	USP54	9.74154e-189	1.37404e-187	186.862	-0.257181	-0.231594
OL	ZMYND8	0	0	inf	-0.57102	-0.231182
OL	CRYBG3	2.14413e-254	6.08899e-253	252.215	-0.79452	-0.231024
OL	BCL2	6.42673e-159	6.61204e-158	157.18	-0.625189	-0.230942
OL	SLC6A1	1.17288e-279	4.27102e-278	277.369	-0.761931	-0.23076
OL	VLDLR-AS1	0	0	inf	-1.04845	-0.230371
OL	TCF12	9.80558e-44	2.41356e-43	42.6173	-0.137753	-0.230157
OL	TBL1X	0	0	inf	-0.682709	-0.229972
OL	TRAPPC9	5.09537e-230	1.10671e-228	227.956	-0.460982	-0.229769
OL	HIVEP3	8.02283e-78	3.12279e-77	76.5055	-0.505115	-0.229468
OL	INTU	0	0	inf	-1.30921	-0.228841
OL	CDK18	4.01648e-81	1.6334e-80	79.7869	-0.301305	-0.228354
OL	FBXL7	2.5515e-56	7.46817e-56	55.1268	-0.197668	-0.2279
OL	LDLRAD4	2.92929e-69	1.01541e-68	67.9934	-0.418068	-0.226924
OL	ADAM19	0	0	inf	-1.08358	-0.226889
OL	UGGT2	9.127e-201	1.44827e-199	198.839	-0.515818	-0.226167
OL	PPP1R14A	1.00752e-133	7.59104e-133	132.12	-0.506709	-0.224157
OL	CERCAM	7.44531e-63	2.37753e-62	61.6239	-0.22641	-0.223838
OL	RCAN2	1.36388e-224	2.79648e-223	222.553	-0.36807	-0.223569
OL	STAT2	3.66053e-267	1.18532e-265	264.926	-0.896695	-0.223486
OL	ACYP2	1.66474e-248	4.4425e-247	246.352	-0.30008	-0.223094
OL	LIMCH1	9.04775e-76	3.43242e-75	74.4644	-0.148778	-0.222922
OL	AFDN	2.84803e-220	5.58786e-219	218.253	-0.386631	-0.221789
OL	LINC01877	0	0	inf	-1.26122	-0.220633
OL	HCN2	0	0	inf	-0.988719	-0.219755
OL	MAGI1	4.18138e-15	6.50068e-15	14.187	-0.167946	-0.21893
OL	ANK2	1.33236e-31	2.74102e-31	30.5621	-0.123501	-0.218164
OL	FAM124A	1.15137e-139	9.33015e-139	138.03	-0.364562	-0.217768
OL	PARD3B	8.68061e-198	1.33748e-196	195.874	-0.680451	-0.216374
OL	MAP4	2.08162e-299	9.2377e-298	297.034	-0.425999	-0.21628
OL	ITGAV	7.50836e-203	1.21874e-201	200.914	-0.64367	-0.215841
OL	MTMR10	3.19828e-274	1.10289e-272	271.957	-0.523388	-0.215783
OL	MEIS1	3.28424e-95	1.5906e-94	93.7984	-0.432475	-0.215754
OL	MIR219A2HG	7.13471e-75	2.67356e-74	73.5729	-0.420193	-0.215726
OL	ADAMTS18	1.11374e-99	5.70534e-99	98.2437	-0.573158	-0.215509
OL	ENSG00000227486	0	0	inf	-0.99251	-0.215505
OL	MAN2A1	3.68019e-05	4.59112e-05	4.33808	-0.0692266	-0.21535
OL	TRPS1	4.86834e-155	4.77733e-154	153.321	-0.396491	-0.214787
OL	ZMIZ1	0	0	inf	-0.867581	-0.213674
OL	SORL1	4.94226e-145	4.29556e-144	143.367	-0.601097	-0.21329
OL	ZNF146	0	0	inf	-0.660215	-0.212603
OL	HDAC2-AS2	1.93102e-90	8.8023e-90	89.0554	-0.294454	-0.212547
OL	SLC7A14	5.06041e-204	8.29849e-203	202.081	-0.810077	-0.211831
OL	OTUD7A	4.11601e-91	1.89247e-90	89.723	-0.160874	-0.211352
OL	ACSBG1	1.77261112644224e-310	0	308.061	-2.26996	-0.211056
OL	FEZ1	7.2239e-182	9.46443e-181	180.024	-0.372857	-0.211035
OL	RBFOX1	4.32728e-17	6.99048e-17	16.1555	-0.0987003	-0.21031
OL	ENSG00000287069	1.59677e-252	4.44349e-251	250.352	-1.72036	-0.209516
OL	MIR181A1HG	3.59623e-64	1.16842e-63	62.9324	-0.248472	-0.209276
OL	LPP	1.30574e-139	1.05596e-138	137.976	-0.383001	-0.208721
OL	SGCZ	9.48001e-64	3.05947e-63	62.5144	-0.400086	-0.208709
OL	PLA2G4C	1.10743e-140	9.12965e-140	139.04	-0.512899	-0.208688
OL	USP38-DT	0	0	inf	-0.787657	-0.208466
OL	RANBP17	2.58345e-191	3.75361e-190	189.426	-1.0393	-0.208292
OL	MTUS1	1.51525e-66	5.0598e-66	65.2959	-0.19543	-0.208269
OL	TMEM178B	7.03929e-212	1.25303e-210	209.902	-1.08472	-0.208216
OL	BACE1	0	0	inf	-0.647726	-0.207742
OL	MACROD2	1.73744e-25	3.25303e-25	24.4877	-0.151843	-0.207722
OL	TECPR2	1.10232e-249	2.97402e-248	247.527	-0.422733	-0.207513
OL	ENSG00000241345	2.07152e-216	3.85768e-215	214.414	-0.734177	-0.207486
OL	RHOU	3.89109e-234	8.86852e-233	232.052	-0.507297	-0.207403
OL	SCFD2	2.36104e-251	6.50214e-250	249.187	-0.568629	-0.207289
OL	GAB2	4.03545e-108	2.26177e-107	106.646	-0.260685	-0.206869
OL	TMCC3	0	0	inf	-0.706333	-0.206675
OL	ERBIN	0.00692187	0.00794781	2.09975	-0.0397539	-0.206297
OL	SH3PXD2A	4.48366e-238	1.07416e-236	235.969	-0.557116	-0.206107
OL	PLLP	7.07657e-142	5.91968e-141	140.228	-0.450049	-0.205972
OL	DOCK1	1.96837e-59	6.01499e-59	58.2208	-0.202266	-0.205921
OL	PBX3	1.08215e-174	1.33079e-173	172.876	-0.551403	-0.205665
OL	LRRC8B	4.58178e-191	6.63889e-190	189.178	-0.588235	-0.204936
OL	NLK	3.44293e-150	3.20392e-149	148.494	-0.296458	-0.204876
OL	SEMA4D	9.09598e-102	4.76686e-101	100.322	-0.304973	-0.204266
OL	CTNND2	1.73672e-06	2.24883e-06	5.64804	-0.0219734	-0.203252
OL	SLC9A9	3.25369e-79	1.29106e-78	77.8891	-0.255119	-0.203231
OL	CDK6	1.84896e-190	2.65735e-189	188.576	-0.457933	-0.202981
OL	ARHGAP23	4.43682e-237	1.05108e-235	234.978	-0.401027	-0.2014
OL	PSEN1	9.72496e-134	7.33586e-133	132.135	-0.273578	-0.201206
OL	SLC22A15	4.90931e-149	4.49756e-148	147.347	-0.344527	-0.200871
OL	GPHN	6.71797e-78	2.61681e-77	76.5822	-0.152679	-0.200664
OL	SLC1A3	1.87274e-126	1.29186e-125	124.889	-0.37237	-0.199563
OL	MIR100HG	3.66974e-43	8.96487e-43	42.0475	-0.199143	-0.199524
OL	STARD13	5.23924e-75	1.96629e-74	73.7064	-0.248393	-0.19875
OL	LINC01630	2.99109e-163	3.22958e-162	161.491	-0.438344	-0.19844
OL	EVA1C	1.82616e-121	1.18846e-120	119.925	-0.361742	-0.198115
OL	SH3TC2	1.56136e-97	7.79652e-97	96.1081	-0.363653	-0.196808
OL	USP40	2.58864e-285	9.97361e-284	283.001	-0.623836	-0.196675
OL	PTPRD	5.17239e-13	7.72658e-13	12.112	-0.0526936	-0.196597
OL	PRIMA1	1.02818e-265	3.26303e-264	263.486	-0.958653	-0.196434
OL	SLC35D2	4.98541e-154	4.84152e-153	152.315	-0.542583	-0.196174
OL	ELOVL5	2.06628e-247	5.47735e-246	245.261	-0.49134	-0.195896
OL	CNP	1.03357e-35	2.27105e-35	34.6438	-0.193975	-0.195788
OL	ENSG00000285367	1.28379e-236	3.02556e-235	234.519	-0.599979	-0.195232
OL	HECW2	3.09235e-140	2.52645e-139	138.597	-0.221071	-0.195023
OL	CYP7B1	4.34899e-302	1.98812e-300	299.702	-0.800395	-0.194478
OL	STOX2	2.15705e-169	2.50656e-168	167.601	-0.378432	-0.194249
OL	TLN2	1.53327e-145	1.34327e-144	143.872	-0.708037	-0.194029
OL	ZKSCAN1	3.89561e-163	4.20053e-162	161.377	-0.380201	-0.193356
OL	DYNC1I1	1.92763e-40	4.53051e-40	39.3439	-0.246818	-0.193188
OL	PDE10A	5.74178e-13	8.57152e-13	12.0669	-0.226873	-0.193046
OL	RAP1GDS1	1.43976e-241	3.56173e-240	239.448	-0.306867	-0.19301
OL	SH3TC2-DT	1.32364e-264	4.15928e-263	262.381	-0.844679	-0.192265
OL	RASAL2	6.74016e-217	1.26182e-215	214.899	-0.900557	-0.192162
OL	KCNH8	5.10117e-26	9.63591e-26	25.0161	-0.167281	-0.191387
OL	LIPE	0	0	inf	-1.1072	-0.190379
OL	FUT8	1.34642e-80	5.44082e-80	79.2643	-0.141191	-0.189841
OL	TNFRSF21	0	0	inf	-2.07075	-0.189523
OL	ZCCHC24	1.74919e-124	1.18282e-123	122.927	-0.354905	-0.189514
OL	SLF2	2.77691e-260	8.33151e-259	258.079	-0.37406	-0.189409
OL	JPX	6.9506e-194	1.03586e-192	191.985	-0.348391	-0.189046
OL	MYO1E	5.41587e-103	2.8809e-102	101.54	-0.314941	-0.18844
OL	DOCK4	6.45644e-92	2.99929e-91	90.523	-0.136364	-0.188358
OL	LPGAT1	1.43627e-44	3.57391e-44	43.4469	-0.191745	-0.188181
OL	ST3GAL5	5.6735e-209	9.79809e-208	207.009	-0.530664	-0.186769
OL	ARHGAP21	5.28027e-49	1.40041e-48	47.8537	-0.108767	-0.186562
OL	RYBP	1.05175e-88	4.67849e-88	87.3299	-0.228546	-0.185992
OL	SERINC5	1.34388e-147	1.20994e-146	145.917	-0.367547	-0.185881
OL	LGR5	7.47986e-159	7.68809e-158	157.114	-0.660647	-0.185768
OL	PTN	1.55908e-145	1.3655e-144	143.865	-0.543799	-0.185575
OL	JAM3	8.41156e-84	3.53306e-83	82.4518	-0.236559	-0.185561
OL	NAV2	2.59862e-61	8.13677e-61	60.0895	-0.347063	-0.185336
OL	GNA14	0	0	inf	-3.6911	-0.185279
OL	LINC01445	5.27149e-294	2.21007e-292	291.656	-1.32726	-0.184806
OL	PXK	5.72833e-55	1.65014e-54	53.7825	-0.141548	-0.184468
OL	LINC01470	0	0	inf	-2.29396	-0.184099
OL	FTX	3.04013e-60	9.38822e-60	59.0274	-0.145493	-0.183993
OL	TRPM6	9.08611e-289	3.61436e-287	286.442	-1.01697	-0.183837
OL	GPR37	3.2829e-95	1.59019e-94	93.7986	-0.338503	-0.182766
OL	ENSG00000227757	0	0	inf	-1.50528	-0.181879
OL	ANKH	3.51687e-152	3.36006e-151	150.474	-0.31134	-0.181557
OL	LINC01473	5.08409e-122	3.32911e-121	120.478	-0.296683	-0.181111
OL	HEPACAM	1.18806e-201	1.91091e-200	199.719	-0.492885	-0.18089
OL	COMMD10	7.65638e-232	1.70837e-230	229.767	-0.405299	-0.180804
OL	COLGALT2	1.37866e-113	8.21703e-113	112.085	-0.233481	-0.179744
OL	HHIP	8.24772e-37	1.83954e-36	35.7353	-0.206896	-0.178703
OL	PPP1R12B	1.03415e-141	8.63276e-141	140.064	-0.200763	-0.178531
OL	TMEM232	0	0	inf	-1.4304	-0.178306
OL	FGD4	2.01723e-155	1.98686e-154	153.702	-0.639638	-0.178149
OL	PCDH9-AS2	2.44306e-116	1.50248e-115	114.823	-0.494404	-0.178047
OL	MYLK	5.03243e-239	1.21753e-237	236.915	-1.17242	-0.178045
OL	DTNB	2.07457e-137	1.6374e-136	135.786	-0.303659	-0.17788
OL	ELOVL7	7.03821e-200	1.10854e-198	197.955	-0.642009	-0.177733
OL	ADAMTS4	0	0	inf	-1.21688	-0.17741
OL	UBE2E2	1.33779e-171	1.59708e-170	169.797	-0.159364	-0.177178
OL	ZSWIM6	2.29937e-60	7.11102e-60	59.1481	-0.162409	-0.17671
OL	MGAT5	5.47212e-116	3.3524e-115	114.475	-0.262788	-0.176539
OL	ERBB3	7.71767e-149	7.0481e-148	147.152	-0.379142	-0.175897
OL	ITFG1	2.69798e-125	1.83805e-124	123.736	-0.274422	-0.175837
OL	LINC03002	1.43688e-219	2.78827e-218	217.555	-0.803903	-0.17575
OL	PPP2R2C	3.65047e-144	3.13602e-143	142.504	-0.8038	-0.175726
OL	NXPE3	5.48325e-185	7.38432e-184	183.132	-0.382334	-0.175431
OL	ZCCHC7	5.22191e-127	3.62654e-126	125.441	-0.263696	-0.175209
OL	PPP1R16B	1.2494e-121	8.14433e-121	120.089	-0.306287	-0.175169
OL	IKZF2	1.50498e-210	2.64351e-209	208.578	-0.438759	-0.174646
OL	NAV3	0.000157502	0.000192316	3.71598	-0.0157288	-0.174576
OL	COL16A1	0	0	inf	-1.09839	-0.174032
OL	PRR18	0	0	inf	-0.929773	-0.173899
OL	RIPK2-DT	0	0	inf	-0.671213	-0.173669
OL	BABAM2	3.89083e-144	3.34071e-143	142.476	-0.525368	-0.173648
OL	WSB1	9.79507e-71	3.46508e-70	69.4603	-0.200995	-0.173498
OL	ASAP1	1.16317e-109	6.64074e-109	108.178	-0.379791	-0.173422
OL	ACTN4	1.1089e-216	2.07109e-215	214.684	-0.432641	-0.17254
OL	C1orf198	1.84796e-201	2.96185e-200	199.528	-0.686569	-0.17252
OL	TSC22D4	2.12354e-102	1.12005e-101	100.951	-0.458639	-0.17177
OL	TMTC4	1.29387e-109	7.38165e-109	108.132	-0.382789	-0.171387
OL	FAM171A1	5.61226e-96	2.74101e-95	94.5621	-0.337672	-0.171206
OL	IGF1R	1.1434e-68	3.93012e-68	67.4056	-0.251281	-0.171145
OL	GPATCH8	1.02992e-05	1.30665e-05	4.88384	-0.0128949	-0.170426
OL	ANKRD17-DT	3.94624e-266	1.25739e-264	263.901	-0.686239	-0.170416
OL	DISC1	7.39749e-229	1.58725e-227	226.799	-0.860442	-0.170205
OL	SLX4IP	6.20358e-257	1.80516e-255	254.743	-0.698319	-0.170138
OL	PLS3	2.11728e-285	8.16744e-284	283.088	-0.720726	-0.169933
OL	SILC1	4.606e-68	1.56696e-67	66.8049	-0.20496	-0.169858
OL	SH3RF1	4.47608e-30	8.98628e-30	29.0464	-0.252788	-0.16974
OL	SH3BP5	9.6703e-171	1.14417e-169	168.942	-0.769739	-0.169636
OL	PTPN11	6.8029e-261	2.05266e-259	258.688	-0.463321	-0.169498
OL	SLC12A2-DT	1.15497e-158	1.18483e-157	156.926	-0.361725	-0.169224
OL	LINC00877	6.55351e-276	2.29972e-274	273.638	-0.68542	-0.168844
OL	MAG	1.73282e-65	5.72153e-65	64.2425	-0.325378	-0.168388
OL	ZNF652	1.18466e-36	2.63725e-36	35.5788	-0.220927	-0.16825
OL	LINC01278	1.26141e-178	1.60385e-177	176.795	-0.643134	-0.168181
OL	RNF130	2.50218e-180	3.23305e-179	178.49	-0.157146	-0.16806
OL	GRIK4	5.11351e-272	1.7278e-270	269.763	-0.754634	-0.167386
OL	FTCDNL1	1.63847e-170	1.93214e-169	168.714	-0.553665	-0.16732
OL	ENSG00000287706	2.96043e-128	2.08506e-127	126.681	-0.815024	-0.166812
OL	IBTK	9.46785e-185	1.27342e-183	182.895	-0.433098	-0.166108
OL	ADIPOR2	6.28808e-74	2.32541e-73	72.6335	-0.215586	-0.165936
OL	CLDN11	1.6743e-23	3.03598e-23	22.5177	-0.166056	-0.165872
OL	MACF1	2.75065e-122	1.80821e-121	120.743	-0.155336	-0.165256
OL	LANCL1	3.23315e-56	9.45031e-56	55.0246	-0.187906	-0.165055
OL	SETD7	0	0	inf	-1.07156	-0.164969
OL	MTX2	3.1084e-200	4.92016e-199	198.308	-0.493007	-0.164545
OL	MAML3	1.23324e-21	2.15941e-21	20.6657	-0.0387219	-0.164487
OL	KIF13A	4.56091e-171	5.41044e-170	169.267	-0.202689	-0.164409
OL	SPATA13	1.59825e-95	7.77362e-95	94.1094	-0.260883	-0.164385
OL	RAP1A	6.90019e-201	1.09602e-199	198.96	-0.315086	-0.16434
OL	MNAT1	4.63555e-69	1.60077e-68	67.7957	-0.383762	-0.164323
OL	RFX3-DT	9.92179e-113	5.86092e-112	111.232	-0.532595	-0.164205
OL	DAPK2	1.16411e-195	1.75626e-194	193.755	-0.591424	-0.164182
OL	RHOB	2.31116e-220	4.5373e-219	218.343	-0.77262	-0.164151
OL	GXYLT2	0	0	inf	-0.973506	-0.163713
OL	SNX24	1.24049e-160	1.29805e-159	158.887	-0.807333	-0.163509
OL	BDNF-AS	0	0	inf	-0.834075	-0.163335
OL	COL18A1	2.9593e-72	1.0681e-71	70.9714	-1.12519	-0.163281
OL	TERF2IP	5.8924e-123	3.91145e-122	121.408	-0.451609	-0.163009
OL	ST6GALNAC3	1.03542e-24	1.91477e-24	23.7179	-0.137994	-0.162924
OL	STRN	4.33407e-160	4.50853e-159	158.346	-0.310422	-0.162865
OL	PMP2	8.10103e-239	1.95696e-237	236.708	-1.12978	-0.162806
OL	PGM5P2	0	0	inf	-1.20509	-0.16274
OL	AVEN	2.80308e-30	5.64746e-30	29.2481	-0.848143	-0.162431
OL	METTL15	1.30198e-220	2.56556e-219	218.591	-0.443066	-0.162364
OL	COL9A2	0	0	inf	-0.936582	-0.161711
OL	TNS1	1.41309e-246	3.70578e-245	244.431	-0.985807	-0.161505
OL	SYTL2	4.84134e-275	1.6859e-273	272.773	-0.738848	-0.161458
OL	POLR2F	2.3761e-53	6.6976e-53	52.1741	-0.211198	-0.161406
OL	MED27	8.12738e-239	1.96184e-237	236.707	-0.424468	-0.161395
OL	TFDP2	1.54213e-98	7.78223e-98	97.1089	-0.378749	-0.161243
OL	KCNJ10	5.11386e-167	5.78017e-166	165.238	-0.652933	-0.160585
OL	ENSG00000258342	4.19434e-73	1.5335e-72	71.8143	-0.432989	-0.160575
OL	ZC3H12B	6.19974e-159	6.38057e-158	157.195	-0.303379	-0.160496
OL	KIF5C	2.18547e-41	5.20484e-41	40.2836	-0.215771	-0.159638
OL	ATP9B	1.58312e-101	8.28022e-101	100.082	-0.321678	-0.159398
OL	STK39	8.31432e-124	5.58901e-123	122.253	-0.22529	-0.158835
OL	LINC01572	0	0	inf	-0.793148	-0.158806
OL	TRPC1	1.8743e-94	8.98596e-94	93.0464	-0.336943	-0.158537
OL	ST3GAL4	9.89662e-279	3.5591e-277	276.449	-0.762484	-0.158342
OL	KIF21A	8.58823e-93	4.03252e-92	91.3944	-0.407568	-0.158039
OL	TTLL11	6.05137e-100	3.10791e-99	98.5075	-0.232304	-0.157835
OL	CACNA2D1	2.43783e-75	9.19901e-75	74.0363	-0.148034	-0.157665
OL	TMEM184B	9.95198e-231	2.1884e-229	228.66	-0.531166	-0.157269
OL	GPR158	7.79799e-66	2.58712e-65	64.5872	-0.128704	-0.157208
OL	GATAD2B	9.37991e-216	1.7336e-214	213.761	-0.345956	-0.157066
OL	GNAQ	7.35264e-127	5.09187e-126	125.293	-0.169716	-0.15701
OL	CDH19	2.17658e-38	4.96652e-38	37.3039	-0.288992	-0.156896
OL	SCLT1	8.55817e-222	1.70218e-220	219.769	-0.628442	-0.155876
OL	NUAK1	9.89421e-302	4.49728e-300	299.347	-0.620082	-0.155776
OL	ENPP4	6.53119e-250	1.76808e-248	247.752	-0.703479	-0.155746
OL	DST	6.50235e-18	1.06593e-17	16.9723	-0.0482595	-0.155547
OL	PACS2	5.51742e-106	3.0295e-105	104.519	-0.248271	-0.155498
OL	RNF180	8.89782e-292	3.68675e-290	289.433	-1.54972	-0.154994
OL	AGAP1	1.65595e-26	3.15082e-26	25.5016	-0.0864372	-0.154942
OL	CCNY	2.35091e-108	1.32251e-107	106.879	-0.210237	-0.154728
OL	HEG1	7.01857e-287	2.74396e-285	284.562	-1.23893	-0.15452
OL	BCAS3	1.61117e-117	1.00345e-116	115.999	-0.151817	-0.154337
OL	FAR1	8.54052e-109	4.82152e-108	107.317	-0.256805	-0.154126
OL	SLC6A6	4.16691e-238	9.99023e-237	236	-0.815377	-0.153631
OL	STAU2	8.9408e-18	1.46198e-17	16.8351	-0.154152	-0.153541
OL	MTURN	9.48227e-172	1.13328e-170	169.946	-0.391754	-0.153364
OL	KHDRBS3	5.70935e-28	1.11108e-27	26.9543	-0.715234	-0.153214
OL	RBPJ	2.42098e-71	8.63826e-71	70.0636	-0.185342	-0.153091
OL	DPF3	2.37927e-07	3.15104e-07	6.50155	-0.0275364	-0.153055
OL	UBE2E3	9.45083e-162	1.00277e-160	159.999	-0.395505	-0.152849
OL	AGA-DT	0	0	inf	-0.761479	-0.152523
OL	FBXL17	7.48039e-38	1.69425e-37	36.771	-0.258623	-0.152142
OL	NEK3	1.08585e-182	1.43383e-181	180.844	-0.692759	-0.151989
OL	CADM1	1.54813e-11	2.24719e-11	10.6484	-0.0524585	-0.151792
OL	INPP5F	3.83075e-57	1.1347e-56	55.9451	-0.532794	-0.151282
OL	APP	1.7402e-27	3.36212e-27	26.4734	-0.0705044	-0.150887
OL	ZNF536	2.43267e-23	4.39785e-23	22.3568	-0.108706	-0.150776
OL	OSTF1	0	0	inf	-0.747818	-0.150657
OL	EML1	0	0	inf	-1.33861	-0.150132
OL	MRPS28	2.81715e-273	9.61057e-272	271.017	-0.585558	-0.149825
OL	STXBP6	6.25542e-97	3.09498e-96	95.5093	-0.362517	-0.149711
OL	DOCK9	1.31273e-52	3.66264e-52	51.4362	-0.144366	-0.149697
OL	IQGAP1	1.66493e-70	5.86963e-70	69.2314	-0.191819	-0.149315
OL	SH3PXD2B	2.65163e-193	3.9206e-192	191.407	-0.530066	-0.149117
OL	DENND2A	1.92779e-207	3.28829e-206	205.483	-0.593089	-0.148999
OL	ENPP2	8.55274e-16	1.34882e-15	14.87	-0.117811	-0.14883
OL	OLIG1	4.14782e-152	3.95813e-151	150.403	-0.610349	-0.148745
OL	SLC31A2	9.75889e-156	9.65375e-155	154.015	-0.48237	-0.148009
OL	MAP4K4	3.87299e-12	5.68896e-12	11.245	-0.101005	-0.148
OL	PPA1	1.40717e-120	9.05243e-120	119.043	-0.34269	-0.147856
OL	ENSG00000289591	3.73175e-93	1.75739e-92	91.7551	-0.282713	-0.147705
OL	BAZ2B	3.64645e-99	1.85395e-98	97.7319	-0.141814	-0.14744
OL	TARBP1	8.43705e-133	6.28547e-132	131.202	-0.65874	-0.147226
OL	UVRAG	3.62253e-148	3.28378e-147	146.484	-0.217164	-0.147122
OL	CHD9	1.06698e-89	4.80932e-89	88.3179	-0.219348	-0.146805
OL	DANT2	1.19257e-61	3.7537e-61	60.4255	-0.33532	-0.146601
OL	HID1	4.26282e-277	1.51086e-275	274.821	-0.756166	-0.146308
OL	PAQR8	3.78548e-71	1.34647e-70	69.8708	-0.564028	-0.146022
OL	CHST3	1.00872e-109	5.76208e-109	108.239	-0.658207	-0.145958
OL	OTUD7B	3.50608e-111	2.03784e-110	109.691	-0.279234	-0.145958
OL	HYCC1	3.26816e-181	4.25208e-180	179.371	-0.554184	-0.145921
OL	SESTD1	4.06877e-131	2.97278e-130	129.527	-0.244188	-0.145643
OL	SLC25A48	0	0	inf	-2.48799	-0.145437
OL	TBCK	9.47271e-86	4.07601e-85	84.3898	-0.339053	-0.145368
OL	FAM168A	2.6924e-78	1.05494e-77	76.9768	-0.328403	-0.145149
OL	UGT8	7.40828e-28	1.43933e-27	26.8418	-0.148233	-0.145123
OL	RETREG1	4.3046e-90	1.95242e-89	88.7094	-0.230278	-0.144927
OL	TANC1	1.44705e-83	6.05799e-83	82.2177	-0.259385	-0.144664
OL	HDAC4	2.85537e-124	1.92715e-123	122.715	-0.29847	-0.144606
OL	WASF1	7.24634e-133	5.40347e-132	131.267	-0.61727	-0.143386
OL	ZNF565	4.28175e-230	9.31258e-229	228.031	-0.575672	-0.143243
OL	MAST4	1.76316e-153	1.70447e-152	151.768	-0.477694	-0.143125
OL	CTTNBP2	8.28251e-57	2.44221e-56	55.6122	-0.186191	-0.142206
OL	ENSG00000225096	0	0	inf	-1.23392	-0.141987
OL	GMDS-DT	1.25772e-148	1.1463e-147	146.941	-0.381563	-0.141679
OL	AGPS	6.59591e-191	9.53997e-190	189.02	-0.535809	-0.141567
OL	AGMO	0	0	inf	-1.49366	-0.141432
OL	ENSG00000289084	0.00123678	0.00146312	2.83472	-0.202756	-0.141225
OL	FANCL	5.60537e-96	2.73806e-95	94.5626	-0.31034	-0.140972
OL	TP53TG5	5.68703e-75	2.13359e-74	73.6709	-0.39322	-0.140967
OL	ELOVL1	2.1249e-171	2.53106e-170	169.597	-0.748596	-0.140894
OL	ZC3H13	1.60542e-223	3.26025e-222	221.487	-0.33511	-0.140715
OL	PALS1	1.20466e-151	1.14069e-150	149.943	-0.374852	-0.140258
OL	TBC1D32	1.65833e-250	4.53947e-249	248.343	-0.460663	-0.140143
OL	WDPCP	7.11483e-132	5.24283e-131	130.28	-0.206083	-0.139956
OL	TRAF3IP2-AS1	3.12168e-37	7.00713e-37	36.1545	-0.23385	-0.139739
OL	C2CD6	0	0	inf	-1.63329	-0.139362
OL	SNX1	5.58626e-128	3.92665e-127	126.406	-0.323197	-0.139309
OL	ENSG00000291242	8.84138e-255	2.51754e-253	252.599	-1.15859	-0.139308
OL	PPP2R3A	4.22393e-129	3.0035e-128	127.522	-0.297706	-0.139206
OL	TTLL5	2.35404e-66	7.8459e-66	65.1054	-0.348892	-0.139052
OL	PACRG-AS3	5.7815e-150	5.3676e-149	148.27	-0.784705	-0.13882
OL	MYO15B	0	0	inf	-0.910317	-0.138598
OL	NRBP2	2.09691e-220	4.11922e-219	218.385	-0.765946	-0.138586
OL	LINC01411	1.27631e-248	3.41167e-247	246.467	-0.779663	-0.138565
OL	PLPP1	6.495e-121	4.19607e-120	119.377	-0.302445	-0.137927
OL	MXI1	3.933e-91	1.80937e-90	89.7425	-0.207564	-0.137754
OL	LARGE1	1.08944e-181	1.4244e-180	179.846	-0.391003	-0.137746
OL	TRPC4AP	1.67462e-147	1.5039e-146	145.823	-0.273211	-0.137722
OL	HHATL	1.44826e-73	5.33047e-73	72.2732	-0.447086	-0.137516
OL	CLDND1	4.03684e-20	6.89238e-20	19.1616	-0.126089	-0.137077
OL	ARHGAP39	1.91501e-77	7.4222e-77	76.1295	-0.868589	-0.136927
OL	CYRIB	4.92585e-109	2.7868e-108	107.555	-0.218559	-0.136892
OL	CNKSR3	1.63448e-165	1.81083e-164	163.742	-0.492845	-0.13687
OL	NKD1	0	0	inf	-1.00691	-0.13648
OL	PI16	1.9892e-180	2.57337e-179	178.589	-0.879973	-0.136459
OL	VASH1-DT	0	0	inf	-2.38269	-0.136375
OL	KANK1	1.27613e-43	3.13551e-43	42.5037	-0.185863	-0.136226
OL	FOLH1	2.2497e-50	6.09231e-50	49.2152	-0.207475	-0.136216
OL	EPS8	7.69503e-141	6.36518e-140	139.196	-0.55239	-0.135919
OL	GAREM1	5.4176e-120	3.46003e-119	118.461	-0.23314	-0.135697
OL	ANXA4	5.14242e-187	7.05959e-186	185.151	-0.473425	-0.135369
OL	CFTR	1.34356e-225	2.7871e-224	223.555	-0.761104	-0.135365
OL	STX18-AS1	3.94962e-160	4.11264e-159	158.386	-0.5519	-0.135192
OL	ENSG00000232855	2.0192e-41	4.8103e-41	40.3178	-0.437259	-0.135147
OL	ABCA5	7.41223e-08	9.94509e-08	7.00239	-0.0463355	-0.134691
OL	ENSG00000225885	4.41523e-201	7.03765e-200	199.153	-0.968192	-0.134672
OL	PTPN12	2.30817e-168	2.65986e-167	166.575	-0.476925	-0.134665
OL	ZRANB2-DT	0	0	inf	-0.975128	-0.134307
OL	CCDC122	6.95415e-167	7.85188e-166	165.105	-0.553287	-0.13403
OL	ENSG00000254186	0	0	inf	-0.911633	-0.13383
OL	ENSG00000289956	0	0	inf	-0.954238	-0.13355
OL	IRAK2	0	0	inf	-0.965935	-0.133381
OL	SNX19	2.18841e-188	3.06772e-187	186.513	-0.482301	-0.133018
OL	DOP1A	3.42225e-33	7.21661e-33	32.1417	-0.257027	-0.132994
OL	SPIN1	2.44267e-84	1.03279e-83	82.986	-0.298916	-0.132644
OL	NOS1AP	1.15654e-90	5.28631e-90	89.2768	-0.618312	-0.13262
OL	FMNL3	1.79908e-90	8.20387e-90	89.086	-0.973485	-0.132615
OL	TMEM88B	8.65461e-107	4.7892e-106	105.32	-0.479749	-0.1321
OL	PIK3C2B	1.13816e-94	5.46986e-94	93.262	-0.337457	-0.132049
OL	DPY19L1	1.6825e-104	9.08943e-104	103.041	-0.618057	-0.131813
OL	SLC25A29	6.81441e-47	1.75315e-46	45.7562	-0.670154	-0.131778
OL	NACC2	8.81015e-219	1.69107e-217	216.772	-0.752813	-0.131707
OL	BACH2	7.38779e-148	6.66848e-147	146.176	-0.217968	-0.131168
OL	KCTD3	4.84062e-83	2.0138e-82	81.696	-0.353027	-0.131114
OL	EEPD1	1.82396e-94	8.74595e-94	93.0582	-0.440155	-0.130797
OL	ZNF462	1.08677e-109	6.20567e-109	108.207	-0.348059	-0.130587
OL	CCDC88A	9.06516e-14	1.37263e-13	12.8624	-0.0652519	-0.1304
OL	MKRN3	1.29581e-171	1.54755e-170	169.81	-0.506654	-0.129753
OL	LMBRD1	9.00068e-34	1.91678e-33	32.7174	-0.213588	-0.129647
OL	CDH2	1.60809e-28	3.15782e-28	27.5006	-0.219785	-0.129515
OL	PTPRE	5.62612e-128	3.95379e-127	126.403	-0.523751	-0.129477
OL	TNKS	8.82473e-63	2.8152e-62	61.5505	-0.177672	-0.129097
OL	TLL2	0	0	inf	-1.60777	-0.128931
OL	KLF9	5.24121e-42	1.25953e-41	40.8998	-0.415175	-0.128896
OL	ATP1B1	3.6899e-59	1.12401e-58	57.9492	-0.167716	-0.128804
OL	LSAMP	0.000297048	0.000359661	3.44411	-0.0396759	-0.12872
OL	TOX3	2.97599e-178	3.77184e-177	176.423	-1.48438	-0.128491
OL	NPTX2	5.6777e-142	4.757e-141	140.323	-1.50759	-0.128263
OL	ZNF189	5.81181e-102	3.05177e-101	100.515	-0.49258	-0.127884
OL	SPIDR	2.30425e-13	3.46338e-13	12.4605	-0.112645	-0.127851
OL	KIRREL3	3.72704e-14	5.68394e-14	13.2454	-0.0611136	-0.127798
OL	ENSG00000258526	2.40092e-112	1.41301e-111	110.85	-0.442876	-0.127669
OL	TESK2	1.94713e-79	7.74358e-79	78.1111	-0.357141	-0.127549
OL	SH3D19	1.02064e-34	2.20808e-34	33.656	-0.164338	-0.127204
OL	HIP1R	2.97229e-129	2.11681e-128	127.674	-0.367955	-0.12687
OL	RAB40B	4.07601e-35	8.87724e-35	34.0517	-0.246578	-0.126781
OL	CXADR	9.0617e-188	1.25645e-186	185.901	-0.594106	-0.126701
OL	GTDC1	5.4789e-62	1.73189e-61	60.7615	-0.176085	-0.126534
OL	ENSG00000251600	0	0	inf	-1.71858	-0.12641
OL	SEMA7A	0	0	inf	-1.33152	-0.126369
OL	ARNT2	4.28136e-155	4.20651e-154	153.376	-0.386905	-0.126259
OL	DDX24	6.62821e-81	2.68696e-80	79.5707	-0.530315	-0.126061
OL	LRRC8D	7.83023e-78	3.04819e-77	76.516	-0.18842	-0.125934
OL	CCSER2	3.20223e-118	2.00694e-117	116.697	-0.244617	-0.125755
OL	SEPTIN10	1.93207e-181	2.52094e-180	179.598	-0.804909	-0.125511
OL	ITGB8	3.17077e-74	1.17792e-73	72.9289	-0.274437	-0.125333
OL	CTBP2	2.18649e-45	5.49866e-45	44.2597	-0.353519	-0.125161
OL	BICD1	1.17177e-06	1.52443e-06	5.81689	-0.0413692	-0.12514
OL	ATXN1	1.00096e-42	2.43109e-42	41.6142	-0.107649	-0.124807
OL	NDRG1	6.85692e-75	2.56977e-74	73.5901	-0.309308	-0.124804
OL	GK5	7.8058e-161	8.20574e-160	159.086	-0.67331	-0.124595
OL	EPB41L3	8.86247e-10	1.24202e-09	8.90587	-0.0585185	-0.124486
OL	PTPDC1	3.51126e-229	7.55431e-228	227.122	-0.484889	-0.124476
OL	LRRC4B	1.39556e-214	2.5497e-213	212.594	-0.748073	-0.124371
OL	ENSG00000237188	8.76497e-231	1.92872e-229	228.715	-0.871154	-0.124226
OL	INSYN2B	1.3013e-65	4.30208e-65	64.3663	-0.419661	-0.123841
OL	AKIRIN1	1.06993e-237	2.55555e-236	235.593	-0.710952	-0.123818
OL	BTBD9	3.38705e-101	1.76515e-100	99.7532	-0.261432	-0.12353
OL	HSPA12A	5.95426e-163	6.40732e-162	161.193	-0.48566	-0.123484
OL	PRELID2	1.65125e-143	1.40304e-142	141.853	-1.01785	-0.123228
OL	FNBP1	7.26318e-32	1.50248e-31	30.8232	-0.125137	-0.123174
OL	TMEM151A	4.93427e-124	3.3225e-123	122.479	-0.748671	-0.122773
OL	ADCY3	8.33445e-199	1.29795e-197	196.887	-1.14371	-0.122516
OL	HECTD4	3.20737e-07	4.23262e-07	6.37339	-0.133129	-0.122414
OL	DLG2-AS2	1.05447e-147	9.5099e-147	146.022	-0.708185	-0.122339
OL	ACTB	8.14179e-27	1.5579e-26	25.8075	-0.172114	-0.122184
OL	GJB1	6.74887e-183	8.93762e-182	181.049	-0.976059	-0.122165
OL	SPIRE1	7.53167e-75	2.82132e-74	73.5495	-0.337458	-0.122137
OL	MBOAT1	9.07828e-138	7.19197e-137	136.143	-1.66984	-0.122083
OL	KLF7	1.04504e-101	5.47308e-101	100.262	-0.299437	-0.121867
OL	PDE8B	1.81661e-217	3.43313e-216	215.464	-1.26079	-0.121809
OL	NEDD4L	6.99786e-33	1.47041e-32	31.8326	-0.356686	-0.121691
OL	MSI2	6.85269e-30	1.3717e-29	28.8627	-0.187036	-0.121607
OL	MYO1D	5.64295e-35	1.22614e-34	33.9115	-0.125186	-0.121397
OL	ZMAT1	1.98211e-150	1.85208e-149	148.732	-0.447653	-0.121227
OL	RTKN	6.82138e-223	1.37737e-221	220.861	-0.606216	-0.121194
OL	PLPP3	8.96694e-153	8.60583e-152	151.065	-0.557859	-0.120881
OL	CYTH1	1.8326e-111	1.06867e-110	109.971	-0.247708	-0.120845
OL	ECHDC1	1.06266e-228	2.27093e-227	226.644	-0.671422	-0.120845
OL	KIF6	1.49381e-05	1.88578e-05	4.72451	-0.0884287	-0.120821
OL	JARID2	2.66933e-08	3.6165e-08	7.44171	-0.0709661	-0.120736
OL	MAP1B	1.18694e-13	1.79367e-13	12.7463	-0.166072	-0.120725
OL	FBXO38-DT	2.75171e-150	2.56968e-149	148.59	-0.328295	-0.120077
OL	PAPSS1	3.80578e-115	2.31198e-114	113.636	-0.394201	-0.119984
OL	TMC6	1.29094e-128	9.12851e-128	127.04	-0.421441	-0.119975
OL	ZNF518A	1.1953e-89	5.38317e-89	88.269	-0.31123	-0.119737
OL	RASSF4	4.2169e-157	4.23057e-156	155.374	-0.534386	-0.119646
OL	RNF13	6.49645e-56	1.89176e-55	54.7231	-0.148729	-0.119488
OL	EPHB2	3.97346e-94	1.89786e-93	92.7217	-0.680846	-0.119265
OL	SNX9	1.35944e-103	7.27385e-103	102.138	-0.237051	-0.11912
OL	HSD17B4	3.43287e-109	1.94733e-108	107.711	-0.22645	-0.118994
OL	ZMYM4	2.51959e-79	1.00064e-78	77.9997	-0.34549	-0.118632
OL	ENSG00000258844	2.21642e-85	9.49344e-85	84.0226	-0.664038	-0.118495
OL	ENSG00000286279	1.32538e-51	3.65317e-51	50.4373	-0.298764	-0.118134
OL	USP31	3.66617e-76	1.39765e-75	74.8546	-0.252602	-0.118034
OL	CDKAL1	8.57963e-75	3.21313e-74	73.4931	-0.187169	-0.117696
OL	WDFY3	4.3816e-107	2.42971e-106	105.614	-0.126355	-0.117677
OL	DYNC2H1	6.21456e-23	1.11495e-22	21.9527	-0.181786	-0.117439
OL	PLCH2	5.02269e-262	1.5344e-260	259.814	-1.22678	-0.117247
OL	CBFB	6.95271e-96	3.39204e-95	94.4695	-0.306704	-0.117145
OL	CALCRL-AS1	9.84092e-282	3.67168e-280	279.435	-1.88779	-0.117141
OL	ENSG00000259048	1.21432e-123	8.14392e-123	122.089	-0.590926	-0.117103
OL	TSBP1-AS1	1.89362e-276	6.68177e-275	274.175	-0.981131	-0.117097
OL	ENSG00000235189	6.21325e-119	3.9218e-118	117.407	-0.626784	-0.116991
OL	EXOC4	2.14796e-49	5.73539e-49	48.2414	-0.154694	-0.116964
OL	DDR1	1.32471e-48	3.49011e-48	47.4572	-0.503986	-0.116792
OL	POC1B	1.65678e-176	2.07101e-175	174.684	-0.41015	-0.116783
OL	XRRA1	2.74092e-140	2.24163e-139	138.649	-0.467479	-0.116646
OL	NDST1	1.52928e-177	1.92827e-176	175.715	-0.678356	-0.116521
OL	MIR4300HG	0	0	inf	-1.61552	-0.11647
OL	LINC02895	0	0	inf	-2.084	-0.116448
OL	DPH6-DT	5.4644e-129	3.8795e-128	127.411	-0.574736	-0.11607
OL	CPPED1	1.15311e-170	1.36281e-169	168.866	-0.444739	-0.115883
OL	SLC25A13	4.87344e-21	8.44937e-21	20.0732	-0.138894	-0.115739
OL	AASS	2.0994e-102	1.1075e-101	100.956	-0.367577	-0.115557
OL	LINC00882	0.00153737	0.00181232	2.74177	-0.131778	-0.115519
OL	VWA8	2.84798e-31	5.8312e-31	30.2342	-0.247229	-0.115502
OL	TRAPPC10	2.38861e-105	1.30411e-104	103.885	-0.258787	-0.115275
OL	KDM6A	2.19375e-53	6.18689e-53	52.2085	-0.146061	-0.115271
OL	TAPT1-AS1	1.32909e-125	9.08577e-125	124.042	-0.291738	-0.115211
OL	ENSG00000259678	2.59791e-305	1.21911e-303	302.914	-0.90296	-0.115153
OL	IWS1	5.68863e-124	3.82883e-123	122.417	-0.320869	-0.115089
OL	ERCC6L2-AS1	4.44834e-110	2.55337e-109	108.593	-0.607321	-0.114702
OL	TALAM1	5.10999e-11	7.33852e-11	10.1344	-0.16289	-0.11447
OL	ARHGAP1	2.14484e-171	2.55385e-170	169.593	-0.458542	-0.114307
OL	MICU3	9.00893e-23	1.61003e-22	21.7932	-0.186616	-0.113949
OL	DIS3L2	9.75063e-141	8.05091e-140	139.094	-0.24774	-0.11385
OL	ENSG00000275465	0	0	inf	-2.20509	-0.113756
OL	ARHGAP32	2.36252e-149	2.17501e-148	147.663	-0.395412	-0.113619
OL	DSEL	1.09297e-217	2.07417e-216	215.683	-0.577058	-0.113282
OL	TCF12-DT	2.91211e-227	6.13275e-226	225.212	-0.420727	-0.113269
OL	ELF1	2.52512e-107	1.40268e-106	105.853	-0.301498	-0.113095
OL	EPB41L1	3.58506e-168	4.11939e-167	166.385	-0.448938	-0.112365
OL	HULC	4.05618e-124	2.73297e-123	122.563	-0.380239	-0.112353
OL	TRIM2	6.065e-05	7.51007e-05	4.12436	-0.0442853	-0.112229
OL	FARS2	2.76477e-91	1.27451e-90	89.8947	-0.325151	-0.112139
OL	CDH20	6.11178e-11	8.76653e-11	10.0572	-0.0669102	-0.111967
OL	TMC7	8.59582e-154	8.33248e-153	152.079	-0.348438	-0.111928
OL	FAM66B	0	0	inf	-1.0949	-0.111823
OL	TENM4	0	0	inf	-1.90369	-0.111788
OL	SETBP1	5.50082e-17	8.87321e-17	16.0519	-0.0583091	-0.111782
OL	FMO5	3.87802e-218	7.39469e-217	216.131	-1.60543	-0.111151
OL	KCNMB4	0.00665615	0.00764656	2.11653	-0.0806445	-0.111136
OL	SLC39A11	4.56823e-25	8.48782e-25	24.0712	-0.130733	-0.111059
OL	MAPK10	1.52253e-28	2.99072e-28	27.5242	-0.163699	-0.110776
OL	ENSG00000244055	3.43536e-129	2.44551e-128	127.612	-0.276839	-0.110676
OL	MCF2L2	4.84284e-35	1.05351e-34	33.9774	-0.265111	-0.110628
OL	LINC03009	1.00506e-54	2.8848e-54	53.5399	-0.273108	-0.110615
OL	LINC00511	2.52982e-131	1.85219e-130	129.732	-0.774091	-0.11032
OL	NASP	2.6019e-96	1.27604e-95	94.8941	-0.288164	-0.110189
OL	MAP1A	4.54364e-81	1.84614e-80	79.7337	-0.401145	-0.110109
OL	TULP4	4.87431e-65	1.60146e-64	63.7955	-0.127126	-0.110016
OL	STPG2	2.11763e-231	4.70202e-230	229.328	-0.667241	-0.109974
OL	SOBP	9.91772e-40	2.30714e-39	38.6369	-0.195235	-0.109777
OL	HEPH	1.25034e-290	5.04937e-289	288.297	-1.6362	-0.109768
OL	CDK5RAP2	3.73658e-135	2.87165e-134	133.542	-0.256416	-0.109682
OL	IMMP2L	1.79627e-08	2.44373e-08	7.61195	-0.0231035	-0.109665
OL	CCDC82	1.18884e-71	4.26143e-71	70.3704	-0.268676	-0.109475
OL	EMILIN2	0	0	inf	-4.19732	-0.109375
OL	DNAAF9	1.67042e-71	5.97561e-71	70.2236	-0.213535	-0.109284
OL	ACSL4	1.8472e-123	1.2352e-122	121.908	-0.371327	-0.109089
OL	SMARCA2	0.00164926	0.0019425	2.71164	-0.00254068	-0.109056
OL	PRKCB	9.20415e-88	4.04625e-87	86.3929	-0.43619	-0.109013
OL	ULK4	1.14941e-259	3.42917e-258	257.465	-0.871954	-0.108993
OL	PHC2	7.09289e-82	2.90826e-81	80.5364	-0.301612	-0.108989
OL	CMTM5	5.10765e-161	5.37822e-160	159.269	-0.890602	-0.108465
OL	KLHL42	3.15299e-168	3.62816e-167	166.44	-0.497339	-0.108401
OL	MYEF2	2.54576e-25	4.74999e-25	24.3233	-0.136445	-0.108394
OL	GEMIN8	6.43386e-267	2.07073e-265	264.684	-0.949658	-0.108293
OL	RNF170	8.2445e-158	8.36607e-157	156.077	-0.521403	-0.108214
OL	LINC02343	0	0	inf	-3.72185	-0.108078
OL	ANKRD44	6.47717e-116	3.96583e-115	114.402	-0.211834	-0.108031
OL	VPS13B	6.92166e-46	1.75328e-45	44.7561	-0.170693	-0.107883
OL	CLIC4	5.44087e-44	1.34431e-43	42.8715	-0.201841	-0.107879
OL	RHBDL2	9.95926e-258	2.93554e-256	255.532	-0.733333	-0.107854
OL	CCDC112	4.05082e-233	9.1152e-232	231.04	-0.71938	-0.107669
OL	ZNF780B	1.27336e-110	7.35418e-110	109.133	-0.518958	-0.107607
OL	ANLN	2.15199e-10	3.05362e-10	9.51519	-0.0709212	-0.107571
OL	DPYSL5	3.52268e-16	5.59454e-16	15.2522	-0.168285	-0.10757
OL	CDH12	4.8356e-30	9.70195e-30	29.0131	-1.24113	-0.1074
OL	GALNT1	1.70605e-102	9.01638e-102	101.045	-0.493697	-0.107386
OL	MBD5	5.4786e-13	8.18055e-13	12.0872	-0.0769018	-0.107366
OL	MAP7	4.50252e-09	6.21351e-09	8.20666	-0.0229382	-0.107283
OL	FNTB	1.01012e-25	1.89773e-25	24.7218	-0.386555	-0.107245
OL	CPXM2	7.06452e-189	9.98212e-188	187.001	-1.97772	-0.106943
OL	ANKRD28	2.98425e-36	6.61017e-36	35.1798	-0.160197	-0.10661
OL	PRKCZ	1.97612e-17	3.21055e-17	16.4934	-0.105067	-0.106514
OL	COPB2-DT	4.85945e-105	2.63776e-104	103.579	-0.39178	-0.106494
OL	GRAMD2B	8.91728e-101	4.6283e-100	99.3346	-0.430544	-0.106242
OL	DTX4	2.50254e-239	6.07301e-238	237.217	-1.23567	-0.106077
OL	CDKL5	1.5021e-96	7.38829e-96	95.1315	-0.475205	-0.106016
OL	LINC00844	1.38549e-41	3.30779e-41	40.4805	-0.267643	-0.105921
OL	RSRC1	2.434e-68	8.32131e-68	67.0798	-0.233143	-0.105909
OL	DNM2	2.4154e-136	1.88355e-135	134.725	-0.316103	-0.105745
OL	UBL3	7.24233e-51	1.97858e-50	49.7036	-0.178223	-0.105671
OL	GAS2	8.40699e-112	4.9223e-111	110.308	-0.774857	-0.10563
OL	PDE6B	2.12292e-299	9.40787e-298	297.027	-1.01618	-0.105623
OL	AOPEP	1.65646e-23	3.00398e-23	22.5223	-0.0767281	-0.105585
OL	ABCA6	8.17156e-37	1.82281e-36	35.7393	-0.457052	-0.105504
OL	ENOSF1	1.53055e-13	2.30734e-13	12.6369	-0.160975	-0.105484
OL	ENSG00000286271	6.92883e-155	6.78676e-154	153.168	-0.793463	-0.105448
OL	LINC01102	3.72531e-259	1.1083e-257	256.955	-1.01351	-0.10544
OL	DNM3	2.05626e-09	2.85771e-09	8.54398	-0.028623	-0.105431
OL	RGL1	1.87538e-61	5.88548e-61	60.2302	-0.18305	-0.105349
OL	PADI2	2.13246e-60	6.59931e-60	59.1805	-0.375482	-0.105283
OL	RAI14	7.63802e-82	3.13097e-81	80.5043	-0.437177	-0.104982
OL	PTPRJ	3.68676e-16	5.85366e-16	15.2326	-0.182014	-0.104847
OL	LDLRAD3	2.63408e-20	4.51137e-20	19.3457	-0.169813	-0.104792
OL	ATG10	1.0744e-84	4.56572e-84	83.3405	-0.329766	-0.104724
OL	BRF1	2.48213e-183	3.29946e-182	181.482	-0.492431	-0.104528
OL	PMS2P4	1.89406e-18	3.13966e-18	17.5031	-0.0941862	-0.104502
OL	MEGF10	1.08418e-21	1.89987e-21	20.7213	-0.142333	-0.104491
OL	TRIM44	1.86266e-39	4.31543e-39	38.365	-0.210201	-0.104118
OL	RUFY2	1.45843e-90	6.65569e-90	89.1768	-0.231248	-0.104086
OL	PLXND1	3.28535e-158	3.35302e-157	156.475	-1.37503	-0.103862
OL	EFR3B	2.70852e-76	1.03529e-75	74.9849	-0.535996	-0.103694
OL	SLC9B1	0	0	inf	-0.996204	-0.103648
OL	KPNA3	2.17367e-172	2.61753e-171	170.582	-0.429591	-0.103598
OL	INVS	4.56875e-112	2.67994e-111	110.572	-0.199045	-0.103371
OL	EPM2A	5.95227e-205	9.85231e-204	203.006	-0.555309	-0.103294
OL	RNF32-DT	4.26284e-110	2.44733e-109	108.611	-0.726832	-0.103267
OL	CILK1	2.22481e-205	3.70372e-204	203.431	-0.567743	-0.103084
OL	SNX30	5.49713e-158	5.59422e-157	156.252	-0.240491	-0.10298
OL	VSTM2B	3.49638e-170	4.10181e-169	168.387	-0.673608	-0.102903
OL	OGFRL1	1.14459e-06	1.48943e-06	5.82698	-0.615668	-0.102896
OL	FRMD4A	4.60465e-49	1.22326e-48	47.9125	-0.424425	-0.102586
OL	SYNM	1.05113e-198	1.63457e-197	196.787	-1.26257	-0.102504
OL	ACTG1	2.08209e-47	5.39669e-47	46.2679	-0.343012	-0.102297
OL	EOLA2-DT	3.92239e-85	1.67443e-84	83.7761	-0.316228	-0.102254
OL	CCDC18-AS1	1.44177e-58	4.35542e-58	57.361	-0.287389	-0.102129
OL	SLC20A2	8.24134e-76	3.12798e-75	74.5047	-0.223549	-0.102069
OL	ZNF721	6.93229e-65	2.272e-64	63.6436	-0.268736	-0.101944
OL	AHI1	5.40628e-13	8.07331e-13	12.0929	-0.0707701	-0.101913
OL	ALOX12-AS1	3.26717e-98	1.6425e-97	96.7845	-0.317122	-0.101777
OL	SH3GL3	0.00494288	0.00570882	2.24345	-0.0369151	-0.101761
OL	KCNMA1	1.60974e-56	4.72731e-56	55.3254	-1.3654	-0.101606
OL	MIR646HG	1.40708e-156	1.40237e-155	154.853	-1.82022	-0.101598
OL	SH3KBP1	1.98876e-41	4.7385e-41	40.3244	-0.2722	-0.101592
OL	EPB41L2	4.6875e-29	9.27401e-29	28.0327	-0.16229	-0.101399
OL	PLEKHA1	1.75121e-92	8.18643e-92	91.0869	-0.221037	-0.101281
OL	IPO13	8.0177e-168	9.15984e-167	166.038	-0.526952	-0.101145
OL	R3HDM1	1.63228e-28	3.20491e-28	27.4942	-0.153533	-0.101063
OL	PPFIBP1	9.40972e-75	3.52152e-74	73.4533	-0.29627	-0.101023
OL	ZRANB3	2.04013e-156	2.03139e-155	154.692	-0.420029	-0.100853
OL	DCLK2	1.67492e-167	1.906e-166	165.72	-0.898391	-0.10083
OL	DIRC3-AS1	4.04393e-13	6.05421e-13	12.2179	-0.883339	-0.100792
OL	PAQR6	1.79899e-240	4.41613e-239	238.355	-1.15273	-0.100733
OL	LRRC4C	6.98638e-24	1.27525e-23	22.8944	-0.136545	-0.100557
OL	NLGN4X	8.5132e-51	2.3226e-50	49.634	-0.376049	-0.10048
OL	LINC01122	1.70365e-186	2.32577e-185	184.633	-0.626902	-0.100458
OL	DGKD	1.66507e-26	3.16799e-26	25.4992	-0.184375	-0.100417
OL	AGTPBP1	3.61242e-19	6.07081e-19	18.2168	-0.0923537	-0.100367
OL	SPTLC2	4.29009e-59	1.30522e-58	57.8843	-0.212752	-0.100032
OL	ITPR1	0	0	inf	1.35225	0.100051
OL	BMPR1A	4.84006e-56	1.412e-55	54.8502	0.354455	0.100078
OL	SCAF11	3.7993e-101	1.97806e-100	99.7038	0.220944	0.100104
OL	NPEPPS	6.0402e-52	1.67137e-51	50.7769	0.31937	0.100192
OL	ST8SIA5	2.18299e-58	6.5787e-58	57.1819	0.608219	0.100449
OL	RPLP2	2.66391e-106	1.4675e-105	104.833	0.643147	0.10048
OL	CDK17	5.12665e-73	1.86964e-72	71.7282	0.172499	0.100691
OL	JMY	7.26493e-153	6.98498e-152	151.156	0.493565	0.100815
OL	CDH1	1.21145e-209	2.10816e-208	207.676	0.966166	0.100845
OL	USP48	3.27366e-85	1.39955e-84	83.854	0.237417	0.100846
OL	GRM3	0.000152156	0.000185888	3.73075	0.0163287	0.101088
OL	KNOP1	2.57239e-11	3.71955e-11	10.4295	0.0116425	0.101287
OL	RPL7	6.51556e-152	6.18425e-151	150.209	1.21802	0.101316
OL	APLP2	1.26577e-50	3.44446e-50	49.4629	0.590901	0.10133
OL	SRSF7	1.46157e-99	7.47631e-99	98.1263	0.508562	0.101336
OL	CD9	1.95418e-36	4.33729e-36	35.3628	0.288505	0.101356
OL	TMEM108	9.20787e-113	5.44223e-112	111.264	0.963162	0.101515
OL	JUND	6.57804e-75	2.46613e-74	73.608	0.225315	0.1019
OL	PTAR1	4.19722e-155	4.12511e-154	153.385	0.440387	0.102043
OL	TMEM178A	4.71277e-06	6.03234e-06	5.21951	0.444096	0.102107
OL	LAMP1	1.08057e-89	4.86992e-89	88.3125	0.276758	0.102149
OL	ZBTB44	1.71804e-126	1.18566e-125	124.926	0.265134	0.102177
OL	HCN1	5.94719e-18	9.75623e-18	17.0107	0.897703	0.102341
OL	PUM1	4.72983e-56	1.37997e-55	54.8601	0.263888	0.102359
OL	SRGAP1	2.55294e-78	1.00067e-77	76.9997	0.281582	0.102436
OL	SLC27A6	0	0	inf	1.44712	0.102642
OL	GNAS	8.23945e-37	1.83783e-36	35.7357	0.3849	0.103131
OL	MATN2	4.38605e-105	2.38242e-104	103.623	0.632876	0.103212
OL	NR1D2	1.02273e-50	2.78691e-50	49.5549	0.414843	0.1034
OL	GPC5	1.5371e-36	3.41705e-36	35.4663	0.134553	0.103445
OL	EPCAM-DT	9.6812e-94	4.60063e-93	92.3372	0.363784	0.103467
OL	ENSG00000283674	5.48612e-58	1.64506e-57	56.7838	0.784513	0.103523
OL	PSIP1	3.95275e-32	8.21784e-32	31.0852	0.337503	0.103533
OL	ALCAM	4.17183e-06	5.34788e-06	5.27182	0.0296003	0.103661
OL	WNK2	2.56026e-35	5.59096e-35	34.2525	1.12006	0.103681
OL	TLL1	0.00434787	0.0050342	2.29807	0.59484	0.103686
OL	ZIC2	3.45696e-49	9.19594e-49	48.0364	1.2734	0.10382
OL	CBLB	3.22466e-18	5.31984e-18	17.2741	0.288655	0.103908
OL	MRE11	2.8011e-125	1.90749e-124	123.72	0.673168	0.104073
OL	GLCE	6.30015e-22	1.10821e-21	20.9554	0.317035	0.104101
OL	EPS15	0.000329131	0.000398038	3.40008	0.012674	0.104122
OL	IGSF21	1.00284e-36	2.23467e-36	35.6508	0.756092	0.104146
OL	SEL1L3	6.37392e-12	9.32771e-12	11.0302	0.693168	0.104151
OL	INSIG1	1.12734e-52	3.14898e-52	51.5018	0.398613	0.104264
OL	SNX3	1.15799e-127	8.0897e-127	126.092	0.628393	0.104349
OL	CNBP	6.44814e-96	3.14732e-95	94.5021	0.570381	0.104398
OL	KDM5D	1.23241e-119	7.83485e-119	118.106	0.7051	0.104443
OL	PRKD1	7.79077e-54	2.21265e-53	52.6551	0.412469	0.104478
OL	RPL22	9.74927e-92	4.51973e-91	90.3449	0.815102	0.1046
OL	FGGY	0.00535344	0.00617361	2.20946	0.266282	0.104691
OL	RPL34	8.61467e-89	3.83633e-88	87.4161	0.815417	0.104711
OL	CDK19	1.21965e-09	1.70513e-09	8.76824	0.0405235	0.104738
OL	ROBO1	0.00166922	0.00196543	2.70654	0.0790825	0.104968
OL	RPL36	5.71706e-109	3.23213e-108	107.491	0.794504	0.105189
OL	TMCC2	5.07645e-117	3.14019e-116	115.503	0.305869	0.105244
OL	RPL27A	1.28e-130	9.29458e-130	129.032	0.757816	0.105803
OL	RPS21	7.00352e-116	4.28646e-115	114.368	1.08249	0.105985
OL	BOK	3.40394e-71	1.21198e-70	69.9165	0.372223	0.106066
OL	GKAP1	1.40213e-122	9.25351e-122	121.034	0.545117	0.10616
OL	ADD2	4.74689e-09	6.54678e-09	8.18397	0.915337	0.106167
OL	RPS6	1.20205e-90	5.49276e-90	89.2602	0.631444	0.106279
OL	RPS16	4.20078e-74	1.55802e-73	72.8074	0.672566	0.106329
OL	CDK13	5.55247e-87	2.42321e-86	85.6156	0.179179	0.106342
OL	LINC03048	1.84757e-25	3.45678e-25	24.4613	0.298658	0.106347
OL	ITM2B	1.74678e-08	2.37741e-08	7.6239	0.204372	0.10635
OL	RAP1GAP2	1.71079e-20	2.93733e-20	19.532	0.933344	0.106982
OL	TULP3	1.04826e-144	9.06643e-144	143.043	0.581231	0.107085
OL	KCNIP4-IT1	9.59069e-51	2.6141e-50	49.5827	1.45458	0.107146
OL	SEMA5A	7.77947e-33	1.63313e-32	31.787	0.256481	0.107223
OL	PDZD2	2.65002e-60	8.18749e-60	59.0868	0.311005	0.107395
OL	KIAA0586	2.08091e-95	1.01104e-94	93.9952	0.354707	0.107408
OL	PTPN13	1.28877e-21	2.25576e-21	20.6467	0.17123	0.107505
OL	SSBP2	3.97328e-22	7.01739e-22	21.1538	0.141731	0.107559
OL	STK38	9.83595e-158	9.97146e-157	156.001	0.649537	0.107634
OL	ADCY9	4.0559e-81	1.64922e-80	79.7827	0.895269	0.107668
OL	ABHD3	1.33576e-179	1.71273e-178	177.766	1.28393	0.107739
OL	RPSA	3.03832e-99	1.5455e-98	97.8109	0.625036	0.107774
OL	FCHO2	1.43386e-141	1.19443e-140	139.923	0.386988	0.107806
OL	N4BP2L2	1.27592e-106	7.04586e-106	105.152	0.114836	0.107978
OL	PLAAT3	1.37363e-23	2.49305e-23	22.6033	0.118912	0.107979
OL	FADS1	4.97535e-97	2.4647e-96	95.6082	0.529805	0.108095
OL	TSC22D1	1.35695e-35	2.97649e-35	34.5263	0.323417	0.10824
OL	CACYBP	7.39822e-50	1.98827e-49	48.7015	1.00812	0.108259
OL	RPL24	2.65471e-93	1.25351e-92	91.9019	0.905545	0.108275
OL	MYO6	9.97775e-18	1.63062e-17	16.7876	0.0570706	0.108331
OL	CARMIL1	2.3376e-52	6.50221e-52	51.1869	0.804927	0.108337
OL	ATL1	1.85454e-135	1.43009e-134	133.845	0.281214	0.108378
OL	CALCOCO1	3.49264e-168	4.01609e-167	166.396	0.828087	0.108402
OL	VPS13C	7.86875e-62	2.4824e-61	60.6051	0.136107	0.108481
OL	NOL4	2.26323e-133	1.69918e-132	131.77	0.948244	0.108501
OL	ACADSB	7.4868e-128	5.24867e-127	126.28	0.54751	0.108573
OL	PTGDS	2.60164e-10	3.68607e-10	9.43344	0.0627404	0.108721
OL	TMPRSS5	7.07938e-190	1.01107e-188	187.995	0.97204	0.108775
OL	PABPC1	3.46009e-82	1.42625e-81	80.8458	0.528443	0.108813
OL	SNHG29	6.61017e-203	1.07349e-201	200.969	0.976637	0.108815
OL	DISP1	1.05715e-147	9.53144e-147	146.021	1.09617	0.108931
OL	AHCYL1	2.38669e-76	9.12931e-76	75.0396	0.572947	0.109028
OL	ENSG00000291214	1.42972e-59	4.37735e-59	58.3588	0.333127	0.109116
OL	DNM1	2.68047e-08	3.63128e-08	7.43994	0.782918	0.109214
OL	CDKN1B	7.56346e-145	6.54876e-144	143.184	0.599718	0.109329
OL	DNAJB6	4.29139e-18	7.05991e-18	17.1512	0.350282	0.109348
OL	CLIP1	9.09133e-09	1.2456e-08	7.90462	0.436928	0.109648
OL	C1orf21	2.76649e-35	6.03924e-35	34.219	0.713107	0.109673
OL	TBCD	9.76206e-80	3.89981e-79	78.409	0.412607	0.110004
OL	CDON	0.000898313	0.00106906	2.971	0.765869	0.110141
OL	PAG1	0.000142385	0.000174144	3.75909	0.210002	0.11029
OL	ARHGAP24	0	0	inf	2.21851	0.110419
OL	ELMO2	5.67233e-14	8.6238e-14	13.0643	0.640095	0.110488
OL	GSTP1	1.82641e-296	7.82191e-295	294.107	0.902184	0.110644
OL	PPP1R9A	7.71948e-32	1.59563e-31	30.7971	0.11266	0.110684
OL	PELI2	1.77981e-35	3.89974e-35	34.409	0.425012	0.110697
OL	ZBTB18	1.09232e-19	1.85101e-19	18.7326	0.588046	0.110764
OL	EXOC6B	1.32572e-21	2.31943e-21	20.6346	0.0786188	0.110924
OL	CATSPER2	1.31121e-21	2.29467e-21	20.6393	0.650888	0.110942
OL	WWOX	4.74047e-23	8.51968e-23	22.0696	0.0491584	0.111078
OL	CELF1	2.98736e-20	5.11205e-20	19.2914	0.410966	0.111278
OL	GRAMD1B	1.4176e-44	3.52772e-44	43.4525	0.60017	0.111284
OL	FAU	1.92751e-109	1.09652e-108	107.96	0.593769	0.111336
OL	RPRD2	9.60448e-46	2.4286e-45	44.6146	0.288383	0.111454
OL	INSR	1.8786e-100	9.71559e-100	99.0125	0.192057	0.111478
OL	OAZ1	2.15312e-106	1.18693e-105	104.926	0.704986	0.111518
OL	TNRC6C	2.81936e-110	1.62213e-109	108.79	0.13379	0.111698
OL	FAM53B	1.24714e-69	4.34669e-69	68.3618	0.232751	0.112104
OL	EFR3A	0.000754445	0.000900231	3.04565	0.190373	0.11213
OL	NIN	4.02107e-82	1.65641e-81	80.7808	0.421181	0.112197
OL	RPL23A	2.28278e-135	1.75649e-134	133.755	0.86937	0.112704
OL	SPP1	7.73727e-07	1.01129e-06	5.99512	0.136705	0.112965
OL	GPRIN3	1.42025e-37	3.20311e-37	36.4944	0.903008	0.113102
OL	CTSD	6.21799e-152	5.90533e-151	150.229	0.536362	0.113134
OL	ATP11C	0	0	inf	0.791228	0.113201
OL	ZCCHC14	1.46022e-77	5.66986e-77	76.2464	0.672265	0.113229
OL	LYST	4.12177e-22	7.27682e-22	21.1381	0.36859	0.113441
OL	USP34	6.35096e-132	4.68319e-131	130.329	0.123842	0.113491
OL	TRA2A	1.19389e-34	2.58096e-34	33.5882	0.184095	0.113597
OL	FAM153CP	8.07645e-69	2.78145e-68	67.5557	1.22446	0.113655
OL	CLASP2	3.84895e-09	5.31918e-09	8.27416	0.0180566	0.11377
OL	RASGEF1B	0	0	inf	1.00512	0.113898
OL	OGT	4.22701e-82	1.73967e-81	80.7595	0.400284	0.114006
OL	MACO1	2.01736e-42	4.87628e-42	41.3119	0.453772	0.114016
OL	TRIQK	3.37092e-125	2.29405e-124	123.639	0.472577	0.11404
OL	DGKH	8.2422e-151	7.73098e-150	149.112	1.14219	0.114469
OL	RNPC3	3.57094e-158	3.64332e-157	156.439	0.330324	0.114821
OL	CAMK2B	1.21935e-64	3.98321e-64	63.3998	0.750131	0.114834
OL	SUGT1	1.45584e-64	4.75233e-64	63.3231	0.382814	0.114856
OL	ENSA	2.88057e-73	1.05522e-72	71.9767	0.782967	0.114964
OL	ENSG00000290853	2.16216e-39	5.00422e-39	38.3007	0.320169	0.114982
OL	CAPN3	6.13406e-39	1.40966e-38	37.8509	0.229524	0.115089
OL	PPM1H	3.47476e-72	1.2533e-71	70.9019	0.136173	0.115115
OL	DGKG	1.39458e-13	2.10406e-13	12.6769	0.489652	0.115403
OL	KIAA2026	1.58265e-95	7.69893e-95	94.1136	0.234827	0.115446
OL	RBM5	7.86994e-108	4.39929e-107	106.357	0.322381	0.115572
OL	USP3	8.70785e-15	1.34532e-14	13.8712	0.525417	0.115595
OL	TCF7L2	8.94754e-287	3.49382e-285	284.457	0.681883	0.115816
OL	STXBP1	3.11511e-26	5.90182e-26	25.229	0.574718	0.115881
OL	ATRX	3.80694e-46	9.68236e-46	45.014	0.168172	0.115924
OL	FAM13A	6.31631e-58	1.89275e-57	56.7229	0.698121	0.115925
OL	VWC2	2.63531e-43	6.45221e-43	42.1903	0.675937	0.11623
OL	OSBPL9	7.58792e-62	2.39427e-61	60.6208	0.171065	0.116326
OL	SNTG1	2.64691e-151	2.4967e-150	149.603	1.20881	0.116336
OL	ELP2	1.59157e-170	1.87753e-169	168.726	0.406315	0.116587
OL	ALS2	8.73486e-15	1.34942e-14	13.8699	0.492699	0.116806
OL	FMN2	6.38855e-18	1.04743e-17	16.9799	0.663404	0.116864
OL	RPS25	5.52605e-118	3.4579e-117	116.461	0.704482	0.116928
OL	MPDZ	1.85988e-89	8.3596e-89	88.0778	0.181984	0.117099
OL	ZNF207	1.67541e-76	6.41784e-76	75.1926	0.270734	0.117129
OL	DGCR5	5.94619e-13	8.87499e-13	12.0518	0.745522	0.117157
OL	RPS14	5.43789e-75	2.0406e-74	73.6902	0.59983	0.1172
OL	RPS11	6.49752e-116	3.97753e-115	114.4	0.841172	0.117272
OL	RPS3	3.45483e-87	1.50983e-86	85.8211	0.674131	0.117287
OL	RPS8	4.13682e-82	1.70299e-81	80.7688	0.629888	0.117605
OL	PURA	1.1821e-72	4.29086e-72	71.3675	0.437355	0.117613
OL	ZNF248	0.00838514	0.00957688	2.01878	0.0597534	0.118086
OL	WAC	1.06534e-25	2.00089e-25	24.6988	0.200118	0.118188
OL	ARHGAP44	7.38193e-23	1.32185e-22	21.8788	0.633234	0.118233
OL	CCDC175	6.20781e-31	1.26357e-30	29.8984	0.803188	0.118346
OL	DDRGK1	2.07426e-227	4.37987e-226	225.359	1.3479	0.118398
OL	PRKAG2	1.05216e-45	2.65861e-45	44.5753	1.02284	0.118553
OL	NDRG4	7.66451e-81	3.10271e-80	79.5083	0.898412	0.118798
OL	DENND4C	1.01666e-72	3.69456e-72	71.4324	0.419822	0.118875
OL	NREP	0.00172312	0.00202755	2.69303	0.819546	0.119023
OL	ANKRD6	4.79596e-110	2.75092e-109	108.561	1.26333	0.119315
OL	GTF2F2	3.76893e-280	1.38034e-278	277.86	0.616078	0.119384
OL	USP33	8.98699e-88	3.95187e-87	86.4032	0.286417	0.119542
OL	UTP23	1.14618e-100	5.94412e-100	99.2259	0.766795	0.119649
OL	SLC4A10	1.97051e-15	3.0838e-15	14.5109	0.979446	0.120741
OL	CERS4	0	0	inf	0.46504	0.120787
OL	RPS13	1.49889e-169	1.74431e-168	167.758	1.12766	0.120848
OL	TUBB4A	5.15692e-15	8.00248e-15	14.0968	0.0804006	0.121138
OL	SYNDIG1	7.17646e-05	8.86602e-05	4.05227	0.0800559	0.121152
OL	AFF3	2.16933e-09	3.0134e-09	8.52094	0.162545	0.121241
OL	PKD1	3.58367e-63	1.14853e-62	61.9399	0.86001	0.121275
OL	FUT9	0.0018878	0.0022173	2.65417	0.00661655	0.121565
OL	PAX6	5.2042e-06	6.65121e-06	5.1771	1.40079	0.121629
OL	NCAM1	1.5197e-16	2.43156e-16	15.6141	0.0503562	0.121672
OL	CDH22	4.80693e-52	1.33151e-51	50.8757	0.973028	0.121768
OL	VAMP2	5.44543e-49	1.44385e-48	47.8405	0.292424	0.121856
OL	POU2F1	0.00292323	0.00341008	2.46724	0.0170354	0.121951
OL	TIAL1	1.15661e-154	1.13046e-153	152.947	0.37508	0.121982
OL	RSBN1L	6.18186e-106	3.39374e-105	104.469	0.471278	0.122752
OL	PKIB	0.000421515	0.000508144	3.29401	0.849971	0.123185
OL	CDK14	2.76426e-18	4.56882e-18	17.3402	0.499783	0.123557
OL	GABRB3	5.4693e-41	1.29548e-40	39.8876	0.936604	0.123616
OL	MRPS6	0	0	inf	2.50005	0.123741
OL	PWWP2A	2.87819e-104	1.55017e-103	102.81	0.2697	0.124038
OL	PITPNC1	1.0728e-139	8.69788e-139	138.061	1.19388	0.124136
OL	C11orf80	2.98557e-20	5.10926e-20	19.2916	1.1905	0.124257
OL	PCMTD2	4.89868e-137	3.85114e-136	135.414	0.589149	0.124446
OL	CLASP1	3.73505e-62	1.18265e-61	60.9271	0.158368	0.124471
OL	SAFB2	4.43539e-117	2.74524e-116	115.561	0.629151	0.124891
OL	ZBTB20	1.00272e-31	2.06794e-31	30.6845	0.0152583	0.125324
OL	PLCB1	2.51067e-86	1.08751e-85	84.9636	0.712541	0.125342
OL	KAT6A	1.04653e-182	1.38249e-181	180.859	0.245583	0.125398
OL	APOD	8.06726e-26	1.51784e-25	24.8188	0.327129	0.125441
OL	REV3L	0.00686887	0.00788866	2.103	0.0162457	0.125488
OL	GRM4	5.50227e-13	8.2155e-13	12.0854	0.664279	0.125693
OL	RPS5	1.46594e-129	1.04847e-128	127.979	0.909267	0.125802
OL	FDFT1	4.47192e-77	1.72442e-76	75.7634	0.293732	0.125889
OL	RPS6KA3	3.66721e-124	2.47298e-123	122.607	0.83762	0.12592
OL	HSPE1	5.10858e-74	1.89207e-73	72.7231	0.818033	0.125923
OL	RFC3	4.61578e-36	1.01957e-35	34.9916	1.09747	0.126149
OL	ELP4	3.36597e-06	4.32633e-06	5.36388	0.29585	0.126195
OL	RPL3	9.28184e-113	5.48493e-112	111.261	0.70827	0.126535
OL	CACNA1C	3.19383e-22	5.64828e-22	21.2481	0.674507	0.126687
OL	SPECC1L	2.27377e-53	6.41201e-53	52.193	0.404915	0.127195
OL	PLCXD3	5.56231e-20	9.47562e-20	19.0234	0.728843	0.12747
OL	MDGA1	0.00336738	0.00391787	2.40695	0.965946	0.127612
OL	PBX1	5.90029e-34	1.2615e-33	32.8991	0.210991	0.12764
OL	SLITRK5	6.55001e-262	1.99716e-260	259.7	1.76221	0.127743
OL	LRRN1	5.66714e-291	2.30616e-289	288.637	1.67651	0.127892
OL	SV2B	1.18253e-57	3.52831e-57	56.4524	0.564553	0.127905
OL	TCF25	1.60701e-74	5.99511e-74	73.2222	0.446179	0.127945
OL	LUC7L3	2.55733e-29	5.07975e-29	28.2942	0.150595	0.128037
OL	RPL15	7.64101e-98	3.83109e-97	96.4167	0.597791	0.128137
OL	VRK2	1.0718e-10	1.52977e-10	9.81537	0.106971	0.128159
OL	BCLAF1	2.78906e-86	1.20695e-85	84.9183	0.356071	0.128261
OL	PANTR1	1.22429e-183	1.6322e-182	181.787	0.40786	0.128268
OL	LINC01798	1.80869e-09	2.51742e-09	8.59904	1.04514	0.128366
OL	SCN8A	1.14e-26	2.17509e-26	25.6625	0.723217	0.128407
OL	FAT2	6.96188e-18	1.1405e-17	16.9429	0.748692	0.128769
OL	PUM2	4.37235e-121	2.82991e-120	119.548	0.221853	0.128901
OL	BRINP3	3.81377e-108	2.13865e-107	106.67	0.874135	0.129101
OL	PHF3	1.17131e-78	4.61614e-78	77.3357	0.237916	0.129798
OL	PTEN	1.95407e-15	3.05868e-15	14.5145	0.360459	0.129805
OL	NTRK2	0.000119816	0.000146919	3.83292	0.237722	0.12994
OL	LIN7A	6.6917e-20	1.13868e-19	18.9436	1.03957	0.129988
OL	THRA	3.95025e-224	8.07875e-223	222.093	0.668299	0.130439
OL	RUNDC3B	3.57264e-92	1.66352e-91	90.779	1.05469	0.130468
OL	TMEM14B	9.14713e-27	1.74817e-26	25.7574	0.475795	0.130477
OL	IRS2	3.02044e-217	5.68796e-216	215.245	0.605683	0.130825
OL	TMPO	9.31105e-276	3.25662e-274	273.487	1.19267	0.130988
OL	PIAS1	2.46251e-94	1.17848e-93	92.9287	0.303568	0.13113
OL	SNCA	5.86445e-58	1.75818e-57	56.7549	0.273242	0.131237
OL	LRRC3B	4.92562e-15	7.64541e-15	14.1166	1.16233	0.131244
OL	FKBP4	1.77261e-114	1.0689e-113	112.971	1.20874	0.131874
OL	KIAA0319	1.63346e-34	3.52264e-34	33.4531	1.9184	0.131909
OL	H3-3A	9.31254e-142	7.7799e-141	140.109	0.666299	0.131966
OL	KLHL3	4.36252e-24	7.9896e-24	23.0975	0.268824	0.131993
OL	RPL14	4.15256e-125	2.82238e-124	123.549	0.833132	0.132169
OL	MGAT4A	4.85491e-101	2.52517e-100	99.5977	0.693544	0.132278
OL	CACNA1B	2.72465e-08	3.69035e-08	7.43293	0.815172	0.132374
OL	CRIM1	3.92594e-305	1.83689e-303	302.736	1.1068	0.132407
OL	ASPH	1.15218e-09	1.61144e-09	8.79279	0.44889	0.132535
OL	MRPS5	2.4047e-154	2.3453e-153	152.63	0.578691	0.132619
OL	OLFM3	2.18513e-07	2.89609e-07	6.53819	0.740615	0.133263
OL	SPTBN4	1.69584e-22	3.016e-22	21.5206	0.921204	0.133274
OL	PPP6R3	4.63223e-170	5.42635e-169	168.265	0.21913	0.13402
OL	PCMTD1	3.65345e-94	1.74554e-93	92.7581	0.374182	0.134597
OL	SHTN1	1.93717e-06	2.50564e-06	5.60108	0.0217666	0.134739
OL	FNIP1	1.23147e-58	3.72279e-58	57.4291	0.153358	0.134745
OL	KCNK1	9.54086e-27	1.82298e-26	25.7392	0.453915	0.134767
OL	DAB1	2.495e-07	3.30169e-07	6.48126	0.49465	0.134933
OL	BNIP3L	2.0896e-159	2.15612e-158	157.666	0.365787	0.135132
OL	CTNNB1	1.19259e-48	3.14462e-48	47.5024	0.583117	0.135148
OL	GABBR2	8.76619e-26	1.64828e-25	24.783	0.91212	0.135235
OL	NACA	9.87136e-136	7.63982e-135	134.117	0.953423	0.135445
OL	PPFIA4	1.71727e-76	6.57659e-76	75.182	1.19017	0.135522
OL	MIR124-1HG	2.28656e-41	5.44438e-41	40.2641	0.708483	0.135604
OL	NHSL2	5.90502e-24	1.07947e-23	22.9668	1.07901	0.135734
OL	PTMA	4.94086e-35	1.07468e-34	33.9687	0.132952	0.136123
OL	RPL37A	9.62947e-83	3.99094e-82	81.3989	0.4964	0.136451
OL	RPS27	3.75362e-91	1.7276e-90	89.7626	0.591875	0.136515
OL	DYRK1A	1.96835e-98	9.92211e-98	97.0034	0.257178	0.136543
OL	ATP2B2	3.95468e-50	1.06687e-49	48.9719	0.719852	0.136695
OL	DYSF	3.65406e-72	1.31737e-71	70.8803	0.444055	0.137066
OL	MIR99AHG	4.82404e-06	6.17228e-06	5.20955	0.0114842	0.13709
OL	RPS18	3.32525e-100	1.71444e-99	98.7659	0.972173	0.137128
OL	MTUS2	9.35888e-06	1.18872e-05	4.92492	0.820187	0.137161
OL	RTN1	7.9924e-24	1.45754e-23	22.8364	0.245448	0.137313
OL	C2CD5	3.09618e-41	7.35947e-41	40.1332	0.407903	0.137565
OL	LHFPL6	0.000429768	0.000517994	3.28568	0.307472	0.13757
OL	RAB3IP	8.04093e-06	1.02262e-05	4.99028	0.189081	0.13765
OL	ZNF24	4.36562e-188	6.09027e-187	186.215	0.539885	0.137798
OL	GAP43	8.45634e-06	1.07477e-05	4.96869	1.1344	0.137868
OL	CWF19L2	1.59072e-158	1.6287e-157	156.788	0.419318	0.138256
OL	NR2F1-AS1	9.23925e-35	2.00075e-34	33.6988	1.06715	0.138394
OL	QDPR	1.57866e-09	2.19981e-09	8.65761	0.111487	0.138468
OL	OIP5-AS1	1.8299e-58	5.52142e-58	57.2579	0.498195	0.139099
OL	EIF5	1.62662e-89	7.31428e-89	88.1358	0.575489	0.13914
OL	USP9Y	7.85509e-59	2.37983e-58	57.6235	0.696617	0.139297
OL	STXBP5	1.31435e-16	2.10533e-16	15.6767	0.268666	0.139535
OL	RPL8	4.48733e-114	2.6886e-113	112.57	0.86208	0.139593
OL	XKR6	2.76878e-14	4.23613e-14	13.373	0.465839	0.13967
OL	TAOK3	4.02349e-114	2.41341e-113	112.617	0.243552	0.139704
OL	SGCD	6.19544e-30	1.24076e-29	28.9063	0.305595	0.139766
OL	ENSG00000243620	0.00367195	0.00426615	2.36996	0.50663	0.140066
OL	HP1BP3	2.98198e-85	1.27554e-84	83.8943	0.248143	0.140132
OL	PDS5B	1.08952e-150	1.02164e-149	148.991	0.271619	0.140205
OL	ST13	2.22868e-84	9.42558e-84	83.0257	0.577112	0.140358
OL	CLK1	1.0892e-85	4.68167e-85	84.3296	0.37839	0.140431
OL	ARAP2	1.82786e-10	2.59749e-10	9.58545	0.0307161	0.140572
OL	METTL7A	3.05764e-194	4.57612e-193	192.34	0.794202	0.140702
OL	ZBTB47-AS1	4.10907e-54	1.1715e-53	52.9313	0.263412	0.140866
OL	MT-ND5	2.48129e-27	4.78145e-27	26.3204	0.0165258	0.141561
OL	SYNE2	7.29135e-54	2.07174e-53	52.6837	1.23118	0.141674
OL	SNAP91	4.07255e-44	1.00764e-43	42.9967	0.0468225	0.141772
OL	RPS10	1.06877e-176	1.33914e-175	174.873	1.0112	0.142049
OL	NELL2	1.58217e-14	2.43082e-14	13.6142	1.10054	0.142295
OL	RPL9	7.56817e-120	4.82772e-119	118.316	0.911159	0.142461
OL	ADARB2	3.36783e-49	8.96036e-49	48.0477	0.223059	0.142874
OL	CDH10	1.77188e-25	3.31655e-25	24.4793	0.824928	0.142897
OL	ATP6V0C	4.75685e-112	2.78976e-111	110.554	0.75495	0.14293
OL	CRB1	3.67128e-55	1.06035e-54	53.9745	0.635082	0.143255
OL	MCU	3.15015e-39	7.27027e-39	38.1384	0.614267	0.143422
OL	RPS19	3.09649e-115	1.88289e-114	113.725	0.710255	0.143451
OL	NRCAM	2.05228e-69	7.13728e-69	68.1465	1.00054	0.143536
OL	DIP2C	1.62895e-32	3.40348e-32	31.4681	0.111681	0.143726
OL	STMN2	2.13563e-85	9.14863e-85	84.0386	0.84497	0.143795
OL	NDRG2	5.91421e-87	2.57967e-86	85.5884	0.469581	0.144011
OL	H3-3B	4.35794e-62	1.37906e-61	60.8604	0.306494	0.144063
OL	SPTAN1	1.54215e-60	4.77807e-60	59.3207	1.10527	0.144104
OL	ZNF804A	4.13581e-33	8.71154e-33	32.0599	0.734763	0.144252
OL	ADAMTS16	0.00041507	0.000500544	3.30056	1.23127	0.144259
OL	KMT2A	1.40284e-62	4.46228e-62	61.3504	0.286587	0.144486
OL	ZFYVE28	0.000138598	0.000169558	3.77068	0.630985	0.145296
OL	EXPH5	1.08129e-14	1.66697e-14	13.7781	1.17172	0.145581
OL	EEF2	1.58793e-115	9.68905e-115	114.014	0.670117	0.145651
OL	CTSF	0	0	inf	1.25028	0.145681
OL	NAA16	4.23488e-87	1.84971e-86	85.7329	0.552062	0.145881
OL	PTPRR	0.00301086	0.00351101	2.45457	0.718432	0.145912
OL	UBE2B	6.04102e-165	6.65118e-164	163.177	0.457235	0.14658
OL	RPL29	3.25531e-165	3.59653e-164	163.444	1.06576	0.146868
OL	RPL17	7.98335e-152	7.57064e-151	150.121	0.975848	0.147037
OL	PIK3CA	1.03248e-88	4.59339e-88	87.3379	0.530846	0.147058
OL	BTG1	2.64172e-69	9.16518e-69	68.0379	0.954518	0.147538
OL	DNAJA1	1.05834e-35	2.32517e-35	34.6335	0.752981	0.148321
OL	RPS3A	8.26967e-166	9.20029e-165	164.036	1.12543	0.148571
OL	SHPRH	2.65867e-07	3.51624e-07	6.45392	0.196664	0.148622
OL	RACK1	6.45573e-185	8.69028e-184	183.061	0.908461	0.14875
OL	RPS27A	1.22432e-135	9.46394e-135	134.024	0.845355	0.149283
OL	ASB3	8.93852e-60	2.74461e-59	58.5615	0.369422	0.149496
OL	RPS23	2.69934e-138	2.1513e-137	136.667	0.998495	0.149612
OL	ENSG00000250195	0	0	inf	0.965169	0.15005
OL	TUSC3	8.16234e-12	1.19247e-11	10.9236	1.09452	0.150343
OL	MATR3	1.61986e-69	5.64023e-69	68.2487	0.284981	0.150663
OL	PSAP	1.02788e-93	4.8817e-93	92.3114	0.323558	0.150751
OL	OGA	6.11168e-82	2.50917e-81	80.6005	0.445183	0.150829
OL	KANSL1L	1.28204e-77	4.98044e-77	76.3027	0.343608	0.150899
OL	SLC5A3	0	0	inf	2.78721	0.151719
OL	DEK	2.45614e-185	3.31469e-184	183.48	0.63679	0.15251
OL	GLCCI1	4.73005e-40	1.10429e-39	38.9569	0.589597	0.152771
OL	HSPH1	1.37761e-11	2.00205e-11	10.6985	0.91698	0.152964
OL	UBASH3B	6.65339e-07	8.71089e-07	6.05994	0.867845	0.153037
OL	FGF12	9.59869e-22	1.68369e-21	20.7737	0.548488	0.153334
OL	SF3B2	9.6507e-265	3.03854e-263	262.517	0.97071	0.153668
OL	HIBADH	2.04136e-201	3.26525e-200	199.486	0.481058	0.154019
OL	STAG1	5.96669e-69	2.05821e-68	67.6865	0.247785	0.154354
OL	ENSG00000289474	1.79803e-108	1.01274e-107	106.995	0.909916	0.154485
OL	DNAJB1	1.77267e-25	3.31783e-25	24.4791	0.785032	0.154977
OL	ADAM22	0.0017966	0.00211143	2.67542	0.335341	0.155104
OL	UNC80	1.78603e-49	4.77339e-49	48.3212	0.722459	0.155917
OL	NTRK3	7.55906e-62	2.3854e-61	60.6224	0.80561	0.156295
OL	RPL10	1.85291e-102	9.78767e-102	101.009	0.454854	0.156806
OL	NUDT3	9.14043e-112	5.34977e-111	110.272	0.555513	0.157045
OL	COL19A1	3.80337e-33	8.01766e-33	32.096	1.25902	0.15716
OL	CALM1	1.45099e-26	2.76365e-26	25.5585	0.246496	0.157222
OL	RBM39	1.43626e-192	2.11575e-191	190.675	0.29378	0.157315
OL	RPS7	1.13384e-164	1.24406e-163	162.905	0.986642	0.157743
OL	MICU1	8.36203e-53	2.34047e-52	51.6307	0.469735	0.158009
OL	RPL32	7.16959e-126	4.91596e-125	124.308	0.825763	0.158348
OL	ZEB1	6.4432e-32	1.33424e-31	30.8748	0.978846	0.158594
OL	FLCN	8.68485e-300	3.88114e-298	297.411	1.04607	0.158656
OL	GUCY1A2	2.95672e-285	1.1378e-283	282.944	1.56028	0.159031
OL	IL16	3.38876e-53	9.53011e-53	52.0209	0.959739	0.159379
OL	CLMN	1.24194e-21	2.17439e-21	20.6627	0.124393	0.159622
OL	KLHL24	3.04242e-204	5.00469e-203	202.301	0.308367	0.16053
OL	ENSG00000287306	1.00322e-102	5.31875e-102	101.274	0.763385	0.16073
OL	EML5	4.63469e-111	2.68891e-110	109.57	0.931933	0.161024
OL	ALDH3A2	2.99757e-222	5.99194e-221	220.222	0.66103	0.161029
OL	HSPB1	2.7575e-104	1.48592e-103	102.828	2.77443	0.161214
OL	ATG4B	6.38903e-278	2.28222e-276	275.642	0.825741	0.161332
OL	SRRM3	2.43356e-47	6.30256e-47	46.2005	1.02887	0.161373
OL	BCL6	2.11254e-153	2.03976e-152	151.69	0.847711	0.161378
OL	JAKMIP2	1.25675e-48	3.31213e-48	47.4799	0.257855	0.161427
OL	AKAP12	8.15409e-53	2.28287e-52	51.6415	1.09979	0.161439
OL	NEBL	1.38348e-06	1.79669e-06	5.74553	0.517724	0.161897
OL	DLG1	2.52988e-37	5.68433e-37	36.2453	0.0929254	0.162265
OL	STIP1	1.83817e-163	1.99148e-162	161.701	1.27666	0.16234
OL	SRRM4	5.00984e-08	6.74506e-08	7.17101	0.717554	0.162555
OL	NFASC	1.07998e-56	3.17831e-56	55.4978	0.171159	0.162756
OL	NR3C2	1.57001e-76	6.017e-76	75.2206	0.501187	0.162838
OL	CREBBP	6.28438e-141	5.20372e-140	139.284	0.407102	0.162849
OL	PLCL2	5.87216e-76	2.23435e-75	74.6508	0.86741	0.162908
OL	KSR2	3.58318e-05	4.4708e-05	4.34961	0.968947	0.163958
OL	PNRC1	0	0	inf	1.10639	0.164002
OL	KIZ	2.80856e-184	3.7648e-183	182.424	0.323555	0.164338
OL	MPHOSPH8	1.27201e-114	7.68489e-114	113.114	0.382406	0.164768
OL	RPS2	1.27869e-227	2.70537e-226	225.568	0.776697	0.165944
OL	FXR1	6.6368e-78	2.5855e-77	76.5875	0.350244	0.166599
OL	LINC-PINT	6.85206e-23	1.22821e-22	21.9107	0.142121	0.166707
OL	ARHGEF7	1.29239e-156	1.28887e-155	154.89	0.24169	0.166783
OL	MIB1	2.2759e-143	1.93121e-142	141.714	0.41175	0.167175
OL	RPL13	7.63578e-55	2.19504e-54	53.6586	0.468192	0.167475
OL	CELF4	4.48798e-13	6.71102e-13	12.1732	1.00459	0.167616
OL	TRHDE	1.28163e-126	8.85441e-126	125.053	0.744111	0.167627
OL	CERS6	9.79943e-77	3.76646e-76	75.4241	1.00561	0.168855
OL	SOS1	8.07361e-58	2.4139e-57	56.6173	0.429253	0.169379
OL	NALF1	1.52287e-18	2.52936e-18	17.597	0.489509	0.169803
OL	S100A6	1.34431e-142	1.13078e-141	140.947	0.733235	0.169977
OL	LRP4	3.21265e-177	4.03965e-176	175.394	0.796471	0.170403
OL	SRRM2	2.52724e-139	2.04017e-138	137.69	0.343254	0.17056
OL	TPT1	2.01633e-158	2.06381e-157	156.685	0.984992	0.171549
OL	EEF1A1	3.49196e-56	1.0203e-55	54.9913	0.395013	0.171562
OL	MAP2	5.47569e-44	1.35271e-43	42.8688	0.647331	0.171939
OL	SLC22A17	4.90638e-302	2.23971e-300	299.65	0.990294	0.17259
OL	RABGAP1L	0.00586185	0.00674818	2.17081	0.0955513	0.172699
OL	ZNF638	2.7647e-122	1.81707e-121	120.741	0.134845	0.172713
OL	PTPRK	4.65621e-06	5.9621e-06	5.2246	0.000829185	0.172855
OL	CACNB4	4.58759e-09	6.32954e-09	8.19863	0.756449	0.173276
OL	ERC1	6.18915e-09	8.51122e-09	8.07001	0.244048	0.173647
OL	ZIC1	6.6833e-65	2.19107e-64	63.6593	0.593948	0.174077
OL	AKT3	0.000635723	0.000760591	3.11885	0.0272204	0.174655
OL	PHIP	7.87444e-190	1.12412e-188	187.949	0.212617	0.175133
OL	ANAPC16	1.21718e-174	1.4951e-173	172.825	0.541026	0.175135
OL	ZNF706	2.24351e-194	3.36083e-193	192.474	0.439823	0.175387
OL	ZNF521	1.24353e-17	2.02881e-17	16.6928	0.452551	0.175521
OL	CACNB2	2.43974e-48	6.40342e-48	47.1936	0.816285	0.175529
OL	GRIN2A	1.02391e-57	3.05705e-57	56.5147	0.676005	0.175894
OL	SLC35F4	5.69313e-28	1.10799e-27	26.9555	0.829006	0.176348
OL	LURAP1L	4.29817e-184	5.74707e-183	182.241	1.22543	0.176796
OL	RPL7A	1.8679e-206	3.14239e-205	204.503	0.954722	0.177301
OL	UBC	4.02628e-100	2.0732e-99	98.6834	0.616758	0.177554
OL	SYN2	1.01861e-16	1.63556e-16	15.7863	0.904607	0.177881
OL	SCN2A	2.37903e-18	3.93618e-18	17.4049	0.572025	0.177897
OL	DDX5	3.59973e-83	1.49991e-82	81.8239	0.25031	0.17826
OL	YPEL2	2.13029e-163	2.30719e-162	161.637	0.289369	0.178552
OL	SORBS1	1.08188e-66	3.6176e-66	65.4416	0.844883	0.178631
OL	CELF2	2.89834e-77	1.12075e-76	75.9505	0.858248	0.17876
OL	EMSY	2.86418e-211	5.06726e-210	209.295	0.58037	0.178777
OL	RPL30	9.30288e-215	1.70355e-213	212.769	1.07769	0.178959
OL	RPL18A	4.80254e-170	5.62379e-169	168.25	1.1468	0.179331
OL	MYT1L	6.31071e-103	3.35298e-102	101.475	0.752151	0.17939
OL	CPE	2.68845e-111	1.56517e-110	109.805	0.797539	0.179774
OL	GAB1	1.02428e-26	1.95604e-26	25.7086	0.0854761	0.18014
OL	MAP3K5	1.2237e-65	4.04721e-65	64.3928	1.10524	0.18019
OL	LRPPRC	2.03242e-171	2.4218e-170	169.616	0.478301	0.180762
OL	CENPP	1.3065e-142	1.09984e-141	140.959	0.65476	0.182044
OL	RPL13A	1.44777e-134	1.10333e-133	132.957	0.752204	0.182328
OL	LRCH1	5.27607e-12	7.73317e-12	11.1116	0.85447	0.182701
OL	RPL18	1.22982e-118	7.73659e-118	117.111	0.676282	0.183328
OL	RPS28	3.87752e-135	2.97925e-134	133.526	0.783335	0.183827
OL	RPL19	1.61269e-207	2.75524e-206	205.56	1.09113	0.183967
OL	GALNT17	7.27553e-09	9.98794e-09	8.00052	0.670274	0.184307
OL	CLU	1.36523e-89	6.14583e-89	88.2114	0.691895	0.184352
OL	SYNPR	1.55884e-05	1.96695e-05	4.70621	0.758559	0.184551
OL	NUTM2A-AS1	1.9337e-189	2.74693e-188	187.561	0.307874	0.185138
OL	CADPS	1.40329e-08	1.91359e-08	7.71815	0.906882	0.185325
OL	RPS6KA5	2.59662e-79	1.03111e-78	77.9867	0.278204	0.185429
OL	MT-CO1	9.31267e-46	2.35556e-45	44.6279	0.41203	0.186651
OL	RPS15	1.85306e-106	1.02241e-105	104.99	0.653346	0.186671
OL	KMT2E	2.38379e-240	5.84718e-239	238.233	0.243071	0.186823
OL	CCNI	3.85507e-113	2.29211e-112	111.64	0.719406	0.186864
OL	FTL	7.49218e-43	1.82176e-42	41.7395	0.281887	0.187689
OL	CAMK2D	8.5607e-30	1.71123e-29	28.7667	0.357831	0.189513
OL	PATJ	7.53573e-33	1.58249e-32	31.8007	0.626312	0.189625
OL	MAGI2	9.88344e-33	2.07127e-32	31.6838	0.0691992	0.189639
OL	NMNAT2	3.39911e-25	6.32849e-25	24.1987	0.959366	0.189847
OL	RPL41	5.86625e-144	5.0152e-143	142.3	0.831393	0.192033
OL	ENSG00000273507	8.51008e-86	3.66428e-85	84.436	0.413668	0.192759
OL	ARHGEF12	5.87123e-88	2.58713e-87	86.5872	0.70223	0.193462
OL	LHFPL3	0	0	inf	1.62124	0.194164
OL	SEPTIN7	2.316e-11	3.35187e-11	10.4747	0.00933488	0.194221
OL	YPEL3	4.12188e-223	8.33348e-222	221.079	0.918395	0.194485
OL	SORT1	1.48937e-51	4.10303e-51	50.3869	0.133444	0.19675
OL	PDE7A	6.45773e-86	2.78434e-85	84.5553	0.426734	0.196867
OL	RPL11	4.02614e-148	3.64446e-147	146.438	0.837137	0.197185
OL	EPB41	4.16956e-20	7.11748e-20	19.1477	0.799944	0.197548
OL	TLE4	1.8428e-49	4.92468e-49	48.3076	0.270352	0.197736
OL	CPQ	2.26657e-77	8.7741e-77	76.0568	0.252296	0.198321
OL	RFX3	1.92016e-63	6.17688e-63	62.2092	0.366953	0.198707
OL	DMD	4.90531e-18	8.06241e-18	17.0935	0.12837	0.199755
OL	PAK5	3.06782e-158	3.13502e-157	156.504	1.12082	0.199886
OL	ZNF385B	1.06349e-26	2.03008e-26	25.6925	0.757364	0.200074
OL	NDUFAF6	9.38535e-264	2.92895e-262	261.533	0.747033	0.20049
OL	ARPP21	3.90923e-25	7.27187e-25	24.1384	0.623241	0.200518
OL	PDE3B	3.39873e-14	5.18921e-14	13.2849	0.865047	0.201088
OL	RPL28	1.82129e-157	1.83297e-156	155.737	0.558767	0.201293
OL	SQSTM1	1.67714e-245	4.3446e-244	243.362	0.737505	0.202325
OL	MED13L	1.24245e-55	3.60747e-55	54.4428	0.265677	0.204544
OL	HSPA4L	1.007e-129	7.21681e-129	128.142	1.74549	0.205317
OL	AMD1	4.82568e-194	7.20865e-193	192.142	0.413586	0.207677
OL	RHOBTB3	0	0	inf	0.598941	0.208638
[truncated: 157 more rows]
