# Supplementary material for: Oligodendrocyte dysfunction contributes to motor deficits and Purkinje cell axonopathy in spinocerebellar ataxia type 1
Source: J Clin Invest. 2026 May 7;136(12):e195723. doi: 10.1172/JCI195723 (PMC13262716; doi:10.1172/JCI195723)
Supplement: Supplemental table 5 [file jci-136-195723-s039.xlsx]

## Sheet: Index Table S5
Supplemental Table 5. Upstream transcription regulator analysis
This table contains lists of transcription regulators identified by Qiagen Ingenuity Pathway Analysis (IPA) using the up- and down-regulated DEGs from Pan-OPC and Pan-OL in the OL-SCA1-cKI, SCA1 KI, and human SCA1 datasets. The data is organized by sheet. Please use the dropdown buttons to filter or sort by transcription regulator, timepoint, etc.
Sheet name	Sheet description
OL-SCA1-cKI OL	List of transcription regulators identified by IPA using the up- and down-regulated DEGs from Pan-OL in the OL-SCA1-cKI dataset
OL-SCA1-cKI OPC	List of transcription regulators identified by IPA using the up- and down-regulated DEGs from Pan-OPC in the OL-SCA1-cKI dataset
SCA1 KI OL	List of transcription regulators identified by IPA using the up- and down-regulated DEGs from Pan-OL in the SCA1 KI dataset
SCA1 KI OPC	List of transcription regulators identified by IPA using the up- and down-regulated DEGs from Pan-OPC in the SCA1 KI dataset
Human SCA1 OL	List of transcription regulators identified by IPA using the up- and down-regulated DEGs from Pan-OL in the human SCA1 dataset
Human SCA1 OPC	List of transcription regulators identified by IPA using the up- and down-regulated DEGs from Pan-OPC in the human SCA1 dataset

## Sheet: OL-SCA1-cKI OL
Upstream Regulator	Expr Other	Molecule Type	Predicted Activation State	Activation z-score	Flags	p-value of overlap	B-H corrected p-value	Target Molecules in Dataset	Mechanistic Network	-log(B-H pval)	timepoint
MEN1		transcription regulator		-0.447		2.63e-05	0.0053	MEIS1,NEGR1,NFIA,NFIB,NRXN1,NRXN3		2.27572	30W
REST		transcription regulator				3.76e-05	0.0053	FGF12,FGF14,GRM1,NKAIN2,NRXN3,SYT1		2.27572	30W
TDP2		transcription regulator				0.00012	0.013	KCND2,SYT1		1.88606	30W
TCF7L2		transcription regulator		-0.788	bias	0.000191	0.0161	ASPA,FGFR2,FOXN3,MBP,NINJ2,NKAIN2,PLP1,ST18		1.79317	30W
GATAD2B		transcription regulator				0.000319	0.0197	LSAMP,NFIA,NRXN1		1.70553	30W
EGR2		transcription regulator		-1.503		0.00058	0.0228	ATXN1,CAMK4,MBP,PLCL1,RORA,ZBTB16		1.64207	30W
MECP2		transcription regulator		-1.96		0.000902	0.0291	CHN2,MBP,MEG3,NRXN3,PLP1		1.53611	30W
SOX8		transcription regulator				0.000919	0.0291	MBP,PLP1		1.53611	30W
CEBPB		transcription regulator		-0.928	bias	0.00189	0.053	DDX5,FGFR2,HSPA8,MBP,RORA,SLC38A2,Xist,XRCC6		1.27572	30W
HDAC4		transcription regulator				0.00227	0.0531	MBP,NBEA,NTM,PPP3CA		1.27491	30W
HTT		transcription regulator				0.00275	0.0531	ASPA,CAMK4,EEF1A1,GALNT13,GRM1,HSPA8,NFIB,PPP3CA,PSAP		1.27491	30W
TARDBP		transcription regulator				0.00315	0.0531	GALNT13,MBP,PLP1,TENM1		1.27491	30W
FEV		transcription regulator				0.00354	0.0531	GRIA4,NFIA,SYT1		1.27491	30W
MEF2C		transcription regulator	Inhibited	-2	bias	0.00356	0.0531	ASPA,BCAS1,MBP,PLP1		1.27491	30W
DMRT1		transcription regulator				0.00481	0.0668	CADM1,FGFR2,MEIS1		1.17522	30W
CREB1		transcription regulator		-1.89		0.00484	0.0668	CA10,CAMK4,FGFR2,KCND2,MEIS1,NKAIN2,RALYL		1.17522	30W
ATXN1	0.107	transcription regulator				0.00526	0.0689	ATXN1,CHN2		1.16178	30W
HAND1		transcription regulator				0.00595	0.0696	DBI,MEIS1		1.15739	30W
NCOA4		transcription regulator				0.00595	0.0696	AKR1B1,FGFR2		1.15739	30W
NEUROG3		transcription regulator				0.00615	0.0696	FGF14,ST18,ZBTB16		1.15739	30W
BMI1		transcription regulator				0.00631	0.0696	CADM1,MEG3,ST18		1.15739	30W
IRF4		transcription regulator		1		0.00669	0.0696	DBI,HSPA8,RORA,TMSB4X		1.15739	30W
CKAP5		transcription regulator				0.00698	0.0696	MBP		1.15739	30W
MYT1L		transcription regulator				0.00698	0.0696	RBFOX1		1.15739	30W
DNAJB1		transcription regulator				0.00698	0.0696	RORA		1.15739	30W
SS18		transcription regulator				0.00743	0.0709	FGFR2,SYNE1		1.14935	30W
YY1		transcription regulator				0.00919	0.0822	CTNND2,HNRNPC,PLP1,TCF4,Xist		1.08513	30W
HR		transcription regulator				0.0113	0.0895	CTNND2,HNRNPC		1.04818	30W
RUVBL1		transcription regulator				0.0118	0.0917	EEF1A1,TCF4		1.03763	30W
NFIC		transcription regulator				0.0121	0.0937	CACNA1A,NEGR1,NFIA		1.02826	30W
GBX2		transcription regulator				0.0123	0.094	EEF1A1,FGF12		1.02687	30W
MYC		transcription regulator		1.105		0.0136	0.094	CACNA1A,CNTNAP2,DBI,DDX5,EEF1A1,HNRNPC,MBP,OAZ1,PLP1,TMSB4X,Xist		1.02687	30W
ERCC6		transcription regulator				0.0139	0.094	MBP		1.02687	30W
TCF12		transcription regulator				0.0163	0.104	RORA,XRCC6,ZBTB16		0.982967	30W
SOX10		transcription regulator				0.0176	0.104	MBP,PLP1		0.982967	30W
TCF3		transcription regulator				0.0179	0.104	FGFR2,PSAP,RORA,XRCC6,ZBTB16		0.982967	30W
NEUROD1		transcription regulator				0.0182	0.105	DDX5,ST18		0.978811	30W
GATA1		transcription regulator		-0.254		0.02	0.111	MBP,MEIS1,ST18,TCF4		0.954677	30W
XPC		transcription regulator				0.0208	0.111	MBP		0.954677	30W
MYBL2		transcription regulator				0.0224	0.118	HSPA8,PPP3CA		0.928118	30W
SHOX2		transcription regulator				0.0242	0.119	FGFR2		0.924453	30W
NOCT		transcription regulator				0.0242	0.119	DLGAP1		0.924453	30W
MYRF		transcription regulator				0.0244	0.12	MBP,PLP1		0.920819	30W
ZKSCAN3		transcription regulator				0.0276	0.126	PSAP		0.899629	30W
SUFU		transcription regulator				0.0276	0.126	TCF4		0.899629	30W
TP53		transcription regulator		0.362		0.0277	0.126	ADGRB3,AKR1B1,ASTN2,ATXN1,CHN2,DBI,DDX5,DLGAP1,EEF1A1,HSPA8,NINJ2,PPP3CA,PSAP,TCF4,TMSB4X		0.899629	30W
ZNF217		transcription regulator				0.0298	0.131	DPP6,NRXN3		0.882729	30W
SETBP1		transcription regulator				0.0306	0.131	CNTNAP2,MEIS1		0.882729	30W
PDX1		transcription regulator				0.0307	0.131	AKR1B1,MALAT1,ST18		0.882729	30W
CCND1		transcription regulator				0.0309	0.131	HSPA8,PPFIA2,SLC4A4,TCF4		0.882729	30W
PSIP1		transcription regulator				0.031	0.131	MEIS1		0.882729	30W
BICRA		transcription regulator				0.031	0.131	XRCC6		0.882729	30W
PIAS1		transcription regulator				0.0313	0.132	DLGAP1,NRXN1		0.879426	30W
TFAP2C		transcription regulator				0.032	0.134	MBP,MEIS1		0.872895	30W
BCL11B		transcription regulator				0.0328	0.135	RORA,ZBTB16		0.869666	30W
ZGPAT		transcription regulator				0.0344	0.136	FGF14		0.866461	30W
MEF2A		transcription regulator				0.0358	0.14	FGF14,SYT1		0.853872	30W
ARNT2		transcription regulator				0.0362	0.141	AKR1B1,OAZ1,PLP1		0.850781	30W
MYB		transcription regulator				0.0379	0.143	FOXN3,HSPA8,PPP3CA		0.844664	30W
MYCN		transcription regulator		-1.091		0.038	0.143	EEF1A1,FGFR2,SLC38A2,SYT1		0.844664	30W
HDAC5		transcription regulator				0.0397	0.148	MBP,MEG3		0.829738	30W
SIM1		transcription regulator				0.0402	0.149	AKR1B1,OAZ1,PLP1		0.826814	30W
ID3		transcription regulator				0.0407	0.149	RORA,TCF4,ZBTB16		0.826814	30W
CERS2		transcription regulator				0.0445	0.156	MBP		0.806875	30W
ATF4		transcription regulator				0.0454	0.158	ATXN1,SLC38A2,Trpm3		0.801343	30W
ID2		transcription regulator				0.0454	0.158	RORA,TCF4,ZBTB16		0.801343	30W
SMARCB1		transcription regulator				0.0459	0.158	DOCK4,FGFR2,PLCL1		0.801343	30W
SOX5		transcription regulator				0.0478	0.164	Xist		0.785156	30W

## Sheet: OL-SCA1-cKI OPC
Upstream Regulator	Expr Other	Molecule Type	Predicted Activation State	Activation z-score	Flags	p-value of overlap	B-H corrected p-value	Target Molecules in Dataset	Mechanistic Network	-log(B-H pval)	timepoint
HDAC4		transcription regulator		-0.882		1.29e-08	8.29e-06	CACNA1C,CCND1,CDKL5,CNTN1,CYFIP2,DGKB,DLG2,DMD,GABRB2,GPM6A,MAP3K3,MBP,NBEA,NETO1,NRCAM,NTM,PPP3CA,RAB3C,SCRG1,SNAP25		5.08145	30W
HTT		transcription regulator				5.4e-08	2.66e-05	AHCYL1,AK5,ATP2C1,BCAP31,CACNA2D3,CCND1,CDH8,CERK,CHST11,CYFIP2,DGKB,DNAJA2,DPYD,EEF1A1,ELAVL4,ENPP2,EP300,EPB41L3,ETV1,EXT1,FOXP1,GAP43,GMDS,GUCY1A2,INPP4B,INPP5F,KCNAB1,LPGAT1,MGAT5B,MYT1L,NTRK2,OSBPL8,PCCA,PDE1A,PDE4B,PDE4D,PDE7B,PEA15,PLPP3,PPP3CA,PTGDS,SETD7,SFPQ,SNAP25,ST3GAL3,STRN4,STXBP1,TAGLN3,THRB,VSNL1,XYLT1,YBX1		4.57512	30W
GBX2		transcription regulator				5.53e-08	2.66e-05	BABAM2,EEF1A1,ELMO1,ENPP2,FGF12,IL1RAP,KCNB2,PAX3,PCDH15,ROBO1,TGFA		4.57512	30W
SOX11		transcription regulator		-1.463		2.11e-05	0.00454	ADAM10,BCL7A,CCND1,CILK1,CP,DPYSL3,EP300,ERBB4,FNDC9,GRM5,PAG1,PPP3CA,TBL1XR1,TP53INP1,TUBA1A,Zfp965 (includes others)		2.34294	30W
SALL4		transcription regulator		0.535		0.000117	0.0115	ACTB,ADAM10,CCND1,CDH2,CFL2,DLC1,DNM3,ERBIN,GUCY1A2,ITGAV,KIF5B,LRRC4,PTPRZ1,SEMA3D,TGFA		1.9393	30W
TCF7L2		transcription regulator		-0.699		0.000157	0.0148	ARHGEF26,CCND1,CILK1,CTNNA1,DOCK9,ENPP2,ERBIN,FA2H,FBXO8,FTH1,FYN,IL1RAP,KIF5B,MAP4K4,MBP,NINJ2,NNAT,NPAT,RASGEF1B,RHOA,SNAP23,SOX10,STK39,TMEM163,UBE2G1,VCAN,ZEB1		1.82974	30W
MYCN		transcription regulator		-1.284		0.000182	0.0156	ACTB,ADAM12,AEBP2,CCND1,CDKL5,CRIM1,DBX2,DNMT3A,DPYSL3,DSCAM,EEF1A1,MSRB3,MXI1,NACA,PDGFRA,PTMA,PTPRD,PTPRK,PTPRO,RPL27A,SLC38A2,SULF1,SYT1		1.80688	30W
HOXA9		transcription regulator				0.000193	0.0163	AHCYL1,AKAP13,BCL7A,CDK17,DHX36,MBNL1,OSBPL8,PRKD3,PRRC2C,RCBTB2,RPL27A,SRSF11,TPR,TSC22D1		1.78781	30W
ARID3A		transcription regulator		0.333		0.000256	0.0196	BRWD1,CCAR1,DEK,PRKD3,PUS7,RNF138,ROBO1,TIA1,ZNF770		1.70774	30W
SOX2		transcription regulator		-0.799		0.000326	0.0238	ABTB2,AFAP1L2,BCAN,CCND1,CDH2,CILK1,COL11A2,CSPP1,ELAVL1,FA2H,FARP1,FOXP1,FYN,GJC3,LIMA1,LRRC4,MACF1,MBP,PCDH15,PDGFRA,PIK3R3,PRKD3,RASGEF1B,SEMA3D,SOX10,TIA1,TMEM163,VCAN,WLS		1.62342	30W
TEAD2		transcription regulator		1.342		0.000461	0.0304	AK5,CCND1,KAZN,POLA1,PTPRO,SH3D19,SULF1		1.51713	30W
TCF7		transcription regulator		0.462		0.00047	0.0305	ARHGEF12,ARHGEF26,CERK,CPE,ENPP2,ETNK1,EVI5,FYN,INPP5F,KIF13A,LRIG1,MAF,NNAT,OSBPL8,PRKD3,PTEN,PTPRO,RASGEF1B,RORA,SPECC1,Tbl1x,TCF4,TSC22D1		1.5157	30W
KLF3		transcription regulator		1.166		0.000475	0.0305	CBFB,CTNNA1,DUS3L,ELMO1,EMID1,FRY,HLCS,HNRNPH1,INTS4,KLF12,MICU2,MTCH2,NDFIP1,PPM1A,PSMB2,PTP4A2,SNRK,SPTB,TMEM108,TUBA1A,VPS50,ZDHHC14		1.5157	30W
YY1		transcription regulator		-0.02		0.00053	0.0335	CDH2,DDX6,DMD,DNMT3A,FBXO8,HNRNPC,KIF5B,LUC7L2,MATR3,NNAT,PDGFD,PDGFRA,PLPP3,POLA1,ROBO1,SFPQ,SULF2,TCF4,TLN2,TP53INP1,USP14,Xist		1.47496	30W
GPS2	-0.105	transcription regulator		1.488		0.000536	0.0335	ASAP1,CCND1,MBNL1,MCTP1,PID1,SNX1,TRERF1,XYLT1		1.47496	30W
MRTFB		transcription regulator		1.155		0.000572	0.0349	ACTB,AK5,CACNA1C,CBFB,CRIM1,DDAH1,ITGAV,KAZN,NEO1,PDGFRA,PTPRO,RAB27B,SEMA3D,SH3D19,SULF1		1.45717	30W
LDB1		transcription regulator		0.471		0.000779	0.0425	ACTB,ACVR1B,CARMIL1,CDH13,CYFIP2,DDHD2,FTH1,IL1RAP,KLF12,MRTFA,NOVA1,OXCT1,PAG1,PCBP3,PDZD2,PKD2,RAPGEF2,RPS6KL1,SOBP,ZEB1		1.37161	30W
MECP2	0.112	transcription regulator		1.38		0.000809	0.0433	ACTB,ADAM12,CACNA1C,CAMK1D,CDH8,CERK,CHN2,FOXP2,GABRB3,MBP,NAV3,PCDH15,RGS20,SCN2A,SEMA3D		1.36351	30W
FUS	0.111	transcription regulator		1		0.00112	0.0558	APLP2,CCND1,CNOT1,CSMD1,EWSR1,FUS,HNRNPH1,KCNIP1,MECP2,SYT1		1.25337	30W
NEUROD1		transcription regulator		-1.39		0.00113	0.0558	DDX5,JUND,MGAT5B,NTRK2,RHOA,SCG5,TCF25		1.25337	30W
REST		transcription regulator		0.093		0.00126	0.0609	B3GAT1,DNMT3A,FGF12,GAP43,GRIK4,KCNQ3,KCNQ5,PAX3,SCN2A,SNAP25,SYT1,USP37,XKR4		1.21538	30W
NFYB		transcription regulator				0.00149	0.0679	ACTB,CACNA2D3,CDH2,CEP57L1,CHPT1,CILK1,CPEB3,CYRIB,DCC,DPP10,DZIP3,ELAVL1,GRIA4,RAB3C,SON,SPECC1,TAFA2		1.16813	30W
LMO2		transcription regulator		0.471		0.00154	0.0679	ACTB,ACVR1B,CDH13,CYFIP2,DDHD2,FTH1,IL1RAP,MRTFA,NOVA1,OXCT1,PAG1,PCBP3,PDZD2,PKD2,RAPGEF2,RPS6KL1,SOBP,ZEB1		1.16813	30W
ASCL1		transcription regulator		1.897		0.00155	0.0679	CACNA2D3,DCC,DLG2,GRM5,PAX3,PDGFRA,PTPRD,RHOA,SNAP25,THRB		1.16813	30W
ID2		transcription regulator		0.323		0.0016	0.0694	CCND1,DTX2,FOXP1,LRIG1,MAF,MAP3K3,NFAT5,NTRK2,PKD2,RAPGEF4,RORA,TCF4,TRAF3,TUBA1A,ZEB1		1.15864	30W
TCOF1		transcription regulator				0.00186	0.0764	ARHGAP6,ASAP1,NUDCD3,PLEKHA5,PPP4R4,TERF2,THOC1,TULP4,WWC2		1.11691	30W
TFCP2		transcription regulator				0.00192	0.0783	POLA1,SULF1,SULF2,TGFA		1.10624	30W
CREB1		transcription regulator		-0.595		0.00219	0.0839	ADRA1A,AKAP13,AKT3,ARFGEF3,CACNA1C,CAMK1D,CCND1,CDH13,CDH2,CDH8,CRIM1,CYFIP2,GAP43,GRM5,IGSF9B,IMPACT,MCTP1,NEO1,NNAT,PDE3B,PDGFRA,PTPRD,RASGEF1B,ROBO1,SMS,STRBP,TMEFF2,TRPS1,XKR4		1.07624	30W
SERTAD1		transcription regulator				0.00221	0.0839	CCND1,SET		1.07624	30W
JUN		transcription regulator		-0.151		0.00238	0.0882	AKT3,CALM2,CCND1,CDH2,CMTM5,DOCK9,FTH1,FUS,GAP43,HNRNPA2B1,ITGAV,MAF,MBP,MXI1,NRCAM,PDE4D,PEA15,PRKCE,PTEN,PTGDS,PTPRD,PTPRO,SLC38A2,SNRNP70,SULF2,XYLT1,ZEB1		1.05453	30W
LEF1		transcription regulator		0.151		0.00246	0.0904	ARHGEF12,ARHGEF26,ATF6,CCND1,COL9A1,CPE,ENPP2,EVI5,INPP5F,KIF13A,LRIG1,NNAT,NRCAM,PTPRO,RASGEF1B,SPECC1,TCF4,TSC22D1		1.04383	30W
CCND1	-0.123	transcription regulator		0.151		0.00272	0.0984	BRWD1,CCND1,DYNC1LI1,ELAVL1,ENPP2,ERBIN,HECTD2,ITGAV,MACF1,MAML3,MBD5,NCOA3,RPL27A,SCG5,SEC22A,STXBP1,TCF4,TP53INP1,ZNF462		1.007	30W
RBFOX2	-0.213	transcription regulator				0.00288	0.099	PTEN,SRSF7,TIA1		1.00436	30W
NEUROD2		transcription regulator				0.00288	0.099	DPYSL3,GAP43,ZEB1		1.00436	30W
FOS		transcription regulator		0.912		0.00292	0.0998	ADAM12,ADNP,APLP2,ASAP1,ATF7IP,ATP2C1,CADM1,CCND1,FTH1,KIF1B,KIF2A,KIF5B,KIRREL3,MACF1,MALAT1,MAP4K4,PRKCE,PTEN,PTGDS,PTP4A2,PTPRD,PTPRO,PTPRZ1,SNAP23,SULF2,SYT1,Tbl1x,XYLT1,ZEB1		1.00087	30W
POU4F1		transcription regulator		-1.67		0.00333	0.11	DAB1,DCC,DLG2,ETV1,KCNIP1,KCNMA1,NOVA1,NTRK2,SNAP25		0.958607	30W
HNF4A		transcription regulator		-0.871		0.00339	0.112	ACIN1,AGTPBP1,AKAP13,ATG3,BTRC,CCND1,CDC42BPB,CFAP20,CFL2,CHIC2,CMSS1,CNTN1,CP,CSPG5,DAG1,DDX10,DGKD,DNAJA2,DNMT3A,DYNC1LI1,ELMO1,ENPP2,EPB41L4B,EWSR1,FBXL7,FTH1,FUT8,GMDS,GPR158,GRB14,GTF2I,HNRNPC,HPF1,IL1RAP,INTS4,ITGAV,KCNQ5,KIF1B,LPGAT1,LUC7L2,MAP2K5,MAP3K3,NBEA,NBR1,NCOA3,NDFIP1,NDUFS1,NIPSNAP2,NPAT,NTRK2,NUDCD3,ORC3,P2RY14,PANK1,PAPOLA,PIK3R3,PIP5K1A,PKN2,PPIP5K2,PPP1R10,PRKCE,PTGDS,RAB3C,R…		0.950782	30W
GATAD2B		transcription regulator		1.342		0.00364	0.116	H3-3B,JUND,NRXN1,NTRK2,PTPRD		0.935542	30W
QKI		transcription regulator		-0.91		0.00398	0.122	CCND1,FYN,GPM6A,HIP1,HNRNPH1,MAP1B,PEA15,PTPRO,RAC1		0.91364	30W
HMG20B		transcription regulator				0.00435	0.122	SCN1A,SCN2A		0.91364	30W
ERG		transcription regulator		1.898		0.00461	0.126	ARHGAP17,ARHGAP31,ATF6,CAMK1D,CDC42BPB,CDH2,COL11A2,CTNNA1,DIAPH2,ELMO1,EPB41L3,EVI5,EXT1,FYN,MYO10,NLGN1,NRCAM,PLPP3,PTPRM,RHOA,RPL27A,ZEB1		0.899629	30W
SOX10	-0.144	transcription regulator				0.00504	0.133	CDH2,DAG1,MBP,PAX3,SOX10,ZEB1		0.876148	30W
PAX6		transcription regulator		-0.444		0.00552	0.141	ACIN1,CCND1,CDH6,CDH8,DBX2,EEF2K,EFCAB14,KIF1B,MAF,PAX3,SCG5,Trpm3,WLS		0.850781	30W
PHF6		transcription regulator		-1.342		0.00564	0.144	CSPG5,FTH1,HINT1,JUND,PTMA		0.841638	30W
BRCA1		transcription regulator		0.674		0.00593	0.149	ACTB,CCND1,ELAVL1,ENPP2,EP300,H3-3B,MATN4,PCBP2,PTEN,ROBO1,SFPQ,VCAN		0.826814	30W
PIAS1		transcription regulator		0.378		0.00598	0.149	APBA2,CCND1,CDH8,GRIK4,NRXN1,PTEN,STXBP1		0.826814	30W
YAP1		transcription regulator		-0.594		0.0086	0.185	APLP2,CCND1,CDH2,COL11A2,COL9A1,COPG1,CRIM1,CTHRC1,DDAH1,DIAPH2,DOCK9,DTX2,EP300,IL1RAP,ITGAV,KIF2A,MAML3,MAP1B,MATR3,MBD1,MMP16,PDE3B,POGK,POLA1,PTEN,RPL27A,TGFA,TMEM163,TTC8,VCAN,ZEB1		0.732828	30W
SATB1		transcription regulator		-1.405		0.00918	0.19	CCND1,CTNNA1,DNMT3A,FOXP1,FOXP2,MAF,NR2C2,PRKCE,TGFA,TMEM117,TRPS1		0.721246	30W
PAX3	-0.135	transcription regulator				0.0095	0.194	CDH2,HNRNPA3,MAP2K5,PAK2,PAX3,PEA15,SNRK,SOX10,TAX1BP1,TIA1,TSC22D1,VCAN		0.712198	30W
TOB1		transcription regulator		-0.83		0.00993	0.198	CCND1,MATN4,NBR1,SNRK,SON		0.703335	30W
EZH2		transcription regulator		0.665		0.0102	0.198	ACTB,ADAM10,ARHGEF1,CACNA1E,CASK,CCND1,CDH2,CTNNA1,ENPP2,EP300,ERBB4,FBXL7,MYO10,NTRK2,PAX3,PDGFRA,PPP2R2B,PTEN,RAB6A,RORA,SET,SOX10,SULF1,TGFA,ZEB1		0.703335	30W
MRTFA	-0.104	transcription regulator		1.36		0.0107	0.2	ACTB,CACNA1C,CBFB,CDC42BPA,CYFIP2,DDAH1,ITGAV,MMP16,NEO1,PDGFRA,RAB27B,RAC1,SEMA3D		0.69897	30W
ZBED6		transcription regulator		0		0.0136	0.23	ARHGEF1,CRIM1,SPTBN1,ZEB1		0.638272	30W
DAXX		transcription regulator		-1.964		0.0138	0.23	CCND1,H3-3A,TANK,TMCC1,TRAF3		0.638272	30W
TLX3		transcription regulator				0.0144	0.23	GABRB2,GRIA4,GRIN3A		0.638272	30W
PRDM4		transcription regulator				0.0144	0.23	CCND1,PTEN		0.638272	30W
NOCT		transcription regulator				0.0144	0.23	PTPRZ1,TMEFF2		0.638272	30W
FOXN3		transcription regulator				0.0144	0.23	CDH2,IFT81		0.638272	30W
TEAD3		transcription regulator		1.342		0.0149	0.23	AK5,KAZN,PTPRO,SH3D19,SULF1		0.638272	30W
IRF4		transcription regulator		0.302		0.0151	0.23	INPP4B,IRF2BP2,MAP2K5,MAPRE1,PDE4D,PTMA,PTP4A2,RAC1,RHOA,RORA,SCN2A,YBX1		0.638272	30W
RELB		transcription regulator		0		0.0167	0.23	CACNA1E,CARMIL1,CCND1,CDC42BPB,ENPP2,FCHSD2,PLPP3,TGFA,TRAF3		0.638272	30W
E2F4		transcription regulator				0.0182	0.23	CALM2,CCND1,CFAP20,H2AZ1,NDUFS1,NPAT,ORC3,PKN2,POLA1,PPP2R2B,PRPSAP1,SFPQ,SON,TP53INP1		0.638272	30W
MYC		transcription regulator		-0.064		0.0186	0.23	ACTB,AEBP2,AOPEP,ARHGEF1,CALM2,CCND1,CDH2,CNTNAP2,CTNNA1,CYFIP2,DDX5,DEK,DNM3,EEF1A1,EIF2S2,ELAVL1,FARP1,FTH1,FUS,FUT8,GDI2,H2AZ1,H3-3B,HNRNPA2B1,HNRNPC,HNRNPH1,IL1RAP,IMPACT,LIMA1,MACF1,MBP,MXI1,MYO10,NFAT5,PAK2,PDGFRA,PHF21A,PTEN,PTMA,PUS7,PVT1,RHOA,RPL27A,RPS6KL1,SFPQ,SMS,ST3GAL3,SYCP3,TECR,VDAC2,WLS,Xist,YBX1,ZEB1		0.638272	30W
SUFU		transcription regulator				0.0189	0.23	CCND1,TCF4		0.638272	30W
SPZ1		transcription regulator				0.0189	0.23	CCND1,CDH2,ZEB1		0.638272	30W
ZNF217		transcription regulator		-0.816		0.0191	0.23	CXXC4,DPP6,MAP2K5,NLGN1,RGS20,VSNL1		0.638272	30W
SETBP1		transcription regulator				0.0203	0.23	CCND1,CNTNAP2,ETNK1,PTEN,PTPRK,SET		0.638272	30W
PRDM16		transcription regulator		-0.816		0.0227	0.23	ADAM12,CMSS1,FOXP2,MAF,MATN4,PPP2R2B		0.638272	30W
CITED2		transcription regulator		0.724		0.0228	0.23	ABTB2,BBX,CRIM1,EXT1,FUT8,MAML2,MARCHF1,P2RY14,PCMTD1,PDE7B,RAPGEF2,SLC38A2		0.638272	30W
NIPBL	0.117	transcription regulator				0.0238	0.23	CDH2,ZEB1		0.638272	30W
MED15		transcription regulator				0.0238	0.23	CCND1,LIMA1		0.638272	30W
SIX3		transcription regulator				0.0238	0.23	CCND1,PDGFRA		0.638272	30W
VHL		transcription regulator		-0.096		0.0242	0.23	AHCYL1,AKT3,CCND1,CDH2,FAF1,FTH1,HNRNPA2B1,MAF,MXI1,SFMBT1,TGFA		0.638272	30W
ACTN4		transcription regulator				0.0242	0.23	CCND1,CDH2,RHOA		0.638272	30W
MGA	-0.201	transcription regulator		1.342		0.0259	0.23	CCND1,CP,MICU2,POGK,SYCP3		0.638272	30W
CTNNB1		transcription regulator		0.652		0.0259	0.23	ACTB,AKAP13,Aldh1a1,BCAP31,CADM1,CCND1,CDH2,CTHRC1,CTNNA1,CXXC4,CYFIP2,DIXDC1,ELAVL1,ELMO1,ENPP2,ETV1,EWSR1,GAP43,HP1BP3,MMP16,NDUFS1,NFAT5,NRCAM,PAX3,PCCA,PCDH15,PDE4B,PPP3CA,PTEN,RPL27A,SLF1,SMS,SNRNP70,STXBP1,TCF4,TGFA,TIA1,TSC22D1,VCAN,VSNL1,ZEB1		0.638272	30W
SKI		transcription regulator				0.0271	0.23	MBP,NRCAM,PAX3		0.638272	30W
THAP1		transcription regulator				0.0274	0.23	CCAR1		0.638272	30W
CDX4		transcription regulator				0.0274	0.23	PAX3		0.638272	30W
CALCOCO1		transcription regulator				0.0274	0.23	CCND1		0.638272	30W
CCDC62		transcription regulator				0.0274	0.23	CCND1		0.638272	30W
ZNF687		transcription regulator				0.0274	0.23	THRB		0.638272	30W
PCGF2		transcription regulator				0.0276	0.23	CDH2,PDE3B,TMEFF2,ZEB1		0.638272	30W
SIRT1		transcription regulator		0.366		0.0284	0.236	ACTB,ATG3,BTRC,CCND1,CDH2,EIF2S2,EP300,H2AZ1,KALRN,MADD,MAF,MED27,NCOA3,NEURL1,NLGN1,NTRK2,PDGFRA,RAC1,SNRNP70,SSBP3,ZEB1		0.627088	30W
SMARCA4		transcription regulator		1.597		0.0288	0.239	CCND1,CDH2,CLK1,CNTN1,CP,CRIM1,FCHSD2,GPM6A,GPR158,IL1RAPL1,ITGAV,KCNQ3,MAP1B,MARCHF1,MBP,MYT1L,OXCT1,PDE4B,PER3,PLPP3,PTP4A2,RIC8B,SCG5,SFPQ,SLF1,SOX10,STXBP6,TMEM117		0.621602	30W
TP63		transcription regulator		-1.306		0.0307	0.247	ATG2B,ATG3,B9D1,CCND1,CDH2,CDK17,CHD3,COL11A2,COL9A1,CRIM1,DDAH1,EMID1,ERBIN,FSD1L,HIP1R,IL1RAP,INSR,KCNMA1,MAP3K3,MAP4K4,MMP16,NIPBL,NRCAM,PIK3R3,PTEN,SPON1,TP53INP1,ZEB1		0.607303	30W
SIX2		transcription regulator		-0.447		0.031	0.248	CACNA1C,CALM2,CAMK1D,CPE,PTPRN2		0.605548	30W
MYB		transcription regulator		-1.095		0.0319	0.255	ADAM12,ATP2B1,CCND1,CDH2,ERBIN,FUT8,POLA1,PPP3CA,RGCC,SENP1,TULP4		0.59346	30W
NEUROG1		transcription regulator	Inhibited	-2		0.0329	0.261	LRIG1,NEO1,RHOA,SULF1,TMEFF2		0.583359	30W
ZIC5		transcription regulator				0.0351	0.266	CDH2,PDGFD		0.575118	30W
AFF1		transcription regulator				0.0351	0.266	PTEN,RPTOR		0.575118	30W
MEIS2		transcription regulator				0.0369	0.276	COL9A1,ETV1,PAX3		0.559091	30W
HR		transcription regulator				0.037	0.276	BOC,HNRNPC,KCNIP1,PVT1		0.559091	30W
SRSF2		transcription regulator				0.037	0.276	CCND1,EP300,HNRNPH1,SRSF7		0.559091	30W
ZEB1	0.115	transcription regulator		1.203		0.0382	0.283	Aldh1a1,CDH2,DOCK9,KIF13A,MAP1B,PTPRZ1,RAB6A,ZEB1		0.548214	30W
ZNF507		transcription regulator				0.0405	0.294	CCND1,CDH2,ZEB1		0.531653	30W
ZFP36L2		transcription regulator				0.0414	0.294	SCN2A,SNAP25		0.531653	30W
EMX2		transcription regulator				0.0414	0.294	CDH6,CDH8		0.531653	30W
SKIL		transcription regulator		-0.422		0.0423	0.298	ADAM12,DIXDC1,WDR37,ZEB1		0.525784	30W
BARX2		transcription regulator				0.0443	0.306	CDH2,CTHRC1,FGF12		0.514279	30W
NFIB		transcription regulator				0.048	0.306	CHD3,FUS,PITPNC1,PVT1		0.514279	30W
KLF9		transcription regulator				0.0483	0.306	CCND1,CDH2,ZEB1		0.514279	30W
SMARCC1		transcription regulator				0.0483	0.306	CCND1,DMD,NCOA1		0.514279	30W
TAL1		transcription regulator				0.0496	0.306	AFDN,BTBD3,CHST11,EVI5,MCTP1,PPP3CA,SENP7,SSH2,TRAF3,TTC3,USP34		0.514279	30W
JARID2		transcription regulator		1.961		0.0541	0.306	CCND1,INPP4B,PTEN,ZEB1		0.514279	30W
ISL1		transcription regulator	Inhibited	-2.425		0.0744	0.355	DAB1,DCC,DLG2,ETV1,NOVA1,NTRK2		0.449772	30W
TWIST1		transcription regulator	Activated	2.019		0.0906	0.375	AOPEP,CDH2,DPYSL3,PDGFRA,PDZD2,PTPRZ1,RHOA,VCAN,YBX1,ZEB1		0.425969	30W
E2F3		transcription regulator		-1.89		0.0963	0.375	CCND1,DAG1,DEK,MALAT1,NPAT,POLA1,PTMA,SMG6,ZNF76		0.425969	30W
SUPT16H		transcription regulator		-1.982		0.137	0.418	CCND1,COX16,EXT1,FAM219A,KCNQ5,NFAT5		0.378824	30W
SOX1		transcription regulator	Inhibited	-2		0.146	0.421	FARP1,MACF1,PDGFRA,WLS		0.375718	30W
CEBPD		transcription regulator		1.762		0.156	0.426	B9D1,CCND1,ITGAV,MBP,PAX3,PDGFRA		0.37059	30W
SOX3		transcription regulator	Inhibited	-2		0.177	0.443	FARP1,MACF1,PDGFRA,WLS		0.353596	30W
NUPR1		transcription regulator		-1.886		0.188	0.46	ADAM22,ARHGEF26,CARMIL1,CERK,DDX46,ETV1,FCHSD2,HNRNPA2B1,IRF2BP2,OSBPL6,PEA15,PER3,PXDC1,SLF1,SPG7,TRERF1,TSC22D2,TUBGCP5		0.337242	30W
GMNN		transcription regulator	Inhibited	-2		0.194	0.46	FARP1,MACF1,PDGFRA,WLS		0.337242	30W
HSF1		transcription regulator	Activated	2		0.216	0.479	CHD3,ELAVL1,HNRNPA2B1,HNRNPA3,LRIG1,PDZD2,PPP3CA,SLC44A5,TRAF3,VCAN		0.319664	30W
HOXA10		transcription regulator	Activated	2.646		0.243	0.498	ACTB,ENPP2,FAF1,KCNAB1,MAP1B,RIT2,TTC3		0.302771	30W
FOXM1		transcription regulator		1.767		0.259	0.515	CCND1,CDH2,ITGAV,NEDD4,PTEN,VCAN,ZEB1		0.288193	30W
CLOCK		transcription regulator	Activated	2.236		0.286	0.54	AKT3,ANKRD12,CBFB,CCND1,EEF2K,KCND3,PER3,ST3GAL5,ZEB1		0.267606	30W
SMAD2		transcription regulator	Activated	2.183		0.291	0.543	ADAM12,CACNA1C,CDH2,RAC1,ZEB1		0.2652	30W
TCF4	0.183	transcription regulator	Inhibited	-2.714		0.325	0.567	CADM1,DUS3L,EAF2,GRB14,KALRN,PARP8,PDE7B,RCBTB2,TIA1,WDR12,WLS,ZEB1		0.246417	30W
STAT5A		transcription regulator	Inhibited	-2.16		0.453	0.662	CCND1,CDYL2,MAF,RAB27B,RORA,SCG5,TANK,TRAF3,TUBA1A,YBX1		0.179142	30W
SPI1		transcription regulator		1.987		1	1	ACTB,BCL7A,CCND1,EVI5,FOXP1,FTH1,MBP,PTEN,VIRMA		0	30W
POU5F1		transcription regulator		1.809		1	1	CCND1,CDH2,FARP1,MACF1,PDGFRA,TASOR,TRAF3,WLS,ZEB1		0	30W
SMAD4		transcription regulator		1.768		1	1	CAB39,CBFB,CCND1,CDH2,CDK17,LEMD3,MBD1,PTEN,PTPRK,RAC1,RGCC,SRCAP		0	30W

## Sheet: SCA1 KI OL
Upstream Regulator	Expr Other	Molecule Type	Predicted Activation State	Activation z-score	Flags	p-value of overlap	B-H corrected p-value	Target Molecules in Dataset	Mechanistic Network	-log(B-H pval)	timepoint
TCF7L2		transcription regulator	Activated	2.138	bias	4.07e-06	0.00279	ADIPOR2,EPHB1,ERBIN,FMNL2,FTH1,MBP,MOBP,NKAIN2,OTUD7B,PEX5L,PLEKHG1,ST18,STRN,TMEM163		2.5544	05W
HTT		transcription regulator				9.4e-05	0.0241	ADAM23,ADAMTS2,GALNT13,GRM3,ITPK1,KCNAB1,MAP2,MOBP,NFIB,PCCA,PDE10A,PDE4D,PPP3CA,PRKCB,PTGDS,STRN,UPP2		1.61798	05W
MECP2		transcription regulator		-0.271		0.000129	0.0269	ACTB,ADIPOR2,CACNA1C,CHN2,MBP,MEG3,NAV3,NRXN3		1.57025	05W
MEF2C		transcription regulator		1.633	bias	0.000266	0.0343	CACNA1C,EPHB1,FTH1,MBP,MEF2A,MOBP,RYR2		1.46471	05W
HDAC4		transcription regulator				0.00085	0.0624	CACNA1C,DLG2,MBP,NTM,PPP3CA,PRKCB		1.20482	05W
NOCT		transcription regulator				0.000997	0.0674	DLGAP1,TMEFF2		1.17134	05W
ZIC2		transcription regulator		1.387	bias	0.00107	0.0674	AKT3,NRXN3,PHACTR1,ZEB2,ZFPM2		1.17134	05W
EGR2		transcription regulator		-0.383		0.00111	0.0674	ATXN1,MAP2,MBP,PLCL1,RORA,TMEM108,ZBTB16,ZEB2		1.17134	05W
ATXN1	0.149	transcription regulator				0.00131	0.0716	ATXN1,CHN2,GRID2		1.14509	05W
REST		transcription regulator				0.00157	0.0753	FGF12,FGF14,NKAIN2,NRXN3,PCLO,XKR4		1.12321	05W
PDX1		transcription regulator				0.0025	0.0959	ACTB,EPHB1,MAP2,RABGAP1L,ST18,XKR4		1.01818	05W
CREB1		transcription regulator		-1.897	bias	0.0032	0.11	AKT3,CACNA1C,CADPS2,CCNJL,CTNNA2,NKAIN2,PTPRD,RALYL,TMEFF2,XKR4,ZFPM2		0.958607	05W
ERG		transcription regulator		1.134	bias	0.00361	0.11	CCNJL,CTNNA2,DIAPH2,EPB41L1,FMNL2,MYO5A,NLGN1,RCAN2,ZBTB16		0.958607	05W
GBX2		transcription regulator				0.00461	0.11	FGF12,KCNB2,OTUD7B		0.958607	05W
WWTR1		transcription regulator		-0.555		0.00469	0.11	AUTS2,DIAPH2,ITM2B,NEDD4L,NEGR1,SYNE1,TMEM163		0.958607	05W
TAL1		transcription regulator				0.00537	0.11	HIVEP3,LCORL,MAP2,OXR1,PPP3CA,TMEFF1		0.958607	05W
LMO4		transcription regulator				0.00547	0.11	CUL3,RYR2		0.958607	05W
TBX15		transcription regulator				0.00699	0.11	ADAMTS2		0.958607	05W
SIRT1		transcription regulator		-1.964	bias	0.00742	0.115	ACTB,HIVEP3,HSP90AA1,LMTK2,NEDD4L,NEGR1,NLGN1,RIMS2,STRN		0.939302	05W
POU3F1		transcription regulator				0.0085	0.124	MBP,ZEB2		0.906578	05W
PTF1A		transcription regulator				0.00899	0.129	CADPS2,GRM3,NRXN3		0.88941	05W
TP53		transcription regulator		0.419		0.00923	0.131	ACTB,ADGRB3,AKAP9,AKT3,APBB2,ASTN2,ATXN1,BRAF,CHN2,DLGAP1,ERBIN,FTH1,HSP90AA1,IL33,JMJD1C,MEF2A,MYO5A,PCCA,PIK3R3,PLEKHG1,PPP3CA,PRKCB,PTGDS,RYR2,SRGAP3,STAG1,TJP1,ZEB2		0.882729	05W
ASCL1		transcription regulator		0	bias	0.00956	0.134	DLG2,NRXN2,NRXN3,PTPRD		0.872895	05W
PBX3		transcription regulator				0.0102	0.137	ERBIN,RNF220		0.863279	05W
SNAI1		transcription regulator				0.0103	0.137	FMNL2,MYO5A,RORA,TJP1,ZEB2		0.863279	05W
CRTC1		transcription regulator				0.0112	0.144	PDE10A,PDE4D		0.841638	05W
SKI		transcription regulator				0.0121	0.144	MBP,ZEB2		0.841638	05W
CKAP5		transcription regulator				0.0139	0.144	MBP		0.841638	05W
MYT1L		transcription regulator				0.0139	0.144	RBFOX1		0.841638	05W
DNAJB1		transcription regulator				0.0139	0.144	RORA		0.841638	05W
PRDM2		transcription regulator		-0.447		0.014	0.144	CACNB4,HSP90AA1,LDLRAD4,MAP2,NAV3		0.841638	05W
IKZF3		transcription regulator				0.0141	0.144	KIF16B,MAP2,SEMA5A		0.841638	05W
MRTFB		transcription regulator	Activated	2.236	bias	0.0148	0.15	ACTB,CACNA1C,MAP2,NFIB,NRXN2		0.823909	05W
EZH2		transcription regulator		0.57		0.0157	0.156	ACTB,CASK,CELF1,CELF2,CTNNA2,MEG3,RORA,ZBTB16,ZEB2		0.806875	05W
OLIG2		transcription regulator				0.0186	0.173	CHD7,ZEB2		0.761954	05W
PRDM16		transcription regulator				0.0186	0.173	ANKS1B,EPHB1,NRXN3		0.761954	05W
TBX3		transcription regulator		0.447	bias	0.0198	0.173	ADAMTS2,BRAF,FGF12,RYR2,ZEB2		0.761954	05W
MEF2A	0.104	transcription regulator				0.0218	0.178	FGF14,MEF2A,ZEB2		0.74958	05W
PRDM5		transcription regulator				0.0239	0.182	CACNA1C,NAV2,PALM2AKAP2		0.739929	05W
HDAC5		transcription regulator				0.0253	0.182	MBP,MEF2A,MEG3		0.739929	05W
ERCC6		transcription regulator				0.0277	0.182	MBP		0.739929	05W
EGR3		transcription regulator		-1.192		0.0283	0.186	ATXN1,RORA,TMEM108,ZEB2		0.730487	05W
HOXA9		transcription regulator				0.0289	0.187	CELF1,CELF2,HNRNPU,MED13		0.728158	05W
GATAD2B		transcription regulator				0.029	0.187	LSAMP,PTPRD		0.728158	05W
SOX2		transcription regulator	Activated	2.121		0.0319	0.2	CNKSR3,JARID2,KIF16B,MBP,MOBP,PIK3R3,SEMA5A,TMEM163		0.69897	05W
MEIS1		transcription regulator				0.0333	0.2	ERBIN,RNF220		0.69897	05W
ZNF536		transcription regulator				0.0345	0.2	MAP2		0.69897	05W
PCGF2		transcription regulator				0.0349	0.2	TMEFF2,ZEB2		0.69897	05W
JUN		transcription regulator		-1.069	bias	0.0377	0.214	AKT3,FTH1,HNRNPU,MBP,PDE4D,PTGDS,PTPRD,ZEB2		0.669586	05W
NEUROG3		transcription regulator				0.0384	0.214	FGF14,ST18,ZBTB16		0.669586	05W
HOXA10		transcription regulator		0		0.0406	0.214	ACTB,FAF1,HSP90AA1,KCNAB1		0.669586	05W
HR		transcription regulator				0.0411	0.214	CTNND2,DYM		0.669586	05W
FHL2		transcription regulator				0.0412	0.214	AKT3,PIK3R3,TJP1		0.669586	05W
ISL2		transcription regulator				0.0412	0.214	EPHB1		0.669586	05W
XPC		transcription regulator				0.0412	0.214	MBP		0.669586	05W
ANKRD1		transcription regulator				0.0412	0.214	RYR2		0.669586	05W
MYCN		transcription regulator		-0.447		0.0419	0.216	ACTB,ADAM23,JARID2,PTPRD,RCAN2,ZEB2		0.665546	05W
GATA4		transcription regulator				0.0427	0.22	CACNA1C,EPHB1,PTGDS,RYR2,TJP1		0.657577	05W
OLIG1		transcription regulator				0.0479	0.228	ZEB2		0.642065	05W
NUPR1		transcription regulator	Inhibited	-2.236		0.299	0.485	ADAM22,ADGRL3,BRINP3,HIVEP3,NFIB		0.314258	05W
GLI1		transcription regulator	Activated	2.219		0.364	0.52	CLMN,HNRNPU,IL33,NAV3,SYNE1		0.283997	05W
HNF4A		transcription regulator	Inhibited	-2		1	1	CDK8,FTH1,FUT8,OTUD7B,PIK3R3,PTGDS,RAB30,RORA,TAOK3,TJP1,TLN2,TRIP11		0	05W
SPEN		transcription regulator	Inhibited	-2.236		2.8e-06	0.000663	RPL13,RPL19,RPL30,RPS27A,RPS8		3.17849	12W
MLXIPL		transcription regulator	Inhibited	-2.236		1.92e-05	0.00227	ADIPOR2,RPL13,RPL19,RPL30,RPS27A,RPS8		2.64397	12W
MYCN		transcription regulator		-1.414		3.98e-05	0.00314	EEF1A1,HSP90AB1,RCAN2,RHOU,RPL13,RPL19,RPL30,RPS8		2.50307	12W
CREB1		transcription regulator		0.333		4.38e-05	0.00327	Abca8a,APOE,KCND2,PCDH11X,PDE1C,RALYL,SGK1,SLC6A1,TMEFF2,TPT1		2.48545	12W
MYC		transcription regulator		-0.644		4.75e-05	0.00335	ALCAM,BCAT1,CNTNAP2,EEF1A1,FKBP5,FTH1,ITM2B,NEAT1,RPL13,RPL19,RPL30,RPS27A,RPS8,SGK1,TMSB4X,Xist	24 (4)	2.47496	12W
TCF7L2		transcription regulator		-0.378		0.000191	0.0104	ADIPOR2,FTH1,PEX5L,PIP4K2A,PLEKHG1,RAB31,SGK1,ST18		1.98297	12W
CTNNB1		transcription regulator				0.000406	0.0196	ALCAM,CTNND2,ELMO1,HTRA1,PDE1C,RPL13,RPL19,RPL30,RPS27A,RPS8,SGK1,SLC6A1	24 (4)	1.70774	12W
PHF6		transcription regulator				0.00043	0.0196	EIF1,FTH1,TPT1		1.70774	12W
RRP1B		transcription regulator				0.00063	0.0231	HSP90AB1,RPL13,RPL19,RPS8		1.63639	12W
YAP1		transcription regulator		0		0.000889	0.0278	APLP2,ITM2B,RAB31,RPL13,RPL19,RPL30,RPS27A,RPS8,SGK1	23 (3)	1.55596	12W
MECP2		transcription regulator		-1.972		0.000902	0.0278	ADIPOR2,APOE,FKBP5,MEG3,SGK1		1.55596	12W
FOS		transcription regulator				0.00129	0.0374	APLP2,ENAH,FTH1,MALAT1,NEAT1,PCDH11X,RAB31,SEMA6D		1.42713	12W
MYT1		transcription regulator				0.00199	0.0495	ACP1,ST18		1.30539	12W
HTT		transcription regulator				0.00275	0.0511	APOE,DGKI,EEF1A1,ELOVL7,HSP90AB1,KLF9,PDE1C,PIP4K2A,SGK1		1.29158	12W
TRIM28		transcription regulator				0.00289	0.0511	ERBB4,FKBP5,KLF13,NRXN2		1.29158	12W
GTF2H2		transcription regulator				0.0035	0.0511	KLF9		1.29158	12W
MED4		transcription regulator				0.0035	0.0511	HTRA1		1.29158	12W
SPIB		transcription regulator				0.00523	0.0688	APOE,NRXN2,ZC3H13		1.16241	12W
FUS		transcription regulator				0.00734	0.0782	APLP2,CSMD1,RPL19		1.10679	12W
TBX3		transcription regulator		1		0.0076	0.0782	DAAM2,KCND2,PIP4K2A,RTN4		1.10679	12W
GATAD2B		transcription regulator				0.00783	0.0782	LSAMP,NRXN1		1.10679	12W
ASCL1		transcription regulator				0.00826	0.0814	DCC,DLG2,NRXN2		1.08938	12W
YY1		transcription regulator				0.00919	0.0893	ALCAM,CTNND2,RPL30,SLC6A1,Xist		1.04915	12W
PURB		transcription regulator				0.0104	0.0893	HTRA1		1.04915	12W
ALYREF		transcription regulator				0.0104	0.0893	APOE		1.04915	12W
NFIC		transcription regulator				0.0121	0.0989	HTRA1,NEAT1,STXBP6		1.0048	12W
GBX2		transcription regulator				0.0123	0.0996	EEF1A1,ELMO1		1.00174	12W
EZH2		transcription regulator				0.0128	0.101	ERBB4,FKBP5,FNBP1,MEG3,RPL13,ZBTB16		0.995679	12W
MED24		transcription regulator				0.0139	0.103	HTRA1		0.987163	12W
NFYB		transcription regulator				0.0153	0.111	DCC,DGKI,NAALADL2,SPECC1		0.954677	12W
TDP2		transcription regulator				0.0174	0.113	KCND2		0.946922	12W
ERG		transcription regulator				0.0182	0.116	ELMO1,FKBP5,NLGN1,RCAN2,ZBTB16		0.935542	12W
EGR2		transcription regulator				0.0196	0.119	APOE,PLCL1,SPECC1,ZBTB16		0.924453	12W
CTCF		transcription regulator				0.0196	0.119	SGK1,Xist,ZBTB16		0.924453	12W
JUNB		transcription regulator				0.0206	0.119	FTH1,RAB31,SGK1		0.924453	12W
URI1		transcription regulator				0.0208	0.119	FKBP5		0.924453	12W
RNF2		transcription regulator				0.0224	0.124	KLF9,TMEFF2		0.906578	12W
TCF20		transcription regulator				0.0231	0.124	ADIPOR2,SGK1		0.906578	12W
GPS2		transcription regulator				0.0237	0.124	ADIPOR2,SGK1		0.906578	12W
SHOX2		transcription regulator				0.0242	0.124	HTRA1		0.906578	12W
NOCT		transcription regulator				0.0242	0.124	TMEFF2		0.906578	12W
RFX4		transcription regulator				0.0276	0.133	RPL30		0.876148	12W
TP53		transcription regulator		1.787		0.0277	0.133	Abca8a,ADGRB3,APBB2,APOE,BCAT1,CSMD3,EEF1A1,FKBP5,FTH1,HSP90AB1,PLEKHG1,POLR3E,SGK1,TMSB4X,TULP4		0.876148	12W
KCNIP3		transcription regulator				0.0291	0.138	KCND2,SLC8A3		0.860121	12W
SETBP1		transcription regulator				0.0306	0.143	CNTNAP2,CSMD3		0.844664	12W
EP300		transcription regulator				0.0308	0.143	FNBP1,FTH1,HSP90AB1,TULP4,Xist		0.844664	12W
THAP11		transcription regulator				0.0344	0.149	FTH1		0.826814	12W
ZNF32		transcription regulator				0.0344	0.149	ALCAM		0.826814	12W
MLLT3		transcription regulator				0.0344	0.149	SGK1		0.826814	12W
MRTFB		transcription regulator				0.0353	0.15	ALCAM,NRXN2,SGK1		0.823909	12W
MYCL		transcription regulator				0.0365	0.15	RPL13,RPL19		0.823909	12W
FEV		transcription regulator				0.0373	0.15	HTRA1,STXBP6		0.823909	12W
RBM14		transcription regulator				0.0378	0.15	HTRA1		0.823909	12W
KLF3		transcription regulator		-1		0.0383	0.15	APOE,DTNB,ELMO1,SGK1		0.823909	12W
RELA		transcription regulator				0.0387	0.15	ALCAM,APOE,ELMO1,NEAT1,TMSB4X		0.823909	12W
JUN		transcription regulator		0.254		0.0419	0.151	APOE,FTH1,RAB31,SGK1,TMSB4X		0.821023	12W
PIAS3		transcription regulator				0.0445	0.156	FTH1		0.806875	12W
ATF4		transcription regulator				0.0454	0.158	APOE,BCAT1,KLF9		0.801343	12W
ILF3		transcription regulator				0.0463	0.16	ALCAM,FKBP5		0.79588	12W
SOX5		transcription regulator				0.0478	0.16	Xist		0.79588	12W
LCOR		transcription regulator				0.0478	0.16	FKBP5		0.79588	12W
HNF4A		transcription regulator	Inhibited	-2.219		0.302	0.39	ALCAM,APOE,ELMO1,FTH1,GPR158,PAPOLA,POLR3E,RPS27A,SGK1,TMOD2		0.408935	12W
HTT		transcription regulator				4.19e-10	4.51e-07	ACACA,ASPA,B3GALT1,CKB,COX4I1,CRYAB,DGKI,FHIT,FOLH1,GLUL,GRM3,HSP90AB1,HSPA8,INPP4B,KCNAB1,MAP2,MOBP,PDE1C,PLCB1,PTGDS,RBFOX3,Scd2,ST6GALNAC3	40 (3)	6.34582	18W
CREB1		transcription regulator			-1.387	4.9e-08	2.64e-05	Abca8a,AKT3,COX8A,CTNNA2,GABARAP,GRIK2,KCND2,NKAIN2,PCDH11X,PDE1C,PLXDC2,PTPRD,RALYL,ROBO1,TF,XKR4,ZFPM2		4.5784	18W
FOS		transcription regulator			-1	4.27e-05	0.00459	ACACA,ATF7IP,CA2,ENAH,FTH1,GRIK2,KIRREL3,MALAT1,PCDH11X,PTGDS,PTPRD,SDK1,SEMA6D	18 (2)	2.33819	18W
MEF2C		transcription regulator			-1.633	7.14e-05	0.00656	ASPA,BCAS1,CKB,CLSTN2,FTH1,MOBP,PLP1		2.1831	18W
GBX2		transcription regulator				0.000157	0.0111	ELMO1,LAMA2,PCDH15,ROBO1		1.95468	18W
FUS		transcription regulator				0.000464	0.0232	CLSTN2,CSMD1,GRIA2,PRKN,SPOCK1		1.63451	18W
PRDM2		transcription regulator			-0.816	0.00104	0.038	CA2,CCDC88A,HSP90AA1,MAP2,NAV3,NBEA		1.42022	18W
ARNT2		transcription regulator			0	0.00118	0.0408	FHIT,FNBP1,GLUL,LAMA2,PLCB1,PLP1		1.38934	18W
GATAD2B		transcription regulator				0.00129	0.0428	LSAMP,NRXN1,PTPRD		1.36856	18W
THAP11		transcription regulator				0.00139	0.0446	FTH1,PRKN		1.35067	18W
SIM1		transcription regulator			0	0.00147	0.0465	FHIT,FNBP1,GLUL,LAMA2,PLCB1,PLP1		1.33255	18W
E2F1		transcription regulator			-0.765	0.00165	0.0485	CA2,CALM2,CKB,COX4I1,CRYAB,DGKI,FHIT,GABARAP,HSPA8,TNRC6C		1.31426	18W
PHF6		transcription regulator				0.00173	0.0488	EIF1,FTH1,PPIA		1.31158	18W
NOTCH3		transcription regulator			-1.342	0.00257	0.063	CALM2,COX8A,NALCN,RBFOX3,UBB		1.20066	18W
TRIM28		transcription regulator			-1	0.00271	0.0656	ATF7IP,CA2,ERBB4,PTGDS,XKR4		1.1831	18W
REST		transcription regulator				0.00339	0.0692	DNMT3A,GRIA2,NCAM2,NKAIN2,XKR4		1.15989	18W
NRF1		transcription regulator			-1.982	0.00345	0.0692	COX4I1,COX8A,FTH1,TJP1		1.15989	18W
JUN		transcription regulator			-1	0.00384	0.0692	AKT3,CALM2,CMTM5,FTH1,PTGDS,PTPRD,SDK1,SLC38A2,TF	18 (2)	1.15989	18W
TCF7L2		transcription regulator	Inhibited	-2.138		0.00434	0.0692	ASPA,DBNDD2,FTH1,GLUL,MOBP,NKAIN2,PEX5L,PLP1		1.15989	18W
HSF1		transcription regulator			0.098	0.00459	0.0692	ACACA,CRYAB,HSP90AA1,HSP90AB1,HSPA8,UBB		1.15989	18W
YY1		transcription regulator				0.00484	0.0692	ALCAM,CRYAB,CTNND2,DNMT3A,PLP1,ROBO1,TCF4		1.15989	18W
TLX3		transcription regulator				0.00509	0.0692	GRIA2,GRIA4		1.15989	18W
MPHOSPH8		transcription regulator				0.00565	0.0692	PRKN		1.15989	18W
ASB9		transcription regulator				0.00565	0.0692	CKB		1.15989	18W
EGR2		transcription regulator			1.633	0.00655	0.0771	GRIA2,LAMA2,MAP2,PLCL1,ROBO1,SPECC1		1.11295	18W
SOX4		transcription regulator			0.277	0.00708	0.0806	2610035D17Rik,CSNK2A1,DBNDD2,DST,GRIA2		1.09366	18W
MECP2		transcription regulator			-1.067	0.00721	0.0818	MEG3,NAV3,PCDH15,PLP1,UNC5C		1.08725	18W
NFIC		transcription regulator				0.00751	0.0834	GPM6B,HSP90AA1,NEGR1,PPIA		1.07883	18W
IKZF3		transcription regulator				0.00794	0.0868	DOCK4,MAP2,SEMA5A		1.06148	18W
PPARGC1B		transcription regulator				0.00856	0.0917	ACACA,CKB,COX4I1		1.03763	18W
CTNNB1		transcription regulator			-0.342	0.00893	0.0953	ACACA,ALCAM,COX4I1,CTNNA2,CTNND2,ELMO1,GLUL,PCDH15,PCDH9,PDE1C,SEMA5A,TCF4,TJP1	31 (3)	1.02091	18W
PIAS1		transcription regulator				0.0102	0.0999	ACACA,GRM4,NRXN1		1.00043	18W
TAF5L		transcription regulator				0.0113	0.0999	PRKN		1.00043	18W
MYT1L		transcription regulator				0.0113	0.0999	RBFOX1		1.00043	18W
LHX2		transcription regulator				0.0117	0.101	NCAM2,ROBO1		0.995679	18W
TP53		transcription regulator			0.277	0.0143	0.117	Abca8a,ADGRB3,AKT3,APBB2,CKB,CLIC4,CRYAB,CSMD3,DNMT3A,FTH1,FUBP1,GLUL,GPM6B,HSP90AA1,HSP90AB1,HSPA8,PPIA,PRKN,PTGDS,ROBO1,TCF4,TJP1,UNC5B		0.931814	18W
NFYA		transcription regulator				0.0159	0.118	ACACA,FTH1,Scd2		0.928118	18W
TARDBP		transcription regulator				0.0166	0.118	CALM2,ERBB4,PLP1,PRKN		0.928118	18W
MECOM		transcription regulator				0.0167	0.118	TCF4,ZFPM2		0.928118	18W
ATXN7L3		transcription regulator				0.0169	0.118	PRKN		0.928118	18W
NPM1		transcription regulator			1	0.0173	0.12	ALK,FTH1,NAV3,SEMA5A		0.920819	18W
PAX2		transcription regulator				0.0176	0.121	GRIK2,GRM3		0.917215	18W
MITF		transcription regulator			0.447	0.0186	0.126	ALCAM,COX4I1,GPM6B,INPP4B,PHACTR1		0.899629	18W
NFYB		transcription regulator				0.0194	0.13	DGKI,GRIA4,NAALADL2,SPECC1,TJP1		0.886057	18W
FOSB		transcription regulator				0.0195	0.13	FTH1,GRIA2		0.886057	18W
HOXA10		transcription regulator			0	0.0207	0.131	HSP90AA1,KCNAB1,LAMA2,Scd2		0.882729	18W
SIRT1		transcription regulator			-1.091	0.0208	0.131	COX4I1,HSP90AA1,LAMA2,NCAM2,NEGR1,NLGN1,Scd2		0.882729	18W
MED24		transcription regulator				0.0224	0.131	PRKN		0.882729	18W
PDX1		transcription regulator				0.0246	0.138	CKB,MALAT1,MAP2,XKR4		0.860121	18W
ZIC2		transcription regulator				0.0246	0.138	AKT3,PHACTR1,ZFPM2		0.860121	18W
NKX2-5		transcription regulator				0.0257	0.142	ACACA,RBFOX3		0.847712	18W
ZNF536		transcription regulator				0.0279	0.142	MAP2		0.847712	18W
TDP2		transcription regulator				0.0279	0.142	KCND2		0.847712	18W
MED20		transcription regulator				0.0279	0.142	ACACA		0.847712	18W
SREBF1		transcription regulator			-0.629	0.0281	0.142	ACACA,COX4I1,PTGDS,Scd2,TF		0.847712	18W
MED13		transcription regulator				0.0291	0.146	ACACA,PRKN		0.835647	18W
ASCL1		transcription regulator				0.0295	0.148	DLG2,GRIK2,PTPRD		0.829738	18W
FOXA3		transcription regulator				0.0314	0.155	TF,TJP1		0.809668	18W
ETV5		transcription regulator				0.0334	0.155	ALCAM,NCAM2,TJP1		0.809668	18W
TBX3		transcription regulator			0	0.037	0.161	KCND2,ROBO1,RTN4,ST6GALNAC3		0.793174	18W
ERG		transcription regulator			1.109	0.0372	0.161	ASPA,CADPS,CTNNA2,ELMO1,FOLH1,NLGN1		0.793174	18W
TWIST1		transcription regulator			0	0.0386	0.161	ALCAM,SEMA5A,TF,UNC5B		0.793174	18W
MYC		transcription regulator			0.262	0.0393	0.162	ACACA,ALCAM,CALM2,CLIC4,CNTNAP2,CRYAB,FTH1,GABARAP,GLUL,HSP90AA1,PLP1,PPIA,Scd2,TF		0.790485	18W
PROX1		transcription regulator				0.0427	0.167	ALCAM,TJP1		0.777284	18W
MAFB		transcription regulator				0.0429	0.167	ALCAM,SLC9A9,SPOCK1		0.777284	18W
HCFC1		transcription regulator				0.0443	0.167	PRKN		0.777284	18W
SUFU		transcription regulator				0.0443	0.167	TCF4		0.777284	18W
GRIP1		transcription regulator				0.0443	0.167	GRIA2		0.777284	18W
FOSL1		transcription regulator				0.0452	0.169	MACROD2,SEMA6D,TF		0.772113	18W
PTF1A		transcription regulator				0.0467	0.173	GRIK2,GRM3		0.761954	18W
BRD1		transcription regulator				0.0497	0.175	PRKN		0.756962	18W
CAND1		transcription regulator				0.0497	0.175	ACACA		0.756962	18W
IKZF1		transcription regulator	Inhibited		-2	0.0917	0.231	DOCK4,MAP2,PPP1R9A,SEMA5A		0.636388	18W
TCF3		transcription regulator			1.964	0.0989	0.241	ALCAM,CA2,GLUL,PPIA,TF		0.617983	18W
NFE2L2		transcription regulator			-1.914	0.155	0.294	COX4I1,FTH1,HSP90AA1,HSP90AB1,PTPRD,TJP1,UBB		0.531653	18W
HNF4A		transcription regulator			-1.961	0.454	0.528	ALCAM,CKB,COX8A,CSNK2A1,DNMT3A,ELMO1,FHIT,FTH1,HSPA8,NBEA,PTGDS,SYBU,TF,TJP1		0.277366	18W
HTT	0.121	transcription regulator		0.721		2.12e-15	8.34e-12	ACACA,APOE,ARPP21,ARSB,ASPA,B3GALT1,CDH8,CRYAB,EBF1,EEF1A1,ENPP2,ETV1,EXT1,GALNT13,GAS7,GLUL,GRM1,GRM3,HIF1A,HIVEP2,HSP90AB1,HTT,INPP4B,INPP5F,KCNAB1,MAP2,MOBP,NFIB,OGT,PCCA,PDE10A,PDE1C,PDE4B,PDE4D,PDE8A,PIK3C2B,PLCB1,PLCB4,POLB,POLR2A,PPP3CA,PRKCB,PSAP,RBFOX3,Scd2,SDHA,SESN1,SMYD3,SNAP25,SORT1,ST6GALNAC3,SYN2,UPP2	181 (6)	11.0788	24W
HDAC4		transcription regulator		-0.314		9.31e-14	1.84e-10	CACNA1C,CACNA2D1,CNKSR2,CNTN1,DLG2,DMD,DYRK1A,GABRB2,GPM6A,HIF1A,MAG,MAP3K3,MAPK10,MBP,NTM,PPP3CA,PRKCB,RTN1,SH3GL2,SNAP25,SYN2,TSPAN7		9.73518	24W
TCF7L2		transcription regulator	Inhibited	-2.746	bias	2.31e-10	1.52e-07	1500015L24Rik,ADIPOR2,ARAP2,ASPA,CDK19,CTNNAL1,DOCK10,ENPP2,FA2H,FGFR2,FTH1,GAB1,GLUL,KCNJ3,KIF5B,MAG,MAL,MAP7,MBP,MOBP,MOG,NINJ2,PEX5L,PLEKHA1,PLEKHG1,PLEKHH1,PLP1,STXBP3,TMEM63A,UGT8,YPEL2		6.81816	24W
CREB1		transcription regulator		-1.826		3.23e-09	1.41e-06	Abca8a,AKT3,APOE,CA10,CACNA1C,CACNA2D1,CADPS2,CALN1,CDH8,CDK19,CTNNA2,FGFR2,GLS,GRIK2,KCND2,KIAA1549L,MCTP1,NAP1L5,PCDH11X,PDE1C,POLR2A,PTPRD,RALYL,ROBO1,SHTN1,SPHKAP,SPOCK3,SRPK2,STRBP,SYN2,TF,TMEFF2,XKR4,ZFPM2		5.85078	24W
GBX2		transcription regulator				1.09e-08	3.57e-06	EEF1A1,ELMO1,ENPP2,FGF12,KCNB2,LAMA2,PCDH15,ROBO1,RTN1,SBF2		5.44733	24W
EGR2		transcription regulator		0.147		3.9e-07	0.000102	APOE,ATXN1,EPN2,GRIA2,LAMA2,MAG,MAP2,MAP7,MBP,PDE8A,PLCL1,RNPEP,ROBO1,RORA,SBF2,TMEM108,TNIK,TOP2B,ZBTB20,ZEB2		3.9914	24W
REST		transcription regulator		-1.677	bias	7.62e-07	0.000177	DNMT3A,FGF12,FGF14,FUT9,GRIA2,GRM1,KIAA1549L,NRXN3,NTRK3,PCLO,SCN2A,SNAP25,SYT1,TUBB3,XKR4		3.75203	24W
TP53		transcription regulator		0.29		3.95e-06	0.000584	Abca8a,ADGRB3,AKT3,ANGPT1,AP3B1,APOE,ARAP2,ASTN2,ATRX,ATXN1,BRAF,CALD1,CAMK2D,CD47,CHN2,CRYAB,CSMD3,DDX5,DLGAP1,DNMT3A,DYRK1A,ECPAS,EEF1A1,ENPP2,ENSA,EPS8,FTH1,GAS7,GLUL,GPM6A,GPM6B,GPR137C,HIF1A,HSP90AA1,HSP90AB1,HTT,IL33,INSR,JMJD1C,MDM4,MED13L,MEF2A,NFKB1,NINJ2,OPA1,PADI2,PAK1,PCCA,PDE4B,PIAS2,PLEKHG1,POLB,PPP3CA,PPT1,PRKCB,PRKCE,PSAP,PTCHD4,PTEN,ROBO1,RYR2,SDHA,SESN1,SMC3,SMURF2,STAG1,STRN3,T…	188 (9)	3.23359	24W
MECP2		transcription regulator		-1.034		7.16e-06	0.000861	ADIPOR2,APOE,CACNA1C,CDH8,CHN2,GABRB3,MBP,MEG3,NAV3,NRXN3,PCDH15,PLP1,RELN,SCN2A,UNC5C		3.065	24W
EGR3		transcription regulator		-0.268		8.61e-06	0.00097	APOE,ATXN1,EPN2,INSC,MAP7,PDE8A,RNPEP,RORA,SBF2,TMEM108,TNIK,ZBTB20,ZEB2		3.01323	24W
PIAS1		transcription regulator		0.333		1.18e-05	0.00126	ACACA,CDH8,DLGAP1,GLS,NRXN1,PAK1,PTEN,SV2B,UNC13C	121 (4)	2.89963	24W
GATAD2B		transcription regulator		0		5.39e-05	0.00428	ARPP21,H3-3B,LSAMP,NFIA,NRXN1,PTPRD		2.36856	24W
SOX2		transcription regulator		-1.504		8.49e-05	0.00603	ANGPT1,ANKRD17,BFSP2,CLCN3,CTNNAL1,DOCK10,FA2H,GAB1,GJC3,MAG,MBP,MOBP,MOG,PCDH15,PHLDB1,PLP1,SMOC1,TF,TMEM63A,TNR,TUBB3,UGT8,ZNF148		2.21968	24W
MEN1		transcription regulator	Inhibited	-2.172		0.00021	0.011	ETV1,GABRB3,HIF1A,MAPK10,NEGR1,NFIA,NFIB,NRXN1,NRXN3,SYN2,TUBB3		1.95861	24W
ARNT2		transcription regulator		0.577	bias	0.000377	0.0175	APOE,CASC3,CELF2,FNBP1,GABRA6,GLUL,LAMA2,MDM4,PLCB1,PLP1,RYR2,ZDHHC14		1.75696	24W
MEF2C		transcription regulator		-1.929	bias	0.000382	0.0175	ASPA,CACNA1C,CLSTN2,FTH1,MAG,MBP,MEF2A,MOBP,PLP1,PTEN,RYR2	14 (2)	1.75696	24W
SIM1		transcription regulator		0.577	bias	0.000552	0.0239	APOE,CASC3,CELF2,FNBP1,GABRA6,GLUL,LAMA2,MDM4,PLCB1,PLP1,RYR2,ZDHHC14		1.6216	24W
TBX3		transcription regulator		-1.155	bias	0.000676	0.0277	ANGPT1,BRAF,FGF12,INPP5F,KCND2,KCNJ3,MMP16,ROBO1,RTN4,RYR2,ST6GALNAC3,ZEB2		1.55752	24W
YY1		transcription regulator		-1.192		0.00098	0.0362	CELF1,CRYAB,CTNND2,DMD,DNMT3A,HIF1A,KIF5B,METTL16,PLP1,POLB,ROBO1,SRSF5,TCF4,TRA2A,TSIX,Xist		1.44129	24W
FUS		transcription regulator				0.000982	0.0362	CHL1,CLSTN2,CSMD1,GRIA2,HIF1A,PNN,SMYD3,SYT1		1.44129	24W
TARDBP		transcription regulator		-0.44	bias	0.00111	0.0398	CALM2,ERBB4,GALNT13,HIF1A,MAG,MBP,MOG,PLP1,SORT1,TENM1	21 (2)	1.40012	24W
HDAC5		transcription regulator		-1.937		0.00117	0.0407	MAG,MAP3K3,MBP,MEF2A,MEG3,PTEN,TUBB3	14 (2)	1.39041	24W
HEXIM1		transcription regulator				0.00168	0.0553	ANGPT1,HIF1A,POLR2A,TMSB4X		1.25727	24W
EP300		transcription regulator				0.0018	0.0574	ANGPT1,BCLAF1,CA2,CAMK2D,FNBP1,FTH1,GLCCI1,HSP90AB1,NTRK3,PBX1,PDE10A,PLEKHA1,PTEN,SMOC1,TULP4,ULK2,Uty,Xist,YPEL2	34 (3)	1.24109	24W
MYC		transcription regulator	Activated	2.609	bias	0.002	0.0602	ACACA,ANGPT1,ANKRD17,CACNA1A,CALD1,CALM2,CD47,CDK11B,CNTNAP2,CRYAB,CTNNAL1,DDX5,EBF1,EEF1A1,FTH1,FUT8,GLG1,GLS,GLUL,H3-3B,HIF1A,HIVEP2,HNRNPU,HSP90AA1,ITM2B,MAG,MBP,MXI1,NDRG3,PAK1,PHF21A,PIAS2,PLP1,PTEN,RANBP2,Scd2,TF,TMSB4X,TSPAN7,VMP1,Xist,ZNF148	158 (5)	1.2204	24W
LMO4		transcription regulator				0.00268	0.0753	ALK,CUL3,RYR2		1.12321	24W
ZNF536		transcription regulator				0.00308	0.0832	MAP2,TUBB3		1.07988	24W
TDP2		transcription regulator				0.00308	0.0832	KCND2,SYT1		1.07988	24W
FOS		transcription regulator		0.378		0.00327	0.0859	ACACA,ANK3,ATXN2,CA2,CADM1,CAMK2D,CELF2,ENAH,EPS8,FTH1,GRIK2,KIF5B,LARGE1,MALAT1,PCDH11X,PRKCE,PTEN,PTPRD,SEMA6D,SMG1,SYT1		1.06601	24W
FOXO1		transcription regulator		1.562	bias	0.00355	0.0903	ACACA,ANGPT1,CA2,EBF1,GAB1,HDAC8,HIF1A,HSP90AB1,INSR,MSRA,MXI1,PAK1,PTEN,RPS6KA3,SEMA6D,Serpinb1a,SESN1	69 (4)	1.04431	24W
CREBBP		transcription regulator	Activated	2	bias	0.00437	0.102	ANGPT1,CA2,CAMK2D,FNBP1,GLCCI1,GRIA2,GRM1,NTRK3,PBX1,PDE10A,PLEKHA1,SMOC1,TULP4,Uty,Xist,YPEL2	34 (3)	0.9914	24W
TLX3		transcription regulator				0.00445	0.102	GABRB2,GRIA2,GRIA4		0.9914	24W
PTF1A		transcription regulator		1.387	bias	0.00468	0.103	CADPS2,GRIK2,GRM3,MPPED2,NRXN3		0.987163	24W
POU3F1		transcription regulator				0.00517	0.11	MAG,MBP,ZEB2		0.958607	24W
IRF4		transcription regulator		1.414		0.00523	0.111	ANGPT1,IKZF2,IL33,INPP4B,NFKB1,PDE4D,RORA,SCN2A,TMSB4X,ZBTB20		0.954677	24W
ASCL1		transcription regulator		1.134	bias	0.00539	0.112	DLG2,GRIK2,NRXN2,NRXN3,PTPRD,RELN,SNAP25		0.950782	24W
SIX2		transcription regulator	Activated	2.236		0.00575	0.117	CACNA1A,CACNA1C,CACNA1D,CALM2,MAPK10		0.931814	24W
KLF3		transcription regulator	Inhibited	-2.177		0.00602	0.12	APOE,CAMK2D,CSNK1G3,DTNB,ELMO1,FRY,KCNK13,KLF12,MTCH2,NSMAF,RELN,TMEM108,ZDHHC14,ZEB2		0.920819	24W
HOXA10		transcription regulator		-0.333		0.00607	0.12	APOE,ENPP2,FAF1,HSP90AA1,KCNAB1,LAMA2,RIT2,Scd2,TTC3		0.920819	24W
NOCT		transcription regulator				0.00632	0.122	DLGAP1,TMEFF2		0.91364	24W
GLI1		transcription regulator		0.75		0.00708	0.13	CADPS,CDK19,CLMN,DNMT3A,HIVEP2,HNRNPU,IL33,KLF12,MED13L,NAV3,PNISR,PRKCE,RPS6KA3,SBF2,SDHA,SESN1,SYNE1,TNIK,VMP1		0.886057	24W
HOXC6		transcription regulator		-1		0.00719	0.131	CNTN1,FGFR2,PAK1,Pde4dip		0.882729	24W
CRTC1		transcription regulator				0.00772	0.137	PDE10A,PDE4D,PTEN		0.863279	24W
MYRF		transcription regulator		-1.491		0.00788	0.138	MAG,MBP,MOG,PLP1,TRIM2		0.860121	24W
TAL1		transcription regulator		-0.277		0.00805	0.14	ARPP21,MAP2,MCTP1,NFKB1,OXR1,PPP3CA,RBFOX3,TSPAN7,TTC3,USP34		0.853872	24W
TFEB		transcription regulator	Activated	3.105	bias	0.00957	0.155	ACACA,AP3B1,ARSB,ATP6V1H,HIF1A,IL33,MAG,MBP,MDM4,MMP16,NFIA,PPT1,PSAP,SORT1,TOP2B		0.809668	24W
NOTCH3		transcription regulator	Activated	2.156		0.0103	0.156	CACNA1C,CALM2,NALCN,PBX1,PTEN,RBFOX3,TMSB4X,UBB		0.806875	24W
EZH2		transcription regulator		0		0.0108	0.156	CA2,CACNA1E,CADPS,CELF1,CELF2,CTNNA2,CTNNAL1,ENPP2,ERBB4,FNBP1,MEG3,NCOA7,PPP2R2B,PTEN,Rian,RORA,TSPAN7,ZEB2		0.806875	24W
PRDM2		transcription regulator		0.333		0.0109	0.156	CA2,CACNB4,DOCK10,HSP90AA1,IKZF2,LDLRAD4,MAP2,NAV3,OSBPL6		0.806875	24W
ATN1		transcription regulator				0.011	0.156	ATP1B3,CDH8,EBF1,ETV1,GAS7,MOBP,POLB		0.806875	24W
SETBP1	0.153	transcription regulator				0.013	0.156	CAMTA1,CNTNAP2,CSMD3,NTRK3,PTEN		0.806875	24W
ZGPAT		transcription regulator				0.0131	0.156	FGF14,PTEN		0.806875	24W
MYCN		transcription regulator		-0.473		0.0138	0.156	ANK3,ATXN2,DNMT3A,DSCAM,EEF1A1,FGFR2,HSP90AB1,MXI1,PTPRD,RELN,SLC38A2,SYT1,ZEB2		0.806875	24W
SOX4		transcription regulator		1.823	bias	0.0141	0.156	ARPP21,DST,GRIA2,HDAC8,MAP7,MBP,NRXN2,PLEKHA1,SORT1		0.806875	24W
ZIC2		transcription regulator		-0.128	bias	0.0143	0.156	AKT3,AMPH,APOE,NRXN3,ZEB2,ZFPM2		0.806875	24W
TP63		transcription regulator		0.134		0.0152	0.156	ADAMTS18,ATXN1,BRAF,CD47,CRYAB,DST,ENSA,FGFR2,HSP90AA1,INSR,MAP3K3,MMP16,NALCN,PAK1,PCLO,PTEN,RELN,SMURF2,ULK2,VMP1,ZEB2		0.806875	24W
NONO		transcription regulator		-0.478	bias	0.0163	0.156	ACACA,AKT3,PDE10A,PDE1C,PDE4B,PDE4D,PDE8A		0.806875	24W
ATXN1	0.207	transcription regulator				0.0176	0.156	ATXN1,CHN2,GRID2		0.806875	24W
NPAS1		transcription regulator				0.0179	0.156	RELN		0.806875	24W
CITED4		transcription regulator				0.0179	0.156	HIF1A		0.806875	24W
SUPT4H1		transcription regulator				0.0179	0.156	HTT		0.806875	24W
FOXO4		transcription regulator		-0.128		0.0181	0.157	ACACA,ANGPT1,HIF1A,Scd2,Serpinb1a,SESN1		0.8041	24W
ZFP36L2		transcription regulator				0.0187	0.16	SCN2A,SNAP25		0.79588	24W
EMX2		transcription regulator				0.0187	0.16	CDH8,RELN		0.79588	24W
AIP		transcription regulator		0		0.0189	0.161	GRM3,PDE4B,PDE4D,PDE8A		0.793174	24W
FEV		transcription regulator		1.342	bias	0.02	0.166	CNTN1,GRIA4,NFIA,PCDH9,SYT1		0.779892	24W
SOX10		transcription regulator				0.0201	0.166	GAS7,MAG,MBP,PLP1		0.779892	24W
SFMBT1		transcription regulator				0.0208	0.171	CNTN1,MAP2,TUBB3		0.767004	24W
SOX8		transcription regulator				0.0219	0.175	MBP,PLP1		0.756962	24W
CTNNB1		transcription regulator		0.45	bias	0.022	0.176	ACACA,CADM1,CD47,CTNNA2,CTNND2,ELMO1,ENPP2,ETV1,GLUL,HIF1A,MMP16,NAP1L5,PCCA,PCDH15,PCDH9,PDE1C,PDE4B,POLR2A,PPP3CA,PSAP,PTEN,PTPRJ,SDHA,SESN1,SLF1,TCF4,TNIK,ZEB2,ZNF148		0.754487	24W
TCF7		transcription regulator		-0.577		0.0226	0.179	DST,ENPP2,HIF1A,INPP5F,KCNJ3,NCOA7,NFKB1,PLCB4,PSAP,PTEN,RORA,TCF4,YPEL2		0.747147	24W
MECOM		transcription regulator				0.0244	0.189	PBX1,TCF4,ZFPM2		0.723538	24W
TCF3		transcription regulator		0.639		0.0246	0.19	AP3B1,CA2,EBF1,FGFR2,GLUL,IKZF2,LDLRAD4,MAL,PSAP,RORA,Serpinb1a,STRN3,TF,TUBB3		0.721246	24W
HSF4		transcription regulator				0.0252	0.191	CRYAB,HIF1A		0.718967	24W
MYOCD		transcription regulator		1.474	bias	0.0269	0.202	CACNA1C,CACNA1D,CALD1,CLSTN2,KCNJ3		0.694649	24W
SMARCA5		transcription regulator		0	bias	0.0287	0.211	CACNA1E,CHD7,MAST4,Serpinb1a,SMOC1,TUBB3		0.675718	24W
ZFP57		transcription regulator				0.0287	0.211	KCNQ1OT1,MBP		0.675718	24W
SIN3A		transcription regulator				0.0305	0.215	ARID4B,INSR,MXI1,SCN2A		0.667562	24W
PSMD10		transcription regulator				0.0323	0.215	FNBP1,HIF1A,PTEN		0.667562	24W
COPS5		transcription regulator		1.706		0.033	0.215	ATRX,HIF1A,HNRNPU,KIF5B,MTCH2,PDE4B,POLR2A,SESN1,SMC3		0.667562	24W
FOXO3		transcription regulator		0.328		0.0336	0.215	ANGPT1,ASTN2,DLG2,FGFR2,GLUL,HDAC8,HIF1A,IKZF2,MXI1,PAK1,PTEN,RTN4,Serpinb1a,SESN1		0.667562	24W
ZBTB2		transcription regulator				0.0354	0.215	HIF1A		0.667562	24W
CKAP5		transcription regulator				0.0354	0.215	MBP		0.667562	24W
MYT1L		transcription regulator				0.0354	0.215	RBFOX1		0.667562	24W
ZNF197		transcription regulator				0.0354	0.215	HIF1A		0.667562	24W
NPAS3		transcription regulator				0.0354	0.215	RELN		0.667562	24W
DNAJB1		transcription regulator				0.0354	0.215	RORA		0.667562	24W
EN1		transcription regulator				0.0364	0.218	PLCB4,TUBB3		0.661544	24W
JUN		transcription regulator		-0.442	bias	0.0364	0.218	AKT3,APOE,CALM2,CHL1,FTH1,HNRNPU,MBP,MXI1,PDE4D,PRKCE,PTEN,PTPRD,SLC38A2,TF,TMSB4X,ZEB2		0.661544	24W
SATB1		transcription regulator		0.342		0.0385	0.227	CDK19,DNMT3A,HSP90AA1,MAL,MEF2A,PRKCB,PRKCE		0.643974	24W
PHF6		transcription regulator				0.039	0.228	FTH1,NFKB1,POLR2A		0.642065	24W
PCGF2		transcription regulator				0.039	0.228	NFKB1,TMEFF2,ZEB2		0.642065	24W
IKZF3		transcription regulator		0	bias	0.0401	0.232	DOCK4,IGSF11,MAP2,YPEL2		0.634512	24W
NEUROG3		transcription regulator	Activated	2	bias	0.0419	0.238	ACACA,CDH8,EBF1,FGF14,ROBO1		0.623423	24W
CCND1		transcription regulator		-0.816		0.042	0.238	BCLAF1,CTNNA2,ENPP2,EPS8,MBD5,PPFIA2,RUFY3,SRGAP2,TCF4,YLPM1,ZNF148		0.623423	24W
RELB		transcription regulator		1.342	bias	0.0427	0.242	APOE,CACNA1E,DST,ENPP2,MICAL3,SBF2		0.616185	24W
NFE2L2		transcription regulator		0.795		0.043	0.244	ANGPT1,ANKRD17,ATXN2,EPS8,FTH1,GLS,HSP90AA1,HSP90AB1,KCNB2,MAPK10,MCTP1,OGT,PDE4B,PRKCB,PTPRD,RELN,SYN2,SYT1,TMSB4X,UBB,Uty		0.61261	24W
NKX2-5		transcription regulator				0.0439	0.247	ACACA,RBFOX3,RYR2		0.607303	24W
IRX5		transcription regulator				0.0447	0.25	IL33,KCND2		0.60206	24W
ZFHX3		transcription regulator				0.0463	0.257	EBF1,RORA,SSB,TUBB3,UBB		0.590067	24W
POU4F1		transcription regulator		1.257		0.0478	0.258	DLG2,ETV1,KCTD8,NTRK3,SNAP25		0.58838	24W
ZNF202		transcription regulator				0.049	0.258	APOE,PLP1		0.58838	24W
ZNF217		transcription regulator	Inhibited	-2	bias	0.0493	0.258	ANK3,DPP6,NLGN1,NRXN3		0.58838	24W
PRDM16		transcription regulator	Inhibited	-2		0.0553	0.264	ANKS1B,CMSS1,NRXN3,PPP2R2B		0.578396	24W
VHL		transcription regulator		-1.979		0.0718	0.288	ACACA,AKT3,FAF1,FTH1,HIF1A,MXI1,NFKB1		0.540608	24W
NUPR1		transcription regulator	Inhibited	-3.207		0.086	0.305	ADAM22,ADGRL3,ANK3,BRINP3,ETV1,HDAC8,HNRNPM,MRTFB,NFIB,OSBPL6,PTPRJ,SLF1,SRGAP2,USP31		0.5157	24W
SND1		transcription regulator		1.982		0.288	0.499	ASPA,CALN1,DNMT3A,ETV1,Rian		0.301899	24W
KMT2D		transcription regulator	Activated	2.449		0.35	0.537	CA10,IKZF2,IMMP2L,NAALADL2,OXR1,PPP2R2B		0.270026	24W
TCF4	0.188	transcription regulator		-1.89		0.499	0.636	CADM1,CLSTN2,HIF1A,PIK3C2B,RPS6KA3,Serpinb1a,ZEB2		0.196543	24W
HNF4A		transcription regulator	Inhibited	-3.208		1	1	AP3B1,APOE,ARMC8,ATP6V1H,BCLAF1,CAMK2D,CMSS1,CNTN1,DGKD,DHDDS,DIP2A,DNMT3A,EHMT1,ELMO1,ENPP2,FTH1,FUT8,GAB1,GPR158,HDAC8,HIF1A,MAP3K3,MAP7,OPA1,POLB,POLR2A,PRKCE,PSAP,PSMA3,RORA,SYBU,TAX1BP1,TF,TMEM63A,USP34,VMP1,ZRANB2		0	24W
FOXA2		transcription regulator	Activated	2		1	1	APOE,CNTN1,ERBB4,IL33,PRKCE,RORA,SMOC1,TF		0	24W
HTT		transcription regulator				1.47e-07	0.000128	ASPA,CKB,DGKI,EBF1,ENPP2,FHIT,GALNT13,GATM,HSP90AB1,KCNAB1,MOBP,PCYT2,PDE4B,PDE4D,PDE8A,PIK3C2B,POLR2A,PTGDS,VTI1B		3.89279	30W
TCF7L2		transcription regulator		-1.585		1.14e-06	0.000481	APOD,ASPA,ENPP2,FA2H,FOXN3,FTH1,MOBP,NINJ2,PEX5L,PRRG1,PSD3,SOX10,ZNF536		3.31785	30W
MYCN		transcription regulator			-1.554	4.46e-06	0.0013	BCL2L1,HSP90AB1,PTPRD,RPL19,RPL21,RPL26,RPL37,RPS24,SV2A,USP3,ZEB2		2.88606	30W
SPEN		transcription regulator			-1.342	2.32e-05	0.0038	RPL19,RPL21,RPL26,RPL37,RPS24		2.42022	30W
PHF6		transcription regulator				7.74e-05	0.0101	FTH1,PEBP1,POLR2A,PPIA		1.99568	30W
NFYB		transcription regulator				0.000119	0.0136	BCL2L1,DCC,DGKI,DPP10,GNA12,GRIA4,NAALADL2,SPECC1		1.86646	30W
TP53		transcription regulator			0.497	0.000167	0.0161	Abca8a,ADGRB3,BCL2L1,CDH10,CHN2,CKB,CSMD3,DDX5,DLC1,ENPP2,FTH1,GATM,HSP90AA1,HSP90AB1,IL33,KCNMA1,MAPRE2,MAPT,NINJ2,PDE4B,PKM,PPIA,PTGDS,SRGAP3,TUBB3,TUBB4A,VMP1,ZEB2	36 (4)	1.79317	30W
CTNNB1		transcription regulator			-1.85	0.000268	0.0229	APOD,BCL2L1,CTNNA2,ENPP2,GNA12,MAPT,PCDH9,PDE4B,PKM,POLR2A,RPL19,RPL21,RPL26,RPL37,RPS24,ZEB2	28 (3)	1.64016	30W
EGR3		transcription regulator			0.842	0.000271	0.0229	BCL2L1,PDE8A,RORA,SPECC1,TMEM108,ZEB2		1.64016	30W
MYC		transcription regulator			-0.007	0.000363	0.0262	BCL2L1,CALM2,CNTNAP2,DDX5,EBF1,FTH1,FUS,HSP90AA1,ITM2B,MACF1,PKM,PPIA,RPL19,RPL21,RPL26,RPL37,RPS24,VMP1,Xist	28 (3)	1.5817	30W
CREB1		transcription regulator			-0.389	0.000391	0.0262	Abca8a,BCL2L1,CDH10,CTNNA2,KCND2,POLR2A,PTPRD,RALYL,SIK3,TMEFF2,XKR4		1.5817	30W
EP300		transcription regulator			-1.225	0.000391	0.0262	BCL2L1,CA2,CKB,FNBP1,FRMD4B,FTH1,HSP90AB1,MAPT,PKM,Xist	38 (5)	1.5817	30W
FOS		transcription regulator			0	0.000462	0.0295	CA2,ENAH,FTH1,KIRREL3,MACF1,MALAT1,PCYT2,PTGDS,PTPRD,RPS24,SEMA6D		1.53018	30W
SNAI1		transcription regulator			-0.655	0.000545	0.0332	BCL2L1,EBF1,FHIT,PEBP1,RORA,ZEB2	13 (2)	1.47886	30W
EZH2		transcription regulator			-0.588	0.000828	0.0471	BCL2L1,CA2,CTNNA2,ENPP2,ERBB4,FNBP1,MEG3,RORA,SOX10,ZEB2		1.32698	30W
GATAD2B		transcription regulator				0.00113	0.0577	LSAMP,MAPT,PTPRD		1.23882	30W
MLXIPL		transcription regulator			-1.342	0.00164	0.0577	RPL19,RPL21,RPL26,RPL37,RPS24		1.23882	30W
PIAS3		transcription regulator				0.00217	0.0577	BCL2L1,FTH1		1.23882	30W
TRIM28		transcription regulator			-0.447	0.00221	0.0577	CA2,ERBB4,POLR2A,PTGDS,XKR4		1.23882	30W
TARDBP		transcription regulator				0.00245	0.0577	CALM2,ERBB4,GALNT13,PSD3,RPL26		1.23882	30W
ZFHX3		transcription regulator				0.00291	0.0577	EBF1,RORA,RPL37,TUBB3		1.23882	30W
POU4F1		transcription regulator				0.00301	0.0577	BCL2L1,DCC,KCNMA1,KCTD8		1.23882	30W
RRP1B		transcription regulator				0.00311	0.0577	HSP90AA1,HSP90AB1,RPL19,RPL37		1.23882	30W
FUS	0.115	transcription regulator				0.00331	0.0577	CSMD1,FUS,RPL19,SV2A		1.23882	30W
AIP		transcription regulator				0.00363	0.0577	PDE4B,PDE4D,PDE8A		1.23882	30W
HSF1		transcription regulator			-1.836	0.00365	0.0577	BCL2L1,EIF4A2,HSP90AA1,HSP90AB1,MAPT,TUBB4A	33 (3)	1.23882	30W
PDX1		transcription regulator			-1	0.00409	0.0577	CKB,MALAT1,MAPT,PDE4B,XKR4		1.23882	30W
IRX5		transcription regulator				0.00465	0.0577	IL33,KCND2		1.23882	30W
EGR2		transcription regulator			0.168	0.00523	0.0577	PDE8A,PLCL1,RORA,SPECC1,TMEM108,ZEB2		1.23882	30W
ZHX2		transcription regulator				0.00525	0.0577	NDUFA2,NDUFA6,ZEB2		1.23882	30W
ASB9		transcription regulator				0.00539	0.0577	CKB		1.23882	30W
TCEAL7		transcription regulator				0.00539	0.0577	BCL2L1		1.23882	30W
SETBP1		transcription regulator				0.00869	0.0842	CDH10,CNTNAP2,CSMD3		1.07469	30W
MTA3		transcription regulator				0.00928	0.0842	MAPT,ZEB2		1.07469	30W
JUN		transcription regulator			-0.831	0.00941	0.0842	BCL2L1,CALM2,FTH1,FUS,PDE4D,PTGDS,PTPRD,ZEB2		1.07469	30W
NFE2L2		transcription regulator			-0.444	0.00994	0.0842	BCL2L1,FRMD4B,FTH1,FUS,HSP90AA1,HSP90AB1,KCNB2,MAPT,PDE4B,PTPRD	14 (2)	1.07469	30W
ZNF507		transcription regulator				0.00995	0.0842	BCL2L1,ZEB2		1.07469	30W
CLPB		transcription regulator				0.0107	0.0842	NDUFA2,NDUFA6		1.07469	30W
DNAJB1		transcription regulator				0.0108	0.0842	RORA		1.07469	30W
OLIG2		transcription regulator				0.0114	0.088	SOX10,ZEB2		1.05552	30W
ATXN1		transcription regulator				0.0121	0.0913	CHN2,GRID2		1.03953	30W
BACH1		transcription regulator				0.0124	0.0935	FTH1,NDUFA2,NDUFA6		1.02919	30W
WT1		transcription regulator			-0.068	0.014	0.101	BCL2L1,ITM2B,MAPRE2,PDE8A,RPL19		0.995679	30W
STAT5B		transcription regulator			0.509	0.0145	0.103	BCL2L1,CA2,EBF1,EIF4A2,RPL21,SYBU		0.987163	30W
YAP1		transcription regulator				0.0155	0.103	BCL2L1,EXOC6B,ITM2B,PKM,RPL19,RPL21,RPL26,RPL37,RPS24		0.987163	30W
MEF2C		transcription regulator				0.0159	0.103	ASPA,CKB,FTH1,MOBP		0.987163	30W
NIBAN2		transcription regulator				0.0161	0.103	PKM		0.987163	30W
ALYREF		transcription regulator				0.0161	0.103	USP3		0.987163	30W
BMI1		transcription regulator				0.0203	0.117	DLC1,EBF1,MEG3		0.931814	30W
CDKN2D		transcription regulator				0.0214	0.117	PEBP1		0.931814	30W
PCGF2		transcription regulator				0.0216	0.117	TMEFF2,ZEB2		0.931814	30W
CEBPB		transcription regulator			-0.456	0.0237	0.125	BCL2L1,DDX5,EBF1,HSP90AA1,MAPT,RORA,TUBB3,Xist		0.90309	30W
NSD2		transcription regulator				0.0256	0.125	CA2,TUBB4A		0.90309	30W
ZNF536	-0.103	transcription regulator				0.0267	0.125	TUBB3		0.90309	30W
RSF1		transcription regulator				0.0267	0.125	BCL2L1		0.90309	30W
TDP2		transcription regulator				0.0267	0.125	KCND2		0.90309	30W
NOTCH1		transcription regulator			-0.558	0.0273	0.127	BCL2L1,HSP90AB1,PKM,PTGDS,SOX10		0.896196	30W
GBX2		transcription regulator				0.0277	0.128	ENPP2,KCNB2		0.89279	30W
OVOL2		transcription regulator				0.0299	0.135	PKM,TUBB4A		0.869666	30W
HDAC3		transcription regulator				0.0303	0.135	ENPP2,PHLPP1,PKM		0.869666	30W
TRPS1		transcription regulator				0.031	0.135	KCNMA1,PTPRD		0.869666	30W
ANKRD1		transcription regulator				0.0319	0.135	BCL2L1		0.869666	30W
SPI1		transcription regulator				0.0358	0.144	EBF1,FTH1,IL33,NDUFA2,NMT1		0.841638	30W
E2F1		transcription regulator			0.152	0.0366	0.144	BCL2L1,CA2,CALM2,CKB,DCC,DGKI,FHIT		0.841638	30W
ATN1		transcription regulator				0.0368	0.144	EBF1,MOBP,SOX10		0.841638	30W
SOX12		transcription regulator				0.0371	0.144	TUBB3		0.841638	30W
OLIG1		transcription regulator				0.0371	0.144	ZEB2		0.841638	30W
CTCFL		transcription regulator				0.0371	0.144	PKM		0.841638	30W
NOCT		transcription regulator				0.0371	0.144	TMEFF2		0.841638	30W
BTG1		transcription regulator				0.0371	0.144	BCL2L1		0.841638	30W
NFIC		transcription regulator				0.0375	0.145	HSP90AA1,PKM,PPIA		0.838632	30W
NEUROD1		transcription regulator				0.0404	0.151	DDX5,PKM		0.821023	30W
RELB		transcription regulator				0.0417	0.151	BCL2L1,ENPP2,MICAL3		0.821023	30W
NONO		transcription regulator				0.0447	0.158	PDE4B,PDE4D,PDE8A		0.801343	30W
KLF3		transcription regulator			-0.447	0.0467	0.16	KCNK13,NDFIP1,SV2A,TMEM108,ZEB2		0.79588	30W
RREB1		transcription regulator				0.0475	0.16	TUBB3		0.79588	30W
GSC		transcription regulator				0.0475	0.16	ZEB2		0.79588	30W
PSIP1		transcription regulator				0.0475	0.16	BCL2L1		0.79588	30W
TCF12		transcription regulator				0.0493	0.166	PPIA,RORA,TUBB3		0.779892	30W

## Sheet: SCA1 KI OPC
Upstream Regulator	Expr Other	Molecule Type	Predicted Activation State	Activation z-score	Flags	p-value of overlap	B-H corrected p-value	Target Molecules in Dataset	Mechanistic Network	-log(B-H pval)	timepoint
HTT		transcription regulator				3.55e-10	4.57e-07	ACACA,AGPAT4,AKAP12,ANP32A,APOE,APP,ARSB,CANX,CBX5,CDH11,CYP51A1,DGKI,EEF1A1,EPB41L3,FHIT,GRM1,HSP90AB1,INPP4B,KCNAB1,LPGAT1,MARCKS,NFIB,P4HA1,PDE10A,PDE1C,PIK3CB,PIP5K1B,RGS9,Scd2,SESN1,SLC1A2,SNAP25,SRSF2,ST6GAL1,ST6GALNAC3,SYN2,THRB,TPK1,UBE3A,UGDH,UST	142 (8)	6.34008	12W
MYCN		transcription regulator		-0.983		2.62e-08	1.69e-05	ANK3,CCNT1,CDH11,DNMT3A,DPYSL3,EEF1A1,HSP90AB1,MXI1,NCL,PDGFRA,PTK2,PTPRK,RPL5,RPS15,RPS2,RPS27,RPS7,RPS8,SLC16A7,SLC1A2,SLC38A2,UBE2V2,ZFAND5		4.77211	12W
TCF7L2		transcription regulator		-0.738		1.46e-06	0.000265	ABHD17B,CDK19,CYP51A1,DOCK9,FTH1,FYN,KCNJ3,MAP7,MBP,NKAIN2,PCSK1N,PELI1,PLEKHG1,PRICKLE1,RAB31,RASGEF1B,RFFL,SLC1A2,SOX2,TRAK1,TXNDC16,VCAN,ZEB1		3.57675	12W
EGR2		transcription regulator		1.094		1.46e-06	0.000265	APOE,COL11A1,CYP51A1,GHR,GNB4,GRIA2,MAP7,MBP,NCL,NOTCH1,PLCL1,SBF2,SOX2,SPECC1,TMEM108,TNIK,ZBTB16,ZBTB20	21 (2)	3.57675	12W
CREB1		transcription regulator		0.286		1.51e-06	0.000265	APOE,CACNA1C,CADPS2,CDH11,CDK19,CYP51A1,ERC2,ETV6,GLS,GRIK2,GRM5,NF1,NKAIN2,NOTCH1,PCDH11X,PDE1C,PDGFRA,PLXNA2,RASGEF1B,SIK3,SORCS3,SSBP2,STRBP,SYN2,TAFA1,XKR4,ZFPM2		3.57675	12W
SP1		transcription regulator		-0.769		6.91e-06	0.000921	AKAP12,ALMS1,APOE,ATP7A,CIRBP,CYP51A1,DNMT3A,FYN,GHR,GRIA2,GRM1,JAM2,KCNQ3,MARCKS,NF1,NOTCH1,PCDH17,PDGFRA,PRKCA,PSIP1,PTN,SH3GL1,SNAP25,SREBF2,THRB,TIMP4,UGDH	140 (8)	3.03574	12W
REST		transcription regulator		-1.969		3.15e-05	0.0032	DNMT3A,GRIA2,GRIK3,GRM1,JAM2,KCNQ3,KCNQ5,NCAM2,NKAIN2,NTRK3,SNAP25,XKR4	81 (3)	2.49485	12W
CTNNB1		transcription regulator		-0.259		3.85e-05	0.00372	ACACA,Aldh1a1,APP,ARMH4,CDH11,CTDSPL,CYP51A1,DDX17,EPHB2,FLI1,GHR,HTRA1,JAM2,MAP3K5,NOTCH1,NR6A1,NRCAM,PCDH9,PDE1C,PIP5K1B,PPP1R13B,RNF43,RPL5,RPS15,RPS2,RPS27,RPS7,RPS8,SESN1,SLC1A2,SOX2,TGFA,TNIK,USO1,VCAN,ZEB1	153 (10)	2.42946	12W
SOX4		transcription regulator		0.739		4.05e-05	0.00382	2610035D17Rik,ARNT,GRIA2,KANK1,KDM7A,MAP7,MBP,NAV1,PLXNA2,PTK2,RNF144A,SEMA3E,ST6GAL1		2.41794	12W
HDAC4		transcription regulator				4.96e-05	0.00446	CACNA1C,CNTN1,GABRB2,MBP,NETO1,NRCAM,NTM,PRKCA,SNAP25,SYN2,TSPAN7		2.35067	12W
ERG		transcription regulator		0.384		8.87e-05	0.00699	ALMS1,ARID2,CANX,CDC42EP1,EPB41L3,FBXL20,FKBP5,FYN,LRRK2,MAP3K5,MYO5A,NRCAM,PTPN4,RSU1,SREBF2,ST6GAL1,SVIL,ZBTB16,ZEB1		2.15552	12W
ARID1A		transcription regulator		-0.477		0.000107	0.00815	Atp1a2,CACNB2,CCNC,DPYSL3,EPHB2,FLI1,HIBCH,HTRA1,ITGB8,KCNT2,NFIB,NKAIN3,NR6A1,P4HA1,PLCL1,PTK2,PTPRK,RNF144A,RSU1,SOX2,ZFPM2	130 (7)	2.08884	12W
FOXO4		transcription regulator		-1.52		0.00011	0.00815	ACACA,CERS5,CYP51A1,FYN,Scd2,SESN1,SESN3,SREBF2,ZFAND5		2.08884	12W
SOX2	-0.166	transcription regulator		-1.035		0.000136	0.00965	C1QL1,CNKSR3,FYN,GJC3,KANK1,LIMA1,LRP4,MBP,MPZL1,MTMR10,NCKAP1,NCL,NOTCH1,PDGFRA,RASGEF1B,RNF43,SEMA3D,SOX2,TNS3,UST,VCAN		2.01547	12W
SOX10		transcription regulator		-1.411		0.000332	0.0178	MBP,NOTCH1,PTK2,PTN,SOX2,ZEB1		1.74958	12W
MYC		transcription regulator	Inhibited	-3.053		0.000455	0.0225	ACACA,AKAP12,APP,CANX,CNTNAP2,CTDSPL,DBI,DDX17,DDX5,EEF1A1,FKBP5,FTH1,GLS,HNRNPA2B1,LIMA1,MARCKS,MBP,MXI1,NCKAP1,NCL,PDGFRA,PHF21A,PPIA,PRKCA,PTK2,PTN,RFFL,RPL5,RPS15,RPS2,RPS27,RPS7,RPS8,Scd2,SLC16A7,SOX2,SRSF2,TMSB4X,TNS3,TSPAN7,ZEB1	173 (13)	1.64782	12W
EP300		transcription regulator		0		0.000513	0.0244	AKAP12,BCLAF1,CAMK2D,CLASP2,EPHB2,FTH1,GNG2,HSP90AB1,ITGA9,NEBL,NOTCH1,NTRK3,PDE10A,PIP5K1B,RAPGEF4,SOX2,ST6GAL1,TGFA,TULP4	149 (9)	1.61261	12W
CREBBP		transcription regulator				0.000564	0.0256	AKAP12,CAMK2D,CLASP2,GNG2,GRIA2,GRM1,ITGA9,MGA,NEBL,NOTCH1,NTRK3,PDE10A,PIP5K1B,RAPGEF4,SLC1A2,ST6GAL1,TULP4	73 (3)	1.59176	12W
HOXC6		transcription regulator		-1.387		0.000608	0.0272	ARMH4,CNTN1,PDGFRA,RFX7,SIPA1L1		1.56543	12W
SALL4		transcription regulator		-0.711		0.000613	0.0272	AKAP12,CFL2,GNG2,ITGB8,NOTCH1,PRKCA,PTPRZ1,SEMA3D,SOX2,TGFA	125 (7)	1.56543	12W
ASCL1		transcription regulator		0.707		0.000652	0.028	GRIK2,GRM5,PDGFRA,PLXNA2,PRKCA,SNAP25,SOX2,THRB		1.55284	12W
GLI1		transcription regulator		-1.542		0.000952	0.0371	CDH11,CDK19,CFL2,DNMT3A,EPB41L4B,KDM7A,KLF12,KLF13,MSI2,PCDH7,PDGFRA,PPM1A,PRICKLE1,SBF2,SESN1,SESN3,SOX2,TMCC3,TNIK,TPK1		1.43063	12W
GBX2		transcription regulator				0.00101	0.0388	EEF1A1,ERC2,KCNB2,SBF2,TGFA		1.41117	12W
CLOCK		transcription regulator		-1.89		0.0011	0.0408	APP,CCNT1,CTPS2,CYP51A1,FKBP5,GCC2,HMG20A,KLF13,NEBL,SLC1A2,TIMP4,ZEB1		1.38934	12W
KLF9		transcription regulator				0.00129	0.0456	APP,GHR,KLF13,ZEB1		1.34104	12W
EGR3		transcription regulator		1.129		0.00139	0.0456	APOE,MAP7,NF1,NOTCH1,SBF2,SPECC1,TMEM108,TNIK,ZBTB20		1.34104	12W
JARID2		transcription regulator		-1.273		0.00146	0.0456	INPP4B,NOTCH1,SOX2,SREBF2,ZEB1		1.34104	12W
MEN1		transcription regulator		0.537		0.00151	0.0456	FKBP5,GGPS1,NCAM2,NFIB,NOTCH1,PTN,PTPRZ1,SOX2,SYN2		1.34104	12W
NOTCH3		transcription regulator		-0.096		0.00151	0.0456	CACNA1C,CDH11,ITGA9,NOTCH1,RPS27,SGCD,SLC1A2,TMSB4X,ZEB1	111 (6)	1.34104	12W
SETBP1		transcription regulator				0.00161	0.0477	CCNC,CNTNAP2,CSMD3,FLI1,NTRK3,PTPRK		1.32148	12W
FUS		transcription regulator				0.00236	0.0622	APP,CLSTN1,GRIA2,KCNIP1,NCL,RPS15,SNRPB		1.20621	12W
TP53		transcription regulator		-1.634		0.00325	0.0769	ADGRB3,AKAP12,APOE,APP,ATRX,CAMK2D,CDC42BPA,CHN2,CP,CSMD3,CYP51A1,DBI,DDX5,DNMT3A,EEF1A1,FAT1,FKBP5,FTH1,FYN,GNAQ,HNRNPA2B1,HSP90AB1,IFFO1,KAT6A,LIMA1,MAP3K4,MAPRE2,MYO5A,NOTCH1,NR6A1,P4HA1,PCDH7,PDGFRA,PIK3CB,PLEKHG1,PPFIBP1,PPIA,PPM1A,PPP1R13B,PRKCA,PTK2,PTN,PTPRA,RALBP1,RPL5,RPS6KB1,RYR2,SEC62,SESN1,SMARCB1,SOX2,TGFA,TMSB4X,TULP4,UGDH,USO1,VCAN,ZEB1	156 (9)	1.11407	12W
JUN		transcription regulator		-0.279		0.00326	0.0769	AKAP12,APOE,APP,CDH11,DOCK9,FTH1,HNRNPA2B1,ITGB8,MBP,MXI1,NRCAM,RAB31,SLC38A2,SOX2,SRSF2,SVIL,TMSB4X,ZEB1	174 (12)	1.11407	12W
SPEN		transcription regulator	Inhibited	-2.236		0.00342	0.0796	RPL5,RPS2,RPS27,RPS7,RPS8		1.09909	12W
TCF7		transcription regulator		-1.63		0.00415	0.0881	CD200,FYN,ITGB8,JAM2,KCNJ3,NR6A1,PCSK1N,PIP5K1B,RASGEF1B,SOX2,SPECC1,SREBF2,TOX,TRAK1		1.05502	12W
PHF6		transcription regulator		-1		0.00454	0.0935	CSPG5,EIF1,FTH1,PPIA		1.02919	12W
SMAD3		transcription regulator		-1.16		0.00475	0.096	CDH11,CYP51A1,DOCK4,GLS,JAM2,LPGAT1,PTPRK,RPS8,Scd2,SOX2,TGFA,TIMP4,VCAN	132 (7)	1.01773	12W
LMO1		transcription regulator				0.00512	0.0961	NOTCH1,TSPAN7		1.01728	12W
E2F1		transcription regulator		-0.284		0.00585	0.105	CBX5,DGKI,EPHB2,FHIT,HNRNPK,MAP3K5,NCL,NOTCH1,PPP1R13B,PRDM2,PTPN4,SMARCB1,SOX2,SRSF2,TNRC6C,UGDH,VCP,WWOX		0.978811	12W
YAP1		transcription regulator		-0.397		0.00614	0.108	ACACA,AKAP12,COL11A1,DOCK9,GNAQ,GNG2,MAML3,P4HA1,RAB31,RPL5,RPS15,RPS2,RPS27,RPS7,RPS8,SOX2,ST6GAL1,TGFA,UBE3A,VCAN,ZEB1	166 (11)	0.966576	12W
SRSF2	0.107	transcription regulator				0.00629	0.111	APP,RYR2,SRSF2,TMSB4X		0.954677	12W
MECP2		transcription regulator	Inhibited	-2.02		0.00757	0.122	APOE,CACNA1C,CHN2,FKBP5,MBP,MEG3,SEMA3D,SLC1A2,UBE3A		0.91364	12W
HIF1A		transcription regulator		-1.02		0.00785	0.124	AKAP12,APOE,ATP7A,CCNT1,CTDSPL,FYN,GHR,HIF3A,MBD2,MXI1,NOTCH1,P4HA1,PHF8,PPIA,PRKCA,RYR2,SRSF2,TGFA,ZNF608	156 (9)	0.906578	12W
ZNF217		transcription regulator				0.00802	0.124	ANK3,DPP6,MYCBP2,ST6GAL1,USP32		0.906578	12W
EZH2		transcription regulator		0.632		0.0082	0.124	ARID2,CACNG4,CASK,CELF2,DENND2A,FKBP5,JAM2,MEG3,MYT1,PDGFRA,PPP2R2B,PRICKLE1,PTN,TGFA,TSPAN7,ZBTB16,ZEB1	111 (5)	0.906578	12W
PIAS1		transcription regulator		0.447		0.00891	0.124	ACACA,CLSTN1,EPHB2,GLS,UNC13C		0.906578	12W
LMO2		transcription regulator		-1		0.00901	0.124	ARID2,ATP8A2,DDHD2,FTH1,MAP3K5,NCKAP1,NOTCH1,PDZD2,ST6GALNAC3,WNK2,ZEB1		0.906578	12W
FOS		transcription regulator		-0.518		0.00976	0.124	ACACA,ANK3,ARNT,CAMK2D,CDH11,CELF2,FTH1,GRIK2,MALAT1,PCDH11X,PIK3CB,PIP5K1B,PTPRZ1,RAB31,RPS7,SEMA3E,TAFA1,ZEB1	105 (5)	0.906578	12W
IRX3		transcription regulator				0.0106	0.124	ETV6,TSPAN7		0.906578	12W
SNAI1		transcription regulator		-0.182		0.011	0.124	CFL2,DPYSL3,FHIT,LIMA1,MYO5A,SOX2,SVIL,ZEB1		0.906578	12W
SMARCC1		transcription regulator				0.0121	0.124	MYT1,NCOA1,SOX2		0.906578	12W
NEUROD2		transcription regulator				0.0129	0.124	DPYSL3,ZEB1		0.906578	12W
NFYB		transcription regulator				0.013	0.124	CBX5,DGKI,DPP10,GGPS1,IFFO1,NAALADL2,SESN1,SH3GL1,SPECC1,SUPT6H		0.906578	12W
FEV		transcription regulator		-0.447		0.0132	0.124	CNTN1,HTRA1,JAM2,PCDH9,SEMA3E		0.906578	12W
ATXN1		transcription regulator				0.0133	0.124	APP,CHN2,GRID2		0.906578	12W
MLXIPL		transcription regulator	Inhibited	-2.563		0.0137	0.124	ACACA,RPL5,RPS15,RPS2,RPS27,RPS7,RPS8		0.906578	12W
KLF3		transcription regulator		-0.687		0.0148	0.124	APOE,CAMK2D,CIRBP,Ifi27,KLF12,LRRK2,MTCH2,MYO5A,PPM1A,SLC38A9,SSBP2,TMEM108		0.906578	12W
HMGN5		transcription regulator				0.0157	0.124	DHX15,HNRNPA2B1,HNRNPK		0.906578	12W
HAND1		transcription regulator				0.0157	0.124	ACACA,DBI,NOTCH1		0.906578	12W
DMRTA1		transcription regulator				0.0161	0.124	SOX2		0.906578	12W
ZNF687		transcription regulator				0.0161	0.124	THRB		0.906578	12W
MED4		transcription regulator				0.0161	0.124	HTRA1		0.906578	12W
PTF1A		transcription regulator		1.131		0.0167	0.128	CADPS2,GRIK2,GRIK3,GRM5		0.89279	12W
VHL		transcription regulator		0.14		0.0168	0.129	ACACA,ARPC1A,FAF1,FTH1,HNRNPA2B1,MXI1,PHF8,TGFA		0.88941	12W
ZBED6		transcription regulator				0.017	0.13	MB21D2,SPTBN1,ZEB1		0.886057	12W
NFYA		transcription regulator		-1.206		0.0172	0.13	ACACA,COL11A1,FTH1,NOTCH1,Scd2		0.886057	12W
LDB1		transcription regulator		-0.632		0.0174	0.131	ARID2,ATP8A2,DDHD2,FTH1,KLF12,MAP3K5,NCKAP1,PDZD2,ST6GALNAC3,WNK2,ZEB1		0.882729	12W
CERS2		transcription regulator				0.0179	0.131	CERS5,MBP		0.882729	12W
MYOCD		transcription regulator		-1.4		0.0179	0.131	CACNA1C,CACNA1D,KCNJ3,SREBF2,VCAN		0.882729	12W
SIX2		transcription regulator		0		0.0196	0.141	CACNA1C,CACNA1D,PCSK2,RFX7		0.850781	12W
PML		transcription regulator		0.876		0.0198	0.142	ACACA,APOE,PIK3CB,PRKCA,RSU1,SREBF2,ZEB1		0.847712	12W
PAX2		transcription regulator				0.0199	0.142	GRIK2,GRIK3,GRM5		0.847712	12W
TCF7L1		transcription regulator		0.447		0.0202	0.143	JAM2,KCNJ3,NR6A1,PCSK1N,PDGFRA		0.844664	12W
MYOD1		transcription regulator		-1.4		0.0233	0.159	ACACA,ARNT,ATP7A,CADPS2,CBX5,FYN,PTK2,SPTBN1,ZEB1		0.798603	12W
MZF1		transcription regulator				0.0235	0.159	HSP90AB1,PRKCA		0.798603	12W
TCOF1		transcription regulator				0.0236	0.159	ARHGAP6,BCLAF1,PLEKHA5,S100A16,TULP4		0.798603	12W
RUNX3		transcription regulator		0		0.0243	0.163	CDH11,GNAQ,PCDH7,RASAL2,REEP1,SGCD		0.787812	12W
SRF		transcription regulator		0		0.0252	0.166	AKAP12,HIF3A,ITGA9,LIMA1,LRP4,MALAT1,MBD2,NEBL,PPIA,SREBF2,SVIL,VCAN		0.779892	12W
PIAS4		transcription regulator				0.0266	0.171	ITGB8,PCDH9		0.767004	12W
RUNX2		transcription regulator				0.0274	0.171	COL11A1,DPYSL3,HTRA1,PIK3CB,PTK2,SVIL		0.767004	12W
SMARCA2		transcription regulator		0		0.0275	0.171	COL11A1,CP,FKBP5,MBP		0.767004	12W
NFE2L2		transcription regulator		-0.403		0.0284	0.171	AGAP1,CCNC,CP,ETV6,FKBP5,FTH1,GHR,GLS,GNAQ,HSP90AB1,IDE,KCNB2,NCKAP1,PCDH7,SYN2,TMSB4X,UGDH,USO1,VCP,ZFC3H1		0.767004	12W
TWIST1		transcription regulator		-1.624		0.029	0.171	DPYSL3,PDGFRA,PDZD2,PTPRZ1,SDC3,SOX2,VCAN,ZEB1		0.767004	12W
SP3		transcription regulator		-0.022		0.029	0.171	AKAP12,APBA1,CYP51A1,DNMT3A,GHR,ITGB8,JAM2,NOTCH1		0.767004	12W
BMI1		transcription regulator				0.0293	0.171	MEG3,MYT1,P4HA1,PRKCA,VEZT		0.767004	12W
EPAS1		transcription regulator		-1.252		0.0297	0.171	ACACA,AKAP12,CYP51A1,GLS,NOTCH1,PHF8,PRKCA,PTPRZ1,SOX2,TGFA		0.767004	12W
MESP1		transcription regulator				0.0299	0.171	PRICKLE1,ZEB1		0.767004	12W
NONO		transcription regulator		-0.816		0.0309	0.171	ACACA,EPHB2,MORC3,PDE10A,PDE1C,PELI1		0.767004	12W
MAF		transcription regulator		0.068		0.0313	0.171	CYP51A1,MBP,MERTK,PCSK2		0.767004	12W
CUX1		transcription regulator				0.0314	0.171	DPYSL3,HTRA1,LIMA1,MARCKS,PTK2		0.767004	12W
MRTFA		transcription regulator		-1.633		0.0317	0.171	CACNA1C,CDC42BPA,ETV6,FLI1,NFIB,PDGFRA,SEMA3D,SLC1A2		0.767004	12W
ELOC		transcription regulator				0.0319	0.171	HNRNPA2B1		0.767004	12W
ZSCAN1		transcription regulator				0.0319	0.171	PRKCA		0.767004	12W
CKAP5		transcription regulator				0.0319	0.171	MBP		0.767004	12W
RRP1B		transcription regulator				0.0336	0.177	HSP90AB1,NCOA1,PRKCA,RPS27,RPS8		0.752027	12W
HMG20A	-0.124	transcription regulator		-0.447		0.0359	0.187	CYP51A1,SGCD,SLC1A2,SREBF2,VCAN		0.728158	12W
QKI		transcription regulator		0.468		0.0359	0.187	CYP51A1,FYN,ITGB8,NOTCH1,SOX2		0.728158	12W
KLF6		transcription regulator		-0.333		0.0359	0.187	DOCK4,EIF1,GNB4,HIBCH,ITGB8,MXI1,NCOA1,VCAN,ZEB1		0.728158	12W
TLX3		transcription regulator				0.0368	0.189	GABRB2,GRIA2		0.723538	12W
CIC		transcription regulator				0.0368	0.189	GRIK3,LRRK2		0.723538	12W
HR		transcription regulator				0.0376	0.191	AGPAT4,DYM,KCNIP1		0.718967	12W
SOX3		transcription regulator		0		0.04	0.202	NCKAP1,PDGFRA,SOX2,ZBTB16		0.694649	12W
SKIL		transcription regulator				0.0418	0.206	CDH11,TMCO1,ZEB1		0.686133	12W
IRF8		transcription regulator	Activated	2.39		0.0424	0.206	AKAP12,APOE,ETV6,HCN1,NF1,PCDH7,SOCS7		0.686133	12W
PTTG1		transcription regulator		0		0.0448	0.206	ATRX,SOX2,TGFA,TLK2		0.686133	12W
PURB		transcription regulator				0.0474	0.206	HTRA1		0.686133	12W
SOX21		transcription regulator				0.0474	0.206	SOX2		0.686133	12W
ALYREF		transcription regulator				0.0474	0.206	APOE		0.686133	12W
MRTFB		transcription regulator	Inhibited	-2.236		0.0484	0.208	CACNA1C,ETV6,FLI1,MTMR10,NFIB,PDGFRA,SEMA3D		0.681937	12W
TWIST2		transcription regulator				0.0486	0.209	RNF43,SOX2,ZEB1		0.679854	12W
GATA1		transcription regulator		-0.218		0.0499	0.214	CBX5,FLI1,MAP3K5,MBP,NCL,PLXNA2,SLC38A9,SRSF2,ZEB1		0.669586	12W
POU2F2		transcription regulator		-1.964		0.0712	0.252	PLEKHG1,RPS2,SNRPB,TGFA		0.598599	12W
SPIB		transcription regulator	Inhibited	-2		0.0777	0.252	APOE,ARHGAP6,CD200,MBD2		0.598599	12W
FOXO1		transcription regulator		-1.97		0.116	0.306	ACACA,CERS5,CHFR,FYN,HSP90AB1,MXI1,SESN1,SESN3,SOX2,SREBF2,ZEB1		0.514279	12W
TCF7L2	0.14	transcription regulator		1.598		7.71e-12	2.63e-08	9630013A20Rik,AGO3,CDK19,CREB5,CTNNB1,DOCK10,FRMD4A,FTH1,FYN,KIF5B,MAP7,MBP,NFASC,NNAT,PEX5L,PLEKHG1,PLP1,RAB31,RASGEF1B,SIRT2,SLC22A23,TCF7L2,TMEM163,VCAN,ZEB1,ZNF536		7.58004	18W
HTT		transcription regulator				6.32e-08	3.08e-05	APOE,ARSB,ATP2A2,ATP6V0A1,CANX,CD9,CDH8,CHST11,CREBBP,CTNNB1,DGKI,FBXW7,GALNT13,GNAO1,HIVEP2,HMGB1,INPP4B,MAP2,MARCKS,MYT1L,PDE1C,PDE4D,PLPP4,PRKACB,PRKCB,RBFOX3,SIRT2,SNAP25,SPTAN1	93 (6)	4.51145	18W
MEN1		transcription regulator		0.495		3.29e-07	0.000125	CTNNB1,FGF13,GABRB3,NCAM1,NCAM2,NEGR1,NFIA,NRXN1,NRXN3,PTN,PTPRZ1,ZFP36L1		3.90309	18W
SOX2		transcription regulator		1.796		1.68e-06	0.00044	ABTB2,AFAP1L2,BCAS1,CD9,CSPP1,CTNNB1,DOCK10,EPB41L2,FYN,GJC3,MBP,NFASC,PDGFRA,PLP1,RASGEF1B,SEMA5A,SIRT2,TMEM163,TNS3,VCAN		3.35655	18W
MECP2		transcription regulator		-0.374		2.45e-05	0.00298	ADAM12,APOE,ARHGAP24,CDH8,GABRB3,MBP,MEG3,NRXN3,PLP1,PREX2,SCN3A		2.52578	18W
ERG		transcription regulator		1.786		2.77e-05	0.00323	ARHGAP24,ARHGAP31,CANX,CTNNB1,DOCK1,DOCK10,DYNC1I1,FYN,HMGB1,NRCAM,PREX2,RASA2,SLC22A23,ZBTB16,ZEB1,ZNF536		2.4908	18W
FOS		transcription regulator		0.29		4.61e-05	0.00403	ADAM12,ANK3,CA2,CREBBP,DOCK1,FTH1,KIF5B,MALAT1,NAE1,PRKCE,PTEN,PTPRO,PTPRZ1,RAB31,SDK1,SNX3,SUMO2,TAFA1,ZEB1	61 (5)	2.39469	18W
HDAC4		transcription regulator				6.24e-05	0.00507	CNTN1,FGF13,MBP,NRCAM,NTM,PRKCA,PRKCB,RTN1,SNAP25		2.29499	18W
EGR2		transcription regulator		0.183		0.000105	0.00702	APOE,ARHGAP24,CBLB,MAP2,MAP7,MBP,PLCL1,RALGAPA1,RORA,TMEM108,ZBTB16,ZEB2		2.15366	18W
CREB1		transcription regulator		0.791		0.000112	0.00733	APOE,CADPS2,CD9,CDH8,CDK19,FGF13,GRIA3,GRM5,NNAT,PDE1C,PDGFRA,PTPRR,RASGEF1B,SIK2,SORCS3,TAFA1,TMEFF2,XKR4		2.1349	18W
BCL6		transcription regulator		-0.092		0.000153	0.00899	ALCAM,ATP2A2,BACH2,DOCK10,EPB41L2,FTH1,KMT2A,PHF20,PTEN,PTPRO,TRIM2		2.04624	18W
REST		transcription regulator				0.000156	0.00899	FGF14,KCNQ3,NCAM2,NRXN3,NTRK3,PCLO,S100B,SNAP25,XKR4		2.04624	18W
MEF2C		transcription regulator		1.154		0.000163	0.00909	ATP2A2,BACH2,BCAS1,CLSTN2,FTH1,MBP,PLP1,PTEN,RYR2		2.04144	18W
TWIST1		transcription regulator		1.297		0.000197	0.0104	ALCAM,CTNNB1,NCAM1,PDGFRA,PDZD2,PTPRZ1,SEMA5A,VCAN,ZEB1,ZEB2		1.98297	18W
SETBP1		transcription regulator				0.000219	0.0112	CSMD3,FBXW7,FLI1,GPC5,NTRK3,PTEN		1.95078	18W
CREBBP	0.136	transcription regulator				0.000273	0.0131	ADAM12,ARHGAP24,CA2,CD81,CLASP2,CREBBP,FNBP1,FRMD4A,GRIA3,ITGA9,NEBL,NTRK3,PHIP,Xist	16 (2)	1.88273	18W
NEUROD1		transcription regulator		-0.594		0.000473	0.0186	ATP2A2,NCAM1,NTRK3,PCSK2,SCG5	11 (2)	1.73049	18W
NFIC		transcription regulator		0.447		0.000779	0.0258	ADAM12,CDC42,CTNNB1,HMGB1,NEGR1,NFIA,PDGFRA		1.58838	18W
GATAD2B		transcription regulator		0		0.00078	0.0258	FRMD4A,NFIA,NRXN1,PTN		1.58838	18W
MYC		transcription regulator		-0.671		0.000845	0.0272	ABCF1,ALCAM,ARL6IP1,CANX,CD9,CDC42,CTNNB1,DDX17,FTH1,HIVEP2,MARCKS,MBP,NCAM1,PDGFRA,PHF20,PLP1,PRKACB,PRKCA,PTEN,PTMA,PTN,SIRT2,SUMO2,TECR,TES,TNS3,TRIP12,Xist,ZEB1,ZFP36L1	118 (8)	1.56543	18W
PCGF2		transcription regulator				0.00114	0.0351	CTNNB1,TMEFF2,ZEB1,ZEB2		1.45469	18W
EZH2		transcription regulator		-0.264		0.0012	0.0353	CA2,CACNG4,CASK,CTNNB1,FGF13,FNBP1,MEG3,PDGFRA,PPP2R2B,PTEN,PTN,RORA,ZBTB16,ZEB1,ZEB2	33 (3)	1.45223	18W
TCF7		transcription regulator		-1.554		0.00124	0.0358	ATP6V0A1,CD200,CPE,CTNNB1,DGKH,FYN,GNAO1,NNAT,PTEN,PTPRO,RASGEF1B,RORA		1.44612	18W
HOXC6		transcription regulator		-0.152		0.00125	0.0358	CNTN1,Pde4dip,PDGFRA,ZNF536		1.44612	18W
PDX1		transcription regulator		-0.2		0.00141	0.0392	ATP2A2,MALAT1,MAP2,MARCKS,NNAT,PCSK2,TCF7L2,XKR4	11 (2)	1.40671	18W
PIAS1		transcription regulator		1.342		0.00178	0.0444	CDH8,NRXN1,PTEN,SNAP91,UNC13C		1.35262	18W
IKZF1		transcription regulator		-0.745		0.00192	0.0473	DOCK1,DOCK4,FGF13,FLI1,INSR,KMT2A,MAP2,NCAM1,SEMA5A,TNS3	10 (2)	1.32514	18W
ASCL1		transcription regulator		0.816		0.00195	0.0473	GRM5,NFASC,NRXN3,PDGFRA,PRKCA,SNAP25		1.32514	18W
SP1		transcription regulator		-0.823		0.0022	0.0507	ADD3,APOE,ATP2A2,FYN,INSR,KCNQ3,MARCKS,PDGFRA,PRKCA,PRKCB,PRKCE,PTEN,PTN,SNAP25,UBXN7,ZEB2	89 (6)	1.29499	18W
SKI		transcription regulator				0.00223	0.0507	MBP,NRCAM,ZEB2		1.29499	18W
MYCN		transcription regulator		0.48		0.00228	0.0514	ABCF1,ADAM12,ANK3,CDC42,DBX2,DSCAM,NCAM1,PDGFRA,PTMA,PTPRO,ZEB2		1.28904	18W
EGR3		transcription regulator		-0.655		0.00229	0.0514	APOE,ARHGAP24,CBLB,MAP7,RORA,TMEM108,ZEB2		1.28904	18W
LEF1		transcription regulator		-1		0.00237	0.0519	ATP6V0A1,CD200,CPE,DGKH,GNAO1,NCAM1,NNAT,NRCAM,PTPRO,RASGEF1B		1.28483	18W
NOCT		transcription regulator				0.00243	0.0524	PTPRZ1,TMEFF2		1.28067	18W
NOTCH3		transcription regulator		-1.761		0.00245	0.0526	CTNNB1,GPC6,ITGA9,PTEN,RBFOX3,SPTAN1,ZEB1		1.27901	18W
IRF4		transcription regulator		0.447		0.00253	0.0531	BACH2,CANX,INPP4B,PDE4D,PRKCA,PTMA,RORA,ZFP36L1		1.27491	18W
JARID2		transcription regulator		0.346		0.00254	0.0531	INPP4B,PTEN,ZEB1,ZEB2	25 (3)	1.27491	18W
FEV		transcription regulator	Activated	2.236		0.00273	0.0553	CNTN1,GRIA3,GRIA4,NFIA,TCF7L2		1.25727	18W
JUN		transcription regulator		1.147		0.00289	0.0578	APOE,FTH1,MBP,NCAM1,NRCAM,PDE4D,PRKCE,PTEN,PTPRO,RAB31,SDK1,TCF7L2,ZEB1,ZEB2	109 (10)	1.23807	18W
HDAC7		transcription regulator				0.00314	0.0605	ALCAM,CTNNB1,PTEN	60 (4)	1.21824	18W
SALL4		transcription regulator		-0.378		0.0035	0.0649	CDC42,CTNNB1,EPB41L2,KIF5B,PRKCA,PTPRZ1,SIRT2		1.18776	18W
EP300		transcription regulator				0.0037	0.0674	ADAM12,ARHGAP24,CA2,CLASP2,FNBP1,FRMD4A,FTH1,ITGA9,NEBL,NTRK3,PHIP,PTEN,Xist	16 (2)	1.17134	18W
SOX10		transcription regulator		0.414		0.00378	0.0682	MBP,PLP1,PTN,ZEB1		1.16622	18W
NIPBL		transcription regulator				0.0041	0.0693	CTNNB1,ZEB1		1.15927	18W
GSC		transcription regulator				0.0041	0.0693	ZEB1,ZEB2		1.15927	18W
ATXN1		transcription regulator				0.00468	0.0742	ATP2A2,GRID2,HMGB1		1.1296	18W
ZGPAT		transcription regulator				0.00509	0.0765	FGF14,PTEN		1.11634	18W
SIX2		transcription regulator		-1		0.00538	0.079	CPE,PCSK2,PTPRN2,TCF7L2		1.10237	18W
RBFOX2		transcription regulator				0.00618	0.0846	PTEN,SCN8A		1.07263	18W
RUNX1		transcription regulator		1.091		0.00655	0.0878	ALCAM,CDC42,ITGA9,NCAM1,PCDH7,POU6F1,PRKCB,RGCC,ZBTB16		1.05651	18W
TP53		transcription regulator		0.716		0.0067	0.0878	ADAM12,ADD3,ADGRB3,APOE,ARL6IP1,ASTN2,ASXL1,CD81,CDC42,CSMD3,CTNNB1,EIF4G3,FBXW7,FGF13,FRMD4A,FTH1,FYN,GPR137C,HMGB1,INSR,KMT2A,PCDH7,PDGFRA,PLEKHG1,PRKCA,PRKCB,PRKCE,PTEN,PTN,PTPRO,RB1CC1,RYR2,S100B,SNX3,SUMO2,TCF7L2,TUBB4A,VCAN,ZEB1,ZEB2,ZFP36L1	100 (8)	1.05651	18W
ZFP36L2		transcription regulator				0.00736	0.0878	SCN8A,SNAP25		1.05651	18W
IKZF3		transcription regulator	Inhibited	-2		0.00814	0.0878	DOCK4,MAP2,SEMA5A,TNS3		1.05651	18W
QKI		transcription regulator		0.468		0.00823	0.0878	CTNNB1,FYN,MAP1B,PTPRO,SNX3		1.05651	18W
SOX8		transcription regulator				0.00864	0.0878	MBP,PLP1	48 (3)	1.05651	18W
EOMES		transcription regulator		-0.555		0.00884	0.0878	ALCAM,CDH8,KCNQ3,NAV2,PDGFRA		1.05651	18W
CBX3		transcription regulator				0.00892	0.0878	ARHGAP24,ARID1A,PTEN		1.05651	18W
SOX4		transcription regulator		-0.606		0.00894	0.0878	2610035D17Rik,CTNNB1,FGF13,MAP7,MBP,NCAM1,TES		1.05651	18W
MAF		transcription regulator		-0.117		0.00895	0.0878	MBP,PCSK2,S100B,SCG5		1.05651	18W
PBX1		transcription regulator				0.00957	0.0878	CTNNB1,TCF7L2,VCP		1.05651	18W
HSF1		transcription regulator		-1.615		0.0107	0.0878	CTNNB1,DNAJA1,HMGB1,PDZD2,RAD51B,SPTAN1,TUBB4A,VCAN		1.05651	18W
RFX8		transcription regulator				0.011	0.0878	DDX24		1.05651	18W
SCAI		transcription regulator				0.011	0.0878	CTNNB1		1.05651	18W
PRDM16		transcription regulator	Inhibited	-2		0.0117	0.091	ADAM12,CMSS1,NRXN3,PPP2R2B		1.04096	18W
TFAP2C		transcription regulator		-1.122		0.0117	0.091	ALCAM,FBXW7,MBP,ZMYND11		1.04096	18W
ZBTB16	0.109	transcription regulator		-0.059		0.0119	0.0922	BACH2,CD81,CSGALNACT1,ME3,RORA,TCF7L2,ZBTB16		1.03527	18W
ETV5		transcription regulator				0.012	0.0924	ALCAM,CTNNB1,NCAM2,NRCAM,ZEB1		1.03433	18W
TARDBP		transcription regulator				0.012	0.0924	GALNT13,MBP,PLP1,PTPRZ1,TENM1,ZMYND11		1.03433	18W
SATB1		transcription regulator		-1.633		0.013	0.0959	CDK19,LPIN2,PRKCA,PRKCB,PRKCE,TMEM117		1.01818	18W
NFKB2		transcription regulator		0.594		0.013	0.0959	FLI1,PDGFRA,PTEN,RBFOX3,ZEB1,ZFP36L1		1.01818	18W
TAL1		transcription regulator				0.013	0.0959	CACNG4,CHST11,DOCK1,FBXW7,MAP2,MARCKS,RBFOX3		1.01818	18W
LMO4		transcription regulator				0.013	0.0959	ALK,RYR2		1.01818	18W
NSD2		transcription regulator				0.014	0.102	CA2,PRKCA,TUBB4A		0.9914	18W
MEF2A		transcription regulator		0.076		0.0143	0.104	ATP2A2,CTNNB1,FGF14,ZEB2		0.982967	18W
MESP1		transcription regulator				0.0146	0.104	ZEB1,ZEB2		0.982967	18W
KDM3A		transcription regulator				0.0157	0.11	ALCAM,CD9,TCF7L2		0.958607	18W
HOXA10		transcription regulator		-0.816		0.0163	0.111	APOE,Atp1a2,MAP1B,NCAM1,RIT2,S100B		0.954677	18W
MESP2		transcription regulator				0.0163	0.111	ZEB1,ZEB2		0.954677	18W
HDAC5		transcription regulator		0.911		0.0174	0.116	CTNNB1,MBP,MEG3,PTEN		0.935542	18W
NFIB		transcription regulator				0.0175	0.117	CREB5,MIR100HG,NCAM1		0.931814	18W
SIX1		transcription regulator		0.447		0.0178	0.118	ABLIM1,NCAM1,RTN1,SIRT2,ZEB1		0.928118	18W
TLX3		transcription regulator				0.0181	0.12	GRIA3,GRIA4		0.920819	18W
POU3F2		transcription regulator				0.0181	0.12	NCAM1,PTEN		0.920819	18W
TWIST2		transcription regulator				0.0185	0.121	CTNNB1,ZEB1,ZEB2		0.917215	18W
SIRT1		transcription regulator		1.372		0.0191	0.121	CD81,CD9,CTNNB1,DDB1,NCAM2,NEGR1,PCSK2,PDGFRA,PTN,RIMS2,ZEB1		0.917215	18W
ZNF202		transcription regulator				0.02	0.121	APOE,PLP1		0.917215	18W
POU3F1		transcription regulator				0.02	0.121	MBP,ZEB2		0.917215	18W
CALR		transcription regulator				0.0204	0.121	ATP2A2,INSR,RYR2		0.917215	18W
ZSCAN1		transcription regulator				0.0218	0.121	PRKCA		0.917215	18W
CKAP5		transcription regulator				0.0218	0.121	MBP		0.917215	18W
DNAJB1		transcription regulator				0.0218	0.121	RORA		0.917215	18W
ZNFX1		transcription regulator				0.0219	0.121	CPE,TUBB4A		0.917215	18W
E2F3		transcription regulator		0		0.0224	0.123	CD9,KMT2A,MALAT1,PTMA,PTN,SMG6		0.910095	18W
TP63		transcription regulator		-0.94		0.023	0.126	CDC42,CTNNB1,FGF13,INSR,NEBL,NRCAM,PCLO,PTEN,RB1CC1,SPON1,TCF7L2,ZEB1,ZEB2,ZFP36L1		0.899629	18W
SPIB		transcription regulator		0		0.0245	0.131	APOE,CD200,NAV2,RAD51B		0.882729	18W
HIF1A		transcription regulator		-1.203		0.0247	0.131	APOE,ATP2A2,BACH2,CTNNB1,FYN,NAE1,PRKCA,PTEN,RORA,RYR2,SIRT2,TCF7L2,ZNF608		0.882729	18W
NKX3-1		transcription regulator				0.0247	0.131	CA2,CTNNB1,PRKCB		0.882729	18W
PROX1		transcription regulator				0.0259	0.135	ALCAM,CPE,ITGA9		0.869666	18W
MRTFB		transcription regulator		0.447		0.026	0.135	ABLIM1,ALCAM,FLI1,MAP2,PDGFRA,PTPRO		0.869666	18W
NKX2-2		transcription regulator				0.0261	0.135	PLP1,SIRT2		0.869666	18W
CRTC1		transcription regulator				0.0261	0.135	PDE4D,PTEN		0.869666	18W
ARNT2		transcription regulator		-1.633		0.0271	0.14	APOE,ARID1A,FNBP1,PLP1,RYR2,ZFP36L1		0.853872	18W
LDB1		transcription regulator		0.378		0.0286	0.146	ALCAM,FTH1,LPIN2,PDZD2,PTPRJ,TCF12,TES,ZEB1		0.835647	18W
PAX6		transcription regulator		-0.83		0.0288	0.147	CDH8,DBX2,NCAM1,PCSK2,SCG5,SEMA5A		0.832683	18W
FOXA2		transcription regulator		-0.447		0.0291	0.148	APOE,ASTN1,BCAS1,CNTN1,CTNNB1,MAP1B,PPP1R14C,PRKCE,RORA,TECR		0.829738	18W
PTF1A		transcription regulator				0.0295	0.148	CADPS2,GRM5,NRXN3		0.829738	18W
HIC1		transcription regulator				0.0295	0.148	CA2,SNAP25,TNS3		0.829738	18W
SIM1		transcription regulator		-1.633		0.0324	0.148	APOE,ARID1A,FNBP1,PLP1,RYR2,ZFP36L1		0.829738	18W
ZBED3		transcription regulator				0.0325	0.148	CTNNB1		0.829738	18W
SAP30BP		transcription regulator				0.0325	0.148	CCNL2		0.829738	18W
CUX2		transcription regulator				0.0325	0.148	NCAM1		0.829738	18W
ALYREF		transcription regulator				0.0325	0.148	APOE		0.829738	18W
ZIC2		transcription regulator		1.067		0.0332	0.15	APOE,NRXN3,PHACTR1,ZEB2		0.823909	18W
BHLHE40		transcription regulator		1.238		0.0348	0.156	ATP2A2,C1orf21,CD9,CNTN1,CTNNB1,NTRK3,PCDH7,TES		0.806875	18W
FOXF2		transcription regulator				0.0351	0.156	CTNNB1,PDGFRA		0.806875	18W
TBX3		transcription regulator		0.816		0.0356	0.158	CTNNB1,DAAM2,GRIA3,HCN1,RYR2,ZEB2		0.801343	18W
RNF2		transcription regulator				0.036	0.159	CTNNB1,PDGFRA,TMEFF2		0.798603	18W
ONECUT1		transcription regulator				0.0367	0.161	PACS1,PTPRN2,PTPRR,RORA,SGIP1,SNX3,VCP		0.793174	18W
ZNF507		transcription regulator				0.0376	0.161	ZEB1,ZEB2		0.793174	18W
PML		transcription regulator		1.941		0.039	0.161	APOE,CPE,PRKCA,SUMO2,ZEB1		0.793174	18W
ATF4		transcription regulator		-0.447		0.0397	0.161	APOE,ARHGAP24,CANX,CTNNB1,FYN,PTEN		0.793174	18W
SOX7		transcription regulator				0.0403	0.161	CTNNB1,PRKCA,VCAN		0.793174	18W
MYRF		transcription regulator				0.0403	0.161	MBP,PLP1,TRIM2		0.793174	18W
SMAD3		transcription regulator		-0.44		0.0407	0.161	ADAM12,ARHGAP24,CTNNB1,DDB1,DOCK4,SPON1,VCAN,ZEB2		0.793174	18W
OLIG2		transcription regulator				0.0426	0.161	S100B,ZEB2		0.793174	18W
LBX1		transcription regulator				0.0432	0.161	ZEB1		0.793174	18W
HMG20B		transcription regulator				0.0432	0.161	SCN3A		0.793174	18W
FOXL1		transcription regulator				0.0432	0.161	PDGFRA		0.793174	18W
ALX4		transcription regulator				0.0432	0.161	NCAM1		0.793174	18W
ERCC6		transcription regulator				0.0432	0.161	MBP		0.793174	18W
NPM1		transcription regulator		0.447		0.0433	0.161	ALK,CTNNB1,FTH1,SEMA5A,ZFP36L1		0.793174	18W
LMO2		transcription regulator		0.378		0.0463	0.169	FTH1,LPIN2,PDZD2,PTPRJ,TCF12,TES,ZEB1		0.772113	18W
CTBP2		transcription regulator				0.0479	0.174	CTNNB1,PTEN		0.759451	18W
SMARCA5		transcription regulator	Inhibited	-2		0.054	0.179	CD81,GRIA3,MAST4,TCF7L2		0.747147	18W
PPARGC1A		transcription regulator		1.86		0.11	0.248	CTNNB1,DOCK1,DUSP16,GNAO1,GPC6,MAP1B,MBP,PTN,VCAN		0.605548	18W
GATA1		transcription regulator		1.951		0.224	0.357	BACH2,CA2,FLI1,MBP,ZEB1		0.447332	18W
TCF7L2	0.14	transcription regulator		1.482	bias	1.23e-12	4.94e-09	1700047M11Rik,9630013A20Rik,CDK19,CTNNAL1,DOCK9,ENPP2,FGF1,FMNL2,FOXN3,FRMD4A,FTH1,FYN,HIPK2,IL1RAP,LBH,MAP7,MBP,MOBP,NKAIN2,NNAT,PCSK1N,PEX5L,PICALM,PLEKHG1,PRICKLE1,RAB31,REEP3,RNF13,ROCK1,SECISBP2L,ST18,TBC1D5,TCF7L2,TXNDC16,UGT8,VCAN,ZNF536		8.30627	24W
HTT		transcription regulator				3.6e-07	0.000121	ALDOC,ARSB,ATP8A1,B3GALT1,CAMK2B,CDH8,CHST11,CKB,EEF1A1,EEF2,ENPP2,EP300,FGF1,FHIT,GAD1,GALNT3,GATM,GNAO1,HOMER1,INPP4B,ITGB1,LDHB,MARCKS,MOBP,NDUFS4,OGT,OSBPL8,PDE1A,PDE1C,PDE4B,PDE7B,PDE8B,PLCB4,PURB,RBFOX3,SLC1A3,SMYD3,SNAP25,SPTAN1,SYN2,XYLT1		3.91721	24W
ERG		transcription regulator		0.781		4.04e-07	0.000125	AHCYL2,AKAP8L,ARHGAP24,ARHGAP31,CALN1,CAMK1D,CDH2,DYNC1I1,ELMO1,FBXL20,FMNL2,FYN,GABRG3,KIF5C,LRRK2,MTHFD1L,MYO5A,NRCAM,PREX2,PTPRM,RAPGEF1,RHOJ,ROCK2,RYR3,SVIL,UBR1,ZNF536	28 (2)	3.90309	24W
GBX2		transcription regulator				4.98e-07	0.000143	EEF1A1,ELMO1,ENPP2,IL1RAP,KCNB2,PCDH15,RTN1,TBC1D5,TGFA		3.84466	24W
CREB1		transcription regulator		0.253		8.54e-07	0.000213	AKAP13,AKAP8L,CA10,CALN1,CAMK1D,CAMKK2,CAPN5,CDH10,CDH2,CDH8,CDK19,CRIM1,ETV6,GAD1,GRIK2,HOMER1,MCTP1,NEO1,NF1,NKAIN2,NNAT,NOTCH1,PCDH11X,PDE1C,PDGFRA,PLPPR1,PTPRD,RBMX,SIK3,SORCS3,SYN2,TMEFF2		3.67162	24W
HDAC4		transcription regulator				2.29e-05	0.00329	CNKSR2,DLG2,DMD,GABRG3,GPHN,HOMER1,MBP,NRCAM,PRKCA,RGS7,RTN1,SNAP25,SYN2		2.4828	24W
EGR3		transcription regulator		0.511		3.63e-05	0.00471	ARHGAP24,GAD1,ITGB1,MAP7,NF1,NOTCH1,RNPEP,RORA,SPECC1,TMEM108,TNIK,ZBTB20,ZEB2		2.32698	24W
EGR2		transcription regulator		1.332		4.05e-05	0.00509	ARHGAP24,GAD1,HOMER1,ITGB1,MAP7,MBP,NOTCH1,PLCL1,RALGAPA1,RNPEP,RORA,SLC1A3,SPECC1,TMEM108,TNIK,TOP2B,ZBTB20,ZEB2		2.29328	24W
RBFOX2		transcription regulator		0.686		5.17e-05	0.00611	ARNT,PTBP2,SCN8A,SRSF7		2.21396	24W
JUN		transcription regulator		1.024	bias	6.69e-05	0.00727	ADAMTS6,CAV1,CDH2,CHL1,DOCK9,EEF2,FTH1,FUS,HOMER1,ITGB1,MBP,NCAM1,NRCAM,PAK3,PTBP2,PTPRD,PTPRO,RAB31,SDK1,STAT1,SULF2,SVIL,TCF7L2,VAV3,XYLT1,ZEB2	170 (8)	2.13847	24W
SALL4		transcription regulator		0.277		7.98e-05	0.0078	ATP1B1,CDH2,CFL2,DLC1,DNM3,FGF1,ITGB1,NOTCH1,PRKCA,SEMA6A,SYNE1,TGFA,VAV3		2.10791	24W
MECP2		transcription regulator		-0.785		0.000134	0.0114	ADAM12,ARHGAP24,CAMK1D,CAMK2B,CDH8,GAD1,MBP,MEG3,PCDH15,PREX2,SCN2A,SCN3A,SYN3,UNC5C		1.9431	24W
LMO2		transcription regulator		-0.351		0.000155	0.0122	CERS4,DDHD2,DDX3X,FBXO7,FTH1,GSDME,IL1RAP,JARID2,NOTCH1,NOVA1,PTPRJ,RHOBTB3,RNPEP,SOBP,STAT1,TCF12,ZMIZ1		1.91364	24W
LDB1		transcription regulator		-0.258		0.000163	0.0125	CERS4,CPNE8,DDHD2,DDX3X,FBXO7,FTH1,GSDME,IL1RAP,JARID2,KLF12,NOVA1,PTPRJ,RHOBTB3,RNPEP,SEMA6A,SOBP,TCF12,ZMIZ1		1.90309	24W
YAP1		transcription regulator		0.368		0.000195	0.0143	ALDOC,BRD4,CDH2,CELF1,CRIM1,DOCK9,EIF4G1,EP300,EXOC6B,FGF1,IL1RAP,ITGB1,LRP1,MAP1B,MATR3,MMP16,NCSTN,NPEPPS,PARD3B,POLA1,PPP1R12A,PPP1R12B,RAB31,ROCK1,S100B,STAT1,SYNE1,TGFA,VCAN,XPR1	168 (8)	1.84466	24W
SETBP1		transcription regulator				0.000199	0.0143	BRD4,CAMTA1,CCNC,CDH10,CNTNAP2,CSMD3,ETV5,NTRK3		1.84466	24W
OLIG2		transcription regulator	Inhibited	-2		0.000333	0.0231	CHD7,GPR17,NOTCH1,S100B,ZEB2		1.63639	24W
FOS		transcription regulator		1.478		0.000375	0.0251	ADAM12,ARNT,ASAP1,ATF7IP,CELF2,CERS4,DDX3X,FMN1,FTH1,GRIK2,ITGB1,KIF1B,MALAT1,PCDH11X,PIAS1,PRP4K,PTPRD,PTPRO,RAB31,RANBP9,RGMA,SDK1,SEMA6D,SULF2,VAV3,XYLT1	43 (2)	1.60033	24W
POU4F1		transcription regulator		-0.73		0.000448	0.0277	DLG2,ETV5,GNAS,KCNIP1,KCTD8,NOVA1,NTRK3,RGMA,SNAP25		1.55752	24W
CIC		transcription regulator		1	bias	0.000532	0.0324	ETV5,GRIK3,LRRK2,SPRED2		1.48945	24W
HOXA9		transcription regulator				0.000633	0.0364	AKAP13,CALCRL,CDK17,CELF1,CELF2,CEP350,MAP4K5,NLK,OSBPL8,PRRC2C,RAB31		1.4389	24W
ZNF521		transcription regulator				0.000655	0.0367	AIMP1,EP300,NOTCH1,ZNF423		1.43533	24W
NOTCH3		transcription regulator		-0.282		0.000666	0.0367	ALDOC,ATP1B1,CAMK1D,DLC1,GNAS,GPHN,ITGA9,NOTCH1,RBFOX3,SGCD,SPTAN1		1.43533	24W
GATAD2B		transcription regulator		-0.447		0.00103	0.0491	FRMD4A,GSDME,MAPT,PTN,PTPRD		1.30892	24W
ARID1A	-0.137	transcription regulator		1.721		0.00112	0.0507	ARID1A,CACNB2,CCNC,CHST11,CKB,GSDME,HTRA1,ITGB1,KCNT2,LIMS1,MPC2,NCAM1,NKAIN3,NUP35,PAK3,PDLIM5,PLCB4,PLCL1,PTK2,TACC2,TCF7L2,XRCC4	129 (6)	1.29499	24W
REST		transcription regulator		1.172	bias	0.00113	0.0507	ADK,GAD1,GRIK3,NCAM2,NKAIN2,NTRK3,RGS7,S100B,SCN2A,SNAP25,STMN2	11 (2)	1.29499	24W
TCF7		transcription regulator		-0.316		0.00115	0.0507	ADAMTS6,AHCYL2,CD200,ENPP2,FYN,GNAO1,HSD17B11,KIAA1958,NNAT,OSBPL8,PCSK1N,PLCB4,PTPRO,RORA,SPECC1,STAT1,TANC2,TOX		1.29499	24W
MYCN		transcription regulator		0.895		0.00141	0.0556	ADAM12,CAV1,CRIM1,DBX2,DSCAM,EEF1A1,EEF2,ITGB1,JARID2,NCAM1,NCSTN,PDGFRA,PTK2,PTMA,PTPRD,PTPRO,ZEB2		1.25493	24W
SOX4		transcription regulator		1.902	bias	0.00147	0.0574	2610035D17Rik,ARNT,CDH2,HIPK2,KIAA1958,MAP4K5,MAP7,MBP,NCAM1,NRXN2,PITRM1,PTK2		1.24109	24W
ZFP36L2		transcription regulator				0.00165	0.0631	SCN2A,SCN8A,SNAP25		1.19997	24W
EP300	-0.108	transcription regulator		-0.167	bias	0.00168	0.0637	ADAM12,ARHGAP24,ARHGEF10L,CAMK2B,CHPT1,CKB,CLASP2,CRIM1,EP300,FMNL2,FRMD4A,FTH1,ITGA9,KCNIP3,KIF1B,MAPT,NEBL,NOTCH1,NTRK3,TANC2,TGFA	97 (5)	1.19586	24W
LEF1		transcription regulator		0		0.00202	0.0726	ADAMTS6,AHCYL2,CAV1,CD200,ENPP2,GNAO1,KIAA1958,NCAM1,NNAT,NRCAM,PCSK1N,PLCB4,PTPRO,SPECC1,TANC2		1.13906	24W
NSD2		transcription regulator				0.00245	0.0796	ITGB1,PRKCA,ROCK2,STAT1,TUBB4A		1.09909	24W
HMG20B		transcription regulator				0.00245	0.0796	SCN2A,SCN3A		1.09909	24W
SND1		transcription regulator		-1.242		0.00295	0.0895	AKAP8L,CALN1,CDH2,FBXL20,GABRG3,KIF5C,LRRK2,PDGFRA,PTPRM,UBR1,ZNF536		1.04818	24W
ASCL1		transcription regulator		-0.378	bias	0.00305	0.0909	DLG2,GAD1,GRIK2,NRXN2,PDGFRA,PRKCA,PTPRD,SNAP25		1.04144	24W
STAT4		transcription regulator		-0.765	bias	0.00322	0.0948	AKAP8L,ALDOC,CAPN5,ETV5,LRP1,RGCC,RORA,SCG5,SETD5,SF3B1,STAT1,TGFA	135 (7)	1.02319	24W
RCOR1		transcription regulator				0.00395	0.107	GAD1,SCN2A,STMN2		0.970616	24W
EZH2		transcription regulator		1.176		0.00518	0.126	CDH2,CELF1,CELF2,CTNNAL1,ENPP2,EP300,ERBB4,HDGFL3,ITGB1,MEG3,NLK,PDGFRA,PRICKLE1,PTN,RBM5,RIN2,RORA,SLC1A3,TGFA,WTAP,ZEB2	59 (3)	0.899629	24W
SNAI1		transcription regulator		0.392		0.00546	0.13	ACTR2,CDH2,CFL2,FHIT,FMNL2,ITGB1,MYO5A,RORA,SVIL,ZEB2	27 (2)	0.886057	24W
EN2		transcription regulator				0.00597	0.133	ALDOC,PLCB4		0.876148	24W
MYT1		transcription regulator				0.00652	0.141	MAPT,PRKG2,ST18		0.850781	24W
SOX10		transcription regulator		-1.411		0.0067	0.143	CDH2,MBP,NOTCH1,PTK2,PTN		0.844664	24W
PDX1		transcription regulator		0.378		0.00702	0.147	CKB,FGF1,GNAS,MALAT1,MAPT,MARCKS,NNAT,PDE4B,ST18,TCF7L2		0.832683	24W
CREBBP		transcription regulator				0.00711	0.148	ADAM12,ARHGAP24,ARHGEF10L,CAMK2B,CKB,CLASP2,CRIM1,FMNL2,FRMD4A,GNAS,ITGA9,KCNIP3,KIF1B,NEBL,NOTCH1,NTRK3,TANC2	75 (3)	0.829738	24W
CUX1		transcription regulator				0.00729	0.15	CDH2,HTRA1,MARCKS,NCAM1,POLA1,PTK2,RHOBTB3		0.823909	24W
TFCP2		transcription regulator				0.00756	0.152	POLA1,SULF2,TGFA		0.818156	24W
SP1		transcription regulator		0.41	bias	0.00788	0.157	ADK,CAV1,CDH2,CKB,DLC1,DMD,FYN,GNAS,GSDME,MARCKS,MIER1,NF1,NOTCH1,PCDH17,PDGFRA,PRKCA,PSIP1,PTN,RECK,SNAP25,STAT1,TIMP4,ZEB2	134 (7)	0.8041	24W
NOCT		transcription regulator				0.00825	0.159	DLGAP1,TMEFF2		0.798603	24W
QKI		transcription regulator		-0.202		0.00882	0.164	CAV1,FYN,GPHN,MAP1B,NOTCH1,PTPRO,STAT1	47 (3)	0.785156	24W
FUS	0.123	transcription regulator				0.00882	0.164	ATP1B1,CHL1,CNOT1,FUS,KCNIP1,RHOBTB3,SMYD3		0.785156	24W
YY1		transcription regulator		-1.01		0.00896	0.166	BRD4,CDH2,CELF1,CTNND2,DMD,LUC7L2,MATR3,NNAT,PDGFD,PDGFRA,PIAS1,POLA1,SLC1A3,SULF2,TSIX	99 (5)	0.779892	24W
FEV		transcription regulator	Activated	2.449	bias	0.00906	0.166	GRIA4,HTRA1,ITGB1,PCDH9,SLC1A3,TCF7L2		0.779892	24W
RELB		transcription regulator		1.134	bias	0.00917	0.167	AHCYL2,ATP1B1,ENPP2,FMN1,NEBL,PPP1R12B,TGFA,VWA8		0.777284	24W
CTNNB1		transcription regulator		1.571	bias	0.0105	0.176	AKAP13,Aldh1a1,CDH2,COL27A1,CTNND2,ELMO1,ENPP2,GAD1,GNAO1,GPAM,HP1BP3,HTRA1,ITGB1,LBH,MAPT,MMP16,NCAM1,NOTCH1,NRCAM,PCDH15,PCDH9,PDE1C,PDE4B,PTPRJ,SEMA6A,STAT1,SUMO1,TCF12,TCF7L2,TGFA,TNIK,TRAF4,VCAN,ZEB2		0.754487	24W
PCGF2		transcription regulator				0.0106	0.176	CDH2,NOTCH1,TMEFF2,ZEB2		0.754487	24W
TP53		transcription regulator		0.868		0.0115	0.18	ADAM12,ADGRB3,AKAP13,ALDOC,APBB2,CALCRL,CAMK2B,CAV1,CDH10,CKB,CP,CSMD3,DDX3X,DLC1,DLGAP1,EEF1A1,EIF2AK3,ENPP2,FRMD4A,FTH1,FYN,GATM,GPD1,GPHN,GPR17,INKA2,LDHB,MAP2K6,MAP4K5,MAPT,MBNL2,MTDH,MYO5A,NEO1,NOTCH1,NPEPPS,PAK3,PCDH7,PDE4B,PDGFRA,PDLIM5,PLEKHG1,POLA1,PPFIBP1,PPP1R12A,PRKCA,PTK2,PTN,PTPRM,PTPRO,RCHY1,S100B,SEMA6A,SON,SPCS2,STAT1,SULF2,SUMO1,TACC2,TCF7L2,TGFA,TOP2B,TRAF4,TRIM44,TUBB4A,UVRAG,…		0.744727	24W
HOXC6		transcription regulator		-1.982		0.0115	0.18	PDGFRA,SH3D19,SLC1A3,ZNF536		0.744727	24W
SKI		transcription regulator				0.0126	0.191	MBP,NRCAM,ZEB2		0.718967	24W
SOX2		transcription regulator		0.102		0.0129	0.191	1700047M11Rik,AFAP1L2,CDH2,CLCN3,CTNNAL1,ETV5,FYN,Gm15446,GPR17,JARID2,MBP,MOBP,NOTCH1,PCDH15,PDGFRA,SEMA6A,TNR,UGT8,VCAN		0.718967	24W
IRF4		transcription regulator	Inhibited	-2.345		0.013	0.191	CCNC,ICA1,INPP4B,ITGB1,PRKCA,PTMA,RORA,SCN2A,STAT1,ZBTB20		0.718967	24W
ETV5	-0.105	transcription regulator		1.172		0.0142	0.191	CAV1,CDH2,ETV5,GALNT3,ITGB1,NCAM2,NRCAM		0.718967	24W
HR		transcription regulator	Activated	2		0.0145	0.191	CTNND2,KCNIP1,MAGI2,PREX2		0.718967	24W
SRF		transcription regulator		0.736		0.0159	0.191	ANKRD6,C1QL3,DMD,FGF1,HEATR5B,ITGA9,ITGB1,LBH,LRP1,MALAT1,NEBL,PCDH15,SEMA6D,SVIL,VCAN		0.718967	24W
MTA3		transcription regulator				0.0174	0.191	CDH2,MAPT,ZEB2		0.718967	24W
WWTR1		transcription regulator		-0.222		0.0186	0.191	ALDOC,CRIM1,EXOC6B,NOTCH1,PPP1R12A,PPP1R12B,RAB31,ROCK1,S100B,STAT1,SYNE1,VCAN		0.718967	24W
CBX5		transcription regulator		0.896	bias	0.0187	0.191	ARID1A,HDGFL3,RIN2,RORA,SCG5,SCN2A,TIMP4		0.718967	24W
NFE2L2		transcription regulator		-0.314		0.0199	0.191	ATF7,CCNC,CDH2,CP,EIF2AK3,ETV6,FTH1,FUS,GABRB1,HIPK2,KCNB2,MAPT,MCTP1,NIPBL,OGT,PCDH7,PDE4B,POLA1,PTPRD,PTPRO,PURB,RBM6,RYR3,SYN2,VCP		0.718967	24W
ZIC5		transcription regulator				0.0205	0.191	CDH2,PDGFD		0.718967	24W
TEAD2		transcription regulator				0.0205	0.191	NRXN2,POLA1,PTPRO,SH3D19		0.718967	24W
ASB9		transcription regulator				0.0205	0.191	CKB		0.718967	24W
ZBTB11	0.102	transcription regulator				0.0205	0.191	DDX1		0.718967	24W
MED4		transcription regulator				0.0205	0.191	HTRA1		0.718967	24W
SUB1		transcription regulator				0.0211	0.196	CAMK2B,KCTD8,STMN2		0.707744	24W
BARX2		transcription regulator				0.0211	0.196	CDH2,HTRA1,NCAM1		0.707744	24W
ATN1	-0.118	transcription regulator				0.0216	0.198	ATP1B1,CBFB,CDH8,FGF1,GAD1,MARCKS,MOBP		0.703335	24W
MEN1		transcription regulator		-0.25		0.0217	0.198	ETV5,NCAM1,NCAM2,NOTCH1,PTN,SLC1A3,STMN2,SYN2		0.703335	24W
JUNB		transcription regulator				0.0217	0.198	CAV1,EEF2,FTH1,PAK3,PTBP2,RAB31,ROCK1,SPTAN1		0.703335	24W
JARID2	-0.102	transcription regulator		-0.057		0.0219	0.199	GPAM,INPP4B,NOTCH1,ZEB2		0.701147	24W
PIAS1	0.17	transcription regulator		0.447		0.0233	0.21	CDH8,DLGAP1,PIAS1,STAT1,UNC13C		0.677781	24W
PRDM2		transcription regulator		-1.667		0.0242	0.214	ANK2,CAV1,ERGIC2,GALNT3,LDLRAD4,MAP2K6,PPP1R14C,WSCD1,XYLT1		0.669586	24W
SOX11		transcription regulator		-0.522	bias	0.0253	0.221	CAV1,CP,EP300,ERBB4,ITGB1,MARCKS,NLK,STAT1		0.655608	24W
GLI1		transcription regulator		-1.481		0.0262	0.227	ADK,CAV1,CDK19,CFL2,ETV5,FGF1,FOXN3,KLF12,KLF13,NEO1,PCDH7,PDGFRA,PRICKLE1,RIN2,SCG5,SLC1A3,SYNE1,TNIK,ZMIZ1		0.643974	24W
MRTFB	0.194	transcription regulator		0	bias	0.0263	0.227	CBFB,CRIM1,ETV6,ITGB1,NEO1,NRXN2,PDGFRA,PTPRO,SH3D19		0.643974	24W
RUNX2		transcription regulator		0.64	bias	0.0275	0.236	CDH2,GALNT3,GNAS,HTRA1,PTK2,RGCC,SVIL		0.627088	24W
CERS2		transcription regulator				0.0282	0.236	CERS4,MBP		0.627088	24W
AIP		transcription regulator	Inhibited	-2		0.0295	0.243	PDE4B,PDE7B,PDE8B,RGS7		0.614394	24W
NCOA4		transcription regulator				0.0297	0.244	FTH1,FYN,GAD1		0.61261	24W
MYCL		transcription regulator		1.172	bias	0.0321	0.26	CHD7,DDX3X,GPHN,PTBP2,WTAP		0.585027	24W
ZBED6		transcription regulator				0.0321	0.26	CRIM1,MB21D2,ROCK2		0.585027	24W
NEUROD1		transcription regulator				0.0329	0.261	NCAM1,NTRK3,SCG5,ST18		0.583359	24W
WWC1		transcription regulator				0.037	0.264	CDH2,FGF1		0.578396	24W
MZF1		transcription regulator				0.037	0.264	CDH2,PRKCA		0.578396	24W
ZNF76		transcription regulator				0.0406	0.264	TCP1		0.578396	24W
ZSCAN1		transcription regulator				0.0406	0.264	PRKCA		0.578396	24W
CKAP5		transcription regulator				0.0406	0.264	MBP		0.578396	24W
LBH	-0.137	transcription regulator				0.0406	0.264	POLA1		0.578396	24W
DNAJB1		transcription regulator				0.0406	0.264	RORA		0.578396	24W
BRCA1		transcription regulator		1.408		0.0409	0.265	CAMK2B,ENPP2,EP300,FHIT,NOTCH1,PCBP2,STAT1,VCAN		0.576754	24W
SIX2		transcription regulator		-1		0.0425	0.272	CAMK1D,CAMK2B,ICA1,TCF7L2		0.565431	24W
MSC		transcription regulator		-1		0.0425	0.272	CHL1,ITGA9,SCEL,ZNF423		0.565431	24W
SIRT1		transcription regulator		-1.109		0.0446	0.282	ATF7,CAV1,CDH2,Ddx60,EIF2AK3,EP300,KIF5C,MAPT,MTHFD1L,NCAM2,NF1,PDGFRA,PTN,RIMS2,ROCK1,STAT1		0.549751	24W
CBX3		transcription regulator				0.0456	0.285	ARHGAP24,ARID1A,CDH2		0.545155	24W
SMARCB1		transcription regulator		1.134	bias	0.0466	0.288	ACTR2,ATP1B1,BICD1,DOCK4,NEO1,PLCL1,POLA1,PTN,STMN2		0.540608	24W
MESP1		transcription regulator				0.0467	0.288	PRICKLE1,ZEB2		0.540608	24W
EN1		transcription regulator				0.0467	0.288	ALDOC,PLCB4		0.540608	24W
BHLHE40		transcription regulator	Activated	2.887	bias	0.0494	0.299	ATP1B1,CALCRL,CAV1,CP,HOMER1,Ifi27,MERTK,NTRK3,PCDH7,PDE4B,SRI,STAT1		0.524329	24W
RUNX1		transcription regulator		-0.652		0.0495	0.299	CDH2,EP300,GPAM,ITGA9,ITGB1,LRRK2,NCAM1,PCDH7,RGCC,ROCK1,STAT1		0.524329	24W
TCF7L1		transcription regulator		0.447		0.0496	0.299	ENPP2,NNAT,PCSK1N,PDGFRA,STMN2		0.524329	24W
POU2F2		transcription regulator		-0.6	bias	0.0496	0.299	ALDOC,FRMD4A,GATM,PLEKHG1,TGFA		0.524329	24W
STAT3		transcription regulator		1.852		0.132	0.387	ASIC1,BRD4,CCNC,CDH2,CHL1,COPG2,CP,ENPP2,GSDME,ITGB1,LDHB,NOTCH1,PSIP1,PTK2,PTN,RAB31,RORA,SEMA6D,SLC1A3,STAT1,TOX,VCAN,WTAP		0.412289	24W
GATA1		transcription regulator	Inhibited	-2.186		0.261	0.504	GNAS,HIPK2,JAZF1,MBP,SASH1,ST18,TANC2,ZRANB2		0.297569	24W
KMT2D		transcription regulator	Activated	2.646		0.316	0.547	CA10,CNTLN,GABRG3,IMMP2L,PARP11,PCDH7,WDR17		0.262013	24W
NUPR1		transcription regulator	Inhibited	-2.309		0.381	0.588	ADGRL3,ALDOC,ASIC1,ETV6,FAM114A1,FGF1,GPCPD1,HNRNPM,MRTFB,PTPRJ,SRGAP2,STK38		0.230623	24W
HNF1B		transcription regulator		1.951		0.485	0.658	AHCYL2,MTHFD1L,PTPRM,ZEB2		0.181774	24W
HTT		transcription regulator		1.036		1.08e-16	4.75e-13	ADCY5,APP,BASP1,CACNA2D3,CAMK2B,CDH8,CHST11,CYFIP2,DGKB,DGKG,DPYD,EBF1,EEF1A1,EPB41L3,ETV1,GALNT13,GALNT7,GRIN2A,GRK5,GRM1,HSPA9,INPP4B,ITPK1,ITPR1,KCNAB1,KCNB1,KCNC3,KCNQ2,LDHB,LPCAT2,MAN1C1,MAP2,MLF2,MYT1L,NAA15,NDUFB2,NEU4,NFIB,NR1D2,NTRK2,OSBPL8,P4HA1,PCCA,PDE10A,PDE1C,PIK3CA,PIP5K1B,POU3F1,PPP1R16B,PPP3CA,PSAP,RBFOX3,SCAMP5,SEMA4D,SGMS1,SIRT2,SLC1A3,SLMAP,SMOX,SNAP25,SPTAN1,STAU1,STXBP1,SYN1…		12.3233	30W
HDAC4		transcription regulator				5.22e-12	3.83e-09	CACNA1C,CACNA2D1,CNKSR2,CNTN1,CYFIP2,DGKB,DLG2,DMD,GABRB2,GABRG3,GPM6A,MAPK1,MAPK10,MBP,MEF2C,NETO1,NPTN,NTM,PPP3CA,RTN1,SH3GL2,SLC8A1,SNAP25,SYN1,TSPAN7		8.4168	30W
REST		transcription regulator	Inhibited	-2.423		1.18e-08	3.47e-06	DNMT3A,FUT9,GRIK3,GRIK4,GRIN2A,GRM1,JAM2,KCNQ2,KCNQ3,KCNQ5,KIAA1549L,LRRTM4,NKAIN2,NRXN3,PCLO,S100B,SCN2A,SNAP25,SRRM4,SYN1,SYT1,XKR4		5.45967	30W
CREB1		transcription regulator		-1.073		1.98e-08	5.43e-06	ADRA1A,ATP6V0D1,CA10,CACNA1C,CACNA2D1,CADPS2,CALN1,CAMKK2,CDH13,CDH8,CDK19,CTNNA2,CYFIP2,ENTPD1,GRM5,HAS2,KCTD4,KIAA1549L,KLF7,MCTP1,MEIS1,NEO1,NKAIN2,NNAT,NRP2,PAM,PDE1C,PDGFRA,PLXNA2,PTPRD,PTPRR,RALYL,RASGEF1B,RB1,ROBO1,RUNX1T1,SIK3,SLC6A1,SORCS3,SPHKAP,SRPK2,STRBP,TRPS1,XKR4		5.2652	30W
SOX2		transcription regulator	Inhibited	-2.112		1.18e-07	2.73e-05	1700047M11Rik,ACKR3,APC,ATG10,BCAS1,C1QL1,CLCN3,CNKSR3,COL11A2,COL9A3,ETV5,GAL3ST1,GJC3,ITPR2,KANK1,LAMP2,LRRC4,MACF1,MBP,MEF2C,MEIS1,NEU4,OLIG1,PCDH15,PDGFRA,PHLDB1,PIK3R1,PIK3R3,PRKCQ,RASGEF1B,SH3BP4,SIRT2,SOX6,TMEM163,TNR,TNS3,UST,VCAN,ZNF148		4.56384	30W
GBX2		transcription regulator				1.02e-06	0.000166	EEF1A1,IL1RAP,PARD3,PCDH15,PPP3CB,ROBO1,RTN1,SCFD2,SLIT3,TNFRSF21		3.77989	30W
MECP2		transcription regulator	Inhibited	-2.026		4.54e-06	0.000604	ADARB1,ANK1,BSG,CACNA1C,CAMK2B,CDH8,CHN2,DPYSL2,GABBR2,GRIN2A,MBP,MEG3,NAV3,NRXN3,PATJ,PCDH15,RELN,SCN2A,SYN1,TIAM1		3.21896	30W
ASCL1		transcription regulator		0.434		9.16e-06	0.00103	CACNA2D3,DLG2,GRM5,NRXN3,PDGFRA,PLCXD3,PLXNA2,POU3F1,PRKCQ,PTPRD,RELN,RORB,SEZ6L,SNAP25		2.98716	30W
CTNNB1		transcription regulator		-1.039		1.64e-05	0.00177	ALCAM,Aldh1a1,APC,APP,ARMH4,ASRGL1,BCL9,CD47,CTDSPL,CTNNA2,CYFIP2,EPHB2,ETV1,FGD4,FLI1,GHR,GNA12,ITSN1,JAM2,LRP6,MAP3K5,MMP16,NCAM1,NDUFB2,NDUFS2,NR6A1,NRG1,NRP2,NTN1,OLIG1,PARD3,PCCA,PCDH15,PDE1C,PIK3R1,PIP5K1B,PPP3CA,PSAP,RPL27A,RPL37,RPS12,RPS27,RPS4X,SELENOW,SLC6A1,SOX5,STAT2,STXBP1,TCF12,TJP1,TNIK,VCAN,VSNL1,XIAP,YPEL3,ZIC1,ZNF148	172 (3)	2.75203	30W
MEN1		transcription regulator		-1.068		3.07e-05	0.00294	ELAVL3,ETV1,ETV5,MAPK10,MEIS1,NCAM1,NFIA,NFIB,NRXN3,OLIG1,PTN,PTPRZ1,SLC1A3,SOX6,STXBP1,SYN1		2.53165	30W
FEV		transcription regulator		-0.905		4.55e-05	0.00414	CNTN1,GPR176,GRIA4,JAM2,NFIA,NLGN3,NTN1,RORB,SLC1A3,SLC7A8,SYT1		2.383	30W
YAP1		transcription regulator		0.335		7.4e-05	0.00615	ANK1,APLP2,ARGLU1,CELF1,COL11A2,COL9A3,DYNC1I2,ECHDC1,EXOC6B,GNAQ,IL1RAP,IL6ST,ITPR1,LIMCH1,MAML3,MAP1B,MATR3,MMP16,NAPB,NEDD4L,P4HA1,PPP1R12A,PXK,RAB31,RAB5IF,ROR1,RPL27A,RPL37,RPS12,RPS27,RPS4X,S100B,SMAD2,SPOP,ST7,TIAM1,TMEM163,TRIO,VCAN,XIAP	136 (4)	2.21112	30W
GATAD2B		transcription regulator		-0.378		0.000101	0.00764	H3-3B,ITPR1,MEF2C,NFIA,NTRK2,PTN,PTPRD		2.11691	30W
EGR2		transcription regulator		0.218		0.000158	0.0107	EIF5B,EPN2,GALNT7,GHR,GOLGB1,GRIN2A,IGF2BP3,IL6ST,MAP2,MBP,NRP2,PLCL1,POU3F1,PPP3CB,ROBO1,RORA,SLC1A3,TBC1D9,TMEM108,TNIK,ZBTB20		1.97062	30W
CIC		transcription regulator		-0.152		0.000173	0.0115	ETV1,ETV5,GRIK3,MMP24,SPRED2		1.9393	30W
FOXP1		transcription regulator		0.632		0.000223	0.0143	CNTN6,DMD,DPYD,HCN1,MEF2C,MTCL1,NFIA,NLGN3,NXPH1,SPHKAP		1.84466	30W
FOS		transcription regulator		-0.724		0.000245	0.0149	AFF4,APLP2,ASAP1,ATF7IP,BCL9,CELF2,CLIP1,DLG1,ELOVL6,EPAS1,FARS2,GIT2,HAS2,KIF5B,KIRREL3,LAMP2,MACF1,MAP4K4,NAE1,NRG1,NSD2,PDCD4,PIAS1,PIP5K1B,PRP4K,PTPRD,PTPRZ1,PXK,RAB31,SEMA4D,SMG1,SUMO2,SYT1,XYLT1		1.82681	30W
GLI1		transcription regulator		0.738		0.000332	0.0188	CDK19,DNMT3A,EPB41L4B,ETV5,HNRNPU,KLF12,MACF1,MAN1C1,MEF2C,NAV3,NEO1,NIPAL2,NR1D2,NRG1,OGFRL1,PAM,PCDH7,PDGFRA,PPIP5K1,PRAG1,RAB34,RIN2,RPL27A,RPS6KA3,SERTAD2,SLC1A3,SOX5,SOX6,TNIK,TRPS1,ZMIZ1,ZSWIM6		1.72584	30W
HOXA9		transcription regulator				0.000361	0.0198	CDK17,CELF1,CELF2,CLTC,GLRX3,HNRNPU,NFIA,NLK,OSBPL8,PPP1R16B,PRRC2C,RAB31,RPL27A,YWHAG		1.70333	30W
PTF1A		transcription regulator		-0.788		0.000382	0.0207	CACNA2D3,CADPS2,GRIK3,GRM5,NRXN3,POU3F1,PRKCQ,RORB		1.68403	30W
MYCN		transcription regulator		-1.286		0.000434	0.0221	BASP1,DNMT3A,EEF1A1,ELAVL3,IGF2BP3,LRRN1,MXI1,NCAM1,OLIG1,PDGFRA,PTK2,PTPRD,RELN,RPL27A,RPL37,RPS12,RPS27,RPS4X,SLC16A7,SLC38A2,SLIT3,SYT1,USP3		1.65561	30W
TCF7L2		transcription regulator		-0.178		0.000911	0.0361	1700047M11Rik,ASPH,CAMK2N1,CDK19,EPAS1,IL1RAP,KCNJ3,KIF5B,LRRN1,MAP4K4,MBP,NKAIN2,NNAT,POU3F1,PPP1R16B,PTPN11,RAB31,RASGEF1B,SEMA4D,SIRT2,ST18,TMEM163,TXNDC16,VCAN,XIAP,YPEL2		1.44249	30W
HIF1A		transcription regulator		0.907		0.0012	0.0453	ADAM10,BSG,CTDSPL,DPF3,ENTPD1,EPAS1,ERBB4,ERGIC1,GHR,HMGCL,ITPR1,LIMS1,MEF2C,MXI1,NAE1,NDUFB2,NDUFS2,NTN1,NTRK2,P4HA1,PARD3,PHF8,PHLPP1,POLG,RAPGEF6,RORA,RYR2,SIRT2,SLC8A1,SMAD2,SPOP,STAT2,TJP1	190 (4)	1.3439	30W
SOX10		transcription regulator		-1.71		0.00145	0.0519	ACKR3,KCNB1,MBP,POU3F1,PTK2,PTN,RB1		1.28483	30W
TP53		transcription regulator		0.166		0.00192	0.0655	ADGRB3,ADRA1A,ANK1,APBB2,APC,APP,ARHGAP5,ASTN2,ATG10,ATG5,ATRX,CALD1,CAMK2B,CAMK2N1,CAMLG,CD47,CERS6,CHN2,CLASP1,CLTC,CSMD3,CYFIP2,DDB2,DDR1,DDX5,DLG1,DNMT3A,DYNC1I2,EEF1A1,EPAS1,GNAQ,GPM6A,GPR176,HAS2,IFFO1,INSYN2A,ITSN1,KCNB1,KLF7,KMT2A,LAMP2,LDHB,MAPK1,MATN4,MBNL2,MLF2,NEO1,NR6A1,NRP2,NTN1,OGDH,P4HA1,PACSIN1,PCCA,PCDH7,PCNX2,PDGFRA,PDSS2,PIK3R1,PIK3R3,PPFIBP1,PPP1R12A,PPP3CA,PRAG1,PRKCZ,PSAP,P…	172 (3)	1.18376	30W
SETBP1	0.135	transcription regulator				0.00197	0.0662	CCNC,CNTNAP2,CSMD3,ETNK1,ETV5,FLI1,GPC5,MEIS1		1.17914	30W
ATN1		transcription regulator				0.00206	0.0683	ATP1B2,BASP1,CDH8,DLG1,EBF1,ETV1,GRK5,KCNC3,THRA,TIAM1,VSNL1		1.16558	30W
MYC		transcription regulator		0.429		0.00246	0.0785	ADARB1,AFF4,ALCAM,APP,CABLES1,CALD1,CAMK2N1,CD47,CLTC,CNTNAP2,CTDSPL,CYFIP2,DDB2,DDX5,DNM3,EBF1,EEF1A1,FBN2,H3-3B,HAS2,HNRNPC,HNRNPU,HSPA9,IL1RAP,ITPR1,LAMP2,LDHB,LIMS1,LRRN1,MACF1,MBP,MXI1,NCAM1,OLIG1,PAM,PDCD4,PDGFRA,PIAS1,PRMT1,PTK2,PTN,RB1,ROCK2,RPL27A,RPL37,RPS12,RPS27,RPS4X,SCAMP5,SIRT2,SLC16A7,SMOX,SOX5,SOX6,SUMO2,TES,TIAM1,TNS3,TRIP12,TSPAN7,USP22,ZNF148	237 (7)	1.10513	30W
ARID1A	-0.108	transcription regulator		0.221		0.00275	0.0841	ARID1A,ARID5B,ARMH3,ATG10,ATP1B2,CCNC,CHST11,EPHB2,FBN2,FLI1,FMN2,ITPR2,LIMS1,LRP6,MEF2C,NCAM1,NFIB,NKAIN3,NR6A1,NRG1,P4HA1,PLCL1,PTK2,RNF144A,ROR1,SPOCK1,XRCC4	239 (6)	1.0752	30W
GATA1		transcription regulator		0.113		0.00279	0.0845	ANK1,FLI1,FSD1L,HSPA9,IL6ST,JAZF1,MAP3K5,MBP,MEIS1,NCOA7,PLXNA2,RPL27A,SASH1,SLMAP,SOX6,SPTB,ST18,TANC2		1.07314	30W
TCOF1		transcription regulator				0.00281	0.0847	ARIH1,ASAP1,EPB41L1,GPBP1,IGF2BP3,JAZF1,KIF26B,NPTN,NUDCD3		1.07212	30W
MRTFB		transcription regulator		0.832		0.00292	0.0863	ALCAM,ARID5B,CACNA1C,CALD1,FLI1,KAZN,LIMCH1,MAP2,NEO1,NFIB,PDGFRA,RPS6KA3,SH3BP4,SLIT3		1.06399	30W
IKZF1		transcription regulator	Activated	2.584		0.00345	0.0965	CDH22,DNM3,EBF1,FLI1,IL6ST,KMT2A,LHFPL2,MAN1C1,MAP2,NCAM1,NSD2,PRKCQ,SASH1,SIPA1L2,TBC1D9,TNS3,YPEL2,ZNF710	18 (2)	1.01547	30W
ARID2		transcription regulator		0		0.00394	0.104	CHST11,KIRREL3,MEF2C,PTK2,SMAD2,SOX5		0.982967	30W
ZFP36L2		transcription regulator				0.00447	0.107	SCN2A,SCN8A,SNAP25		0.970616	30W
HMG20B		transcription regulator				0.00491	0.107	SCN1A,SCN2A		0.970616	30W
IKZF3		transcription regulator		1.134		0.005	0.107	DNM3,LHFPL2,MAN1C1,MAP2,SIPA1L2,TNS3,YPEL2		0.970616	30W
TCF7		transcription regulator		-1.886		0.00501	0.107	CD200,ETNK1,ITSN1,JAM2,KCNB1,KCNJ3,LPCAT2,NCOA7,NHSL2,NNAT,NR6A1,OSBPL8,PIP5K1B,POU3F1,PSAP,RASGEF1B,RORA,SGMS1,TANC2,TIAM1,YPEL2		0.970616	30W
NFE2L2		transcription regulator		0.966		0.00503	0.107	ARHGAP5,ARID5B,ATF7,BASP1,CCNC,DDX6,ENTPD1,EPAS1,EPB41,FSD1L,GHR,GNAQ,GNG3,HSPA9,IGF2BP3,IL6ST,LAMP2,MAPK10,MCTP1,MEF2C,MLF2,NEDD4,PBRM1,PCDH7,PIK3R1,PSMB2,PTPRD,RELN,RUNX1T1,SLC1A1,SLC6A9,SLC7A8,SYT1,TJP1,UGDH,VSNL1		0.970616	30W
FUS		transcription regulator				0.00591	0.12	APLP2,APP,CHL1,CSMD1,DNAJC7,HSPA9,MAPK1,SPOCK1,SYT1		0.920819	30W
PAWR		transcription regulator				0.00709	0.138	APP,MAPK1,XIAP		0.860121	30W
THRAP3		transcription regulator				0.00845	0.156	APLP2,HAS2,NR1D2,PIK3CA		0.806875	30W
HIC1		transcription regulator		1.672		0.00863	0.157	ACKR3,ITPR1,KAZN,RIN2,SNAP25,TNS3		0.8041	30W
SMARCC1	0.109	transcription regulator				0.0108	0.187	DMD,EBF1,NCOA1,SMARCC1		0.728158	30W
YY1		transcription regulator		-0.13		0.0114	0.189	ALCAM,CELF1,COL9A3,DDX6,DMD,DNMT3A,HAS2,HNRNPC,KCNB1,KIF5B,MATR3,MCC,NNAT,PDGFRA,PIAS1,ROBO1,SLC1A3,SLC6A1,TLN2		0.723538	30W
SRF		transcription regulator		-0.895		0.0115	0.189	CALD1,CTNNBL1,CYLD,DMD,ETV1,GLRX3,GPM6A,ITGA9,MAP4K4,MAPK10,MEIS1,MINDY2,NCOA7,NEBL,OPHN1,PCDH15,SLC8A1,SLMAP,SVIL,VCAN		0.723538	30W
EZH2		transcription regulator		-0.312		0.0116	0.189	ACKR3,ADAM10,CABLES1,CACNA1E,CACNG4,CELF1,CELF2,CTNNA2,EPAS1,ERBB4,IGF2BP3,JAM2,MEG3,NCOA7,NLK,NTRK2,PDGFRA,PTN,RB1,RBM5,RIN2,RORA,SH3BP4,SLC1A3,TSPAN7,ZMYM4		0.723538	30W
NEUROG1		transcription regulator		1.342		0.0116	0.189	EPAS1,HAS2,NEO1,SPOCK1,TMTC2,TSPAN7		0.723538	30W
SOX11		transcription regulator		-0.625		0.012	0.191	ADAM10,EBF1,ERBB4,GRM5,IL6ST,MTHFS,NLK,NTN1,PPP3CA,TIAM1,TNKS		0.718967	30W
ATXN1		transcription regulator				0.0121	0.191	APP,CHN2,ETV5,ITPR1		0.718967	30W
NFYB		transcription regulator				0.0144	0.217	APC,CACNA2D3,CHPT1,DPP10,EPAS1,GNA12,GRIA4,IFFO1,MARK2,METTL9,MSRA,NAALADL2,RORB,SLIT3,TJP1		0.66354	30W
ZFHX3		transcription regulator				0.0146	0.217	C1QL1,CDC14A,EBF1,HCN1,RORA,RORB,RPL37,RPS12		0.66354	30W
SND1		transcription regulator		-0.389		0.0149	0.219	CALN1,DGKG,DNMT3A,EPB41L1,ETV1,GABRG3,KIF5C,PDGFRA,PTPRM,RORB,SLC8A1,TNFRSF21		0.659556	30W
SALL4		transcription regulator		0		0.0152	0.22	ADAM10,ADCY1,DNM3,DYNC1I2,KIF5B,LRRC4,PTPRZ1,SIRT2,SLIT3,STAT2,YWHAG		0.657577	30W
NOCT		transcription regulator				0.0162	0.224	PTPRZ1,RORB		0.649752	30W
TEAD2		transcription regulator		-0.447		0.0162	0.224	ARID5B,CALD1,KAZN,LIMCH1,SH3BP4		0.649752	30W
LDB1		transcription regulator		-1.291		0.0163	0.224	ALCAM,BCL9,CDH13,CYFIP2,IGF2BP3,IL1RAP,KLF12,LHFPL2,MAP3K5,MEF2C,PURA,SLC7A8,SMOX,TCF12,TES,UBA5,ZMIZ1		0.649752	30W
TAL1		transcription regulator		0.44		0.0164	0.224	CACNG4,CHST11,CYLD,GALNT7,MAP2,MCTP1,PPP3CA,RBFOX3,TMEFF1,TSPAN7,UBE2H,XRCC6,ZFYVE9		0.649752	30W
ERG		transcription regulator		0.243		0.0173	0.224	CALN1,CLIP1,COL11A2,CTNNA2,DGKG,EPB41L1,EPB41L3,GABRG3,KIF5C,MAP3K5,NLGN1,NRG1,PTPN11,PTPRM,ROCK2,RORB,RPL27A,SLC8A1,SMARCC1,SVIL,TNFRSF21		0.649752	30W
TEAD3		transcription regulator		-0.447		0.0189	0.224	ARID5B,CALD1,KAZN,LIMCH1,SH3BP4		0.649752	30W
NUPR1		transcription regulator		-0.816		0.0192	0.224	ADAM22,ADGRL3,ANK1,BCL9,CAMK2N1,CTPS2,DIDO1,DLG1,ETV1,HCN1,IGF2BP3,LHFPL2,NFIB,NR1D2,PIK3R1,PRAG1,RASAL2,SAMD4A,SERTAD2,SIPA1L2,SPATS2L,TANGO6,TNS3,ZSWIM6		0.649752	30W
RUNX3		transcription regulator		1		0.0201	0.224	ASPH,FMN2,GNAQ,GRK5,IL6ST,MACF1,PCDH7,RASAL2,RTN1		0.649752	30W
KLF3		transcription regulator		0.117		0.0206	0.224	ANK1,FRY,GIT2,IGF2BP3,ITFG2,KLF12,MTCH2,OGFRL1,PATJ,PSMB2,PTPN14,REEP5,RELN,SPTB,TES,TMEM108,TNFRSF21,ZDHHC14		0.649752	30W
CLOCK		transcription regulator		-0.632		0.0212	0.224	APP,ARNT2,CALD1,CLIP1,CTPS2,ELOVL6,HAS2,HMG20A,NAA15,NEBL,NR1D2,PTPN14,TIMP4,TNFRSF21		0.649752	30W
EGR3		transcription regulator		0.836		0.0225	0.224	EPN2,GALNT7,IL6ST,NRP2,PTPN11,RORA,TBC1D9,TMEM108,TNIK,ZBTB20		0.649752	30W
MED1		transcription regulator		0.632		0.0232	0.224	ADCY5,ARID1A,CLTC,EBF1,EPHA3,GHR,HAS2,HECW2,MEF2C,MPP7,PPP3CB,PTPRM,PXK		0.649752	30W
DMRT1		transcription regulator				0.0235	0.224	Aldh1a1,MAPK1,MEIS1,MMP16,MMP24,P4HA1,SLC1A1		0.649752	30W
ZNF217		transcription regulator		-0.447		0.025	0.224	ATL1,NLGN1,NRXN3,SHC4,SPAG9,VSNL1		0.649752	30W
SHOX		transcription regulator				0.0267	0.224	RB1,RBL2		0.649752	30W
PIAS1	0.143	transcription regulator		0.816		0.0279	0.224	CDH8,EPHB2,GRIK4,NAPB,PIAS1,STXBP1		0.649752	30W
NEUROD1		transcription regulator		-0.246		0.0287	0.224	DDX5,NCAM1,NTRK2,PCSK2,ST18		0.649752	30W
LMO2		transcription regulator		-1.291		0.0289	0.224	BCL9,CDH13,CYFIP2,IGF2BP3,IL1RAP,LHFPL2,MAP3K5,MEF2C,PURA,SLC7A8,SMOX,TCF12,TES,UBA5,ZMIZ1		0.649752	30W
NPAS1		transcription regulator				0.0292	0.224	RELN		0.649752	30W
PSMD9		transcription regulator				0.0292	0.224	SMAD2		0.649752	30W
EBF1	0.179	transcription regulator		1.294		0.03	0.228	CDH8,EBF1,LNPEP,MAPK1,MAPK10,PIK3CA,PIK3R1,PIK3R3,POU3F1,SHC4		0.642065	30W
ZBTB48		transcription regulator		-1.184		0.0311	0.235	ACKR3,IGF2BP3,PPP3CB,TMEM63C		0.628932	30W
SMARCD3		transcription regulator				0.0318	0.239	ALCAM,SOX5,SOX6		0.621602	30W
MKX		transcription regulator				0.0328	0.24	SOX5,SOX6		0.619789	30W
FOXP2		transcription regulator				0.0328	0.24	PIK3CA,PIK3R1		0.619789	30W
TEAD1		transcription regulator		0.711		0.0332	0.242	ARID5B,CALD1,KAZN,LIMCH1,NDUFB2,NDUFS2,PURA,RB1,RUNX1T1,SH3BP4		0.616185	30W
NFKB2		transcription regulator		-0.469		0.0332	0.242	CA8,DCLK1,FLI1,GAL3ST1,NRG1,PDGFRA,PLD5,RBFOX3,SYN1,XIAP		0.616185	30W
PAX3		transcription regulator				0.0335	0.243	APP,LNPEP,MCC,PCSK2,POU3F1,PTPN14,RAB31,RLBP1,SRSF3,TSPAN7,VCAN		0.614394	30W
TEAD4		transcription regulator		-0.342		0.0343	0.248	ARID5B,CALD1,IGF2BP3,KAZN,LIMCH1,RB1,SH3BP4,TIAM1		0.605548	30W
NEUROG3		transcription regulator		-0.378		0.0358	0.256	CDH8,EBF1,NTRK2,OLIG1,ROBO1,RORB,ST18		0.59176	30W
HOXC6		transcription regulator		-0.152		0.0362	0.258	ARMH4,CNTN1,PDGFRA,SLC1A3		0.58838	30W
SPEN		transcription regulator		-1.342		0.0367	0.261	RPL27A,RPL37,RPS12,RPS27,RPS4X		0.583359	30W
BMI1		transcription regulator		0		0.0374	0.265	CDC14A,CYFIP2,EBF1,IGF2BP3,MEG3,P4HA1,ST18		0.576754	30W
TP63		transcription regulator		-1.043		0.0378	0.268	APC,ARID5B,ATG10,ATG5,CD47,CDK17,COL11A2,DDB2,FSD1L,HIP1R,IL1RAP,MAP4K4,MCC,MMP16,NEBL,PCLO,PCNX2,PHC2,PIK3CA,PIK3R3,PRKCZ,RASSF8,RB1CC1,RELN,SMAD2,SPON1,TIPIN,UBE2H,ULK2		0.571865	30W
NKX2-5		transcription regulator		1.96		0.0389	0.269	MEF2C,RBFOX3,RYR2,SYN1		0.570248	30W
PRRX2		transcription regulator				0.0393	0.269	PDGFRA,RB1		0.570248	30W
LEF1		transcription regulator	Inhibited	-2.138		0.0397	0.272	CD200,HAS2,ITSN1,KCNB1,KCNJ3,NCAM1,NCOA7,NHSL2,NNAT,PIP5K1B,POU3F1,RASGEF1B,TANC2,TIAM1,YPEL2		0.565431	30W
SP1		transcription regulator		-1.437		0.0401	0.273	ABHD2,ANK1,BSG,DDB2,DMD,DNMT3A,GHR,GRM1,HAS2,ITPR1,JAM2,KCNQ2,KCNQ3,PCDH17,PDGFRA,PTN,RB1,RECK,RLBP1,SMAD2,SMARCC1,SNAP25,SNHG14,SPTB,TIMP4,UGDH,USP22		0.563837	30W
POU4F1		transcription regulator		0.721		0.0424	0.285	DLG2,ETV1,ETV5,KCTD8,NTRK2,OLIG1,SNAP25		0.545155	30W
RNF2		transcription regulator				0.0435	0.29	CDC14A,MCC,PDGFRA,PHC2,TJP1		0.537602	30W
PRDM5		transcription regulator				0.0439	0.292	ADARB2,CACNA1C,EBF1,INTS3,NAV2,NCOA7		0.534617	30W
HOXA10		transcription regulator		-1.265		0.0442	0.293	KCNAB1,MAP1B,MEIS1,NCAM1,PBX3,PIK3R1,RIT2,S100B,YWHAG,ZFYVE9		0.533132	30W
HR		transcription regulator		-1		0.0447	0.296	CSNK2A2,DYM,HNRNPC,UBR2		0.528708	30W
TCF20		transcription regulator	Inhibited	-2.236		0.0459	0.301	ADARB1,ANK1,CHN2,PATJ,TIAM1		0.521434	30W
EMX2		transcription regulator				0.0463	0.301	CDH8,RELN		0.521434	30W
HDAC5		transcription regulator		-0.464		0.0481	0.306	HMGCL,MBP,MEF2C,MEG3,NEDD4,SLC8A1		0.514279	30W
GPS2		transcription regulator		1.342		0.0484	0.306	ASAP1,MCTP1,PID1,SNX1,XYLT1		0.514279	30W
BRCA1		transcription regulator		-1.066		0.0498	0.306	CAMK2B,DDB2,H3-3B,MATN4,RB1,RBL2,ROBO1,SMAD2,VCAN,XRCC6		0.514279	30W
WWTR1		transcription regulator		-0.093		0.0499	0.306	ARGLU1,AUTS2,COL11A2,COL9A3,EXOC6B,GNAQ,NEDD4L,PPP1R12A,PXK,RAB31,S100B,STRN3,TMEM163,VCAN		0.514279	30W
ZBTB20	-0.134	transcription regulator	Inhibited	-2.236		0.0745	0.361	GHR,LDHB,NNAT,SPOCK1,UGDH		0.442493	30W
CDX2		transcription regulator		1.937		0.0822	0.361	APC,KMT2A,LAMP2,MARK2,MEIS1,PARD3,SLC7A8,SOX5,VTI1A		0.442493	30W
SIX2		transcription regulator	Activated	2		0.117	0.409	CACNA1C,CAMK2B,MAPK10,PCSK2		0.388277	30W
SMARCA4		transcription regulator	Activated	2.06		0.119	0.416	ABHD2,ABLIM3,CD47,CLK1,CNTN1,DGKG,EBF1,ELOVL6,EPHB2,GPM6A,GPR158,HCN1,ITPR1,KCNQ3,MAP1B,MAPK1,MBP,MEF2C,MEIS1,MYT1L,NRP2,PHLDB1,SMARCC1,ST7,UBE2H,USP24		0.380907	30W
PRDM16		transcription regulator		-1.982		0.206	0.508	CMSS1,MATN4,NRXN3,STAT2		0.294136	30W
TFEB		transcription regulator	Activated	2.158		0.254	0.547	ALCAM,ATG5,ATP6V0D1,CADM4,CLTC,LAMP2,MBP,MMP16,NFIA,PPP1R12A,PSAP,SLC1A3,TNFRSF21,VCAN,VPS35		0.262013	30W
RELA		transcription regulator		1.979		0.291	0.589	ALCAM,APP,CDC14A,EPAS1,FMN2,GRK5,HAS2,HSPA9,INPP4B,KLF7,PBRM1,PI4KA,PTPN11,SCN2A,TIAM1,TRIO,UBE2H,XIAP		0.229885	30W
JUN		transcription regulator		-1.816		0.324	0.608	APP,BCL9,CHL1,EPAS1,HNRNPU,LAMP2,MBP,MXI1,NCAM1,PTPRD,RAB31,SLC38A2,SLC8A1,SOX6,SVIL,XIAP,XYLT1,YWHAG		0.216096	30W
SP3		transcription regulator		-1.981		0.331	0.615	DMD,DNMT3A,GHR,HAS2,JAM2,RECK,SMARCC1,XYLT1		0.211125	30W
SMAD2	-0.107	transcription regulator	Inhibited	-2		0.336	0.615	CACNA1C,HAS2,PCLO,SMAD2,XIAP		0.211125	30W
RUNX2		transcription regulator	Inhibited	-2		0.4	0.66	OLIG1,PTK2,SOX5,SOX6,SVIL		0.180456	30W
E2F1		transcription regulator		1.818		0.414	0.667	ARID1A,ATG5,CALD1,DDB2,EPHB2,MAP3K5,MEIS1,MMP16,PIK3R1,PRDM2,RB1,ROCK2,ROR1,SERTAD2,SMARCC1,TNRC6C,UGDH,ULK2		0.175874	30W
HNF1A		transcription regulator	Activated	2.138		0.422	0.675	ADCY10,ALS2,CDH8,CTDSPL2,EBF1,ETV5,FUT9,GPATCH2,KDM2B,ME3,NDUFS2,OGDH,PATJ,TJP1,TMED10,YPEL3,ZBTB20		0.170696	30W
NOTCH1		transcription regulator	Inhibited	-2.155		1	1	EPAS1,NRG1,PRAG1,RB1,RLBP1,SMARCC1		0	30W
COPS5		transcription regulator	Activated	2.449		1	1	ATRX,HNRNPU,KIF5B,LDHB,MTCH2,RB1		0	30W
STAT5B		transcription regulator	Activated	2.236		1	1	ASAP1,EBF1,FMN2,LDHB,NRP2,SELENOW,SUSD4		0	30W
FOXO1		transcription regulator		1.757		1	1	ATG5,EBF1,ELOVL6,FBXO21,LAMP2,MSRA,MXI1,NRP2,RBL2,RPS6KA3,SOX5,UBASH3B		0	30W
NFKB1		transcription regulator		-1.964		1	1	APP,EPAS1,GRK5,HAS2,ITPR1,RAB31,UBE2H,XIAP		0	30W
HTT		transcription regulator		-0.225		4.59e-17	6.9e-14	ACYP2,ADAM23,AGPAT4,APOE,APP,ARSB,ATP1A1,BASP1,CACNA2D3,CD9,CDO1,CHST11,CKB,COX4I1,CYFIP2,DGKB,DGKG,DGKI,DPYD,EEF1A1,ELOVL7,ENPP2,ENPP6,FBXW7,GALNT13,GAPDH,GRM1,GUCY1A2,HSP90AB1,KCNA1,KLF9,LDHB,MAP2,MEIS2,MOBP,Mt1,NFIC,NTRK2,OGT,PDE1C,PDE7B,PEA15,PLPP4,PPP1R16B,PTGDS,RBFOX3,RPS6KA5,Scd2,SEMA4D,SETD7,SLC12A2,SLC1A3,SPTAN1,SRSF2,THRA,UBE2N,USP2	215 (9)	13.1612	5W
MYCN		transcription regulator	Activated	2.299		1.11e-11	5.22e-09	ACTB,ADAM12,ADAM23,BASP1,DPYSL3,EEF1A1,EIF4G2,GAPDH,GRB2,HSP90AB1,MITF,NCL,PDGFRA,PTMA,PTPRK,PTPRO,RPL11,RPL13,RPL19,RPL23,RPL27A,RPL30,RPL37A,RPL8,RPS26,RPS8,RPS9,SLIT3,ZEB2,ZFAND5	109 (3)	8.28233	5W
REST		transcription regulator		-1.561	bias	4.15e-08	7.8e-06	FGF12,FGF14,GRIA2,GRIK3,GRM1,KCNJ6,KCNQ3,KCNQ5,KIAA1549L,LRRTM4,NCAM2,NKAIN2,NTRK3,S100B,SCG3,STMN2,STMN3		5.10791	5W
TCF7L2		transcription regulator	Activated	4.271	bias	3.98e-08	7.8e-06	AATK,ABHD17B,AGO3,ARHGEF26,ENPP2,FMNL2,FTH1,FYN,GAB1,KAT2B,KCNJ3,KIF5B,MAP4K4,MAP7,MBP,MOBP,MOG,NKAIN2,PLEKHG1,PLP1,PPP1R16B,SEMA4D,SLC12A2,SLC44A1,SNX30,STXBP3,TMEM163,ZEB1	170 (6)	5.10791	5W
MECP2		transcription regulator		-0.69		1.11e-07	1.6e-05	ACTB,ADAM12,ADARB1,APOE,ARHGAP24,CHN2,FOXP2,KCNA1,KCNJ6,MBP,Mt1,NAV3,NCALD,PCDH15,PLP1,SCN3A,SEMA3D,YWHAB		4.79588	5W
GBX2		transcription regulator				2.25e-07	2.91e-05	EEF1A1,ELMO1,ENPP2,FGF12,PCDH15,ROBO1,RTN1,SCFD2,SLIT3		4.53611	5W
SPEN		transcription regulator	Activated	3.162	bias	2.47e-07	3.1e-05	RPL11,RPL13,RPL19,RPL27A,RPL30,RPL8,RPS14,RPS26,RPS8,RPS9		4.50864	5W
SOX2		transcription regulator	Activated	3.599		8.05e-07	8.17e-05	BFSP2,CD9,CNKSR3,Cyp2j6,EPB41L2,ETV5,FYN,GAB1,GAB2,Gm4876,MBP,MEIS1,MOBP,MOG,NCL,PCDH15,PDGFRA,PLP1,PLXNB3,SEMA3D,SEMA5A,SLC12A2,SLC44A1,SMARCAD1,TIA1,TMEM163,TNS3,TTYH2		4.08778	5W
FUS		transcription regulator				1.41e-06	0.000129	APLP2,APP,ATP1A1,CHL1,EIF4G2,GRIA2,GRIA3,HNRNPH1,NCL,PNN,RPL19,RPS26		3.88941	5W
CTNNB1		transcription regulator		-0.937		1.5e-06	0.000131	ACTB,ALCAM,APP,ARMH4,COX4I1,CTNNA2,CTNND2,CYFIP2,DIXDC1,ELMO1,ENPP2,EPHB2,FGD4,GAPDH,GRIK1,MAPT,MITF,MMP16,NAP1L5,PCDH15,PDE1C,PKM,PTPRJ,RPL11,RPL13,RPL19,RPL23,RPL27A,RPL30,RPL37A,RPL7L1,RPL8,RPS14,RPS26,RPS8,RPS9,SELENOW,SEMA5A,SLC12A2,TCF7L1,TIA1,YPEL3,ZEB1,ZEB2	171 (9)	3.88273	5W
MYC		transcription regulator	Activated	3.238		1.79e-06	0.00015	ACTB,ADARB1,ALCAM,APP,CD9,CYFIP2,DBI,DDX5,EEF1A1,ENO1,FTH1,GAPDH,H3-3B,HNRNPA1,HNRNPH1,HNRNPU,HSP90AA1,ITM2B,LDHB,MBP,MITF,Mt1,NCL,OAZ1,PAK1,PDCD4,PDGFRA,PKM,PLP1,PPIA,PRDX2,PRKG1,PTMA,RPL11,RPL13,RPL19,RPL23,RPL27A,RPL30,RPL37A,RPL7L1,RPL8,RPS14,RPS26,RPS8,RPS9,Scd2,SEC61A2,SRSF2,TNS3,UBE2N,ZEB1,ZFAND6,ZFP36L1	177 (9)	3.82391	5W
SIRT1		transcription regulator		-0.63		5.88e-06	0.000433	ACTB,ARNT2,CD81,CD9,COX4I1,ENO1,GRIP1,HSP90AA1,KALRN,KCNA1,KDM2B,KIF1A,KIF5C,MAPT,MYT1,NCAM2,NLGN1,NTRK2,PCSK2,PDGFRA,RIMS2,RPL13,Scd2,SMURF2,ZEB1	173 (9)	3.36351	5W
MLXIPL		transcription regulator	Activated	3.606	bias	8.45e-06	0.000577	RPL11,RPL13,RPL19,RPL23,RPL27A,RPL30,RPL37A,RPL7L1,RPL8,RPS14,RPS26,RPS8,RPS9		3.23882	5W
HOXC6		transcription regulator		-0.478		1.36e-05	0.000898	ARMH4,CNTN1,MEGF10,PAK1,PDGFRA,SLC1A3,SLC44A1		3.04672	5W
SETBP1		transcription regulator				1.49e-05	0.000965	CCNC,CDH10,CSMD3,ETV5,FBXW7,MEIS1,NTRK3,PTPRK,SET		3.01547	5W
EGR2		transcription regulator		1.745		4.16e-05	0.00244	APOE,ARHGAP24,CDH6,EPN2,GNB4,GRIA2,MAP2,MAP7,MBP,NCL,PLCL1,ROBO1,RORA,SLC12A2,SLC1A3,TMEM108,ZEB2		2.61261	5W
RRP1B		transcription regulator				4.49e-05	0.00254	HSP90AA1,HSP90AB1,RPL11,RPL13,RPL19,RPL37A,RPS14,RPS26,RPS8,RPS9		2.59517	5W
HOXA10		transcription regulator	Inhibited	-2.309		0.000189	0.00738	ACTB,APOE,ENPP2,HNRNPL,HSP90AA1,KLF9,MEIS1,MEIS2,PBX3,RPL37A,S100B,Scd2		2.13194	5W
NOCT		transcription regulator				0.000214	0.0082	DLGAP1,PTPRZ1,RORB		2.08619	5W
ONECUT1		transcription regulator				0.000298	0.0103	COX4I1,EID1,GBF1,GRB2,LUC7L3,MDH1,MEIS1,PTPRN2,RORA,RPS6KA5,SEC61A2,SLC1A3,STMN2,TMBIM6,YPEL3		1.98716	5W
NOTCH3		transcription regulator		0.282		0.000302	0.0103	GPC6,ITGA9,NDUFA13,PRAG1,RBFOX3,RPL37A,SGCD,SPTAN1,UBB,UQCRH,ZEB1		1.98716	5W
PDX1		transcription regulator		0.788		0.000307	0.0104	ACTB,CDO1,CKB,MALAT1,MAP2,MAPT,MDH1,MITF,Mt1,PCSK2,PPP2R2C,SLIT3	22 (2)	1.98297	5W
YAP1		transcription regulator		-0.826		0.00047	0.0145	APLP2,ERC1,GAB1,ITM2B,ITM2C,MMP16,NPEPPS,PARD3B,PKM,RPL11,RPL13,RPL19,RPL23,RPL27A,RPL30,RPL37A,RPL7L1,RPL8,RPS14,RPS26,RPS8,RPS9,S100B,SLC25A3,SPOP,TMEM163,ZEB1	87 (3)	1.83863	5W
ARNT2	-0.121	transcription regulator	Activated	2.309	bias	0.000551	0.0163	ABI1,APOE,ARNT2,CFL2,FNBP1,GABRA6,OAZ1,PEA15,PLP1,TCF7L1,USP2,ZFP36L1		1.78781	5W
YY1		transcription regulator		0.391		0.000564	0.0164	ALCAM,CALR,CTNND2,DMD,EIF4G2,HNRNPA1,KIF5B,PDGFRA,PKM,PLP1,ROBO1,RPL30,SLC1A3,SLC23A2,SLC25A4,TRA2A,YWHAE		1.78516	5W
MITF	0.143	transcription regulator	Activated	3.002	bias	0.000582	0.0167	ALCAM,APOE,ATP1A1,COX4I1,FGD4,FRMD4B,KAZN,LYST,MBP,MDH1,MITF,PHACTR1,TBC1D16,TMCC2		1.77728	5W
HSF1		transcription regulator		0.613		0.000648	0.0179	CHD3,DLGAP1,HNRNPA3,HSP90AA1,HSP90AB1,MAPT,MITF,PDZD2,SLIT3,SPTAN1,TRA2B,TUBB4A,UBB,UBC	109 (3)	1.74715	5W
NFYB		transcription regulator				0.000648	0.0179	ACTB,CACNA2D3,DCC,DGKI,GAPDH,HNRNPA1,IFFO1,ITM2C,NAALADL2,RAB3C,RORB,SLIT3,TAFA2,TMBIM6		1.74715	5W
CCND1		transcription regulator		-1.134		0.000683	0.0181	ARHGEF2,CTNNA2,ELOVL7,ENO1,ENPP2,GPC6,LCORL,MEIS2,MYT1,PDCD4,PKP4,RPL13,RPL27A,SERF2,WWOX,ZNF462		1.74232	5W
HDAC4		transcription regulator				0.000764	0.0193	CAP2,CNTN1,CYFIP2,DGKB,DMD,MBP,NETO1,NPTN,RAB3C,RTN1		1.71444	5W
NEUROD1		transcription regulator		-0.49	bias	0.000801	0.0198	DDX5,NTRK2,NTRK3,PCSK2,PKM,TCF25		1.70333	5W
SIM1		transcription regulator	Activated	2.309	bias	0.000801	0.0198	ABI1,APOE,ARNT2,CFL2,FNBP1,GABRA6,OAZ1,PEA15,PLP1,TCF7L1,USP2,ZFP36L1		1.70333	5W
ATN1		transcription regulator				0.001	0.0237	ATP1A1,BASP1,DPYSL3,FBXW7,GRIK1,KCNA1,MOBP,NFIC,THRA		1.62525	5W
NRF1		transcription regulator		0.239	bias	0.00102	0.0239	ATP1A1,COX4I1,COX7C,FTH1,Mt1,NCALD,PSMA3,ZEB1		1.6216	5W
PHF6		transcription regulator	Activated	2.236		0.00107	0.0245	EIF1,FTH1,PEBP1,PPIA,PTMA		1.61083	5W
POU4F1		transcription regulator		-0.426		0.00108	0.0247	DAB1,DCC,ETV5,KCNMA1,MSI2,NOVA1,NTRK2,NTRK3		1.6073	5W
FOXP1		transcription regulator		0.137		0.00122	0.027	DAB1,DMD,DNER,DPYD,HCN1,MTCL1,NXPH1		1.56864	5W
TP53		transcription regulator		0.102		0.00122	0.027	ACTB,ADAM12,ANTXR1,APOE,APP,ARHGAP5,ARHGEF2,ATP1A1,CD81,CDH10,CHD3,CHN2,CKB,CLTA,CSMD3,CYFIP2,DBI,DDX5,DLGAP1,EEF1A1,EIF4G2,ENPP2,FAT2,FBXW7,FTH1,FYN,GAPDH,GRB2,HSP90AA1,HSP90AB1,IFFO1,KAT2B,KCNMA1,LDHB,MAP2K6,MAP4K5,MAPT,MBNL2,NPEPPS,PAK1,PAK3,PDGFRA,PEA15,PKM,PLEKHG1,PPIA,PRAG1,PRDX2,PRKCZ,PRKG1,PTGDS,PTPRO,RB1CC1,ROBO1,RPS26,S100B,SEC62,SLC25A4,SMURF2,SNRK,THRA,TUBB4A,TULP4,UBC,YPEL3,ZEB1,ZEB2…	169 (9)	1.56864	5W
SRSF2	0.146	transcription regulator				0.00162	0.034	APP,HNRNPH1,HNRNPL,MAPT,SRSF2		1.46852	5W
SALL4		transcription regulator		-0.632		0.00189	0.0383	ACTB,ADAM10,CFL2,EPB41L2,GUCY1A2,KIF5B,MITF,PTPRZ1,SEMA3D,SLIT3		1.4168	5W
SKIL		transcription regulator		1.513		0.00196	0.0384	ADAM12,DIXDC1,HNRNPA1,SLC44A1,ZEB1		1.41567	5W
PAX7		transcription regulator				0.0026	0.0461	GALNT13,LRFN5,NFIX,OTUD7A,PRRX1,SLC44A1		1.3363	5W
SMYD1		transcription regulator				0.00359	0.0576	IDH3B,MPC1,NDUFA13,PKM,UBC		1.23958	5W
MESP1		transcription regulator				0.00362	0.0576	MEIS2,ZEB1,ZEB2		1.23958	5W
HOXA9		transcription regulator				0.00395	0.0621	HNRNPU,MAN2A2,MAP4K5,MSI2,PPP1R16B,PTPRG,RPL27A,RPL37A,TPR		1.20691	5W
ISL1		transcription regulator		-0.61		0.00397	0.0622	DAB1,DCC,ETV5,NOVA1,NTRK2,NTRK3,PCSK2		1.20621	5W
CREB1		transcription regulator		1.923		0.00424	0.0651	APOE,ATP1A1,CD9,CDH10,CDH13,CTNNA2,CYFIP2,ETV6,GRIA3,KIAA1549L,MEIS1,MITF,NAP1L5,NKAIN2,OSTF1,PDE1C,PDGFRA,PLPPR1,ROBO1,RUNX1T1,TAFA1		1.18642	5W
ESRRA		transcription regulator	Activated	2.088	bias	0.00444	0.0672	ABCC5,ARHGAP24,ATP1A1,CKB,COX7C,ENO1,GAPDH,LDHB,MICOS10,MTCH2,PKM,PPP2R2B,RPL19,Scd2,THRA,TRA2B	120 (4)	1.17263	5W
PAX3		transcription regulator				0.00453	0.0684	APP,HNRNPA3,LNPEP,MITF,PCSK2,PEA15,SNRK,TIA1,TSPAN3,YWHAE		1.16494	5W
GATAD2B		transcription regulator		-1		0.00536	0.0748	H3-3B,LSAMP,MAPT,NTRK2		1.1261	5W
MYCL		transcription regulator	Activated	2.425	bias	0.00549	0.0763	CHD7,LUC7L3,RPL11,RPL13,RPL19,SLC25A4		1.11748	5W
NPM1		transcription regulator		0	bias	0.00557	0.0769	ALK,CALR,FTH1,MAPT,NAV3,NTRK2,PLXNB3,SEMA5A,ZFP36L1		1.11407	5W
FEV		transcription regulator		-0.816	bias	0.0058	0.0789	CNTN1,GRIA3,NCALD,NFIX,RORB,SLC1A3		1.10292	5W
ZNF202		transcription regulator				0.00582	0.0789	APOE,CALR,PLP1		1.10292	5W
PBX3	0.1	transcription regulator				0.00765	0.0963	MEIS1,PBX3,RNF220		1.01637	5W
SNAI1		transcription regulator		-0.487		0.00877	0.106	CFL1,CFL2,DPYSL3,FMNL2,PEBP1,RORA,SPARCL1,ZEB1,ZEB2	140 (4)	0.974694	5W
TBX3		transcription regulator		0	bias	0.00893	0.106	FGF12,GRIA3,GUCY1A2,HCN1,KCNJ3,MMP16,PDE7B,ROBO1,RTN4,ZEB2		0.974694	5W
MYRF		transcription regulator	Activated	2.219		0.00938	0.109	ANK2,COX7C,MBP,MOG,PLP1		0.962574	5W
TWIST1		transcription regulator		1.012		0.00977	0.112	ALCAM,DPYSL3,MEIS1,OGT,PDGFRA,PDZD2,PTPRZ1,SEMA5A,ZEB1,ZEB2		0.950782	5W
SKI		transcription regulator				0.00978	0.112	MBP,MITF,ZEB2		0.950782	5W
ATF4		transcription regulator		1.347	bias	0.0107	0.12	ADAM10,APOE,ARHGAP24,CALR,FYN,GABARAPL2,KLF9,MITF,SH3RF3,TBC1D16		0.920819	5W
GSC		transcription regulator				0.0115	0.123	ZEB1,ZEB2		0.910095	5W
FUBP1		transcription regulator				0.0115	0.123	STMN3,USP29		0.910095	5W
PPARGC1B		transcription regulator				0.0125	0.123	CKB,COX4I1,ENO1,MICOS10,MITF		0.910095	5W
MEN1		transcription regulator		0.378		0.013	0.123	ETV5,MEIS1,NCAM2,PTPRZ1,SLC1A3,STMN2,STMN3,ZFP36L1		0.910095	5W
OVOL2		transcription regulator		-1.976	bias	0.014	0.123	ARHGEF2,ENO1,PKM,TUBB4A		0.910095	5W
TRIM29		transcription regulator				0.0142	0.123	TAB2,ZEB1		0.910095	5W
THAP11		transcription regulator				0.0142	0.123	FTH1,MDH1		0.910095	5W
CREBBP		transcription regulator		1	bias	0.0142	0.123	ADAM12,ARHGAP24,CD81,CKB,FMNL2,FNBP1,FRMD4B,GRIA2,GRIA3,GRM1,ITGA9,KCNIP3,KIF1B,NTRK3,TULP4		0.910095	5W
NFIX	0.119	transcription regulator				0.015	0.123	ADAM12,NFIX,SPARCL1		0.910095	5W
MRTFB		transcription regulator		0.707		0.0153	0.123	ACTB,ALCAM,ETV6,KAZN,MAP2,PDGFRA,PTPRO,SEMA3D,SLIT3		0.910095	5W
JARID2		transcription regulator		0.883		0.016	0.123	ENO1,GAPDH,ZEB1,ZEB2		0.910095	5W
EZH2		transcription regulator		0.958		0.016	0.123	ACTB,ADAM10,CACNG4,CTNNA2,ENPP2,ERBB4,FNBP1,KCNA1,MYT1,NTRK2,PDGFRA,PPP2R2B,RORA,RPL13,SET,SLC1A3,ZEB1,ZEB2		0.910095	5W
ZFHX3		transcription regulator				0.0166	0.123	HCN1,RORA,RORB,RPS14,TUBA1A,UBB		0.910095	5W
PRDM16		transcription regulator	Activated	2.236		0.017	0.123	ADAM12,ANKS1B,FOXP2,PPP2R2B,TSHZ2		0.910095	5W
RBFOX2		transcription regulator				0.0171	0.123	SCN8A,TIA1		0.910095	5W
NEUROD2		transcription regulator				0.0171	0.123	DPYSL3,ZEB1		0.910095	5W
COPS5		transcription regulator		1.265		0.0173	0.123	AIMP1,CD81,HNRNPU,KIF5B,LDHB,MTCH2,NCL,RAB40C,SLC12A2,ZFP36L1		0.910095	5W
KLF9	0.114	transcription regulator				0.0181	0.123	APP,KLF13,ZEB1		0.910095	5W
OLIG2		transcription regulator				0.0181	0.123	CHD7,S100B,ZEB2		0.910095	5W
GTF2H2		transcription regulator				0.0187	0.123	KLF9		0.910095	5W
ASB9		transcription regulator				0.0187	0.123	CKB		0.910095	5W
RFX8		transcription regulator				0.0187	0.123	DDX24		0.910095	5W
ZNF263		transcription regulator				0.0187	0.123	ARHGEF2		0.910095	5W
KLF3		transcription regulator		-1.387		0.0193	0.127	APOE,ELMO1,EMID1,HNRNPH1,MAN2A2,MICU2,MTCH2,NSMAF,RPS6KA5,SNRK,TMEM108,TUBA1A,ZEB2		0.896196	5W
ATXN1		transcription regulator				0.0197	0.128	APP,CHN2,ETV5		0.89279	5W
STAT5B		transcription regulator	Activated	2.331		0.0205	0.131	ANKS1B,APOE,CD81,CD9,CDO1,DIP2B,KLF9,LDHB,RPS14,SELENOW,SH3RF3,SUSD4,TOX		0.882729	5W
SOX10		transcription regulator		1.95		0.023	0.144	MBP,MITF,PLP1,ZEB1		0.841638	5W
SFMBT1		transcription regulator				0.0233	0.145	CNTN1,MAP2,RPL30		0.838632	5W
HAND1		transcription regulator				0.0233	0.145	DBI,FOXP2,MEIS1		0.838632	5W
SOX8		transcription regulator				0.0237	0.146	MBP,PLP1		0.835647	5W
E2F1		transcription regulator		1.294	bias	0.0238	0.146	CALR,CD9,CKB,COX4I1,COX7C,CWC27,DCC,DGKI,EPHB2,MDH1,MEIS1,MMP16,NCL,OGT,SMURF2,SRSF2,WWOX,YWHAE		0.835647	5W
CLOCK		transcription regulator	Inhibited	-2.236		0.0249	0.152	APP,ARNT2,EIF4G2,ITM2C,KCND3,KLF13,MEGF10,SLC30A5,USP2,ZEB1		0.818156	5W
EP300		transcription regulator		1.974	bias	0.0263	0.158	ADAM12,ARHGAP24,CKB,EPHB2,FMNL2,FNBP1,FRMD4B,FTH1,HSP90AB1,ITGA9,KCNIP3,KIF1B,MAPT,NTRK3,PKM,TULP4		0.801343	5W
PTF1A		transcription regulator	Inhibited	-2	bias	0.0271	0.161	CACNA2D3,GRIK1,GRIK3,RORB		0.793174	5W
HIC1		transcription regulator		-1		0.0271	0.161	CDO1,KAZN,KCNJ6,TNS3		0.793174	5W
MTF1		transcription regulator				0.0273	0.161	Mt1,SELENOW		0.793174	5W
TAL1		transcription regulator		-1.091		0.0274	0.161	CACNG4,CHST11,CWC27,FBXW7,LCORL,LYST,MAP2,RBFOX3,TOX		0.793174	5W
MRTFA		transcription regulator		-0.563		0.0281	0.165	ACTB,ALCAM,CYFIP2,ETV6,MAP2,MMP16,PDGFRA,SEMA3D,SLIT3		0.782516	5W
PAX2		transcription regulator				0.0293	0.169	ADAM10,GRIK3,MITF		0.772113	5W
STAT4		transcription regulator		1.504	bias	0.0309	0.175	ETV5,H3-3B,KLF9,Mt1,NXN,RORA,SETD5,SMURF2,TSPAN5		0.756962	5W
TBXT		transcription regulator				0.0314	0.175	ALCAM,GRB2,MITF		0.756962	5W
HNF4A		transcription regulator		1.389		0.0332	0.175	AIMP1,ALCAM,APOE,APP,ARMC8,ATP6V0C,CFL2,CKB,CLTA,CNTN1,COX7C,DGKD,EID1,ELMO1,ENPP2,FTH1,GAB1,GAPDH,GBF1,GPC6,GRIK3,ITGA9,KCNQ5,KIF1B,MAP7,MDH1,Mt1,NTRK2,PAK3,PARD3B,PDCD4,PKM,PRKCZ,PSMA3,PTGDS,PTPRG,RAB3C,RORA,RPS6KA5,SEC11C,SEM1,SETD5,SFSWAP,SLC44A1,SRSF2,TBC1D16,TIA1,TMBIM6,TMEM245,TOX,TTC19,TUBB4A,UBE2N,USP2,YPEL3,YWHAB		0.756962	5W
ING1		transcription regulator				0.0337	0.175	DIDO1,EID1,RPS14		0.756962	5W
ERG		transcription regulator		0.662		0.0346	0.175	ARHGAP24,ARHGEF2,CTNNA2,DGKG,ELMO1,FMNL2,FYN,GRB2,KIF5C,NLGN1,RAPGEF1,RORB,RPL27A,ZEB1		0.756962	5W
EGR3		transcription regulator		0.436		0.0347	0.175	APOE,ARHGAP24,EPN2,MAP7,RORA,TMEM108,ZEB2		0.756962	5W
TCF7L1	0.103	transcription regulator		0.447		0.0354	0.175	ARHGEF26,ENPP2,KCNJ3,PDGFRA,STMN2		0.756962	5W
NUPR1		transcription regulator		-1.5		0.0363	0.175	ABCC5,ARHGEF26,BRINP3,DIDO1,ETV6,FBXO3,GAB2,GPCPD1,HCN1,MEGF9,PEA15,PRAG1,PTPRJ,SAMD4A,TNS3,ZFP36L1		0.756962	5W
FOS		transcription regulator		1.914		0.037	0.175	ADAM12,APLP2,EIF4G2,ENO1,FTH1,KIF1B,KIF5B,MALAT1,MAP4K4,PDCD4,PTGDS,PTPRO,PTPRZ1,RPS9,SEMA4D,SEMA6D,TAFA1,ZEB1		0.756962	5W
CKAP5		transcription regulator				0.037	0.175	MBP		0.756962	5W
DNAJB1		transcription regulator				0.037	0.175	RORA		0.756962	5W
TP63		transcription regulator		0.312		0.0403	0.185	ABCC5,ADAMTS18,CCNT2,CHD3,DST,EMID1,FAT2,GAPDH,HSP90AA1,KCNMA1,MAP4K4,MMP16,PAK1,PRKCZ,RB1CC1,SMURF2,TMBIM6,ZEB1,ZEB2,ZFP36L1		0.732828	5W
MEIS1	0.13	transcription regulator				0.0408	0.187	MEIS1,PBX3,RNF220		0.728158	5W
SOX11		transcription regulator		-1.195	bias	0.042	0.191	ADAM10,CD9,DPYSL3,ERBB4,MSI2,PRRX1,TUBA1A		0.718967	5W
TARDBP		transcription regulator		1.154		0.0431	0.193	ERBB4,GALNT13,MBP,MOG,PLP1,PTPRZ1,STMN2		0.714443	5W
PCGF2		transcription regulator				0.0434	0.193	SORL1,ZEB1,ZEB2		0.714443	5W
MESP2		transcription regulator				0.0437	0.193	ZEB1,ZEB2		0.714443	5W
OTX1		transcription regulator				0.0437	0.193	ENPP2,MITF		0.714443	5W
PAX6		transcription regulator		0.47		0.0442	0.195	CDH6,EFCAB14,ETV6,GAB1,KIF1B,MITF,PCSK2,SEMA5A		0.709965	5W
LDB1		transcription regulator		-0.632		0.0444	0.196	ACTB,ALCAM,CDH13,CYFIP2,FTH1,ITM2C,MITF,NOVA1,PDZD2,PTPRJ,ZEB1		0.707744	5W
SOX4		transcription regulator		1.033		0.0452	0.199	DST,GRIA2,KIAA1958,MAP4K5,MAP7,MBP,Mt1,TUBA1A		0.701147	5W
MYB		transcription regulator		1.387		0.0452	0.199	ADAM12,ATP2B1,CLTA,MEGF10,PRAG1,SLC25A3,TULP4,ZNF532		0.701147	5W
RB1		transcription regulator		0.8		0.0456	0.199	ACTB,ADAM10,APPL2,ATP1A1,COX4I1,CWC27,IDH3B,MDH1,MEIS1,NDUFA13,OGT,PBX3,TUBA1A,YWHAE,ZEB1,ZEB2		0.701147	5W
IKZF3		transcription regulator		-1	bias	0.0457	0.199	ANTXR1,MAP2,SEMA5A,TNS3		0.701147	5W
TEAD1		transcription regulator		1.89	bias	0.0466	0.202	COX4I1,COX7C,KAZN,NDUFA13,PTPRO,RUNX1T1,UQCRH		0.694649	5W
IRF4		transcription regulator		-0.378		0.0473	0.205	CCNC,CLTA,DBI,GRB2,LYST,PTMA,RORA,ZFP36L1		0.688246	5W
TLX3		transcription regulator				0.0482	0.205	GRIA2,GRIA3		0.688246	5W
CIC		transcription regulator				0.0482	0.205	ETV5,GRIK3		0.688246	5W
CCNH		transcription regulator				0.0482	0.205	MEIS2,TENM2		0.688246	5W
NFE2L2		transcription regulator	Activated	2.074		0.0973	0.274	ARHGAP5,ATP1A1,BASP1,CCNC,COX4I1,EIF4G2,ETV6,FRMD4B,FTH1,HSP90AA1,HSP90AB1,MAPT,MITF,Mt1,OGT,PRRX1,PTPRO,RUNX1T1,UBB,UBC		0.562249	5W
NANOG		transcription regulator	Inhibited	-2.236		0.113	0.295	HNRNPH1,MEIS1,PDCD4,SET,SMURF2,YWHAE		0.530178	5W
ZIC2		transcription regulator		1.982		0.151	0.343	APOE,KIF1A,PHACTR1,ZEB2		0.464706	5W
DDIT3		transcription regulator	Activated	2		0.233	0.415	GABARAPL2,GPC6,SH3RF3,SRSF2		0.381952	5W
ID2		transcription regulator		1.982		0.251	0.433	KLF13,MAP2K6,NTRK2,RORA,TUBA1A,ZEB1		0.363512	5W
WWTR1		transcription regulator		-1.982		1	1	ITM2B,ITM2C,S100B,TMEM163		0	5W
KLF4		transcription regulator	Inhibited	-2.38		1	1	ALCAM,MSI2,PDGFRA,PRKG1,TIA1,UBE2E3		0	5W

## Sheet: Human SCA1 OL
Upstream Regulator	Expr Other	Molecule Type	Predicted Activation State	Activation z-score	p-value of overlap	B-H corrected p-value	Target Molecules in Dataset	Mechanistic Network
SPEN		transcription regulator	Activated	6.245	9.75e-35	1.68e-31	RPL11,RPL13,RPL13A,RPL14,RPL18,RPL18A,RPL19,RPL21,RPL22,RPL27A,RPL28,RPL29,RPL3,RPL30,RPL32,RPL34,RPL7,RPL8,RPL9,RPS10,RPS11,RPS13,RPS14,RPS16,RPS18,RPS19,RPS2,RPS21,RPS23,RPS25,RPS27,RPS27A,RPS28,RPS3,RPS3A,RPS5,RPS6,RPS7,RPS8
TCF7L2	0.116	transcription regulator	Inhibited	-4.912	5.38e-34	7.41e-31	AATK,ADAMTS4,ADIPOR2,ANLN,APOD,ARAP2,ASPH,BACE1,CCP110,CDK19,CDKN1B,CILK1,CLDN11,CNP,CREB5,CTNNB1,DOCK10,DOCK9,ELOVL1,ENPP2,ENPP4,EPS15,ERBB3,ERBIN,FGFR2,FMNL2,FNTB,FRMD4A,FTH1,GAB1,GJB1,GLUL,GRAMD2B,GSN,HAPLN2,HHIP,IPO13,IRS2,JAM3,LAMP1,LRRN1,MAG,MAP4K4,MAP7,MBP,MOBP,MOG,MYO6,MYRF,NDE1,NFASC,NKAIN2,OSBPL1A,OTUD7B,PAPSS1,PEX5L,PICALM,PIP4K2A,PKD1,PLEKHA1,PLEKHG1,PLEKHH1,PLP1,PPP1R14A,PPP1R16B,PSD…	577 (14)
MLXIPL		transcription regulator	Activated	7.204	1.51e-31	1.73e-28	ADIPOR2,AGPS,LIPE,MID1IP1,RPL10,RPL11,RPL13,RPL13A,RPL14,RPL15,RPL17,RPL18,RPL18A,RPL19,RPL21,RPL22,RPL23A,RPL24,RPL27A,RPL28,RPL29,RPL3,RPL30,RPL32,RPL36,RPL37A,RPL41,RPL7,RPL7A,RPL8,RPL9,RPLP1,RPLP2,RPS10,RPS11,RPS13,RPS14,RPS15,RPS16,RPS18,RPS19,RPS2,RPS21,RPS23,RPS25,RPS27,RPS27A,RPS28,RPS3,RPS3A,RPS5,RPS6,RPS7,RPS8,RPSA
MYCN		transcription regulator	Activated	5.41	3.82e-31	3.76e-28	ABCA6,ACTB,ACTG1,ACTN4,ANK3,CCNH,CDH11,CDKL5,CDKN1B,CLDN11,CLU,COL18A1,CRIM1,EEF1A1,EEF2,FAU,FBN1,FGFR2,HSP90AB1,ITGA2,JARID2,LRRN1,MAP4,MRE11,MXI1,NACA,NCAM1,NDRG1,OLIG1,PSEN1,PTK2,PTMA,PTPRD,PTPRK,RCAN2,RELN,RFC3,RHOU,RPL10,RPL11,RPL13,RPL13A,RPL17,RPL18,RPL18A,RPL19,RPL21,RPL22,RPL23A,RPL24,RPL27A,RPL28,RPL29,RPL3,RPL30,RPL37A,RPL41,RPL7,RPL8,RPL9,RPLP1,RPLP2,RPS13,RPS15,RPS16,RPS19,RPS2,RPS23…	396 (7)
YAP1		transcription regulator		-0.383	7.38e-24	4.24e-21	ACADSB,ACSL4,ACTG1,ANLN,APLP2,CDH1,CDH2,CDK6,CDKN1B,CELF1,COL9A2,CRIM1,CTNNB1,CTSD,DOCK9,DYNC1I2,ECHDC1,ERC1,FTL,GAB1,IGF1R,ITGAV,ITPR1,LGR5,LIMCH1,MAML3,MAP1B,MATR3,MPDZ,MRE11,NDRG1,NEGR1,NPEPPS,PARD3B,PDE3B,PTEN,RASSF4,RPL10,RPL11,RPL13,RPL13A,RPL14,RPL15,RPL17,RPL18,RPL18A,RPL19,RPL21,RPL22,RPL23A,RPL24,RPL27A,RPL28,RPL29,RPL3,RPL30,RPL32,RPL36,RPL37A,RPL41,RPL7,RPL7A,RPL8,RPL9,RPLP1,RPLP2,RPS…	524 (16)
CTNNB1	0.135	transcription regulator		-0.564	9.48e-24	5.03e-21	ACTB,ACTN4,ALCAM,ALDH3A2,APOD,APP,BACE1,BCL2,CADM1,CDH1,CDH11,CDH2,CDKN1B,CLU,COL4A5,CTNNA2,CTNNB1,CTNND2,CTSF,CYP7B1,DAPK2,DNAJC6,ELMO1,ENPP2,EPHB2,ERBB3,FGD4,GAP43,GIPC1,GJB1,GLUL,HHIP,HP1BP3,HSPE1,HTRA1,HYCC1,JMY,LGR5,LIPA,LIPE,MAP3K5,MAP4,MAPT,MTMR7,MYLK,NCAM1,NDRG2,NKD1,NRCAM,NRG1,OLIG1,OSBPL1A,PCDH9,PCSK6,PDE1C,PDE4B,PKD1,PLS3,PPP3CA,PSAP,PTEN,PTPRJ,RAI14,RASSF4,RHOB,RPL10,RPL11,RPL13,RPL13…	527 (16)
HTT		transcription regulator		-1.2	1.66e-21	7.62e-19	ACTN2,ACYP2,ADAMTS4,ADCY9,AGPAT4,AHCYL1,AKAP12,AMD1,APP,ARHGEF7,ARPP21,ATP2B2,BCL2,BCL6,CAMK2B,CAMK4,CD9,CDH11,CELF1,CHKA,COL16A1,COL18A1,CREBBP,CRYAB,CTNNB1,CTSD,CYP7B1,DGKG,DNAJB1,DNM1,DPYD,EBF1,EEF1A1,EEF2,ELOVL7,ENPP2,ENPP6,EPB41L3,FADS1,FDFT1,FHIT,FKBP4,FOLH1,GALNT13,GAP43,GAS7,GLUL,GNG7,GRIN2A,GRM1,GRM3,GSN,GUCY1A2,HSP90AB1,HSPE1,INPP5F,ITPR1,KLF9,KMT2E,LPGAT1,MAP2,MICU1,MOBP,MT-CO3,MT-CYB,…	578 (17)
MYC		transcription regulator	Activated	4.348	6.74e-15	2.32e-12	ACSL4,ACTB,ACTN4,AKAP12,ALCAM,AMD1,ANXA4,AOPEP,APP,ARHGAP22,ARHGEF7,BCAT1,BCL2,BCL6,BMPR1A,CACNA1A,CD55,CD9,CDH1,CDH2,CDK6,CDKN1B,CHKA,CLIC4,CLU,CNBP,CNP,CNTNAP2,CRYAB,CTNNB1,CTSD,DDX5,DEK,DNM3,EBF1,EEF1A1,EEF2,FBN1,FKBP5,FMNL3,FTH1,FUT8,GLUL,GTF2F2,H3-3B,HNRNPU,HSP90AA1,HSPB1,HSPE1,HSPH1,ITM2B,ITPR1,JARID2,LAMP1,LAMP2,LGR5,LRRN1,MACF1,MAG,MAN2A1,MAP4,MBP,MRE11,MXI1,NCAM1,NDRG1,NDRG2,OAZ1,OLIG1,P…	542 (17)
ERG		transcription regulator		-1.302	1.84e-11	4.36e-09	ARHGAP22,ARHGAP24,BACE2,CADPS,CALN1,CDH1,CDH2,CDK5RAP2,CLIP1,CTNNA2,CTNNB1,DGKG,DOCK1,DOCK10,DYNC1I1,EFR3A,ELMO1,EPB41L1,EPB41L3,FKBP5,FMNL2,FMNL3,FOLH1,IGF1R,IRS2,KIF5C,MAGI1,MAP3K5,MAP4,MYO1D,MYO5A,NDRG1,NLGN1,NRCAM,NRG1,PLPP3,POU2F1,PREX2,PTPN11,PTPRM,RAPGEF5,RASGRF2,RCAN2,RPL22,RPL27A,RPS11,SH3RF1,SLC22A23,SNCA,SPP1,TECPR2,TMC6,TNFRSF21,WIPF1,ZBTB16,ZEB1,ZNF146,ZNF536	572 (17)
FOS		transcription regulator		-0.956	4.88e-11	9.9e-09	ACTG1,ADD2,AGPS,ANK3,ANXA4,APLP2,ASAP1,BCL2,CA2,CADM1,CAMK2D,CDH1,CDH11,CDON,CELF2,CERS4,CLIP1,CLU,COL16A1,COL18A1,CREBBP,DAPK2,DLG1,DOCK1,EPS8,FARS2,FBN1,FMN1,FTH1,GAS2,GRIK2,GSTP1,IRS2,ITGA2,KIRREL3,LAMP2,LARGE1,MACF1,MALAT1,MAP4K4,MGAT4A,NEAT1,NPTX2,NR3C1,NR3C2,NRG1,PDE6B,PIAS1,PKIB,PLD1,PRKCE,PTEN,PTGDS,PTPN12,PTPRD,PXK,QKI,RPL9,RPS18,RPS6,RPS7,SEMA3B,SEMA4D,SMURF1,SNX3,SPP1,ST8SIA5,SYT1,TLL2…	560 (14)
TP53		transcription regulator		-1.292	4.33e-10	7.27e-08	ACSL4,ACTB,ACTN4,ADGRB3,AKAP12,AKT3,ANKH,ANLN,ANXA4,APBB2,APP,ARAP2,ARHGAP1,ASTN2,ATG10,ATG4B,ATXN1,BCAS3,BCAT1,BCL2,BOK,BTG1,CAMK2B,CAMK2D,CDH1,CDH10,CDKN1B,CERS6,CLASP1,CLIC4,CLU,COL18A1,CRYAB,CTNNB1,CTSD,CTSF,DDR1,DDX5,DEK,DLC1,DLG1,DLGAP1,DNM1,DNM2,DYNC1I2,DYRK1A,DYSF,EEF1A1,EIF5,ENPP2,ENSA,EPS8,ERBIN,FAT2,FDFT1,FKBP4,FKBP5,FRMD4A,FTH1,GAS7,GLUL,GNA14,GNAQ,GPHN,GPM6A,GPM6B,GSN,HCN2,HDAC9,HHIP…	598 (17)
SOX2		transcription regulator	Inhibited	-2.683	6.46e-10	1.03e-07	ABTB2,ADAMTS4,ATG10,BCAS1,BMPR1A,CD9,CDH1,CDH2,CDKN1B,CHST3,CILK1,CLDN11,CNKSR3,CNP,CTNNB1,DNM2,DOCK10,ELF1,ELOVL1,EPB41L2,FAM107B,GAB1,GAB2,GSN,JAM3,JARID2,KANK1,LAMP2,LRP4,MACF1,MAG,MBP,MEIS1,MOBP,MOG,MTMR10,MYRF,NFASC,NR3C1,OLIG1,PAX6,PLAAT3,PLD1,PLLP,PLP1,QKI,RAP1A,RASGEF1B,RBPJ,SEMA5A,SEMA6A,SERINC5,SLC44A1,SMOC1,SPP1,TF,TMEM63A,TMEM88B,TULP3,UGT8,WIPF1,ZIC2
NOTCH3		transcription regulator	Inhibited	-3.028	9.44e-10	1.41e-07	ACTN2,APOD,ATP1B1,BCL2,CACNA1C,CDH1,CDH11,CDKN1B,COL18A1,CTNNB1,DLC1,GNAS,GPHN,HSPA1A,MT-CO1,MT-ND3,MT-ND4,MYLK,PBX1,PTEN,RAP1A,RBFOX3,RBPJ,RPL34,RPL37A,RPS27,S100A6,SGCD,SPTAN1,ZEB1	462 (11)
HDAC4	-0.145	transcription regulator	Inhibited	-2.216	2.47e-09	3.41e-07	ATG4B,CACNA1C,CACNA2D1,CDKL5,CNKSR2,CNTN1,DLG2,DMD,DYRK1A,GPHN,GPM6A,HDAC4,HDAC9,MAG,MAPK10,MBP,NBEA,NECAB1,NRCAM,NTM,PPP3CA,PRKCA,PRKCB,RGS7,RTN1,SH3GL2,SNAP25,SYN2
CREB1		transcription regulator		-1.909	8.9e-09	1.02e-06	AKT3,APOLD1,ARFGEF3,BCL2,CA10,CACNA1C,CACNA2D1,CADPS2,CALN1,CAMK4,CD9,CDH10,CDH11,CDH13,CDH2,CDK14,CDK19,CRIM1,CTNNA2,FGFR2,GALNT1,GAP43,GRIK2,IRS2,KCND2,KLF7,MARCKSL1,MCTP1,MDGA1,MEIS1,NKAIN2,NPTX2,NREP,OSTF1,PDE1C,PDE3B,PLPPR1,PLXDC2,PSEN1,PTPRD,PTPRR,RALYL,RASGEF1B,RASGRF1,ROBO1,RUNX1T1,SCD,SEMA7A,SERINC5,SGK1,SH3KBP1,SHTN1,SIK3,SLC6A1,SPHKAP,SQSTM1,SSBP2,SYN2,SYNJ2,TF,TPT1,TRPS1,ZBTB18,ZFPM2
GATAD2B	-0.157	transcription regulator		-0.277	1.1e-08	1.2e-06	ARPP21,FRMD4A,H3-3B,ITPR1,JUND,LSAMP,MAPT,NFIA,NRXN1,NTRK2,PTN,PTPRD,RPS28
RRP1B		transcription regulator			3.55e-08	3.45e-06	CREBBP,HSP90AA1,HSP90AB1,NLK,PRKCA,PRKD1,RPL11,RPL13,RPL13A,RPL14,RPL19,RPL22,RPL37A,RPLP1,RPS10,RPS14,RPS19,RPS27,RPS3,RPS5,RPS8,SPP1
MECP2		transcription regulator		0.651	1.06e-07	8.81e-06	ACTB,ADIPOR2,ARHGAP24,CACNA1C,CAMK2B,CDH1,ENPP4,FKBP5,GABBR2,GABRB3,GALNT15,GRIN2A,GSTP1,HEPH,MBP,MEG3,NACC2,NAV3,NRXN3,PATJ,PLAAT3,PLP1,PLS3,PREX2,RELN,SCN2A,SERINC5,SGK1,SUN2,TIAM1,UNC5C	157 (6)
HSF1		transcription regulator		0.609	1.54e-07	1.24e-05	BCL2,CDH1,CLU,COBL,COL18A1,CRYAB,CTNNB1,DLGAP1,DNAJA1,DNAJB1,DNAJB6,FKBP4,FXR1,HSP90AA1,HSP90AB1,HSPA1A,HSPA1B,HSPA4L,HSPB1,HSPE1,HSPH1,JARID2,LIPE,MAPT,NASP,PDZD2,PPP3CA,RAD51B,RPL22,SEMA3C,SLC5A3,SPTAN1,ST13,STIP1,TUBB4A,UBC	555 (14)
SALL4		transcription regulator		1.732	2.26e-07	1.77e-05	ACTB,AKAP12,ARHGAP1,ATP1B1,CDH2,CDKN1B,CTNNB1,DLC1,DNM3,DYNC1I2,EPB41L2,ERBIN,GUCY1A2,ITGAV,ITGB8,LRP2,PLA2G4C,PRKCA,RACK1,RBPJ,SEMA3C,SEMA6A,SMURF1,STAT2,SYNE1,TESK2,TNS1	373 (7)
CCND1		transcription regulator		-0.568	2.45e-07	1.9e-05	AHI1,BCL2,BCLAF1,CDH1,CDK6,CDKN1B,CTNNA2,EIF5,ELOVL7,EMSY,ENPP2,EPS8,ERBIN,GJB1,HSPA1B,HSPB1,ITGAV,KLHL24,KMT2A,LCORL,MACF1,MAGI2,MAML3,MAP3K5,MBD5,MYLK,MYRIP,PKP4,QKI,RNF170,RPL10,RPL13,RPL27A,RPS6,SPP1,STXBP1,TBCK,TCF4,TIAM1,WWOX,ZNF462	537 (15)
LDB1		transcription regulator		-0.343	2.75e-07	2.1e-05	ACTB,ALCAM,ATP8A2,BCL2,CARMIL1,CDH13,CERS4,COL18A1,FTH1,GALNT1,GPRC5B,GSN,HEPACAM,HIVEP3,IRS2,JARID2,KCNJ10,MAP3K5,MKRN3,NDRG1,NOVA1,PAG1,PBX1,PDZD2,PLCG2,PTPRJ,PURA,RAPGEF5,RHOBTB3,RPS6KA2,SEMA6A,SOBP,SPRED1,SQSTM1,ST6GALNAC3,SYNE2,TCF12,WNK2,ZEB1,ZMIZ1
FUS		transcription regulator		0	9.91e-07	6.63e-05	AHI1,APLP2,APP,ATP1B1,CSMD1,GRIA2,HSPA4L,RFC3,RHOBTB3,RPL18,RPL19,RPL41,RPS15,RPS16,RPS19,RPS3,SLC22A17,SMYD3,SPOCK1,SYT1
RUNX3		transcription regulator		1	1.83e-06	0.000113	AKAP6,ASPH,CDH11,CHST3,CRIM1,DIP2C,FBN1,FMN2,GNAQ,KHDRBS3,MACF1,NEGR1,NUAK1,RASAL2,RHOBTB3,RTN1,SGCD,SPP1,SPRED1,ST3GAL5,SVEP1,TBC1D12
LMO2		transcription regulator		-0.507	3.52e-06	0.0002	ACTB,ATP8A2,BCL2,CDH13,CERS4,COL18A1,ELF1,FTH1,GALNT1,GPRC5B,GSN,HIVEP3,IRS2,JARID2,MAP3K5,NDRG1,NOVA1,PAG1,PBX1,PDZD2,PLCG2,PTPRJ,PURA,RAPGEF5,RHOBTB3,RPS6KA2,SOBP,SPRED1,SQSTM1,ST6GALNAC3,SYNE2,TCF12,WNK2,ZEB1,ZMIZ1
GBX2		transcription regulator			3.58e-06	0.000201	BABAM2,EEF1A1,ELMO1,ENPP2,FGF12,LAMA2,OTUD7B,ROBO1,RTN1,SCFD2,TNFRSF21,ULK4
PRDM2		transcription regulator		-1.347	4.4e-06	0.000244	AKAP12,ANK2,ANLN,CA2,CACNB4,CCDC88A,CHORDC1,CLDND1,CWF19L2,DDX3Y,DNAJA1,DOCK10,FBN1,HSP90AA1,HSPA1B,HSPA4L,IKZF2,ITGB8,LDLRAD4,MAP2,NAV3,NBEA,PELI2,RP13_188A51,SESTD1,TRPS1,VLDLR-AS1
MITF		transcription regulator		-0.124	6.38e-06	0.000341	ALCAM,APOLD1,ATRX,BCL2,CAPN3,CDH2,CHKA,FAM53B,FGD4,FRMD4B,GPM6B,KAZN,LYST,MBP,NR3C1,PAX6,PHACTR1,PPM1H,PTEN,QDPR,SCD,SEMA3C,SEMA6A,SHTN1,SORT1,STXBP1,TMC6,TMCC2,UBL3,USP48,UVRAG,ZFYVE16	179 (7)
ARID3A		transcription regulator		0.258	6.5e-06	0.000345	AASS,BMPR1A,CXADR,DEK,GPM6B,KIF5C,LRRN1,MAN2A1,MRE11,RABGAP1L,RFC3,ROBO1,SORL1,TMEFF1,TMPO
EGR2		transcription regulator		-0.032	6.75e-06	0.000353	ARHGAP24,ATXN1,BCL2,BCL6,BNIP3L,CAMK4,CBLB,CDK14,CHKA,FCHSD2,GJB1,GRIA2,GRIN2A,GSN,LAMA2,MAG,MAP2,MAP7,MBP,MYO1D,NDRG1,PDE7A,PDE8A,PLCL1,PMP2,RGL1,ROBO1,RORA,SLC1A3,TMEM108,TSC22D1,ZBTB16,ZBTB20,ZEB2
TP63		transcription regulator		0.797	8.27e-06	0.000413	ADAMTS18,ATG10,ATXN1,BCL6,BOK,CDH1,CDH2,CDK17,CDK18,CDK6,CDKN1B,COL9A2,CRIM1,CRYAB,CTNNB1,CTSD,CYP7B1,DNAJB1,DNM2,DST,ENSA,ERBB3,ERBIN,FAT2,FBN1,FGFR2,FMN1,HIP1R,HSP90AA1,HSPA1A,HTRA1,INSR,ITGA2,ITGB8,KCNK1,KCNMA1,KLHL24,LRP4,MAN2A1,MAP4K4,NEBL,NRCAM,PHC2,PIK3CA,PLXND1,POU2F1,PREX1,PRKAG2,PRKCZ,PTEN,PTPN12,PTPN13,RASGRF1,RASSF2,RASSF4,RELN,RHOU,SNCA,TCF7L2,USP48,UVRAG,ZEB1,ZEB2	581 (18)
BARX2		transcription regulator		1.857	8.75e-06	0.000428	ANLN,CDH1,CDH11,CDH2,FGF12,HTRA1,MATN2,MYLK,NCAM1
SOX4		transcription regulator		-1.057	9.14e-06	0.000443	ADAMTS4,ARPP21,BCL2,CDH2,CTNNB1,DST,GRIA2,KANK1,LHFPL6,MAGI1,MAP4K5,MAP7,MARCKSL1,MBP,NCAM1,NREP,NUAK1,PLEKHA1,PLXND1,PTK2,SEL1L3,SEMA3B,SEMA3C,SORT1,TENM4,TIAM1,TRMT9B	292 (7)
TP73		transcription regulator		0.713	1.22e-05	0.000559	ACTN2,ADAM19,AHI1,ARHGAP22,ATG10,BCL2,CADM1,CD55,CDH1,CDH10,CDH22,CDK6,CDKN1B,CLMN,COL18A1,CRYAB,CTNNB1,CTSD,DAB1,DLG1,FGFR2,FXR1,GAB2,GSN,HSPA1A,IGF1R,IQGAP1,ITGB8,KCNK1,KLHL24,MAP4K4,MEG3,N4BP2L2,NCAM1,NDRG1,PNRC1,PRKAG2,PTEN,PTK2,RELN,RFX3,RHOU,SHROOM4,SORBS1,SPP1,SPTBN4,SYNE2,TBL1X,UBL3,UVRAG	587 (18)
FOXA1		transcription regulator		0.491	1.4e-05	0.00063	BNIP3L,BTG1,CDH1,CDH2,CFTR,COL18A1,COL9A2,EPB41L3,ERBB3,FGFR2,FKBP4,FKBP5,FMN1,HHIP,KDM6A,KLF9,KLHL24,LHFPL6,MXI1,NPTX2,NR3C1,PALM2AKAP2,PAX6,PNRC1,PPFIA4,RORA,SGK1,TF,TRIM2,WSB1	434 (11)
CREBBP	0.163	transcription regulator		1.546	1.51e-05	0.000674	AHI1,AKAP12,ARHGAP24,BCL2,BCL6,CA2,CAMK2B,CAMK2D,CAMK4,CDH1,CDKN1B,CLASP2,CREBBP,CRIM1,FMNL2,FNBP1,FRMD4A,FRMD4B,GLCCI1,GNAS,GRAMD2B,GRIA2,GRIN2A,GRM1,HULC,IGF1R,JUND,NDRG1,NEBL,NR3C1,NTRK3,PBX1,PDE10A,PDE3B,PHIP,PLEKHA1,RGL1,SH3GL3,SMOC1,SQSTM1,TANC2,TULP4,YPEL2	561 (18)
TFE3		transcription regulator	Activated	3.816	2.26e-05	0.000935	CDH1,CTSD,FLCN,INSIG1,IRS2,LAMP1,MAG,MBP,MT-ATP6,MT-CO1,MT-CYB,MT-ND1,MT-ND2,MT-ND5,PTMA	383 (7)
HOXA9		transcription regulator		-0.128	3.4e-05	0.00132	AHCYL1,CDK17,CELF1,CELF2,EPS8,FXR1,HNRNPU,MAN2A1,MAP4K5,MSI2,NFIA,NLK,PPP1R16B,RGL1,RPL27A,RPL37A,RPS3A,SLC27A6,SPP1,ST13,TSC22D1,WSB1
REST		transcription regulator	Inhibited	-2.293	3.45e-05	0.00132	CDKN1B,FGF12,FGF14,FUT9,GAP43,GRIA2,GRIK4,GRIN2A,GRM1,NCAM2,NKAIN2,NRXN3,NTRK3,RGS7,S100B,SCN2A,SLC7A14,SNAP25,SRRM4,STMN2,SYT1,USP48,VAMP2
MEN1		transcription regulator		-0.351	4.01e-05	0.00148	AHI1,CDH1,CDKN1B,CTNNB1,FKBP5,GABRB3,IRS2,MAPK10,MEIS1,NCAM1,NCAM2,NEGR1,NFIA,NRXN1,NRXN3,OLIG1,PTN,SLC1A3,STMN2,STXBP1,SYN2	557 (14)
GLI1		transcription regulator		-0.246	4.47e-05	0.00164	BCL2,BCL6,CADPS,CDH1,CDH11,CDK19,CDK6,CLMN,CLU,FOLH1,HEPH,HHIP,HNRNPU,IGF1R,INSIG1,KLF9,MACF1,MED13L,MRPS6,MSI2,MTURN,NAV3,NDRG2,NR1D2,NREP,NRG1,OGFRL1,PNISR,PRKCE,RHOB,RHOU,RIN2,RPL27A,RPL30,RPS6KA3,S100A6,SCD,SCD5,SLC1A3,SPP1,SPRED1,SUN2,SYNE1,SYTL2,TMCC3,TMT1A,TRPS1,TSC22D1,USP48,ZMIZ1,ZSWIM6	395 (7)
LEF1		transcription regulator		-0.67	5.32e-05	0.00191	ACSBG1,ARHGEF12,BCL2,CAPN3,CDH1,CPE,DAPK2,DGKH,DST,EMILIN2,ENPP2,IGF1R,INPP5F,ITGB8,JPX,KIF13A,MGAT5,NCAM1,NHSL2,NRCAM,PKIB,PLCB4,RASGEF1B,SGK1,SH3GL3,SH3RF1,SPP1,SYTL2,TANC2,TCF4,TIAM1,TSC22D1,YPEL2	481 (13)
NFYB		transcription regulator			5.97e-05	0.00211	ACTB,AMD1,BCL2,BRF1,CAPN3,CDH1,CDH2,CILK1,CNTN4,CTNNB1,CYRIB,DCC,DNAJB6,FGFR2,FLCN,FRYL,GRIA4,KHDRBS3,KLHL3,KMT2E,LRP2,MSRA,NAALADL2,RFC3,RHOB,RPL41,SEPTIN7,SYNJ2,TBC1D32,TJP1
PBX3	-0.206	transcription regulator	Inhibited	-2.646	7.49e-05	0.00258	BAZ2B,CHD9,ERBIN,IKZF2,MEIS1,PBX3,RNF220
MYCL		transcription regulator		1.543	0.000105	0.0034	BRF1,CDK13,CHD7,FAU,GPHN,IWS1,LUC7L3,RPL11,RPL13,RPL13A,RPL15,RPL17,RPL18,RPL19
PIAS1	0.131	transcription regulator		1.387	0.000126	0.00382	DLGAP1,DNM1,EPHB2,GRIK4,GRM4,NRXN1,PIAS1,PTEN,SNAP91,SNCA,STXBP1,SV2B,UNC13C
TCF20		transcription regulator		1.155	0.000126	0.00382	ADIPOR2,GALNT15,HEPH,NACC2,PATJ,PLS3,PREX2,SERINC5,SGK1,SQSTM1,SUN2,TIAM1
MRTFB		transcription regulator		-1.279	0.000126	0.00382	ABLIM1,ACTB,ACTG1,ALCAM,ANLN,CACNA1C,CBFB,COL4A5,COL9A2,CRIM1,GAS2,GPR37,ITGA2,ITGAV,KAZN,LIMCH1,MAP2,MTMR10,NREP,NUAK1,RPS6KA3,SGK1,SH3D19,SORBS1	276 (7)
SMARCA4		transcription regulator		-1.132	0.000129	0.00386	ACTN4,BCL2,BNIP3L,C2CD6,CDH1,CDH11,CDH2,CDKN1B,CLDND1,CLK1,CNP,CNTN1,CRIM1,CTNNB1,DGKG,DYSF,EBF1,EPHB2,FCHSD2,FGFR2,FKBP5,GPM6A,GPR158,GSTP1,HCN1,HDAC4,HEPH,HHIP,HULC,IL1RAPL1,ITGAV,ITPR1,KHDRBS3,MAP1B,MARCHF1,MBP,MEIS1,MT-ND2,MYLK,MYRF,MYT1L,PDE4B,PLPP3,PPFIA4,RHBDL2,S100A6,SEL1L3,SEMA3B,SEMA7A,SMARCA2,SPP1,STXBP6,TAOK3,TCF7L2,TF,TMCC3,WIPF1,ZNF24	571 (14)
TWIST1		transcription regulator		-1.16	0.000149	0.00434	ALCAM,AOPEP,APOD,BCL2,CDH1,CDH2,CDKN1B,CLU,CTNNB1,DNM1,FGFR2,GSN,HEG1,MEIS1,NCAM1,OGT,PDZD2,PRKD1,SEMA5A,SPP1,TF,TLL2,TNFRSF21,ZEB1,ZEB2	451 (10)
IKZF1		transcription regulator		1.097	0.000161	0.00466	ADAM19,BCL2,BCL6,CDH22,CDK6,CDKN1B,CYP7B1,DNAJC6,DNM1,DNM3,DOCK1,DOCK4,DOCK9,EBF1,HHATL,IGSF11,INSR,KMT2A,LHFPL6,MAP2,NCAM1,NEAT1,NR3C1,PPP1R9A,RAI14,RASSF4,SEMA5A,SH3BP5,WDFY3,XPO1,YPEL2	511 (15)
ARID1A		transcription regulator		0.113	0.000162	0.00466	ANKH,ATG10,BCL2,BNIP3L,CACNB2,CD55,CDH1,CLU,COL16A1,CXADR,DTX4,EPHB2,ERBB3,FBN1,FMN2,GSN,HDAC9,HIBCH,HSPB1,HTRA1,IRS2,ITGB8,LGR5,MYLK,MYO6,NCAM1,NEGR1,NREP,NRG1,PALM2AKAP2,PLCB4,PLCL1,PLS3,PLXND1,PTK2,PTPRE,PTPRK,RAP1A,SLITRK5,SPOCK1,SUN2,SYNE2,TCF7L2,TLL1,TSC22D1,ZFPM2	514 (10)
EP300		transcription regulator		1.117	0.000198	0.00553	AHI1,AKAP12,ARHGAP24,BCL2,BCL6,BCLAF1,BRF1,CA2,CAMK2B,CAMK2D,CAMK4,CDKN1B,CHKA,CLASP2,CRIM1,EPHB2,FMNL2,FNBP1,FRMD4A,FRMD4B,FTH1,GLCCI1,GRAMD2B,HSP90AB1,HULC,IGF1R,MAPT,NDRG1,NEBL,NR3C1,NTRK3,PABPC1,PBX1,PDE10A,PHIP,PLEKHA1,PSEN1,PTEN,RGL1,SH3GL3,SMOC1,TANC2,TULP4,YPEL2	603 (17)
KLF3		transcription regulator		0.343	0.000219	0.00591	BCL2,CAMK2D,CBFB,CD55,DTNB,ELMO1,FMNL3,FRY,GALNT1,HYCC1,IL16,MYO5A,NDRG1,OGFRL1,PATJ,PDE7A,PSEN1,PUM2,RAP1GAP2,RELN,RPL29,RPS6KA5,RSRC1,SGK1,SLC39A11,SLX4IP,SSBP2,TMC7,TMEM108,TMPO,TNFRSF21,UBL3,WSB1,ZDHHC14,ZEB2
EGR3		transcription regulator		0.349	0.00026	0.00674	ARHGAP24,ATXN1,BCL6,CBLB,CDK14,FCHSD2,GSN,HEG1,MAP7,MYO1D,NDRG1,PDE8A,PLXND1,PTPN11,RGL1,RORA,TMEM108,TSC22D1,ZBTB20,ZEB2
SIX1		transcription regulator		-0.819	0.000323	0.00809	ABLIM1,ACTN2,CAMK2B,CDH1,CDKN1B,CLU,CRYAB,ERBB3,LDB3,MEF2A,MYLK,NCAM1,PPFIA4,RTN1,SGCD,SORBS1,ZEB1	384 (7)
TCF7		transcription regulator		-0.311	0.000358	0.00884	ACSBG1,ARHGEF12,BCL2,BCL6,CAPN3,CDH1,CPE,CTNNB1,DAPK2,DGKH,DST,EMILIN2,ENPP2,IGF1R,INPP5F,ITGB8,KIF13A,MBOAT1,MGAT5,NHSL2,PKIB,PLCB4,PSAP,PTEN,RASGEF1B,RORA,SGMS1,SH3GL3,SH3RF1,SPP1,SYTL2,TANC2,TCF4,TIAM1,TSC22D1,YPEL2	387 (7)
SOX10		transcription regulator		-1.729	0.000401	0.0095	CDH2,ERBB3,GAS7,MAG,MBP,MYRF,PLP1,PTK2,PTN,ZEB1	187 (5)
ONECUT1		transcription regulator			0.000588	0.0129	AASS,ARHGAP32,BNIP3L,CDK13,ELOVL1,GJB1,HIVEP3,HSD17B4,HSPA1B,HSPH1,ITGAV,LUC7L3,MEIS1,PPFIBP1,PTPRR,RORA,RPLP1,RPS6KA5,SEMA6A,SGIP1,SLC1A3,SLC25A13,SNX3,STMN2,TAOK3,TBCK,TRPC4AP,YPEL3
SNAI1		transcription regulator		-1.015	0.000609	0.0133	ADD2,CD55,CDH1,CDH2,CLDN11,CXADR,FHIT,FMNL2,GSN,ITGA2,MYO5A,OLIG1,PTEN,RORA,TF,TJP1,WASF1,WIPF1,ZEB1,ZEB2	596 (18)
NFATC4		transcription regulator			0.000626	0.0135	APP,CDKN1B,CTSD,ITPR1,KCND2,PTEN,SPP1	485 (12)
NIPBL		transcription regulator		0.152	0.000681	0.0141	CDH1,CDH2,CTNNB1,ZEB1
NEUROD1		transcription regulator		1.818	0.000717	0.0147	ACTN4,DDX5,JUND,NCAM1,NTRK2,NTRK3,PAX6,PDE6B,ST18,TCF25
TARDBP		transcription regulator		-0.14	0.000789	0.0156	BOK,CFTR,ERBB4,FDFT1,GALNT13,INSIG1,LRRN1,MAG,MBP,MOG,MT-ND3,MYRIP,PLP1,PSD3,SQSTM1,TENM1
EZH2		transcription regulator		0.551	0.000793	0.0157	ACTB,ARHGAP1,BCL2,CA2,CADPS,CD55,CDH1,CDH2,CDK6,CDKN1B,CELF1,CELF2,CTNNA2,CTNNB1,DENND2A,ERBB4,FBN1,FBXL7,FKBP5,FMNL3,FNBP1,IGF1R,KCNK1,MEG3,NDRG1,NKD1,NLK,PAX6,PPP2R2B,PTEN,PTN,RBM5,RHOB,RORA,RPL13,RPS6KA2,SLC1A3,SPATA13,WASF1,ZBTB16,ZEB1,ZEB2,ZMYM4	597 (18)
CLOCK		transcription regulator	Activated	2	0.000815	0.0159	ACSL4,AKT3,ANKRD12,APP,ARNT2,CBFB,CHST3,CLIP1,DTX4,FKBP5,HSPH1,JAM3,MEGF10,MID1IP1,MYLK,NEBL,NR1D2,PICALM,SCD,SERINC5,SPATA6,ST3GAL5,TNFRSF21,UBL3,ZDHHC20,ZEB1
WT1		transcription regulator		1.304	0.000912	0.0174	APLP2,BCL2,CDH1,CLIC4,CTNNB1,DYRK1A,EPS8,FDFT1,GPC5,GSN,IGF1R,INSR,ITM2B,JUND,NDRG1,NTRK2,PDE8A,PTMA,RBPJ,RPL19,SH3BP5,SLC6A6,SOS1,SQSTM1,TSC22D1,ZMIZ1	464 (10)
PDX1		transcription regulator		-1.155	0.000919	0.0174	ACTB,ACTG1,FBXL17,GAP43,GNAS,IGF1R,INSIG1,IRS2,MALAT1,MAP2,MAPT,MT-ND1,NPTX2,PAX6,PDE4B,PPP2R2C,RABGAP1L,SLC6A6,SPP1,ST18,TCF7L2	283 (7)
JUN		transcription regulator		-1.276	0.000975	0.0182	AKAP12,AKT3,APP,BTG1,CDH1,CDH11,CDH2,CDKN1B,CLU,CMTM5,DOCK9,EEF2,FTH1,FTL,GALNT1,GAP43,GSTP1,HNRNPU,IGF1R,IRS2,ITGAV,ITGB8,LAMP2,LGR5,MBP,MXI1,NCAM1,NDRG1,NRCAM,PDE4D,PKIB,PRKCE,PTEN,PTGDS,PTPRD,RASGRF1,RHOB,SGK1,SLC38A2,SLC6A6,SPP1,TCF7L2,TF,ZEB1,ZEB2	652 (17)
PCGF2		transcription regulator		1.512	0.0011	0.0199	CDH1,CDH2,CDK6,CTNNB1,PDE3B,SORL1,ZEB1,ZEB2
PAX7		transcription regulator		-0.563	0.00123	0.0215	CDH11,CDH2,FAM107B,GALNT13,LMBRD1,MYO1D,OTUD7A,PLPP1,SCLT1,SLC44A1,SYNE2
TFAM		transcription regulator		-0.563	0.00133	0.0228	MBOAT1,MT-ATP6,MT-CO1,MT-CO2,MT-CO3,MT-CYB,MT-ND1,MT-ND2,MT-ND3,MT-ND4,MT-ND5,ZBTB16
TAL1		transcription regulator	Inhibited	-2.701	0.00133	0.0228	ADCY3,AFDN,ARPP21,BCL2,BCL6,BRF1,CDK6,DOCK1,FBN1,HIVEP3,LCORL,LYST,MAP2,MCTP1,MIR646HG,MYO1E,OXR1,PPP3CA,RAPGEF5,RBFOX3,RPS3A,TMEFF1,USP34
SREBF1		transcription regulator		1.773	0.00137	0.0234	ACSL4,BCL2,CXADR,CYP7B1,ELOVL5,ELOVL7,FADS1,FDFT1,HSPA1B,INSIG1,IRS2,MT-ATP6,MT-CO1,MT-CO2,MT-CO3,MT-CYB,MT-ND1,MT-ND2,MT-ND3,MT-ND4,MT-ND5,PLS3,PTGDS,RETREG1,RPS27,SCD,STXBP1,TF	576 (16)
POU4F1		transcription regulator		0.252	0.00137	0.0234	BCL2,DAB1,DCC,DLG2,GNAS,KCNMA1,KCTD8,MSI2,NOVA1,NTRK2,NTRK3,OLIG1,PLCH2,SNAP25
ATN1		transcription regulator			0.0014	0.0237	ATP1B1,BCL6,CAMK4,CBFB,CDH11,DLG1,EBF1,GAS7,GSN,MARCKSL1,MOBP,NREP,SPP1,ST8SIA5,THRA,TIAM1
ETV5		transcription regulator		-0.713	0.00146	0.0246	ALCAM,BCL2,CDH1,CDH2,CTNNB1,MID1IP1,NCAM2,NRCAM,PKP4,QKI,S100A6,SPP1,SQSTM1,TJP1,ZEB1
BRCA1		transcription regulator		0.455	0.00149	0.0248	ACTB,ATP11C,BCL2,CAMK2B,CDKN1B,COL18A1,CTNNB1,CTSD,CTSF,ENPP2,ENSA,FHIT,FKBP5,H3-3B,HSPB1,IGF1R,NR3C1,POU2F1,PTEN,ROBO1	548 (17)
SATB1		transcription regulator		0.558	0.00152	0.0252	ACTG1,ADCY3,BCL2,CDH1,CDK19,CTSD,ENOSF1,HSP90AA1,IL16,MEF2A,MEIS1,PRKCA,PRKCB,PRKCE,PTGES3,RPLP1,SGK1,SUN2,TRPS1	442 (7)
RNF2		transcription regulator		-0.431	0.00175	0.0278	CDH1,CDH2,CDKN1B,CLVS2,CTNNB1,KLF9,PHC2,PKIB,RYBP,TJP1	350 (7)
GPS2		transcription regulator		1.897	0.0022	0.0336	ADIPOR2,ASAP1,CDK6,MCTP1,RGL1,RHOB,SGK1,SLC44A1,SNX1,WIPF1	367 (7)
HNF4A		transcription regulator		-0.708	0.0022	0.0336	AASS,ABCA6,AGTPBP1,ALCAM,ALS2,APP,ASB3,ATP1B1,ATP6V0C,BACE1,BCL6,BCLAF1,BOK,BTG1,CAMK2D,CCDC82,CCNH,CCP110,CD55,CDH1,CDKAL1,CDKN1B,CLDND1,CNBP,CNTN1,CTNNB1,CXADR,CYP7B1,DGKD,DOCK1,DPF3,DPH6,DUSP16,EIF5,ELMO1,ELOVL5,ELP2,ENPP2,FAM107B,FBXL7,FHIT,FMN2,FNTB,FTH1,FUT8,GAB1,GJB1,GLCE,GPR158,GPR37,GRAMD2B,GSN,HDAC9,HSD17B4,HSPA4L,HSPE1,HSPH1,IGF1R,INVS,IPO13,ITGA2,ITGAV,LGR5,LIPA,LPGAT1,LRRN1,LUC7L2,MA…	562 (16)
EN2		transcription regulator			0.00233	0.0339	PAX6,PLCB4,SNCA
SMARCA5		transcription regulator		0.258	0.00235	0.034	ANKRD6,BCL6,CAMK4,CDH1,CHD7,EPHB2,FKBP5,GPRC5B,KLF7,MAST4,PLCG2,PLXND1,RPS6KA2,SMOC1,TCF7L2
ZNF507		transcription regulator		-1.477	0.00245	0.0348	BCL2,CDH1,CDH2,CDK6,ZEB1,ZEB2	352 (7)
ZSCAN1		transcription regulator			0.00258	0.0349	ADAMTS4,PRKCA
ING1		transcription regulator		0.873	0.00272	0.0363	DEK,EPS15,HSPA1A,RPS14,SPP1,STMN4,TPT1
NEUROG3		transcription regulator		-0.412	0.0028	0.0372	CDH2,EBF1,ERBB3,FGF14,NTRK2,OLIG1,PAX6,PSEN1,RHOB,ROBO1,SEMA3C,ST18,ZBTB16
MXD1		transcription regulator		-1.554	0.00285	0.0378	BCL6,CDK14,FARS2,IMMP2L,RPL23A,RPL3,RPL30,RPS13,RPS2,RPSA,TNFRSF21
IKZF3		transcription regulator		0.543	0.00338	0.0433	BCL2,CDKN1B,DNM3,DOCK4,HHATL,IGSF11,MAP2,RASSF4,SEMA5A,YPEL2
NFIB		transcription regulator			0.00349	0.0442	ACSBG1,CDH1,CDK18,CREB5,MIR100HG,NCAM1,PITPNC1,TNS1
HIC1		transcription regulator		1	0.00352	0.0443	ABHD3,CA2,CYP7B1,FADS1,ITPR1,KAZN,RIN2,SNAP25,SPP1
FOXR1		transcription regulator			0.00393	0.0468	DNAJC6,HSPA12A,HSPA1A
MEIS1	-0.216	transcription regulator	Inhibited	-2.63	0.00425	0.05	BAZ2B,CHD9,ERBIN,IKZF2,MEIS1,PBX3,RNF220
REL		transcription regulator		-1.113	0.00432	0.0503	ACSL4,AGPS,ANLN,APP,ATXN1,BACH2,BCL2,CAMK2D,CCNY,CDH1,CILK1,EPHB2,FRMD4B,KAT6A,KPNA3,PHIP,PIK3CA,PLAAT3,PPP6R3,PTGDS,SLC22A15,SORBS1,SPIN1
FEV		transcription regulator		0.905	0.00454	0.0521	CNTN1,GRIA4,HTRA1,NFIA,NMNAT2,NR3C1,PCDH9,SLC1A3,STXBP6,SYT1,TCF7L2
QKI	-0.526	transcription regulator		-0.193	0.00488	0.0558	ACTN2,CDH1,CDK6,CTNNB1,FDFT1,GPHN,GPM6A,GPM6B,ITGB8,LAMP1,LAMP2,MAP1B,SNX3	502 (13)
SP1		transcription regulator		-0.997	0.00495	0.0564	AKAP12,ALDH3A2,ANKH,ATP6V0C,BACE1,BACE2,BCL2,BNIP3L,BRF1,CD55,CDH1,CDH2,CDK6,CDKN1B,CRYAB,CTSD,CYP7B1,DLC1,DMD,DNM1,GNAS,GRIA2,GRM1,HDAC4,IGF1R,INSR,ITGA2,ITGAV,ITPR1,LIPA,LIPE,MYLK,NDRG1,PABPC1,PDE6B,PREX1,PRKCA,PRKCB,PRKCE,PSIP1,PTEN,PTN,RYBP,SGK1,SNAP25,SPP1,UBC,ZEB2	695 (22)
PML		transcription regulator		-0.426	0.00571	0.0643	ACSL4,ACTG1,ANXA4,CACYBP,CDH2,CPE,DNAJB6,FTL,HSPB1,LIPE,NDRG1,NR3C1,PRKCA,SQSTM1,STIP1,TRIO,ZEB1	558 (17)
SFMBT1		transcription regulator		0	0.00579	0.0643	BACE1,CNTN1,MAP2,RPL29,RPL30,RPS3A
GRHL2		transcription regulator		-0.905	0.00579	0.0643	BCL2,CDH1,ERBB3,SEMA3B,SEMA3C,ZEB1	20 (2)
RELB		transcription regulator		-0.898	0.00584	0.0648	ATP1B1,BCL2,CARMIL1,CHKA,DST,ENPP2,FCHSD2,FMN1,MARCKSL1,NDRG1,NEBL,PLPP3,PPP1R12B,SEMA5A,VWA8	165 (7)
SETBP1	-0.112	transcription regulator			0.00603	0.065	BCL6,CDH10,CNTNAP2,GPC5,MEIS1,NTRK3,PTEN,PTPN13,PTPRK,RPL22
FOXS1		transcription regulator			0.00605	0.065	CDH1,CDH2,CTNNB1	454 (11)
HOXA10		transcription regulator		0.65	0.00606	0.065	ACTB,ENPP2,HSP90AA1,KLF9,LAMA2,MAP1B,MEIS1,MIR99AHG,MYLK,NCAM1,NDRG2,NUDT3,PBX3,RIT2,RPL37A,S100B,SLC27A6,SOS1	23 (2)
THRAP3		transcription regulator		0	0.00739	0.0738	APLP2,NR1D2,NR3C1,RYBP
NPM1		transcription regulator	Inhibited	-2	0.0076	0.0747	CADM1,CDH11,COL16A1,CTNNB1,FTH1,HDAC9,ITGAV,MAPT,MXI1,NAV3,NTRK2,NUAK1,RPS6KA2,SEMA5A,SEMA6A,SGK1,ZMYND8	370 (7)
MYRF	-0.249	transcription regulator	Inhibited	-2.287	0.00801	0.0781	ANK2,MAG,MBP,MOG,PLP1,PTPRE,RHOU,TNFRSF21,TRIM2
HNF1B		transcription regulator		0.319	0.00803	0.0782	ANXA4,CA2,CDH1,CTNNB1,DST,EFR3A,EPS8,MAP4,PKD1,PLAAT3,PTPRM,S100A6,SEMA3C,SH3RF1,SLC22A23,SORT1,ZEB2
HR		transcription regulator		-0.816	0.00812	0.0787	AGPAT4,AMD1,CTNND2,IBTK,MAGI2,NACC2,PREX2
TBX3		transcription regulator	Inhibited	-2.683	0.00922	0.0854	ADAM19,ANLN,ATP1B1,CDH1,CTNNB1,DAAM2,FGF12,GUCY1A2,HCN1,HCN2,INPP5F,KCND2,MYLK,PIP4K2A,PLPP3,ROBO1,RYR2,ST6GALNAC3,SYNJ2,ZEB2
EN1		transcription regulator			0.00929	0.0854	PAX6,PLCB4,SNCA,SQSTM1
DNAJB6	0.109	transcription regulator		-0.218	0.00929	0.0854	CDH2,CDKN1B,CTNNB1,SPP1	366 (7)
PHF6		transcription regulator		0	0.0102	0.0922	EIF1,FTH1,JUND,PTMA,RACK1,TPT1
PSMD10		transcription regulator		0.2	0.0102	0.0922	CDH1,CDKN1B,FNBP1,GNAS,PIK3CA,PTEN
MTA3		transcription regulator			0.0107	0.095	BCAS3,CDH2,KMT2E,MAPT,ZEB2
TEAD4		transcription regulator	Inhibited	-3.23	0.0112	0.0988	CDH1,CDH2,CDK6,CDKN1B,FGFR2,FKBP5,GPR37,KAZN,LIMCH1,MTMR10,NUAK1,SH3D19,TIAM1
YY1		transcription regulator		-0.918	0.0116	0.1	ALCAM,BCL2,CDH1,CDH2,CDKN1B,CELF1,CFTR,CLU,COL19A1,CRYAB,CTNND2,DMD,LRP2,LUC7L2,MATR3,MKRN3,NR3C1,PIAS1,PLP1,PLPP3,QKI,ROBO1,RPL30,SLC1A3,SLC6A1,TCF4,TLN2,TRA2A,WSB1
TBP		transcription regulator			0.0136	0.109	ACTB,BCL2,BRF1,IGF1R,NKD1,PDE6B,PPP2R2B,RPL34,RPS10
PRDM5		transcription regulator			0.0138	0.109	ACSBG1,ADARB2,CACNA1C,COL19A1,EBF1,NAV2,NREP,PALM2AKAP2,PAX6,PPP1R12B
SOX11		transcription regulator		1.248	0.0139	0.109	ADAMTS4,BMPR1A,CACYBP,CD9,CILK1,EBF1,ERBB4,FOLH1,MSI2,NLK,NREP,PAG1,PPP3CA,TFDP2,TIAM1,TNKS
MYT1		transcription regulator		0	0.0139	0.109	MAPT,NEK3,PTEN,ST18
STAT3		transcription regulator		0.64	0.0142	0.109	BACH2,BCL2,BCL6,BNIP3L,CAMK2D,CCDC88A,CD9,CDH1,CDH11,CDH2,CDKN1B,CDON,COBL,DNM2,EBF1,ENPP2,FBN1,GAP43,GRIN2A,GSTP1,HEG1,IGF1R,IKZF2,ITGAV,LRP2,MAP2,MGAT5,MT-ATP6,MT-CO1,MT-CO2,MT-CO3,MT-CYB,MT-ND1,MT-ND2,MT-ND3,MT-ND4,MT-ND5,MXI1,NDRG1,NDRG2,PAX6,POU2F1,PPP1R9A,PSIP1,PTK2,PTN,PTPN13,RBPJ,RORA,SGK1,SLC1A3,SPP1,STAT2,TCF4,TNS1,TRPM3,WIPF1,ZBED3-AS1,ZEB1
PBX1	0.128	transcription regulator			0.0149	0.112	AMD1,CDH1,CTNNB1,MEIS1,PBX1,TCF7L2
SIX2		transcription regulator		1.414	0.0154	0.116	CACNA1A,CACNA1C,CAMK2B,CDKN1B,CPE,MAPK10,PAX6,TCF7L2
ARID2		transcription regulator		0.378	0.0156	0.117	ADAM19,FGFR2,HEG1,KIRREL3,NR3C1,NREP,PTK2
ZFP57		transcription regulator			0.0159	0.117	KCNQ1OT1,MBP,RASGRF1
RBFOX2		transcription regulator			0.0159	0.117	PTEN,SCN8A,SRSF7
ZNF217		transcription regulator		0	0.0159	0.117	ANK3,ATL1,CREB5,DPP6,ERBB3,NLGN1,NMNAT2,NRXN3,PAX6
ATF4		transcription regulator		1.304	0.0165	0.121	ARHGAP23,ARHGAP24,ATXN1,BCAT1,BTG1,CD55,CDKN1B,CTNNB1,KLF9,MED13L,MID1IP1,NDRG1,PSEN1,PTEN,RBM5,RBPJ,SLC38A2,SSBP2,TBL1X
OLIG2		transcription regulator		-0.447	0.0166	0.121	CHD7,MYRF,S100B,ZEB2,ZNF24
POU3F1		transcription regulator		0.849	0.0167	0.121	CNP,MAG,MBP,ZEB2
SIN3A		transcription regulator			0.0168	0.122	BCL2,BCL6,CDH1,GSTP1,INSR,MAP4,MXI1,SCN2A
ASCL1		transcription regulator		1.155	0.017	0.123	DCC,DLG2,GRIK2,NFASC,NRXN3,PCSK6,PLCXD3,PRKCA,PTPRD,RELN,SEMA7A,SNAP25
ARNT2	-0.126	transcription regulator		0	0.0189	0.134	ARNT2,CBFB,CELF2,CPXM2,FHIT,FNBP1,GLUL,LAMA2,NACA,OAZ1,PKIB,PLCB1,PLP1,RPL29,RYR2,ST8SIA5,STRN,ZDHHC14
ATXN1	-0.125	transcription regulator			0.019	0.134	APP,ATXN1,BACE1,GRID2,ITPR1
TCF3		transcription regulator		-0.367	0.02	0.14	AFDN,ALCAM,ANLN,BACH2,BCL6,CA2,CD55,CDH1,CDK6,DOCK1,EBF1,FGFR2,GLUL,IKZF2,IL16,JUND,KLF7,LDLRAD4,NTRK2,PLCG2,PSAP,PTPN13,RASSF4,RORA,RPS3A,SEMA7A,SERINC5,TCF12,TF,TMEFF1,TMEM184B,ZBTB16
RUNX2		transcription regulator		-0.935	0.0201	0.14	BCL2,CDH1,CDH2,CDKN1B,FGFR2,GNAS,HTRA1,IGF1R,OLIG1,PTGDS,PTK2,SPP1,ST3GAL5
ZFP36L2		transcription regulator			0.0204	0.14	BCL2,SCN8A,SNAP25
AJUBA		transcription regulator			0.0204	0.14	CDH1,DOCK1,PTK2
NFKBIA		transcription regulator		-1.751	0.0208	0.143	BCL2,BOK,CDH1,CDH13,CFTR,CLU,CRYAB,CTNNB1,CTSF,CYP7B1,ENPP2,ITGA2,ITGAV,ITPR1,LGR5,MT-CO3,MT-CYB,NDRG2,PICALM,PTEN,PTPN13,RPL27A,RPL8,RPS18,RPS2,RPSA,SEMA3C,SGK1,SORL1,SPOCK1,TCF12,TMPO,TRPC1,ZNF638
NFIC		transcription regulator		0.302	0.0213	0.146	CACNA1A,CTNNB1,GPM6B,HSP90AA1,HTRA1,JUND,NEAT1,NEGR1,NFIA,RNF130,RSRC1,STXBP6,ZIC2
HDAC3		transcription regulator		0.062	0.0215	0.147	APP,CD55,CDH1,CDH2,CDKN1B,ELOVL5,ENPP2,PHLPP1,PTEN,SMARCA2,SNCA,SPP1
MYOD1		transcription regulator		1.084	0.0215	0.147	BCL2,BCL6,CADPS2,CRYAB,CTNNB1,DMD,DYSF,ENPP2,HSPA4L,LDB3,LIPE,MEF2A,PPFIA4,PRIMA1,PTK2,RPL7A,RPS6KA2,TJP1,TNS1,ZBTB18,ZEB1
ZEB2	-0.452	transcription regulator		-0.882	0.0216	0.147	ACSL4,CDH1,CDH2,CDK6,CTNNB1,GAB2,PLCG2,PTEN,ZEB2
FHL2		transcription regulator		1.508	0.0228	0.149	AKT3,CAMK2D,CTNNB1,CTSD,DLG1,PIK3CA,PRKCA,SOS1,SPP1,TCF7L2,TJP1
ZNF536	-0.151	transcription regulator			0.0233	0.149	MAP2,PAX6
TDP2		transcription regulator			0.0233	0.149	KCND2,SYT1
IRF4		transcription regulator		0.839	0.0244	0.155	BACH2,BCL6,CDK6,ERBB3,GPRIN3,IKZF2,LYST,PDE4D,PRKCA,PTMA,RHOB,RORA,RPS3A,SCN2A,SH3KBP1,SPP1,STAT2,ZBTB20
ZBTB48		transcription regulator		1.413	0.0244	0.155	ARHGAP24,HSPB1,MGAT5,SNCA,SPP1
NCOA4		transcription regulator		-1.287	0.0244	0.155	CDH1,FGFR2,FTH1,FTL,NR3C1
NUPR1		transcription regulator		-0.822	0.0253	0.159	ADAM22,ADCY9,ADGRL3,AKAP12,ANK3,BRINP3,BTG1,CARMIL1,CDKN1B,CREB5,CXADR,DLG1,DPH6,DPYSL5,FCHSD2,GAB2,GRAMD2B,HCN1,HIVEP3,IGF1R,IRS2,MAGI1,NDRG1,NR1D2,PRELID2,PTPRJ,RASAL2,RYBP,SAMD4A,SLC6A6,SPP1,STK38,SYNE2,SYTL2,TMPO,USP31,ZSWIM6
CERS2		transcription regulator			0.0255	0.159	CERS4,CERS6,MBP
SOX8		transcription regulator			0.0255	0.159	MBP,MYRF,PLP1
CRTC1		transcription regulator		1.982	0.0271	0.166	MT-CO2,PDE10A,PDE4D,PTEN
NOTCH1		transcription regulator		-1.038	0.0274	0.167	ADAM19,BCL2,BCL6,CDH1,CDH2,CDKN1B,CTNNB1,DNAJA1,ERBB3,HSP90AB1,HSPE1,HSPH1,IGF1R,LIPE,MYLK,NRG1,PTEN,PTGDS,PTPRK,RBPJ,RHOU,SPP1,WASF1,ZFYVE28
SIM1		transcription regulator		0	0.0275	0.167	ARNT2,CBFB,CELF2,CPXM2,FHIT,FNBP1,GLUL,LAMA2,NACA,OAZ1,PKIB,PLCB1,PLP1,RPL29,RYR2,ST8SIA5,STRN,ZDHHC14
NSD2		transcription regulator			0.0281	0.17	BACE2,BCL2,CA2,HDAC4,PRKCA,TUBB4A
HMG20A		transcription regulator		-0.194	0.0289	0.174	ACTG1,CD9,CDH1,CLU,CXADR,FDFT1,ITGA2,MYLK,PTPRE,SEMA3B,SGCD
HOXC8		transcription regulator		0.277	0.0308	0.184	ADAM19,APP,CDH11,ELMO1,SPP1
MTDH		transcription regulator		-1.423	0.0308	0.184	ACTB,BCL2,CDH1,CDH2,CDKN1B,CXADR,DPYD,FGFR2,GSN,HTRA1,KDM6A,PLS3,PTEN,PTGDS,SPP1
SKI		transcription regulator		0.762	0.0313	0.184	CDH1,MBP,NRCAM,ZEB2
FOXP1		transcription regulator		-0.115	0.0325	0.188	CDKN1B,DAB1,DMD,DPYD,GAP43,GNG7,HCN1,NFIA,SPHKAP
TCOF1		transcription regulator			0.0327	0.188	ASAP1,BCLAF1,BNIP3L,CNBP,EPB41L1,IQGAP1,JAZF1,NDRG1,SAFB2,TULP4
SIRT1		transcription regulator		-1.38	0.0336	0.188	ACTB,ANXA4,ARNT2,BCL2,BCLAF1,CD9,CDH1,CDH2,CDKN1B,CTNNB1,HIVEP3,HSP90AA1,IGF1R,KIF13B,KIF5C,KPNA3,LAMA2,LRCH1,MAPT,MED27,MT-CO1,NCAM2,NEDD4L,NEGR1,NELL2,NLGN1,NTRK2,PTN,RIMS2,RPL13,SLC27A6,SQSTM1,STRN,ZEB1
SUFU		transcription regulator			0.0338	0.188	HHIP,TCF4
ANKRD1		transcription regulator			0.0338	0.188	BCL2,RYR2
PAX2		transcription regulator		0.277	0.0343	0.19	GRIK2,GRM3,ITGAV,LGR5,PAX6
TFAP2A		transcription regulator		-1.446	0.0353	0.195	ALCAM,BCL2,BOK,BRF1,CDH1,GPR37,LIPA,PAG1,PLAAT3,PSAP,RPL7,RPS5,ZIC1
Hoxa9		transcription regulator			0.0358	0.197	BCL2,CDH1,EPS8,MEIS1
MEF2C		transcription regulator		-1.127	0.0367	0.198	ACTN2,BACH2,BCAS1,CACNA1C,FTH1,HAPLN2,HDAC9,JUND,MAG,MBP,MEF2A,MOBP,PLP1,PTEN,RYR2
VHL		transcription regulator		1.028	0.0377	0.198	AHCYL1,BCL2,CDH1,CDH2,CDKN1B,EIF5,FLCN,FTH1,FTL,GLCE,IGF1R,MXI1,NREP,RPS6,SLC1A3,SPP1
WWC1		transcription regulator			0.0377	0.198	CDH1,CDH2,RASSF4
NFKBID		transcription regulator			0.0377	0.198	CD9,CDH1,CDH2
MZF1		transcription regulator			0.0377	0.198	CDH2,HSP90AB1,PRKCA
MYBL2		transcription regulator		0.069	0.0401	0.198	BCL2,CDH1,CDH2,CLU,CTNNB1,IQGAP1,PPP3CA
FOXF1		transcription regulator		-0.151	0.042	0.198	CACNA1C,CDH1,CDK6,CDKN1B,MYLK
MRTFA		transcription regulator		-0.387	0.0433	0.198	ABLIM1,ACTB,ACTG1,ALCAM,ANLN,CACNA1C,CBFB,COL4A5,COL9A2,GAS2,ITGA2,ITGAV,MAP2,MYLK,NREP,RPS6KA3,SGK1,SORBS1
TEAD2		transcription regulator	Inhibited	-2.449	0.0437	0.198	GPR37,KAZN,LIMCH1,MTMR10,NUAK1,SH3D19
ZIC2	0.104	transcription regulator		-0.588	0.0457	0.198	ADD2,AKT3,CDKN1B,FMN2,LRP2,NRXN3,PHACTR1,ZEB2,ZFPM2,ZIC2
BMI1		transcription regulator		0.08	0.0457	0.198	CADM1,CDH1,CDKN1B,CLVS2,DLC1,EBF1,MEG3,PRKCA,ST18,TUSC3
PRDM4		transcription regulator			0.0457	0.198	CDKN1B,PTEN
TDRD3		transcription regulator			0.0457	0.198	CDH1,CDH2
SHOX2		transcription regulator			0.0457	0.198	FGFR2,HTRA1
BTG1	0.148	transcription regulator			0.0457	0.198	BTG1,NR3C1
MEIS2		transcription regulator			0.0459	0.198	BCL2,CDH1,PAX6,PBX1
HDAC7		transcription regulator		0.14	0.0459	0.198	ALCAM,CDH1,CTNNB1,PTEN
FOXF2		transcription regulator		-1.429	0.0459	0.198	CDH1,CDK6,CDKN1B,CTNNB1
C1QBP		transcription regulator		0.899	0.0463	0.198	CTNNB1,LAMP2,MT-CO1,MT-CO2,SQSTM1
HSF2		transcription regulator			0.0463	0.198	CLU,HSPA1A,HSPB1,HSPH1,RELN
GATA1		transcription regulator		0.79	0.0473	0.198	AFF3,BACH2,BCL2,CA2,CDK6,CDKN1B,GNAS,JAZF1,MAP3K5,MBP,MEIS1,RFC3,RNF220,RPL22,RPL27A,RPS11,SNCA,ST18,TANC2,TCF4,TFDP2,ZEB1
TFAP4		transcription regulator		-1.778	0.0474	0.198	CDH1,CDH2,DYRK1A,LGR5,RHOBTB3,RPS6KA5
JARID2	-0.121	transcription regulator		-0.186	0.0474	0.198	CDH1,INSIG1,PTEN,SCD,ZEB1,ZEB2
RELA		transcription regulator		-1.231	0.0481	0.198	ACTN4,ADAMTS4,ALCAM,APP,BACE1,BACH2,BCL2,BNIP3L,CDH1,CDKN1B,CFTR,CRYAB,ELMO1,FMN2,GPRIN3,HDAC9,IGF1R,IKZF2,IL16,KLF7,LGR5,LYST,MT-CYB,PDE4B,PLD1,PTEN,PTGDS,PTPN11,QKI,S100A6,SCN2A,SH3KBP1,TCF4,TERF2IP,TIAM1,TRIO
OTX2		transcription regulator		-0.343	0.0497	0.198	CPXM2,ENPP2,NCAM1,PAX6,PDE6B,SEMA3C,TF
ARNT		transcription regulator		-0.162	0.0497	0.198	BCL2,CDKN1B,CRYAB,CTSD,DPF3,GLCCI1,INSR,IRS2,ITGAV,MACF1,MTMR7,NR3C1,OAZ1,SPP1
TEAD3		transcription regulator	Inhibited	-2.449	0.0553	0.211	GPR37,KAZN,LIMCH1,MTMR10,NUAK1,SH3D19
TFEB		transcription regulator	Activated	2.694	0.058	0.216	ALCAM,ATP6V0C,BCL6,BTG1,CCNH,CD55,CDH1,COL16A1,CTSD,CTSF,FLCN,LAMP1,LAMP2,LIPA,MAG,MBP,NFIA,PRKAG2,PSAP,RFC3,SLC1A3,SORT1,SPP1,SQSTM1,TMPO,TNFRSF21,UVRAG,XPO1,ZEB1
BACH1		transcription regulator		-1.772	0.0599	0.219	CALM1,FTH1,FTL,IGF1R,PTK2,SCD,SPP1,SQSTM1
EOMES		transcription regulator		-1.803	0.068	0.242	ALCAM,BCL2,BCL6,ITGA2,NAV2,PREX1,SV2B,TCF4,ZIC2,ZNF521
AIP		transcription regulator	Activated	2.449	0.0685	0.243	GRM3,PDE4B,PDE4D,PDE8A,PDE8B,RGS7
Rhox5		transcription regulator		1.982	0.0703	0.246	BACH2,JAZF1,KLF9,UNC5C
ATF2		transcription regulator		-1.98	0.0715	0.248	ACTB,BCL2,CTNNB1,ITGB8,MYLK,PSEN1,PTEN,RHOB,TF
FOXP4		transcription regulator		1.98	0.0772	0.259	CDH1,CDH2,CTNNB1,ZNF638
CEBPB		transcription regulator		1.933	0.0824	0.273	APP,BCL2,CCP110,CDKN1B,CFTR,CLU,CTNNB1,DDX5,DEK,DMD,EBF1,FGFR2,FTL,GNAS,HSD17B4,HSP90AA1,HSPE1,INSR,IRS2,MAPT,MBP,MRE11,NASP,NDRG4,NRG1,PDS5B,PLXND1,PPP1R14A,PSIP1,RFC3,RORA,SGK1,SLC38A2,SPP1,STAG1,TF,TMPO,USP33,XPO1,ZKSCAN1,ZNF638
HDAC5		transcription regulator	Inhibited	-2.592	0.0827	0.273	CTNNB1,GAP43,MAG,MBP,MEF2A,MEG3,PTEN,PTPN13
SPDEF		transcription regulator		1.912	0.0863	0.279	CDH11,CDH2,COL16A1,COL4A5,PRKCA,SQSTM1,ZEB1
KLF6		transcription regulator	Inhibited	-2.552	0.115	0.31	BCL6,CALM1,CDH1,CDH2,CDKN1B,DOCK4,EIF1,HIBCH,IGF1R,IRAK2,ITGB8,MXI1,PDE4B,RHOB,SEMA4D,SGK1,SLC31A2,SQSTM1,ZEB1
PPARGC1B		transcription regulator	Activated	2.438	0.166	0.374	FDFT1,MT-ATP6,MT-CO1,MT-CO2,MT-ND1,MT-ND2
FOXO3		transcription regulator		1.855	0.18	0.382	ATG4B,BCL6,BNIP3L,BTG1,CDH1,CDKN1B,CERS4,ELOVL5,ELOVL7,FGFR2,GLUL,IGF1R,IKZF2,IRS2,MXI1,MYO6,NDRG1,PDE3B,PIK3CA,PTEN,SGK1,SPTLC2,UBC,YPEL3
ID3		transcription regulator		1.912	0.192	0.388	BCL2,BCL6,CDKN1B,FANCL,IKZF2,KLF7,PIK3C2B,PTPN13,RFC3,RORA,RPS6KA2,SEMA7A,TCF4,ZBTB16
HNF4G		transcription regulator	Activated	2	0.215	0.422	DOCK1,ITGA2,ITGAV,TLN2
SMARCB1		transcription regulator		-1.89	0.225	0.423	ATP1B1,BICD1,BNIP3L,BTG1,CDH1,COL18A1,DOCK4,FGFR2,GJB1,GSN,PAX6,PLCL1,PTN,ZIC1
NFE2L2		transcription regulator	Activated	2.781	0.23	0.424	ACTG1,AGAP1,BCL2,CDH1,CHORDC1,CTSD,EPB41,EPS8,FKBP5,FRMD4B,FTH1,FTL,GAS2,GNA14,GNAQ,GSTP1,HSP90AA1,HSP90AB1,KCNMB4,LAMP1,LAMP2,MAPK10,MAPT,MCTP1,MKRN3,MT-CO2,NDST1,OGT,PDE4B,PRKCB,PTPRD,RACK1,RELN,RPL18,RPS16,RUNX1T1,SLC5A3,SLC6A6,SQSTM1,STIP1,SYN2,SYT1,TJP1,UBC
TEAD1		transcription regulator	Inhibited	-2.191	0.259	0.458	CDK6,CDKN1B,GLUL,GPR37,KAZN,LIMCH1,MTMR10,NUAK1,PURA,RUNX1T1,SH3D19
FOXO1		transcription regulator		1.796	0.289	0.483	ANLN,BCL2,BCL6,CA2,CAMK4,CDKN1B,CERS4,CYP7B1,EBF1,ELOVL5,ELOVL7,GAB1,HSP90AB1,IGF1R,INSR,IRS2,ITGAV,LAMP2,MSRA,MXI1,PTEN,RPS6KA3,SGK1,SPTLC2,UBASH3B,ZEB1
CEBPE		transcription regulator		1.987	0.399	0.572	BCL2,CDK6,CDKN1B,MBP
NEUROG1		transcription regulator	Inhibited	-2	0.422	0.589	GAS2,LGR5,SPOCK1,TMTC2
TBX2		transcription regulator	Inhibited	-2.153	0.425	0.593	ANLN,CDH1,PTEN,RBM39,SEPTIN10
SOX7		transcription regulator		-1.982	0.468	0.622	CTNNB1,EPHB2,PRKCA,ZIC2
GATA3		transcription regulator	Inhibited	-2.304	0.536	0.677	BCAS3,BCL2,BOK,CDH1,CDH2,EBF1,ELOVL1,GLUL,KMT2E,TJP1,ZBTB16,ZEB2,ZIC2
WWTR1		transcription regulator		1.964	1	1	COL9A2,ITGB8,NEGR1,S100B,SPP1
CREM		transcription regulator	Activated	2.219	1	1	ANXA4,APOLD1,BCL2,BCL6,CAMK4,IRS2,RHOB,RYR2
GLI2		transcription regulator		-1.941	1	1	BCL2,CDH1,CDKN1B,CLU,HHIP,SPP1
PITX2		transcription regulator	Activated	2.619	1	1	ATP1B1,CDH1,CDH2,ITGAV,MSRA,TRIO,ZEB2
NFKB1		transcription regulator		-1.976	1	1	ADAMTS4,APP,BCL2,CFTR,ENPP2,ITPR1,RACK1,RBPJ,SQSTM1

## Sheet: Human SCA1 OPC
Upstream Regulator	Expr Other	Molecule Type	Predicted Activation State	Activation z-score	p-value of overlap	B-H corrected p-value	Target Molecules in Dataset	Mechanistic Network
HTT		transcription regulator		0.747	1.04e-12	8.9e-10	ACSL3,ACYP2,ADCY8,APP,ARPP21,ATP1A1,ATP6V0A1,ATP8A1,B2M,B3GALT1,BASP1,BCL6,CACNA2D3,CHST11,CHST9,CTNNB1,CYP7B1,DGKB,FHIT,FOXP1,GAPDH,GFAP,GLUL,GNG7,GPD2,HAP1,HMGB1,HNRNPK,IGFBP5,MAP2,MARCKS,MGLL,MT-CO3,MT-CYB,MT3,NOS1,NSG2,NTRK2,P4HA1,PCCA,PDE7B,PDE8B,PLCB4,PLPP3,PPP1R16B,PRKCB,PTGDS,SFPQ,SGK1,SGMS1,ST6GAL1,SYN2,THRB,TIAM1,TIMP3,UBE3A,XYLT1	264 (16)
CREB1		transcription regulator	Activated	2.408	4.75e-11	2.22e-08	APOLD1,ARL15,ATP1A1,ATP2B4,BRINP2,CA10,CADPS2,CAMK1D,CDH10,CTNNA2,ERC2,GADD45B,GFRA1,GLS,GPNMB,GRIK2,GRM5,HTR2C,IGSF9B,IRS2,KLF7,MCTP1,MINDY3,MITF,NOS1,PAM,PDE3A,PDGFRA,PLPPR1,RALYL,RFX4,ROBO1,SERINC5,SGK1,SIK3,SLC6A1,SPOCK3,STAT3,SYN2,TAFA1,VEGFA,XKR4,ZFPM2	76 (4)
CTNNB1	-0.102	transcription regulator	Inhibited	-2.142	2.54e-08	5.93e-06	ACTB,ALCAM,APCDD1,APOD,APP,ATP6V0A1,CADM1,CLU,COL27A1,CTDSPL,CTNNA2,CTNNB1,CYP7B1,DDX17,EGFR,GADD45B,GAPDH,GFAP,GLUL,GNA12,GPNMB,GRIK1,HTRA1,IGFBP5,MAP3K5,MITF,MMP16,NCAM1,NDRG2,NRCAM,OLIG1,ORC4,PCCA,PCDH15,PCDH9,PIK3R1,PPP1R13B,PTCH1,PTPRJ,RHOB,RPL12,RPL28,RPL37A,RPLP1,SEMA5A,SGK1,SLC6A1,SNRNP70,SOX5,STAT1,STAT3,TCF4,TIMP3,TNIK,TSC22D1,VEGFA	256 (19)
NOTCH3		transcription regulator		-0.244	5.99e-08	1.1e-05	APOD,ARHGEF4,ATP2B4,CAMK1D,COL15A1,CST3,CTNNB1,GPC6,HSPA1A,MT-CO1,MT-ND3,MT-ND4,MT3,RBPJ,RPL37A,SGCD,TIMP3,VEGFA
TCF7L2		transcription regulator		-1.095	8.75e-08	1.55e-05	ACSL3,APCDD1,APOD,ARAP2,CTNNB1,EGFR,EPHB1,ERBIN,FRMD4A,FTH1,GAB1,GLUL,IL1RAP,IRS2,KAT2B,KIF19,LRRN1,MBP,PEX5L,PPP1R16B,QKI,RAB31,RCBTB1,SGK1,SLC44A1,SOX10,STAT3,STK39,TMEM163,VEGFA,ZNF536	262 (15)
SOX2		transcription regulator		-1.225	1.02e-07	1.75e-05	AFAP1L2,APCDD1,BCAN,BCAS1,CTNNB1,EGFR,ETV5,FOXP1,GAB1,GADD45B,GPR17,KIF19,LAMP2,MACF1,MBP,NR3C1,OLIG1,PCDH15,PDGFRA,PHLDB1,PIK3R1,QKI,RBPJ,SEMA5A,SERINC5,SLC44A1,SMOC1,SOX10,SOX8,TIMP3,TMEM163,TNR,TNS3,VEGFA
MEN1		transcription regulator		-0.081	1.41e-07	2.26e-05	AHI1,CTNNB1,ETV5,GABRB3,GFAP,HAP1,IRS2,NCAM1,NCAM2,NEGR1,NOS1,NRXN1,NRXN3,NSG2,OLIG1,PTPRZ1,SYN2	153 (7)
MECP2		transcription regulator		-0.044	2.53e-06	0.000277	ACTB,ASH1L,CAMK1D,GABRB3,MBP,MEG3,NCALD,NRXN3,PACSIN2,PCDH15,PLAAT1,PREX2,SERINC5,SGK1,TIAM1,UBE3A,UNC5D,VEGFA	18 (2)
HDAC4	-0.176	transcription regulator		-0.927	2.67e-06	0.000281	DGKB,DLG2,DMD,HDAC4,MBP,NRCAM,NTM,PRKCA,PRKCB,RAB3C,RGS7,SCRG1,SYN2,TSPAN7,VEGFA
PDX1		transcription regulator		0	1.39e-05	0.000914	ACTB,ACTG1,EPHB1,FBXL17,GFAP,HAP1,IRS2,LRRC49,MAP2,MARCKS,MITF,MT-ND1,PCSK2,RABGAP1L,SEZ6L,XKR4	211 (10)
LMO2		transcription regulator		0.447	2.5e-05	0.00139	ACTB,ADAMTS9,ATP8A2,CERS4,FNDC3B,FTH1,IL1RAP,IRS2,KIFAP3,MAP3K5,MGLL,MITF,NOVA1,NSG2,PDZD2,PLCG2,PTPRJ,SPRED1,STAT1,STAT3
MYC		transcription regulator		1.221	2.55e-05	0.0014	ACTB,ADAMTS9-AS2,ALCAM,APCDD1,APP,BCL6,BCR,CABLES1,CACNA1A,CALD1,CAPN2,CLU,CNTNAP2,COL15A1,CTDSPL,CTNNB1,DDX17,DDX5,DLEU2,DNM3,FMNL3,FTH1,FUT8,GADD45B,GAPDH,GLS,GLUL,H3-3B,HNRNPA2B1,HSP90AA1,HSPB1,IL1RAP,KIFAP3,LAMP2,LRRN1,MACF1,MARCKS,MBP,MITF,MYO10,NCAM1,NDRG2,OLIG1,PAM,PDGFRA,PRKCA,RHOB,RPL12,RPL28,RPL37A,RPLP1,SGK1,SOX5,STAT1,STAT3,TIAM1,TNS3,TSPAN7,VEGFA	309 (17)
GPS2		transcription regulator		0.333	2.77e-05	0.0015	ASAP1,FAM20C,MBNL1,MCTP1,PID1,RHOB,SGK1,SLC44A1,XYLT1	159 (7)
TFAM		transcription regulator		-1.408	3.17e-05	0.00168	MT-ATP6,MT-CO1,MT-CO2,MT-CO3,MT-CYB,MT-ND1,MT-ND2,MT-ND3,MT-ND4,ZBTB16
BARX2		transcription regulator		0.128	4.7e-05	0.0022	FGF12,HTRA1,MATN2,NCAM1,SOX5,TIMP3
REST		transcription regulator		-0.817	7.43e-05	0.00301	FGF12,FGF14,FUT9,GRIA2,KCNQ3,LRRTM4,NCAM2,NRXN3,NTRK3,PCLO,RGS7,S100B,STAT3,XKR4
HSF1		transcription regulator		-0.749	7.84e-05	0.00308	AMZ1,B2M,CLU,COBL,CTNNB1,DLGAP1,EGFR,HMGB1,HNRNPA2B1,HSP90AA1,HSPA1A,HSPA1B,HSPA4L,HSPB1,MITF,PDZD2,SLC44A5,SLC5A3	240 (11)
LDB1		transcription regulator		0.688	9.54e-05	0.00364	ACTB,ADAMTS9,ALCAM,ATP8A2,CERS4,FNDC3B,FTH1,IL1RAP,IRS2,KIFAP3,MAP3K5,MGLL,MITF,NOVA1,NSG2,PDZD2,PLCG2,PTPRJ,SPRED1,STAT3
TP53		transcription regulator		-1.206	0.000105	0.00393	ACSL3,ACTB,ADD3,ADGRB3,AKAP9,APBB2,APP,ARAP2,ARHGEF4,ASTN2,ATP1A1,CALD1,CAMK2D,CDC42BPA,CDH10,CERS6,CLU,COL9A1,CTNNB1,DDR1,DDX5,DLGAP1,DNM1L,EGFR,ERBIN,FRMD4A,FTH1,GADD45B,GAPDH,GLUL,GOLGA4,GPR17,HMGB1,HNRNPA2B1,HSP90AA1,HSPA1A,HSPA4L,HSPB1,IGFBP5,IRS2,JMJD1C,KAT2B,KCNMA1,KLF7,LAMP2,LPP,MAPRE2,MED13L,MT-CO2,MT-CYB,MYO10,NDRG2,NOS1,P4HA1,PALLD,PAPPA,PCCA,PDGFRA,PIK3R1,PLAAT1,PPM1B,PPP1R13B,PRKCA,P…	302 (19)
HOXA10		transcription regulator		0.832	0.000113	0.00411	ACTB,COL15A1,EGFR,HSP90AA1,IGFBP5,MIR99AHG,NCAM1,NDRG2,PIK3R1,RIT2,RPL37A,S100B,SOS1,ST6GAL1
YY1		transcription regulator		0.389	0.000146	0.00521	ALCAM,BRD4,CLU,COL15A1,DMD,EGFR,IGFBP5,LUC7L2,NR3C1,PDGFRA,PLPP3,QKI,ROBO1,SFPQ,SLC6A1,STAT3,SULF2,TCF4,TLN2,TRA2A,VEGFA	173 (7)
GATAD2B		transcription regulator		-0.816	0.000168	0.0058	ARPP21,FRMD4A,H3-3B,LSAMP,NRXN1,NTRK2
SOX9		transcription regulator		0.73	0.000178	0.006	CTNNB1,KAT2B,MITF,PRKCA,PTGDS,RBPJ,SOX10,SOX5,SOX8,SULF2,VEGFA,WWP1	142 (7)
ISL1		transcription regulator		0.048	0.000203	0.00662	AJAP1,DCC,DLG2,ETV5,NOVA1,NTRK2,NTRK3,OLIG1,PCSK2,PTCH1
FOS		transcription regulator		-0.416	0.00023	0.0074	ACTG1,ANK3,ASAP1,CADM1,CAMK2D,CAPN2,CERS4,CLU,FTH1,GRIK2,IGFBP5,IRS2,KIF1B,LAMP2,MACF1,NEAT1,NR3C1,PTGDS,PTPRZ1,QKI,RAB31,SDK1,SEMA3E,STK3,SULF2,TAFA1,VEGFA,XYLT1,ZHX2	242 (11)
POU4F1		transcription regulator		0.624	0.000255	0.00772	AJAP1,DCC,DLG2,ETV5,KCNIP1,KCNMA1,NOVA1,NTRK2,NTRK3,OLIG1
MYCN		transcription regulator	Activated	2.176	0.00034	0.0096	ACTB,ACTG1,ANK3,B2M,BASP1,CCNH,CLU,DSCAM,EGFR,GAPDH,LRRN1,MITF,NCAM1,OLIG1,PDGFRA,RPL12,RPL28,RPL37A,RPLP1,WAC
NFIC		transcription regulator		1.48	0.000354	0.00989	B2M,CACNA1A,CTNNB1,GFAP,HMGB1,HSP90AA1,HTRA1,NEAT1,NEGR1,PDGFRA,SOX5
PPARGC1A		transcription regulator		1.075	0.000415	0.0111	APOD,CACNA1A,CTNNB1,EGFR,GADD45B,GFRA1,GPC6,IGFBP5,IL1RAP,IRS2,MBP,MITF,MT-CO1,MT-CO2,MT-ND1,OSMR,PACSIN2,PIK3R1,SLC24A2,SPARCL1,STAT1,STAT3,TCF4,TIMP3,VEGFA	229 (14)
CLOCK		transcription regulator		1	0.000433	0.0113	ANKRD12,APP,ARNT2,CADM2,CALD1,EEF2K,EGFR,GADD45B,GNPTAB,IGFBP5,KCND3,NPAS2,PCGF5,SERINC5,SPATA6,TPST1	176 (7)
SOX4		transcription regulator		-0.473	0.000441	0.0113	ARPP21,CAPN2,CTNNB1,DST,GRIA2,MAGI1,MBP,NAV1,NCAM1,RNF144A,SEMA3E,ST6GAL1,TENM4,TIAM1
ASCL1		transcription regulator		-0.632	0.000449	0.0115	CACNA2D3,DCC,DLG2,GRIK2,GRM5,NRXN3,PDGFRA,PRKCA,SEZ6L,THRB
SETBP1		transcription regulator			0.000465	0.0118	BCL6,BRD4,CDH10,CNTNAP2,ETV5,NTRK3,PTPN13,STAT3
ERG		transcription regulator		-1.414	0.000611	0.0142	ADCY8,BCR,CADPS,CAMK1D,CAMSAP2,CTNNA2,CTNNB1,FMNL3,HMGB1,IRS2,MAGI1,MAP3K5,MYO10,NLGN1,NRCAM,PLPP3,PREX2,PTCH1,PTPRM,ST6GAL1,ZBTB16,ZNF536
ETV5	-0.144	transcription regulator		0.239	0.000624	0.0145	ALCAM,COL4A3,CTNNB1,ETV5,NCAM2,NRCAM,QKI,SAMHD1,TIMP3,VEGFA	99 (7)
TWIST1		transcription regulator		-0.676	0.000699	0.0158	ALCAM,APOD,CLU,CTNNB1,FREM2,IGFBP5,NCAM1,PAM,PDGFRA,PDZD2,PTPRZ1,SEMA5A,TIMP3,VEGFA	199 (13)
TFE3		transcription regulator		1.234	0.000828	0.0181	IRS2,MBP,MT-ATP6,MT-CO1,MT-CYB,MT-ND1,MT-ND2,VEGFA
GBX2		transcription regulator			0.000835	0.0181	ERC2,FGF12,IL1RAP,PCDH15,ROBO1,SCFD2
PAX3		transcription regulator			0.000881	0.0187	APP,ATP2B4,CLU,CST3,MITF,PCSK2,RAB31,RHOB,SOX10,TIMP3,TSC22D1,TSPAN3,TSPAN7
MRTFA		transcription regulator		-0.726	0.000988	0.0203	ABLIM1,ACTB,ACTG1,ALCAM,CDC42BPA,COL9A2,MAP2,MMP16,PDGFRA,RAMP1,SGK1,SORBS1,SPOCK3,STAT1	107 (5)
CCND1		transcription regulator		0.559	0.00107	0.0217	AHI1,COL27A1,CTNNA2,EGFR,ERBIN,GPC6,HSPA1B,HSPB1,MACF1,MAGI2,MAP3K5,MARCKS,PPFIA2,QKI,TCF4,TIAM1,WWOX,ZNF462
MRTFB		transcription regulator		-1.387	0.0011	0.0223	ABLIM1,ACTB,ACTG1,ALCAM,CALD1,COL9A2,IGFBP5,KAZN,MAP2,PDGFRA,RAMP1,SGK1,SORBS1	107 (5)
ARID1A		transcription regulator		-1.745	0.00114	0.0227	ATP1B2,CHST11,CLU,HECTD1,HIBCH,HSPB1,HTRA1,IRS2,KCNT2,NCAM1,NEGR1,NKAIN3,P4HA1,PAPPA,PLCB4,PLCL1,RNF144A,SPARCL1,SPOCK1,TACC2,TIMP3,TPST1,TSC22D1,ZFPM2	195 (7)
ATN1		transcription regulator			0.00128	0.0246	ATP1A1,ATP1B2,BASP1,BCL6,GRIK1,IGFBP5,MARCKS,NSG2,SOX10,TIAM1
PPARGC1B		transcription regulator		1.414	0.00156	0.0279	MITF,MT-ATP6,MT-CO1,MT-CO2,MT-ND1,MT-ND2,VEGFA
BRCA1		transcription regulator		-0.575	0.0016	0.0279	ACTB,CTNNB1,EGFR,FHIT,GADD45B,H3-3B,HSPB1,NR3C1,ROBO1,SFPQ,STAT1,VEGFA	249 (15)
SREBF1		transcription regulator	Activated	2.196	0.00182	0.0304	CAMK1D,CYP7B1,GPNMB,HSPA1B,IRS2,MT-ATP6,MT-CO1,MT-CO2,MT-CO3,MT-CYB,MT-ND1,MT-ND2,MT-ND3,MT-ND4,PTGDS,VEGFA	246 (14)
YAP1		transcription regulator		0.809	0.00192	0.0317	ACTG1,BRD4,COL9A1,COL9A2,CTNNB1,EGFR,GAB1,IL1RAP,LRP1,MMP16,NEGR1,P4HA1,PARD3B,RPL12,RPL28,RPL37A,RPLP1,S100B,SGK1,SMARCA2,SORBS1,ST6GAL1,STAT1,TIAM1,UBE3A,VEGFA	214 (14)
TP63		transcription regulator		-0.237	0.00218	0.035	ADAMTS9,BCL6,CAPN2,COL4A3,COL9A1,COL9A2,CTNNB1,CYP7B1,DST,EGFR,EMID1,ERBIN,GAPDH,GPNMB,HIP1R,HSP90AA1,HSPA1A,HTRA1,IL1RAP,KCNMA1,MAMLD1,MMP16,NRCAM,PCLO,PHC2,PTCH1,PTPN13,TIMP3,VEGFA	195 (9)
CREBBP		transcription regulator	Activated	2	0.00254	0.0388	AHI1,ARHGEF3,B2M,BCL6,CAMK2D,CRISPLD2,EGFR,FNDC3B,FOXP1,FRMD4A,GFRA1,GLCCI1,GRIA2,KIF1B,NPAS2,NR3C1,NTRK3,SMOC1,ST6GAL1,VEGFA	162 (7)
SOX3		transcription regulator		0.956	0.00264	0.0401	APCDD1,CTNNB1,MACF1,PDGFRA,SOX2-OT,VEGFA,ZBTB16
NPM1		transcription regulator		-1.026	0.00266	0.0401	ALK,CADM1,CAMK1D,CTNNB1,FTH1,IGFBP5,NTRK2,SEMA5A,SGK1,VEGFA,ZMYND8
LEF1		transcription regulator		-0.971	0.00271	0.0403	ATP6V0A1,COL9A1,DST,JPX,KIF13A,MGLL,MITF,NCAM1,NRCAM,PLCB4,PPM1L,PTCH1,SGK1,TCF4,TIAM1,TSC22D1	162 (7)
PTF1A		transcription regulator		-1.698	0.00293	0.0429	CACNA2D3,CADPS2,GRIK1,GRIK2,GRM5,NRXN3
CERS2		transcription regulator			0.00303	0.0436	CERS4,CERS6,MBP
ALX3		transcription regulator			0.00315	0.044	GFAP,MITF
GLI1		transcription regulator		-0.453	0.00338	0.0464	BCL6,CADPS,CLU,EGFR,ETV5,GADD45B,MACF1,MED13L,MT1X,NDRG2,OGFRL1,PAM,PDGFRA,PNISR,PTCH1,RHOB,SCD5,SOX5,SPRED1,TIMP3,TNIK,TSC22D1,VEGFA,ZSWIM6	183 (9)
WT1		transcription regulator		-1.907	0.00357	0.0488	CIRBP,CTNNB1,EGFR,IL1RAP,LRP1,MAPRE2,MT1X,NTRK2,RBPJ,SOS1,ST6GAL1,TIMP3,TSC22D1,VEGFA	201 (10)
EGR2		transcription regulator		1.105	0.0039	0.0522	ANKRD55,BCL6,EPN2,GRIA2,MAP2,MBP,PLCL1,PMP2,ROBO1,STK3,TNIK,TSC22D1,VEGFA,ZBTB16,ZBTB20
NSD2		transcription regulator			0.00421	0.0559	HDAC4,PRKCA,STAT1,STAT3,VEGFA	187 (9)
FEV		transcription regulator		-1.134	0.00422	0.0559	GRIA4,HTRA1,NCALD,NR3C1,PCDH9,SEMA3E,SLC22A3
EZH2		transcription regulator		-0.637	0.00433	0.0566	ACTB,CABLES1,CACNG4,CADPS,CRISPLD2,CTNNA2,CTNNB1,EGFR,ERBB4,FBXL7,FMNL3,GADD45B,KIAA1217,MEG3,MYO10,PDGFRA,RHOB,SOX10,TIMP3,TSPAN7,VEGFA,ZBTB16	252 (17)
CREM		transcription regulator		0.728	0.00462	0.0598	APOLD1,BCL6,GADD45B,GPD2,IRS2,MARCKS,NOS1,PDE3A,RHOB,VEGFA	178 (9)
TCF20		transcription regulator		0.816	0.00469	0.0604	NCALD,PACSIN2,PREX2,SERINC5,SGK1,TIAM1
OLIG2		transcription regulator			0.00495	0.0622	GFAP,GPR17,S100B,SOX10
NFYB		transcription regulator			0.00496	0.0622	ACTB,CACNA2D3,CNTN4,CTNNB1,DCC,DPP10,GAPDH,GNA12,GRIA4,MSRA,RAB3C,RHOB,TAFA2,TIMP3
QKI	0.173	transcription regulator		1.941	0.00501	0.0622	CTNNB1,EGFR,GFAP,HIP1,LAMP2,NOS1,NSG2,STAT1	229 (11)
FUS		transcription regulator		1.98	0.00501	0.0622	AHI1,APP,ATP1A1,GFAP,GRIA2,HSPA4L,KCNIP1,SPOCK1	124 (5)
RUNX1		transcription regulator		-0.053	0.0053	0.0633	ALCAM,ATP8A2,NCAM1,PIK3R1,PRKCB,PTCH1,RBPJ,RGCC,SLC24A3,SOX5,SPATA6,STAT1,STAT3,VEGFA,ZBTB16	229 (14)
EOMES		transcription regulator		-0.563	0.00556	0.0649	ALCAM,BCL6,KCNQ3,MMP17,NAV2,PDGFRA,STAT3,TCF4
ATXN1		transcription regulator			0.00558	0.0649	APP,ETV5,HMGB1,VEGFA
H2AX		transcription regulator			0.00604	0.069	ACTB,CLU,MT-CO1,TIMP3,VEGFA	217 (10)
NFIB		transcription regulator			0.00604	0.069	GFRA1,GRIK1,MIR100HG,NCAM1,PITPNC1
FOXA1		transcription regulator	Activated	2.038	0.00652	0.0736	COL9A2,DSCAM,EGFR,FNDC3B,GAPDH,GLS,MBNL1,NR3C1,P4HA1,PAM,SGK1,TRIM2,VEGFA	220 (15)
MAX		transcription regulator		1.432	0.00682	0.0751	BCL6,BCR,DLEU2,FTH1,GADD45B,IRS2,LAMP2
SFMBT1		transcription regulator		1	0.00699	0.0765	GFAP,LRP1,MAP2,VEGFA
TAL1		transcription regulator		-0.896	0.00728	0.0782	ARPP21,BCL6,CACNG4,CHST11,MAP2,MARCKS,MCTP1,NBAS,NOS1,TOX,TSPAN7,USP34
ID2		transcription regulator		1.32	0.00728	0.0782	BCL6,CTNNB1,EGFR,FOXP1,GADD45B,KLF7,NTRK2,PIK3R1,PTPN13,SOX5,TCF4,ZBTB16
STAT3	0.108	transcription regulator	Activated	2.403	0.00754	0.0782	BACH2,BCL6,BRD4,CAMK2D,COBL,GFAP,IGFBP5,KAT2B,MAP2,MIAT,MITF,MT-ATP6,MT-CO1,MT-CO2,MT-CO3,MT-CYB,MT-ND1,MT-ND2,MT-ND3,MT-ND4,NDRG2,PTPN13,RAB31,RBPJ,SGK1,SLC22A3,STAT1,STAT3,TCF4,TOX,TRPM3,VEGFA	283 (17)
SUFU		transcription regulator			0.00764	0.0782	PTCH1,TCF4	157 (7)
ARID3A		transcription regulator		-0.816	0.00917	0.0897	GNPTAB,LRRN1,PPM1B,RABGAP1L,ROBO1,SORL1
ZNF217		transcription regulator		0	0.00917	0.0897	ANK3,DPP6,NLGN1,NRXN3,ST6GAL1,ZHX2
JUN		transcription regulator		-1.307	0.00933	0.0908	APP,CAPN2,CLU,EGFR,FTH1,HNRNPA2B1,IRS2,LAMP2,MBP,NCAM1,NRCAM,PTGDS,RAB31,RHOB,SDK1,SGK1,SNRNP70,STAT1,SULF2,TIMP3,VEGFA,XYLT1	260 (18)
TCF12		transcription regulator		-0.291	0.00948	0.0917	AGAP1,CACNG4,GLUL,KLF7,LDLRAD4,PTPN13,STRN3,VEGFA,ZBTB16
PAX2		transcription regulator		-1.103	0.00953	0.0918	GRIK2,GRM5,MITF,SOX8
NKX3-1		transcription regulator			0.0105	0.0966	CTNNB1,PIK3R1,PRKCB,RAMP1,STAT3
NOCT		transcription regulator			0.0105	0.0966	DLGAP1,PTPRZ1
PAX6		transcription regulator		0.075	0.0106	0.0971	CRISPLD2,EEF2K,FUT9,GAB1,KIF1B,MITF,NAV1,NCAM1,PCSK2,SEMA5A,VEGFA
TFAP2C		transcription regulator		-1.488	0.011	0.0993	ALCAM,EGFR,FREM2,IGFBP5,MBP,MT1X
IKZF1		transcription regulator		0.728	0.0116	0.104	B2M,BCL6,CYP7B1,DIPK1A,DNM3,LRP1,MAP2,MGLL,NCAM1,NEAT1,NR3C1,SEMA5A,SULF2,TNS3
NEUROD1		transcription regulator		-0.745	0.012	0.107	DDX5,NCAM1,NTRK2,NTRK3,PCSK2
C1QBP		transcription regulator		1.131	0.0126	0.111	CTNNB1,LAMP2,MT-CO1,MT-CO2
NKX2-1		transcription regulator			0.0131	0.114	CLU,COL9A1,CTNNB1,EPHB1,GLCCI1,PDGFRA,QKI,TOX,TSPAN7,VEGFA
ZNF382		transcription regulator			0.0138	0.115	MITF,STAT3
GRIP1	-0.259	transcription regulator			0.0138	0.115	FREM2,GRIA2
FHL2		transcription regulator		-0.896	0.014	0.115	CAMK2D,CTNNB1,EGFR,MITF,PIK3R1,PRKCA,SOS1
HOXA9		transcription regulator			0.0156	0.122	ADD3,MBNL1,PABPN1,PPP1R16B,PTPRG,RAB31,RPL37A,SRSF11,TSC22D1
SP3		transcription regulator		-0.289	0.0165	0.122	ADD3,CYP7B1,DMD,EGFR,HDAC4,NOS1,SGK1,STAT1,STAT3,VEGFA,XYLT1
SIAH2		transcription regulator			0.0167	0.122	CTNNB1,DCC,GLUL,MARCKS,VEGFA
HMG20A		transcription regulator		-0.378	0.0167	0.122	ACTG1,CALD1,CLU,OSMR,SGCD,TIMP3,VEGFA
TRIM28		transcription regulator		0.707	0.0173	0.122	ERBB4,ETV5,KIAA1217,MAP3K5,MITF,PTGDS,SOX8,STAT1,XKR4
SMARCD3		transcription regulator			0.0177	0.122	ALCAM,MITF,SOX5
SKI		transcription regulator			0.0177	0.122	MBP,MITF,NRCAM
TRIM24		transcription regulator			0.0182	0.122	EPHA6,FAM110B,GLUL,NPAS3,SAMHD1,STAT1,VEGFA
SIX5		transcription regulator			0.0198	0.122	ATP1A1,COL9A2,IGFBP5
SALL4		transcription regulator		-1	0.0212	0.122	ACTB,CTNNB1,DNM3,EPHA6,ERBIN,MITF,PRKCA,PTPRZ1,RBPJ
ZGPAT		transcription regulator			0.0216	0.122	EGFR,FGF14
ZNF32		transcription regulator			0.0216	0.122	ALCAM,STAT3
ONECUT2		transcription regulator			0.0216	0.122	BASP1,EGFR
HIF1A		transcription regulator		-0.174	0.0216	0.122	BACH2,CTDSPL,CTNNB1,DPF3,EGFR,ERBB4,GADD45B,GAPDH,HIF3A,HSPB1,IGFBP5,IRS2,KIAA1217,MITF,MT-CO3,MT-ND1,NTRK2,P4HA1,PRKCA,QKI,STAT1,STAT3,VEGFA
SATB1		transcription regulator		1.081	0.0219	0.122	ACTG1,FOXP1,GADD45B,HSP90AA1,PRKCA,PRKCB,RPLP1,SGK1,TMEM241
PRRX1		transcription regulator			0.022	0.122	LPP,PALLD,VEGFA
EP300		transcription regulator			0.0221	0.122	AHI1,ARHGEF3,B2M,BCL6,CAMK2D,CRISPLD2,FNDC3B,FOXP1,FRMD4A,FTH1,GFRA1,GLCCI1,KIF1B,NPAS2,NR3C1,NTRK3,SMOC1,ST6GAL1,VEGFA
RFX8		transcription regulator			0.0233	0.122	DDX24
SCAI		transcription regulator			0.0233	0.122	CTNNB1
ZNF687		transcription regulator			0.0233	0.122	THRB
MYT1L		transcription regulator			0.0233	0.122	RBFOX1
MED4		transcription regulator			0.0233	0.122	HTRA1
RBM39		transcription regulator			0.0243	0.127	GLS,GLUL,HTRA1
IKZF3		transcription regulator		-0.447	0.0264	0.133	DNM3,MAP2,MGLL,SEMA5A,TNS3
MTA1		transcription regulator		1.019	0.0289	0.143	CTNNB1,MT-CO2,PIK3R1,STAT3
SOX1		transcription regulator		1.342	0.0292	0.144	APCDD1,CTNNB1,MACF1,PDGFRA,VEGFA
PAX7		transcription regulator		-0.152	0.0292	0.144	CAMK1D,LRFN5,MARCKS,SEMA3E,SLC44A1
KLF6		transcription regulator		-0.639	0.03	0.147	BCL6,EGFR,GADD45B,GAPDH,HIBCH,NCOA1,OSMR,PTCH1,RHOB,SGK1,STAT3,VEGFA
TARDBP		transcription regulator		1.091	0.0306	0.148	ERBB4,IGFBP5,LRRN1,MBP,MIAT,MT-ND3,PTPRZ1
TCOF1		transcription regulator	Inhibited	-2	0.0309	0.149	ANKRD10,ASAP1,IGFBP5,KIF26B,NCALD,PLEKHA5
SMARCA5		transcription regulator		-1.134	0.0317	0.152	ATP2B4,B2M,BCL6,GFRA1,KLF7,PLCG2,SMOC1
WWTR1		transcription regulator		1.964	0.0343	0.163	AUTS2,COL9A1,COL9A2,EGFR,NEGR1,S100B,STAT1,STRN3
SMARCA4		transcription regulator		-1.551	0.0347	0.164	ABHD2,ATP2B4,CTNNB1,GADD45B,GAPDH,GPR158,HDAC4,IGFBP5,IL1RAPL1,KCNQ3,KIFAP3,MARCHF1,MBP,MT-ND2,NCALD,PHLDB1,PLPP3,PTCH1,RAMP1,SMARCA2,SOX10,STK33,USP24,VEGFA
Rhox5		transcription regulator			0.0349	0.164	BACH2,GDAP1,RPGR
TBX3		transcription regulator		0.333	0.0351	0.165	ADAMTS9,CAMK1D,CTNNB1,FGF12,MMP16,PDE3A,PDE7B,PIK3R1,PLPP3,ROBO1
ZNF24		transcription regulator			0.0357	0.166	SOX10,VEGFA
CEBPD		transcription regulator		-0.44	0.0365	0.169	CLU,EGFR,GFAP,IGFBP5,MBP,MITF,PDGFRA
TP73		transcription regulator		-0.275	0.0365	0.169	AHI1,B2M,CADM1,CDH10,CTNNB1,EGFR,FAM78B,FOCAD,GPNMB,HSPA1A,IGFBP5,MAPRE2,MEG3,NCAM1,PALLD,SCRG1,SORBS1,TIMP3,VEGFA
NEUROG3		transcription regulator		-0.447	0.0378	0.174	FGF14,NTRK2,OLIG1,RHOB,ROBO1,ZBTB16
TCF7		transcription regulator		-0.535	0.0383	0.174	ATP6V0A1,BCL6,CTNNB1,DST,GPD2,KIF13A,MGLL,PLCB4,PPM1L,SGMS1,STAT1,TCF4,TIAM1,TOX,TSC22D1
EGR3		transcription regulator		0.637	0.0388	0.174	ANKRD55,BCL6,EPN2,PDE3A,STK3,TNIK,TSC22D1,ZBTB20
RUNX2		transcription regulator		-0.816	0.0391	0.174	GADD45B,HTRA1,OLIG1,PTGDS,RGCC,SOX5,VEGFA
SOX10	0.105	transcription regulator			0.0391	0.174	MBP,MITF,SOX10,SOX8
MAFA		transcription regulator			0.04	0.174	FIGN,IGFBP5,MT3,NOS1,PCSK2,PDGFRA,STK33,VEGFA
STAT6		transcription regulator	Activated	2.218	0.0409	0.174	ABLIM1,ACTB,ANKRD55,APOLD1,BCL6,CAMK1D,CCDC50,CRADD,GADD45B,IRS2,LDLRAD3,MAP3K5,NPAS2,PRKCA,SAMD4A,ST6GAL1,STK39,TIMP3,TNIK
HMGN5		transcription regulator			0.041	0.174	DHX15,HNRNPA2B1,HNRNPK
ZBTB48		transcription regulator			0.041	0.174	GPNMB,HSPB1,SHISA9
APBB1		transcription regulator			0.041	0.174	APP,EGFR
RUNX3		transcription regulator		1.134	0.0431	0.174	COL4A4,DIP2C,MACF1,NEGR1,PAPPA,SGCD,SPRED1
AIP		transcription regulator		0	0.0437	0.174	PDE3A,PDE7B,PDE8B,RGS7
GMNN		transcription regulator		1.342	0.0446	0.174	APCDD1,CTNNB1,MACF1,PDGFRA,VEGFA
ARNT		transcription regulator			0.045	0.174	DPF3,GADD45B,GAPDH,GLCCI1,IRS2,MACF1,NR3C1,VEGFA
NFKBIA		transcription regulator		-1.265	0.0451	0.174	CLU,CTNNB1,CYP7B1,GADD45B,HMGB1,MT-CO3,MT-CYB,NDRG2,PIK3R1,PTPN13,PTPRZ1,SGK1,SORL1,SPOCK1,TIMP3,UBE3A,VEGFA
TCF3		transcription regulator		-1.206	0.0452	0.174	ALCAM,BACH2,BCL6,GADD45B,GLUL,KLF7,LDLRAD4,NTRK2,PLCG2,PTPN13,SERINC5,STRN3,SUB1,TOX,VEGFA,ZBTB16
ELOC		transcription regulator			0.0461	0.174	HNRNPA2B1
ZNF76		transcription regulator			0.0461	0.174	NOS1
ZSCAN1		transcription regulator			0.0461	0.174	PRKCA
CKAP5		transcription regulator			0.0461	0.174	MBP
HIF3A	0.214	transcription regulator			0.0466	0.174	STAT3,VEGFA
MZF1		transcription regulator			0.0466	0.174	NOS1,PRKCA
PRDM2		transcription regulator	Inhibited	-2.333	0.0479	0.178	ANK2,CACNB4,HSP90AA1,HSPA1B,HSPA4L,LDLRAD4,MAP2,XYLT1,ZNF718
MITF	-0.124	transcription regulator		-0.175	0.0495	0.183	ALCAM,APOLD1,ATP1A1,GNPTAB,GPNMB,KAZN,MBP,MITF,NR3C1,SOX10,SOX5
NEUROG1		transcription regulator	Activated	2	0.065	0.212	ADD3,PAPPA,SPOCK1,TSPAN7
TEAD4		transcription regulator	Inhibited	-2.2	0.0726	0.221	CALD1,EGFR,IGFBP5,KAZN,TIAM1,VEGFA
STAT4		transcription regulator		-1.924	0.173	0.332	ETV5,H3-3B,LRP1,PCGF5,RAMP1,RGCC,STAT1,VEGFA
SPIB		transcription regulator	Activated	2	0.205	0.365	HSPA1A,MARCHF1,NAV2,TENM4
MED1		transcription regulator	Inhibited	-2	0.48	0.584	BCL6,FOXP1,NR3C1,PTPRM,RABGAP1L,UNC5D
MLXIPL		transcription regulator	Activated	2	0.499	0.597	RPL12,RPL28,RPL37A,RPLP1
XBP1		transcription regulator		-1.98	1	1	APBB2,APP,GOLGA4,TSPYL2,VEGFA
