# Supplementary material for: Oligodendrocyte dysfunction contributes to motor deficits and Purkinje cell axonopathy in spinocerebellar ataxia type 1
Source: J Clin Invest. 2026 May 7;136(12):e195723. doi: 10.1172/JCI195723 (PMC13262716; doi:10.1172/JCI195723)
Supplement: Supporting data values [file jci-136-195723-s040.xlsx]

## Sheet: Fig 1B
	WT																																													NG2-Cre
30W	0	0	0	0	0	0	0	0	0	0	0	0	0	0	0	1	0	0	0	0	0		0	0	0	0	0	0	0	0	0	0	0	0	0	0	1	2	0	0	0	0				0	0	0	0
50W	0	0	0	0	0	0	0	0	0	0	0	0	0	1	1	1	3	4	4	7			0	0	0	0	0	0	0	0	0	0	0	0	0	0	0	0	1	1	1					0	0	0	0
[truncated: 108 more columns]

## Sheet: Fig 1C
	WT																																													NG2-Cre
30W	120	120	120	120	120	120	120	120	120	120	120	120	120	120	120	71	120	120	120	120	120		120	120	120	120	120	120	120	120	120	120	120	120	120	120	73	11	120	120	120	120				120	120	120	120
50W	120	120	120	120	120	120	120	120	120	120	120	120	120	118	91	16	65	80	30	41			120	120	120	120	120	120	120	120	120	120	120	120	120	120	120	120	16	15	55					120	120	120	120
[truncated: 108 more columns]

## Sheet: Fig 1D
	WT																																													NG2-Cre
30W	2	2	1	0	1	0	1	0	1	0	0	0	0	1	1	0	0	0	0	0	0		0	0	0	0	0	0	0	0	0	0	0	0	0	0	0	0	0	0	0	0				0	1	0	2
50W	5	5	6	2	24	4	0	1	2	1	1	4		0	1	1	0	0	0	4	0		0	0	1	0	1	2	0	0	0	0	0		0	0	0	0	0	0	0	2				0	1	0	7
[truncated: 108 more columns]

## Sheet: Fig 1E
	WT																																													NG2-Cre
30W	61	43	100	120	67	120	11	120	70	120	120	120	120	39	29	120	120	120	120	120	120		120	120	120	120	120	120	120	120	120	120	120	120	120	120	120	120	120	120	120	120				120	94	120	29
50W	63	20	34	87	1	86	120	97	59	76	47	83		120	46	63	120	120	120	1	120		120	120	113	120	44	59	120	120	120	120	120		120	120	120	120	120	120	120	37				120	119	120	22
[truncated: 108 more columns]

## Sheet: Fig 1F
30W	WT			NG2-cre			SCA1fl/+			SCA1fl/+; NG2-cre
	Mean	SEM	N	Mean	SEM	N	Mean	SEM	N	Mean	SEM	N
1	267.252	15.0562	41	209.933	7.05103	36	212.094	12.3981	41	153.749	8.81499	34
2	313.048	12.5468	41	312.31	13.0714	36	272.291	13.6434	41	215.582	12.8781	34
3	323.115	13.5368	41	290.695	11.3758	36	295.764	13.4691	41	264.942	12.3666	34
4	331.123	13.8956	41	315.313	20.1351	36	285.044	13.5754	41	275.429	15.1229	34
50W	WT			NG2-cre			SCA1fl/+			SCA1fl/+; NG2-cre
	Mean	SEM	N	Mean	SEM	N	Mean	SEM	N	Mean	SEM	N
1	205.988	11.7159	39	169.171	6.07613	36	186.096	7.97729	43	133.449	10.0015	33
2	236.689	15.8267	39	204.916	8.8806	36	209.129	9.40815	43	174.909	11.7779	33
3	240.827	15.8734	39	206.612	6.8483	36	207.011	9.79935	43	170.761	10.0542	33
4	228.208	14.8277	39	206.124	8.3108	36	204.047	11.2142	43	164.244	8.13012	33

## Sheet: Fig 1G
	WT																																													NG2-Cre
30W	360	332.75	393.25	324.5	361	253.75	329	311	341	179	267	297.25	388.5	287.25	253	337.25	321.5	320.5	306.5	251.25	273.5		284.5	300	291.5	273	266.5	262	327.25	248	292.25	290.75	280	275	283.5	295	260.25	259.75	272.5	270	274	237.25				376.25	357.25	360.5	308.75
50W	305.25	337.25	352.75	311	310.75	310.75	394.25	268	311.5	337.5	289.75	305.75	361.75	303.5	286	273	305.25	313	251.25		290.75		314	308.5	357.75	307		292	239.75	235.25	276.5	250.25	326.25	293.75	248.5	273.75	283.75	292.75	262.25	304	222.25	241				352.5	379.5	322.5	293.75
[truncated: 108 more columns]

## Sheet: Fig 1H
	WT																																													NG2-Cre
30W	723.75	715.5	709	702.5	696.75	689.5	661.25	641.75	630.25	609.5	607.25	592.5	585	577.25	557	545.75	537	521	498.75	490	405.5		662.75	657.75	635.5	623.75	618	609.5	565	560.75	560.25	558.75	539.5	533.5	524.5	511.5	509.75	508.75	505.75	496.5	486	473.25				750.5	670.75	666.5	651.25
50W	577.75	570	641	600.25	629.5	601.75	569.25	502.5	557.75	688.25	548.25	507.5	595.75	539.25	705.25	472.5	534.25	526.25	541.75	595			450.5	482.5	581.25	559.5		536	458.5	449.5	429.75	462.25	627	535.25	477.75	562.25	446	481.5	499.25	572	433.25	600.25				513	593.5	598.5	573.75
[truncated: 108 more columns]

## Sheet: Fig 2B
Axon Diameter (µm)	SCA1fl/+ (n=340)	SCA1fl/+; NG2-cre (n=342)
3.2165	0.8766
3.0612	0.8523
3.0132	0.8204
2.4248	0.8335
2.2529	0.8306
2.1554	0.867
2.1521	0.8727
1.9752	0.7568
1.8678	0.8159
1.7421	0.8459
1.7008	0.8285
1.6595	0.836
1.6512	0.8222
1.6331	0.6847
1.5884	0.8357
1.5802	0.7836
1.5736	0.813
1.5488	0.723
1.5488	0.8396
1.5256	0.7724
1.524	0.8003
1.5207	0.7474
1.4942	0.744
1.3884	0.7932
1.3884	0.8292
1.3306	0.8181
1.2909	0.7597
1.2694	0.8348
1.2545	0.7793
1.2264	0.791
1.1917	0.824
1.1818	0.7511
1.157	0.8187
1.1438	0.7571
1.1322	0.7188
1.0727	0.7538
1.0628	0.6521
1.0198	0.7319
1.0099	0.708
0.9967	0.8294
0.9669	0.7748
0.9521	0.7701
0.9488	0.6907
0.9405	0.8105
0.9174	0.7762
0.914	0.7
0.8992	0.7205
0.8347	0.7163
0.8231	0.7733
0.7983	0.7679
0.7769	0.8363
0.7736	0.7866
0.7438	0.7132
0.714	0.7236
0.676	0.7356
0.6215	0.6702
0.6083	0.8307
0.5818	0.8302
0.5636	0.8317
0.557	0.7948
0.557	0.67
0.5405	0.5798
0.5256	0.6737
0.5074	0.7933
0.4893	0.7789
0.4347	0.8457
0.3802	0.6725
3.0314	0.8742
2.5289	0.8586
2.4331	0.8799
2.3917	0.8759
2.3289	0.8757
2.2017	0.8588
2.1818	0.7838
2.1818	0.7838
2.1521	0.7654
2.1322	0.8526
2.1207	0.8182
2.1041	0.8596
2.0744	0.8139
2.0678	0.8362
2.0198	0.9052
1.9388	0.8325
1.9058	0.7611
1.886	0.8262
1.8826	0.8302
1.881	0.7643
1.8678	0.8339
1.8595	0.8775
1.8562	0.8456
1.8446	0.7525
1.8314	0.8623
1.8165	0.9197
1.7818	0.8324
1.7636	0.8053
1.7603	0.9134
1.724	0.8398
1.6595	0.7532
1.6545	0.8073
1.6033	0.8003
1.5934	0.9137
1.5752	0.8316
1.5669	0.9294
1.562	0.7862
1.5471	0.7813
1.5405	0.8366
1.5207	0.8487
1.5091	0.8094
1.5091	0.8485
1.5058	0.8611
1.5025	0.8145
1.4959	0.828
1.4893	0.7988
1.4579	0.8282
1.4545	0.8156
1.4512	0.845
1.4463	0.8672
1.4231	0.855
1.4231	0.7023
1.4149	0.8255
1.4132	0.7696
1.3983	0.8537
1.395	0.7346
1.3884	0.9013
1.3868	0.8258
1.3835	0.862
1.3769	0.8355
1.3752	0.7924
1.3736	0.822
1.3736	0.822
1.3455	0.866
1.3355	0.8279
1.2843	0.7848
1.281	0.8669
1.2727	0.8671
1.2711	0.8602
1.2645	0.8112
1.2413	0.8652
1.2397	0.8224
1.2331	0.8056
1.2314	0.8187
1.2264	0.7729
1.2248	0.8289
1.2182	0.8037
1.2083	0.8007
1.1967	0.7542
1.1868	0.7951
1.1868	0.8799
1.1851	0.8515
1.1851	0.7879
1.1802	0.8571
1.1686	0.8025
1.1669	0.7924
1.1537	0.8349
1.1521	0.7867
1.1405	0.8099
1.1174	0.73
1.1025	0.8306
1.086	0.7944
1.0545	0.7333
1.0397	0.7962
1.0298	0.8133
1.0264	0.8897
1.0264	0.7638
1.0264	0.8065
0.9884	0.8192
0.9884	0.7231
0.9769	0.8347
0.9702	0.7922
0.962	0.7918
0.9587	0.7934
0.9455	0.8171
0.9289	0.7827
0.9256	0.6707
0.9207	0.7397
0.914	0.7833
0.9025	0.7339
0.9008	0.805
0.9008	0.8208
0.8942	0.6204
0.8909	0.6654
0.8893	0.8472
0.8893	0.8054
0.8777	0.8455
0.8628	0.8273
0.8463	0.795
0.8413	0.7771
0.8281	0.7853
0.8281	0.8016
0.8264	0.8026
0.7752	0.7504
0.7736	0.78
0.7719	0.8445
0.7636	0.8265
0.7603	0.7945
0.7554	0.8146
0.7339	0.7642
0.724	0.7657
0.7124	0.8637
0.7074	0.8311
0.6926	0.7876
0.681	0.8273
0.6661	0.7083
0.6595	0.7778
0.6314	0.7876
0.6248	0.7065
0.6149	0.8158
0.6132	0.6364
0.605	0.7738
0.6033	0.8004
0.5901	0.7744
0.5868	0.8412
0.4959	0.7389
0.4959	0.7389
3.5074	0.8704
2.5256	0.8827
2.3256	0.7976
2.1702	0.852
2.1405	0.8559
2.1058	0.8505
2.1041	0.7819
2.0727	0.8343
2.0562	0.8503
2.0364	0.7748
2.0149	0.7383
1.9901	0.8332
1.9521	0.8436
1.8975	0.8797
1.8959	0.83
1.886	0.7924
1.8727	0.8756
1.8711	0.8305
1.8413	0.8246
1.8198	0.878
1.7901	0.8292
1.7818	0.8173
1.757	0.8383
1.7306	0.843
1.7223	0.8458
1.7157	0.784
1.6926	0.8649
1.6843	0.8717
1.6826	0.8723
1.6645	0.8512
1.6264	0.8248
1.5884	0.8277
1.5686	0.8339
1.5372	0.8378
1.5273	0.8571
1.5256	0.8523
1.4975	0.8046
1.4826	0.782
1.4777	0.8458
1.4579	0.7792
1.4446	0.8214
1.4331	0.8442
1.4215	0.8152
1.4165	0.8337
1.4116	0.7915
1.3802	0.8083
1.3686	0.8174
1.3603	0.775
1.3554	0.7892
1.3554	0.7335
1.3421	0.808
1.3273	0.8236
1.3223	0.7707
1.3107	0.8226
1.3025	0.8107
1.2975	0.8076
1.2942	0.8456
1.281	0.8289
1.2661	0.7824
1.2562	0.8207
1.2397	0.8251
1.2364	0.7703
1.2364	0.832
1.2281	0.8147
1.2215	0.836
1.2132	0.7825
1.2099	0.7914
1.2	0.7431
1.1983	0.822
1.1967	0.7878
1.1752	0.8007
1.162	0.8034
1.1587	0.8907
1.1421	0.7527
1.1339	0.8407
1.1157	0.7849
1.1074	0.8323
1.1025	0.7747
1.0876	0.8103
1.0612	0.7735
1.0595	0.8303
1.0529	0.8371
1.0529	0.7797
1.038	0.7919
1.0149	0.7953
1.0099	0.8125
1.005	0.8021
0.995	0.7808
0.9884	0.7706
0.9736	0.8003
0.9702	0.8314
0.9471	0.7969
0.9421	0.8395
0.9372	0.8565
0.9355	0.8448
0.919	0.7616
0.914	0.7463
0.9058	0.7718
0.8727	0.6875
0.8711	0.8009
0.8628	0.7522
0.8545	0.781
0.8413	0.7855
0.8198	0.7619
0.8132	0.7604
0.8099	0.7573
0.8083	0.8109
0.8017	0.7638
0.8	0.808
0.7967	0.7099
0.7884	0.8085
0.7835	0.7596
0.7835	0.7395
0.7818	0.8446
0.7719	0.7472
0.7471	0.7807
0.7455	0.7182
0.724	0.7578
0.6992	0.7318
0.6959	0.8096
0.6777	0.6985
0.6314	0.6552
0.6231	0.8304
0.5256	0.731
0.5223	0.7596
0.4661	0.7015
3.2826		0.8334
3.0413		0.8464
2.3719		0.8734
2.1983		0.8215
2.1438		0.9019
2.1355		0.8229
2.0975		0.8764
2.0198		0.8399
1.9405		0.8651
1.876		0.7855
1.8479		0.8541
1.7372		0.8587
1.7355		0.8757
1.7339		0.7947
1.7223		0.8166
1.6959		0.841
1.6942		0.794
1.6298		0.8089
1.5901		0.8818
1.5851		0.79
1.5504		0.7889
1.5405		0.8776
1.5322		0.8082
1.5289		0.7702
1.4992		0.812
1.486		0.884
1.481		0.8014
1.4744		0.8282
1.4678		0.7468
1.4562		0.7894
1.4347		0.8259
1.3818		0.8327
1.3785		0.8528
1.2777		0.7534
1.2562		0.8444
1.2298		0.7447
1.2198		0.8672
1.1785		0.7708
1.1736		0.7659
1.1587		0.8316
1.157		0.8018
1.1372		0.739
1.1322		0.7106
1.1074		0.8851
1.1074		0.8701
1.1058		0.7806
1.1025		0.7346
1.0926		0.7731
1.0628		0.7307
1.0595		0.6762
1.0512		0.8514
1.0364		0.7828
1.0298		0.7533
1.0281		0.8152
1.0165		0.7593
1.0149		0.8599
1		0.7324
0.9835		0.787
0.962		0.8314
0.962		0.6888
0.9438		0.7155
0.9438		0.9225
0.9041		0.7197
0.8992		0.8344
0.8975		0.7428
0.8893		0.8663
0.886		0.7813
0.876		0.7648
0.8347		0.8333
0.8264		0.8065
0.8231		0.7455
0.8198		0.8065
0.8165		0.8837
0.8066		0.8342
0.805		0.7718
0.7802		0.8369
0.7736		0.8417
0.7719		0.8251
0.7686		0.7828
0.757		0.8092
0.7537		0.8014
0.7488		0.7784
0.7107		0.7679
0.7074		0.8091
0.7058		0.8133
0.6843		0.7406
0.681		0.763
0.6777		0.8119
0.6479		0.6806
0.6446		0.6522
0.638		0.7148
0.6298		0.784
0.6182		0.6926
0.6116		0.7741
0.6066		0.7414
0.5818		0.6435
0.5669		0.7622
0.5504		0.7854
0.5058		0.7067
0.4942		0.7589
0.4876		0.6941
0.4463		0.7803
0.4446		0.739
0.443		0.6147
0.4397		0.7037
0.4		0.6576
4.8579		0.87
3.5736		0.8803
2.7074		0.8926
2.3256		0.7954
2.2744		0.8085
2.1603		0.7657
1.8744		0.7565
1.838		0.8355
1.8314		0.8153
1.8165		0.7935
1.7967		0.8433
1.7686		0.7698
1.7421		0.8139
1.7207		0.8057
1.6843		0.8224
1.6628		0.8212
1.6579		0.8783
1.6545		0.8419
1.6463		0.8307
1.6281		0.8536
1.6083		0.819
1.5455		0.8081
1.5455		0.806
1.5355		0.8071
1.5207		0.8671
1.5157		0.7198
1.5041		0.8617
1.4992		0.7459
1.4628		0.7662
1.4496		0.6944
1.443		0.8314
1.4248		0.8163
1.4165		0.857
1.4149		0.7304
1.3917		0.7203
1.3851		0.8338
1.3785		0.7973
1.3653		0.8377
1.3421		0.7845
1.281		0.8757
1.2678		0.8142
1.2562		0.795
1.2331		0.752
1.2331		0.7643
1.2165		0.751
1.2		0.7883
1.1983		0.8286
1.1901		0.7956
1.1884		0.8409
1.1818		0.8646
1.1554		0.7342
1.1554		0.7801
1.1504		0.7864
1.1488		0.8842
1.1471		0.8165
1.1421		0.8605
1.1405		0.8745
1.1339		0.7734
1.1273		0.8005
1.124		0.8173
1.1223		0.7604
1.1174		0.8076
1.1124		0.8187
1.1058		0.7517
1.0975		0.8127
1.0942		0.7644
1.0942		0.7716
1.0793		0.7584
1.076		0.6824
1.0711		0.7714
1.0661		0.7597
1.0612		0.7916
1.0579		0.6979
1.0545		0.9355
1.0347		0.8403
1.0231		0.7845
1.0231		0.7248
1.0215		0.6451
1.0132		0.7531
1.0017		0.8026
1		0.7756
0.9934		0.8489
0.9917		0.7833
0.9818		0.8261
0.9736		0.7669
0.9719		0.751
0.957		0.8331
0.9521		0.8675
0.9504		0.7152
0.9339		0.8358
0.9273		0.7137
0.8992		0.8474
0.8826		0.853
0.8694		0.7504
0.8678		0.7075
0.8612		0.7573
0.8479		0.8016
0.8248		0.8275
0.8215		0.7827
0.8116		0.6495
0.8083		0.846
0.805		0.778
0.8033		0.7666
0.7736		0.7358
0.7686		0.799
0.7636		0.744
0.7537		0.7808
0.7339		0.7036
0.7306		0.7568
0.7289		0.8352
0.7223		0.7188
0.7174		0.7406
0.7025		0.7658
0.6975		0.8242
0.6959		0.6164
0.6893		0.7722
0.6843		0.72
0.6694		0.8133
0.6678		0.7319
0.6612		0.6645
0.643		0.7734
0.6397		0.785
0.6331		0.8029
0.6331		0.632
0.6331		0.8473
0.6331		0.6731
0.6281		0.735
0.6248		0.7778
0.6149		0.8474
0.6149		0.8
0.6132		0.7232
0.6099		0.7577
0.605		0.817
0.595		0.7742
0.595		0.7947
0.5884		0.8018
0.5785		0.7415
0.5719		0.7672
0.5603		0.7847
0.5471		0.7844
0.5471		0.7523
0.5438		0.7311
0.5157		0.7027
0.5107		0.741
0.5091		0.7605
0.4727		0.7901
0.4579		0.6487
0.4545		0.7925
0.4248		0.7835
0.4165		0.79
0.3818		0.7196
3.0959		0.8667
2.519		0.8111
2.2298		0.8543
2.1752		0.8507
2.1521		0.8427
2.1339		0.8079
2.081		0.8695
2.0645		0.8561
2.0165		0.7314
2.0116		0.8883
1.9587		0.7476
1.881		0.7318
1.8612		0.8286
1.8331		0.8197
1.8231		0.8022
1.7785		0.8426
1.6893		0.7978
1.6264		0.8432
1.5934		0.8339
1.5719		0.8379
1.5455		0.8913
1.4909		0.7926
1.481		0.835
1.476		0.8081
1.4579		0.8448
1.443		0.7865
1.4347		0.8181
1.4298		0.8262
1.4248		0.8163
1.3851		0.7422
1.3686		0.8174
1.3554		0.8249
1.3256		0.7847
1.3174		0.8141
1.2744		0.8586
1.2661		0.8245
1.2645		0.7911
1.2545		0.7721
1.2529		0.845
1.2479		0.7808
1.2479		0.8233
1.2446		0.7261
1.2397		0.8082
1.2331		0.7771
1.2281		0.8103
1.2281		0.7582
1.1884		0.7443
1.1736		0.7717
1.1702		0.7755
1.1554		0.8025
1.1207		0.75
1.1174		0.7735
1.0777		0.722
1.0727		0.7555
1.0727		0.7772
1.0628		0.6555
1.0314		0.7939
0.9934		0.6956
0.9769		0.7976
0.9752		0.7682
0.9653		0.786
0.9471		0.7253
0.9471		0.7422
0.9438		0.7274
0.9306		0.8112
0.9091		0.7768
0.9074		0.7562
0.9008		0.7819
0.8926		0.8438
0.8876		0.7749
0.8331		0.7579
0.7934		0.7175
0.7901		0.6433
0.7455		0.7204
0.7041		0.7634
0.6711		0.7395
0.6595		0.7839
0.6595		0.7138
0.6132		0.7697
0.5851		0.7137
0.5752		0.7311
0.5636		0.6634
0.5603		0.7137
0.5256		0.6424
0.486		0.7481

## Sheet: Fig 2C
	SCA1fl/+			SCA1fl/+; NG2-Cre
0.1	0	0	0	0	0	0
0.3	1.49254	0	0	0	0.662252	0
0.5	13.4328	2.72109	2.38095	10.3774	11.2583	7.05882
0.7	11.9403	13.6054	11.1111	18.8679	19.8675	9.41176
0.9	14.9254	17.0068	17.4603	16.9811	14.5695	16.4706
1.1	13.4328	13.6054	15.873	18.8679	23.8411	12.9412
1.3	10.4478	16.3265	17.4603	5.66038	7.28477	20
1.5	13.4328	14.2857	11.1111	12.2642	8.60927	12.9412
1.7	7.46269	4.7619	8.73016	6.60377	7.28477	3.52941
1.9	2.98507	7.48299	7.14286	2.83019	2.64901	5.88235
2.1	2.98507	6.12245	6.34921	4.71698	0.662252	8.23529
2.3	1.49254	2.04082	0.793651	0.943396	1.3245	1.17647
2.5	1.49254	1.36054	0.793651	0	0	1.17647
2.7	0	0	0	0	0.662252	0
2.9	0	0	0	0	0	0
3.1	2.98507	0.680272	0	0.943396	0	1.17647
3.3	1.49254	0	0	0.943396	0	0
3.5	0	0	0.793651	0	0.662252	0
3.7	0	0	0	0	0	0
3.9	0	0	0	0	0	0
4.1	0	0	0	0	0	0
4.3	0	0	0	0	0	0
4.5	0	0	0	0	0	0
4.7	0	0	0	0	0	0
4.9	0	0	0	0	0.662252	0

## Sheet: Fig 2D
	SCA1fl/+			SCA1fl/+; NG2-Cre
<0.5 μm	0.765707	0.738916	0.701493	0.706907	0.754068	0.748092
0.5-1 μm	0.75198	0.781975	0.772424	0.777492	0.767805	0.743001
1-2 μm	0.780304	0.821866	0.817346	0.804453	0.797253	0.795418
≥2 μm	0.850439	0.842789	0.826266	0.851973	0.835412	0.83787

[truncated: 34 more sheets: Fig 2F, Fig 2G, Fig 2H, Fig 3B, Fig 3C, Fig 3D, Fig 3E, Fig3F, Fig 3G, Fig 4B, Fig 4G, Fig 5D, Supp Fig 1B, Supp Fig 1D, Supp Fig 2A, Supp Fig 2B, Supp Fig 2C, Supp Fig 2D, Supp Fig 2E, Supp Fig 2F …]
